# Supplementary material for: Single-cell RNA-seq reveals the genesis and heterogeneity of tumor microenvironment in pancreatic undifferentiated carcinoma with osteoclast-like giant-cells
Source: Mol Cancer. 2022 Jun 22;21:133. doi: 10.1186/s12943-022-01596-8 (PMC9214989; doi:10.1186/s12943-022-01596-8)
Supplement: Supplementary file 10 — Additional file 10: Table S2. DEGs of clusters at the resolution of 0.1. [file 12943_2022_1596_MOESM10_ESM.csv]

	p_val	avg_log2FC	pct.1	pct.2	p_val_adj	cluster	gene
TFF1	0	3.9673553523808	0.752	0.16	0	0	TFF1
TFF3	0	3.71882247859488	0.764	0.334	0	0	TFF3
CEACAM5	0	3.66799988068977	0.792	0.147	0	0	CEACAM5
TFF2	0	3.60252520414813	0.598	0.131	0	0	TFF2
KRT19	0	3.27698998362092	0.897	0.25	0	0	KRT19
AGR2	0	3.26659380464685	0.811	0.153	0	0	AGR2
MUC5AC	0	3.26033143233376	0.44	0.036	0	0	MUC5AC
CLDN4	0	3.14334463163638	0.854	0.206	0	0	CLDN4
MUC1	0	3.11354626217558	0.805	0.159	0	0	MUC1
ELF3	0	3.06074556116029	0.836	0.168	0	0	ELF3
LCN2	0	2.96788975986806	0.669	0.112	0	0	LCN2
CEACAM6	0	2.94355859430861	0.746	0.105	0	0	CEACAM6
FCGBP	0	2.8225927241122	0.311	0.089	0	0	FCGBP
PHGR1	0	2.76251189518835	0.536	0.075	0	0	PHGR1
MMP7	0	2.68204943434571	0.383	0.079	0	0	MMP7
REG4	0	2.67590226600914	0.397	0.055	0	0	REG4
C19orf33	0	2.63870273637272	0.787	0.125	0	0	C19orf33
S100P	0	2.58991085598916	0.725	0.086	0	0	S100P
LGALS4	0	2.57743839218562	0.711	0.097	0	0	LGALS4
TSPAN8	0	2.55155098586074	0.633	0.078	0	0	TSPAN8
EPCAM	0	2.53852829167981	0.736	0.104	0	0	EPCAM
S100A6	0	2.46556774075784	0.987	0.873	0	0	S100A6
KRT8	0	2.42300610496075	0.871	0.272	0	0	KRT8
GPRC5A	0	2.40253641137941	0.712	0.114	0	0	GPRC5A
KRT7	0	2.33226680877648	0.73	0.15	0	0	KRT7
LMO7	0	2.33082431136482	0.713	0.181	0	0	LMO7
LAMB3	0	2.29905953700999	0.687	0.12	0	0	LAMB3
SLPI	0	2.29757597720734	0.642	0.104	0	0	SLPI
CLDN18	0	2.27709571963692	0.463	0.025	0	0	CLDN18
TSPAN1	0	2.26788639210702	0.651	0.07	0	0	TSPAN1
SPINT2	0	2.26541714525019	0.761	0.277	0	0	SPINT2
TACSTD2	0	2.2396766105899	0.686	0.118	0	0	TACSTD2
KRT17	0	2.2128051052775	0.42	0.149	0	0	KRT17
KRT18	0	2.19661406033364	0.879	0.293	0	0	KRT18
WFDC2	0	2.1678383481622	0.526	0.064	0	0	WFDC2
SMIM22	0	2.16061460266384	0.673	0.067	0	0	SMIM22
MAL2	0	2.10601113381775	0.639	0.081	0	0	MAL2
CTSE	0	2.08557072367275	0.481	0.033	0	0	CTSE
TMC5	0	2.0530871049211	0.633	0.047	0	0	TMC5
CYP3A5	0	2.02795060359103	0.616	0.053	0	0	CYP3A5
TM4SF1	0	2.02031681687168	0.736	0.257	0	0	TM4SF1
GPX2	0	1.96645639749208	0.502	0.061	0	0	GPX2
CLDN7	0	1.96558762838398	0.647	0.105	0	0	CLDN7
CLDN3	0	1.96170772635932	0.482	0.098	0	0	CLDN3
CD24	0	1.91784153691273	0.644	0.151	0	0	CD24
PERP	0	1.91311689483984	0.693	0.203	0	0	PERP
LGALS3	0	1.90143979559342	0.859	0.559	0	0	LGALS3
FXYD3	0	1.90023523042771	0.595	0.06	0	0	FXYD3
PIGR	0	1.89724355929716	0.292	0.032	0	0	PIGR
LAMC2	0	1.88084553236693	0.545	0.07	0	0	LAMC2
MSLN	0	1.865577385466	0.553	0.051	0	0	MSLN
IFI27	0	1.85580546698586	0.847	0.352	0	0	IFI27
S100A14	0	1.84001982299596	0.572	0.052	0	0	S100A14
LSR	0	1.8216495389908	0.637	0.113	0	0	LSR
KLF5	0	1.81757660204105	0.61	0.097	0	0	KLF5
ERO1A	0	1.79623739453822	0.627	0.258	0	0	ERO1A
CYSTM1	0	1.7693368676037	0.683	0.308	0	0	CYSTM1
MUC13	0	1.75715096432879	0.467	0.087	0	0	MUC13
ATP1B1	0	1.7557548373653	0.717	0.274	0	0	ATP1B1
DUOX2	0	1.75131645872234	0.358	0.028	0	0	DUOX2
JUP	0	1.74858500959549	0.651	0.125	0	0	JUP
PPDPF	0	1.74540270636627	0.853	0.599	0	0	PPDPF
SDCBP2	0	1.73040645606886	0.566	0.051	0	0	SDCBP2
PHLDA2	0	1.72947817484498	0.698	0.311	0	0	PHLDA2
ANKRD36C	0	1.71656615847424	0.451	0.152	0	0	ANKRD36C
SDC4	0	1.69321058126086	0.66	0.193	0	0	SDC4
CDH1	0	1.6892300249449	0.557	0.048	0	0	CDH1
GOLM1	0	1.6618185738843	0.647	0.178	0	0	GOLM1
CAMK2N1	0	1.64938990000456	0.71	0.215	0	0	CAMK2N1
TSPAN3	0	1.64105468705104	0.674	0.275	0	0	TSPAN3
SPINT1	0	1.63369141448786	0.589	0.103	0	0	SPINT1
ITGB4	0	1.62138509966093	0.567	0.056	0	0	ITGB4
DSP	0	1.61123394506694	0.603	0.089	0	0	DSP
SFN	0	1.59528410829244	0.55	0.057	0	0	SFN
SERINC2	0	1.56649490013299	0.56	0.1	0	0	SERINC2
RAB11FIP1	0	1.557247943817	0.638	0.266	0	0	RAB11FIP1
SOX4	0	1.55553746750675	0.612	0.285	0	0	SOX4
FLNB	0	1.5465944280435	0.582	0.158	0	0	FLNB
MUC5B	0	1.54572759481656	0.301	0.051	0	0	MUC5B
MLPH	0	1.53542955735449	0.605	0.08	0	0	MLPH
CD55	0	1.53088493998663	0.752	0.481	0	0	CD55
PDZK1IP1	0	1.48918353577702	0.448	0.04	0	0	PDZK1IP1
S100A10	0	1.48496242747177	0.908	0.764	0	0	S100A10
C15orf48	0	1.47974571065875	0.543	0.181	0	0	C15orf48
PRSS8	0	1.47895164765974	0.503	0.039	0	0	PRSS8
SLC44A4	0	1.47122323735483	0.521	0.042	0	0	SLC44A4
TMPRSS4	0	1.44812742793754	0.524	0.034	0	0	TMPRSS4
COL17A1	0	1.43931626169556	0.417	0.021	0	0	COL17A1
ST14	0	1.4364003847224	0.558	0.121	0	0	ST14
STARD10	0	1.42410160222115	0.555	0.124	0	0	STARD10
LLGL2	0	1.42243618157804	0.556	0.084	0	0	LLGL2
QSOX1	0	1.40519217971036	0.631	0.243	0	0	QSOX1
PLAC8	0	1.40488137044477	0.466	0.103	0	0	PLAC8
RAB25	0	1.40366232074432	0.5	0.03	0	0	RAB25
SPINK1	0	1.40276171771269	0.543	0.101	0	0	SPINK1
SLC2A1	0	1.39700975673699	0.522	0.156	0	0	SLC2A1
GCNT3	0	1.39417058973731	0.457	0.031	0	0	GCNT3
PRSS22	0	1.38589071068585	0.497	0.044	0	0	PRSS22
SOX9	0	1.38316666995677	0.494	0.059	0	0	SOX9
KCNK1	0	1.37971144679382	0.494	0.044	0	0	KCNK1
EPS8L1	0	1.37865144688371	0.482	0.057	0	0	EPS8L1
SYT8	0	1.3714290481272	0.412	0.03	0	0	SYT8
GSTP1	0	1.3708349801176	0.844	0.613	0	0	GSTP1
TMBIM1	0	1.36895981108765	0.614	0.258	0	0	TMBIM1
MUC3A	0	1.3682404597928	0.358	0.02	0	0	MUC3A
MYH14	0	1.35803362312497	0.509	0.037	0	0	MYH14
MDK	0	1.34791903438235	0.624	0.234	0	0	MDK
AMN	0	1.34575469445393	0.455	0.034	0	0	AMN
ITGA2	0	1.34410224679155	0.548	0.109	0	0	ITGA2
SPTBN1	0	1.33986930265702	0.693	0.295	0	0	SPTBN1
S100A16	0	1.33133081675609	0.62	0.226	0	0	S100A16
TMEM238	0	1.3283448868737	0.528	0.122	0	0	TMEM238
ANXA4	0	1.32046087761581	0.612	0.284	0	0	ANXA4
EGLN3	0	1.31916605914467	0.407	0.118	0	0	EGLN3
CCND1	0	1.31720250635544	0.577	0.212	0	0	CCND1
MUC20	0	1.314563386314	0.38	0.026	0	0	MUC20
ANXA3	0	1.31158933149563	0.494	0.043	0	0	ANXA3
DSG2	0	1.30973623531573	0.557	0.105	0	0	DSG2
AGR3	0	1.30571815645842	0.425	0.033	0	0	AGR3
RASSF7	0	1.29750190653119	0.506	0.083	0	0	RASSF7
CDC42EP5	0	1.28811464828722	0.538	0.142	0	0	CDC42EP5
SULT1C2	0	1.28696823379315	0.281	0.021	0	0	SULT1C2
MACC1	0	1.28053428383226	0.468	0.053	0	0	MACC1
CAPN8	0	1.28048791629949	0.456	0.03	0	0	CAPN8
PKP3	0	1.27889653951073	0.521	0.042	0	0	PKP3
AGPAT2	0	1.27692673059595	0.58	0.233	0	0	AGPAT2
F3	0	1.27085020902599	0.485	0.139	0	0	F3
ITGA6	0	1.26910180217233	0.549	0.111	0	0	ITGA6
H1-0	0	1.26452851360116	0.425	0.084	0	0	H1-0
PSCA	0	1.26078408072354	0.278	0.015	0	0	PSCA
FHL2	0	1.25340816803272	0.594	0.178	0	0	FHL2
FAM3D	0	1.25158217240969	0.403	0.023	0	0	FAM3D
LAD1	0	1.25003115509037	0.465	0.027	0	0	LAD1
ACTN4	0	1.24823778860849	0.76	0.429	0	0	ACTN4
INAVA	0	1.23603565909659	0.472	0.035	0	0	INAVA
SCNN1A	0	1.23576220067755	0.449	0.036	0	0	SCNN1A
MIA	0	1.23392445451651	0.361	0.022	0	0	MIA
ERBB3	0	1.23217773075157	0.486	0.041	0	0	ERBB3
EPS8L2	0	1.23126898334132	0.501	0.077	0	0	EPS8L2
VSIG2	0	1.23039276748244	0.447	0.025	0	0	VSIG2
LDLR	0	1.22970984035284	0.501	0.122	0	0	LDLR
ANXA10	0	1.22504011850631	0.356	0.026	0	0	ANXA10
BACE2	0	1.22343186967747	0.591	0.172	0	0	BACE2
PLEC	0	1.21387397877264	0.643	0.353	0	0	PLEC
MYO15B	0	1.2132340705638	0.31	0.074	0	0	MYO15B
ABCC3	0	1.20123267840661	0.457	0.103	0	0	ABCC3
TINAGL1	0	1.19549086328431	0.503	0.107	0	0	TINAGL1
MGLL	0	1.19268924557603	0.563	0.162	0	0	MGLL
MYO6	0	1.18900949040005	0.531	0.133	0	0	MYO6
PLS1	0	1.18741384311442	0.468	0.036	0	0	PLS1
FOXQ1	0	1.17625844080337	0.433	0.045	0	0	FOXQ1
EPHA2	0	1.17339912256585	0.476	0.088	0	0	EPHA2
AHNAK2	0	1.16542462146319	0.457	0.098	0	0	AHNAK2
CEACAM1	0	1.16429887100477	0.357	0.03	0	0	CEACAM1
INF2	0	1.16307263377492	0.525	0.168	0	0	INF2
S100A11	0	1.15861587074244	0.941	0.788	0	0	S100A11
NQO1	0	1.15477462051476	0.545	0.114	0	0	NQO1
MUC4	0	1.15035731242288	0.317	0.023	0	0	MUC4
TMPRSS2	0	1.14129085477002	0.41	0.034	0	0	TMPRSS2
BCAS1	0	1.14127844474395	0.39	0.026	0	0	BCAS1
ITGA3	0	1.13999330010713	0.508	0.101	0	0	ITGA3
F11R	0	1.13440289501542	0.503	0.102	0	0	F11R
SLC6A8	0	1.13066844619376	0.397	0.086	0	0	SLC6A8
OCIAD2	0	1.12831220563386	0.593	0.281	0	0	OCIAD2
CGN	0	1.12048210811102	0.439	0.028	0	0	CGN
DST	0	1.10489942015114	0.646	0.312	0	0	DST
ABHD2	0	1.10313029881657	0.553	0.225	0	0	ABHD2
MISP	0	1.10176186983312	0.452	0.028	0	0	MISP
CD2AP	0	1.10043417937191	0.554	0.195	0	0	CD2AP
BAIAP2L1	0	1.09471579080279	0.469	0.05	0	0	BAIAP2L1
VEGFA	0	1.09157004365649	0.639	0.283	0	0	VEGFA
HMGA1	0	1.08132344054417	0.611	0.3	0	0	HMGA1
LIPH	0	1.07926845950702	0.442	0.028	0	0	LIPH
EZR	0	1.07722721953333	0.814	0.548	0	0	EZR
TRNP1	0	1.07407649848913	0.391	0.049	0	0	TRNP1
ANXA2	0	1.0678761237793	0.885	0.636	0	0	ANXA2
RAC1	0	1.0647959349897	0.814	0.635	0	0	RAC1
GALNT3	0	1.06405084033628	0.479	0.059	0	0	GALNT3
APOL1	0	1.06069377401007	0.428	0.141	0	0	APOL1
SFTA2	0	1.0603894050228	0.374	0.017	0	0	SFTA2
CAPN2	0	1.06029095764364	0.621	0.313	0	0	CAPN2
NIBAN2	0	1.05997382017507	0.414	0.086	0	0	NIBAN2
CLTB	0	1.05852697115754	0.619	0.381	0	0	CLTB
PARD6B	0	1.0540667613904	0.443	0.041	0	0	PARD6B
TM9SF3	0	1.05184349690725	0.634	0.372	0	0	TM9SF3
MALL	0	1.04736911038888	0.396	0.053	0	0	MALL
PITX1	0	1.04661616227592	0.422	0.033	0	0	PITX1
ANXA11	0	1.04435313246488	0.669	0.429	0	0	ANXA11
ERN2	0	1.04414263439926	0.353	0.026	0	0	ERN2
GDF15	0	1.0418649783902	0.365	0.069	0	0	GDF15
PRSS3	0	1.03983459484905	0.476	0.049	0	0	PRSS3
LPCAT4	0	1.03820085027893	0.437	0.083	0	0	LPCAT4
LYZ	0	1.02738079315036	0.733	0.342	0	0	LYZ
RND3	0	1.0265458680083	0.567	0.225	0	0	RND3
EFNA1	0	1.02354541632418	0.478	0.087	0	0	EFNA1
SHROOM3	0	1.01970579845078	0.416	0.039	0	0	SHROOM3
ZG16B	0	1.01445111686488	0.409	0.038	0	0	ZG16B
PLAAT3	0	1.0122351297726	0.372	0.113	0	0	PLAAT3
RRBP1	0	1.01134428781589	0.708	0.414	0	0	RRBP1
TCIM	0	1.00985117709638	0.419	0.118	0	0	TCIM
NET1	0	1.00291683280427	0.501	0.138	0	0	NET1
SDR16C5	0	1.00233728827422	0.408	0.019	0	0	SDR16C5
C6orf132	0	1.00212139701025	0.42	0.037	0	0	C6orf132
DDR1	0	1.00082961326265	0.476	0.067	0	0	DDR1
VILL	0	1.00067563772796	0.418	0.041	0	0	VILL
BMP2	0	0.996830821648827	0.37	0.057	0	0	BMP2
TCF7L2	0	0.992548998986712	0.497	0.139	0	0	TCF7L2
ABHD17C	0	0.991224655778267	0.445	0.05	0	0	ABHD17C
PLXNB2	0	0.987921544460811	0.541	0.233	0	0	PLXNB2
MET	0	0.981327957489567	0.44	0.047	0	0	MET
CD151	0	0.98116630731515	0.693	0.389	0	0	CD151
RHOB	0	0.977916858677822	0.717	0.464	0	0	RHOB
AOC1	0	0.975820187858984	0.344	0.025	0	0	AOC1
CSTB	0	0.973863399111149	0.787	0.573	0	0	CSTB
PLPP2	0	0.971996102128809	0.458	0.047	0	0	PLPP2
TRIM29	0	0.96799605130069	0.378	0.021	0	0	TRIM29
PTTG1IP	0	0.964760938615416	0.631	0.394	0	0	PTTG1IP
LAMA3	0	0.956165607756614	0.376	0.029	0	0	LAMA3
CTTN	0	0.953083512565273	0.559	0.196	0	0	CTTN
SH3YL1	0	0.947680088837771	0.487	0.132	0	0	SH3YL1
TMEM141	0	0.947305843325895	0.547	0.241	0	0	TMEM141
GALNT5	0	0.946626877302503	0.417	0.067	0	0	GALNT5
PTPRF	0	0.944492650269123	0.468	0.082	0	0	PTPRF
LRP10	0	0.942726372284975	0.602	0.331	0	0	LRP10
EPS8	0	0.941273218302976	0.537	0.225	0	0	EPS8
ASS1	0	0.94090583368777	0.378	0.041	0	0	ASS1
TESC	0	0.937397394822751	0.363	0.086	0	0	TESC
TMEM54	0	0.936986058907707	0.488	0.126	0	0	TMEM54
SLC40A1	0	0.93524216480154	0.459	0.175	0	0	SLC40A1
EDN1	0	0.930702690644522	0.294	0.041	0	0	EDN1
TRIM31	0	0.920093304650925	0.325	0.018	0	0	TRIM31
ITPRID2	0	0.917523612944636	0.375	0.086	0	0	ITPRID2
SEMA3B	0	0.916705248255622	0.362	0.047	0	0	SEMA3B
CXCL17	0	0.914736787089468	0.254	0.019	0	0	CXCL17
S100A13	0	0.914569501413855	0.624	0.293	0	0	S100A13
SUN1	0	0.910107739762603	0.502	0.159	0	0	SUN1
MVP	0	0.906900179568968	0.572	0.272	0	0	MVP
TPD52	0	0.906692510778747	0.478	0.129	0	0	TPD52
NAPRT	0	0.906317380201525	0.477	0.175	0	0	NAPRT
PCDH1	0	0.903878928668472	0.414	0.055	0	0	PCDH1
ELOB	0	0.90114270585341	0.793	0.65	0	0	ELOB
CRACR2B	0	0.89770504098369	0.384	0.05	0	0	CRACR2B
TM4SF5	0	0.893539565472329	0.337	0.022	0	0	TM4SF5
NECTIN4	0	0.886291328185114	0.391	0.026	0	0	NECTIN4
PNPLA2	0	0.884370744044464	0.519	0.221	0	0	PNPLA2
ASPH	0	0.884248779545289	0.597	0.303	0	0	ASPH
BCL2L1	0	0.884013715061969	0.488	0.183	0	0	BCL2L1
ITGB8	0	0.88101466190827	0.374	0.045	0	0	ITGB8
GALE	0	0.880190281316201	0.407	0.089	0	0	GALE
RASEF	0	0.879377794447421	0.384	0.033	0	0	RASEF
KLK10	0	0.876026092770457	0.334	0.019	0	0	KLK10
CDHR5	0	0.872005150918044	0.274	0.02	0	0	CDHR5
RASSF6	0	0.871965284730476	0.377	0.033	0	0	RASSF6
CAPN5	0	0.871655551290259	0.376	0.038	0	0	CAPN5
CDA	0	0.869192510776806	0.252	0.058	0	0	CDA
ABHD11	0	0.866389561449749	0.4	0.084	0	0	ABHD11
ARL14	0	0.86569761950548	0.305	0.024	0	0	ARL14
ADAM9	0	0.86362761150875	0.548	0.259	0	0	ADAM9
CTNNA1	0	0.862087474407757	0.612	0.328	0	0	CTNNA1
MYRF	0	0.85909449304787	0.375	0.029	0	0	MYRF
FA2H	0	0.855134534604731	0.345	0.019	0	0	FA2H
OCLN	0	0.852107157751776	0.381	0.037	0	0	OCLN
SEMA4B	0	0.84632870533339	0.379	0.082	0	0	SEMA4B
ARHGAP5	0	0.843325433697215	0.52	0.211	0	0	ARHGAP5
CLIC3	0	0.837533656480687	0.392	0.099	0	0	CLIC3
TRAK1	0	0.832819469671534	0.423	0.132	0	0	TRAK1
ST6GALNAC1	0	0.831014877612386	0.355	0.023	0	0	ST6GALNAC1
CXADR	0	0.829726518863549	0.403	0.037	0	0	CXADR
HEBP2	0	0.821527262336163	0.604	0.359	0	0	HEBP2
LRRC8A	0	0.820907758357802	0.474	0.157	0	0	LRRC8A
SRD5A3	0	0.81769470678119	0.423	0.132	0	0	SRD5A3
ERBB2	0	0.815973951377478	0.406	0.065	0	0	ERBB2
ADGRF1	0	0.815600825997442	0.325	0.015	0	0	ADGRF1
ONECUT2	0	0.811098519352324	0.331	0.025	0	0	ONECUT2
GIPC1	0	0.807315260778081	0.483	0.199	0	0	GIPC1
FERMT1	0	0.806133555649899	0.362	0.03	0	0	FERMT1
CTNND1	0	0.803020203896472	0.468	0.161	0	0	CTNND1
KLK11	0	0.80031509698105	0.337	0.019	0	0	KLK11
CD82	0	0.798824334112721	0.501	0.216	0	0	CD82
F2RL1	0	0.798020349578103	0.368	0.039	0	0	F2RL1
AFDN	0	0.796461299811307	0.472	0.169	0	0	AFDN
FUT3	0	0.79270052483708	0.359	0.016	0	0	FUT3
SDC1	0	0.792083772762148	0.492	0.12	0	0	SDC1
TMEM106B	0	0.79077911072576	0.462	0.204	0	0	TMEM106B
KRTCAP3	0	0.790422369584884	0.388	0.027	0	0	KRTCAP3
GMDS	0	0.788704384544367	0.344	0.091	0	0	GMDS
STK24	0	0.78584761682065	0.523	0.261	0	0	STK24
ITGB6	0	0.785120784399313	0.33	0.019	0	0	ITGB6
AGRN	0	0.78398906160497	0.448	0.137	0	0	AGRN
IFT172	0	0.781747814519841	0.387	0.04	0	0	IFT172
CDCP1	0	0.780341393845907	0.442	0.106	0	0	CDCP1
LIMA1	0	0.776933696789776	0.518	0.233	0	0	LIMA1
MAPK3	0	0.775130397457958	0.496	0.195	0	0	MAPK3
SYTL2	0	0.775126141074017	0.391	0.138	0	0	SYTL2
S100A2	0	0.773053097104526	0.304	0.049	0	0	S100A2
MTMR11	0	0.77174064369136	0.375	0.053	0	0	MTMR11
SLK	0	0.769885142220369	0.506	0.236	0	0	SLK
SH3RF1	0	0.768690795988234	0.421	0.094	0	0	SH3RF1
POF1B	0	0.768005880551653	0.362	0.02	0	0	POF1B
CLDN1	0	0.767593817857257	0.369	0.066	0	0	CLDN1
ASL	0	0.765401187357243	0.467	0.164	0	0	ASL
USP53	0	0.763072273707611	0.445	0.152	0	0	USP53
CREB3L1	0	0.760946615234855	0.395	0.098	0	0	CREB3L1
FAT1	0	0.754396433392719	0.449	0.151	0	0	FAT1
BICDL2	0	0.753635144482349	0.347	0.027	0	0	BICDL2
TSPAN13	0	0.75284781882889	0.44	0.087	0	0	TSPAN13
MARCKSL1	0	0.750014399615341	0.636	0.369	0	0	MARCKSL1
C1orf116	0	0.749800750474488	0.35	0.022	0	0	C1orf116
SERPINB5	0	0.749456078891507	0.303	0.015	0	0	SERPINB5
GFPT1	0	0.748300891419569	0.483	0.188	0	0	GFPT1
HK2	0	0.743632048274843	0.314	0.08	0	0	HK2
SYNGR2	0	0.742594319236578	0.536	0.261	0	0	SYNGR2
B3GALT5	0	0.741880200137481	0.323	0.02	0	0	B3GALT5
ZMYND8	0	0.741455558241233	0.476	0.189	0	0	ZMYND8
ARHGAP27	0	0.739143507231024	0.39	0.086	0	0	ARHGAP27
EFNB2	0	0.73694224187098	0.447	0.121	0	0	EFNB2
NPDC1	0	0.734548114913799	0.431	0.156	0	0	NPDC1
NTHL1	0	0.729359032083179	0.378	0.111	0	0	NTHL1
PTK6	0	0.728181893634242	0.327	0.021	0	0	PTK6
CRB3	0	0.727945231628041	0.376	0.022	0	0	CRB3
SLC12A2	0	0.727480234215712	0.408	0.147	0	0	SLC12A2
TMC4	0	0.726887468818121	0.373	0.042	0	0	TMC4
EPS8L3	0	0.726466069944371	0.338	0.024	0	0	EPS8L3
DSTN	0	0.725200723331296	0.74	0.504	0	0	DSTN
TMEM63A	0	0.724384752660632	0.384	0.089	0	0	TMEM63A
KIAA1522	0	0.722617379734679	0.416	0.054	0	0	KIAA1522
BIK	0	0.721537359155379	0.383	0.042	0	0	BIK
EFNB1	0	0.718571332784707	0.388	0.084	0	0	EFNB1
RHPN2	0	0.717490215357798	0.347	0.028	0	0	RHPN2
TMEM45B	0	0.715696420421678	0.279	0.022	0	0	TMEM45B
TJP3	0	0.714819448381642	0.322	0.015	0	0	TJP3
IRF6	0	0.711469513552931	0.364	0.022	0	0	IRF6
TNFRSF21	0	0.708586912283534	0.405	0.097	0	0	TNFRSF21
TJP1	0	0.707437966617006	0.464	0.15	0	0	TJP1
ASAP2	0	0.706304075648172	0.421	0.099	0	0	ASAP2
USH1C	0	0.704181128421044	0.353	0.023	0	0	USH1C
COMTD1	0	0.69691127980023	0.425	0.14	0	0	COMTD1
MBOAT2	0	0.6944877181917	0.423	0.092	0	0	MBOAT2
CDC42BPA	0	0.691674148631245	0.419	0.144	0	0	CDC42BPA
ARRDC1	0	0.691232698874642	0.445	0.149	0	0	ARRDC1
VSIG1	0	0.689160873554524	0.265	0.015	0	0	VSIG1
ABLIM1	0	0.688338066716373	0.421	0.099	0	0	ABLIM1
EHF	0	0.688150780215908	0.361	0.024	0	0	EHF
PLEK2	0	0.687184792554501	0.381	0.065	0	0	PLEK2
B3GNT3	0	0.685335637842802	0.356	0.014	0	0	B3GNT3
BMP4	0	0.683636807174347	0.327	0.068	0	0	BMP4
FOXA3	0	0.68241320023475	0.309	0.023	0	0	FOXA3
ITPR3	0	0.680975681044605	0.406	0.064	0	0	ITPR3
SGPP2	0	0.678332469266899	0.341	0.023	0	0	SGPP2
ITPKC	0	0.676026876433816	0.36	0.075	0	0	ITPKC
MSMO1	0	0.674186407362161	0.365	0.108	0	0	MSMO1
CEP170B	0	0.673096494575977	0.369	0.06	0	0	CEP170B
TOX3	0	0.671615664568806	0.338	0.02	0	0	TOX3
IGF2BP2	0	0.671261531057202	0.392	0.077	0	0	IGF2BP2
SLC22A18	0	0.669405022013657	0.349	0.098	0	0	SLC22A18
SQLE	0	0.668111365000657	0.349	0.114	0	0	SQLE
LRP5	0	0.665695486151401	0.348	0.055	0	0	LRP5
TMEM30B	0	0.661032702164216	0.362	0.033	0	0	TMEM30B
PLA2G10	0	0.657926825970212	0.29	0.012	0	0	PLA2G10
SRC	0	0.657867420777859	0.346	0.072	0	0	SRC
NR2F6	0	0.657620116928879	0.441	0.134	0	0	NR2F6
RDH10	0	0.648956580254639	0.371	0.089	0	0	RDH10
CDC42EP1	0	0.648316730666458	0.422	0.144	0	0	CDC42EP1
AP1M2	0	0.647355325414711	0.36	0.029	0	0	AP1M2
DMKN	0	0.646769783165526	0.338	0.044	0	0	DMKN
SLC50A1	0	0.643748599253621	0.428	0.144	0	0	SLC50A1
CKB	0	0.641751651551964	0.401	0.096	0	0	CKB
HS3ST1	0	0.637281222714911	0.308	0.042	0	0	HS3ST1
HID1	0	0.636344924401049	0.275	0.026	0	0	HID1
ESRP1	0	0.634941284886583	0.343	0.017	0	0	ESRP1
GALNT7	0	0.634901160002397	0.399	0.126	0	0	GALNT7
TSPAN15	0	0.634020966710091	0.425	0.125	0	0	TSPAN15
ADAM15	0	0.631401175189524	0.408	0.129	0	0	ADAM15
ANG	0	0.630882347473961	0.334	0.099	0	0	ANG
RHOD	0	0.630539773341463	0.359	0.077	0	0	RHOD
H2AC6	0	0.629970713456576	0.303	0.069	0	0	H2AC6
MCU	0	0.627617372506021	0.354	0.079	0	0	MCU
B4GALNT3	0	0.625863962669117	0.274	0.016	0	0	B4GALNT3
ADGRG1	0	0.623938790853482	0.383	0.065	0	0	ADGRG1
GPRC5C	0	0.618647263628498	0.383	0.071	0	0	GPRC5C
RAB27B	0	0.617202030769472	0.331	0.039	0	0	RAB27B
HOOK2	0	0.616827134942843	0.353	0.105	0	0	HOOK2
SPIRE2	0	0.616791686931259	0.251	0.021	0	0	SPIRE2
ICA1	0	0.615349560197601	0.394	0.096	0	0	ICA1
TRIP10	0	0.613821840418409	0.403	0.123	0	0	TRIP10
ARHGAP32	0	0.613780696037191	0.357	0.06	0	0	ARHGAP32
EPPK1	0	0.613117609956129	0.302	0.019	0	0	EPPK1
SLC39A4	0	0.612900714248536	0.402	0.118	0	0	SLC39A4
AC008397.1	0	0.611015513762971	0.26	0.011	0	0	AC008397.1
PTPRH	0	0.609472815690205	0.272	0.015	0	0	PTPRH
SEZ6L2	0	0.607684326567722	0.357	0.068	0	0	SEZ6L2
CHMP4C	0	0.606625402565093	0.347	0.03	0	0	CHMP4C
LAMA5	0	0.605578170533976	0.332	0.071	0	0	LAMA5
ATP8B1	0	0.605081275528437	0.344	0.073	0	0	ATP8B1
TST	0	0.604771226576753	0.348	0.091	0	0	TST
CLDN12	0	0.60449302806069	0.345	0.053	0	0	CLDN12
SH2D3A	0	0.602447704253245	0.318	0.035	0	0	SH2D3A
TC2N	0	0.600708934900718	0.414	0.092	0	0	TC2N
GRB7	0	0.598722875659116	0.32	0.022	0	0	GRB7
BCL2L15	0	0.598705719874759	0.305	0.022	0	0	BCL2L15
TRAF4	0	0.597499707693147	0.44	0.162	0	0	TRAF4
MYO5B	0	0.59690133530163	0.333	0.023	0	0	MYO5B
GULP1	0	0.595902823040904	0.308	0.07	0	0	GULP1
SMAD3	0	0.590927477862589	0.334	0.088	0	0	SMAD3
KCNN4	0	0.589012028048461	0.368	0.074	0	0	KCNN4
PLEKHA6	0	0.586324009527579	0.326	0.024	0	0	PLEKHA6
PPP1R13L	0	0.586074402567037	0.344	0.076	0	0	PPP1R13L
HSD17B2	0	0.585146393363422	0.25	0.014	0	0	HSD17B2
PPP1R16A	0	0.582889255358956	0.355	0.069	0	0	PPP1R16A
MST1R	0	0.577118459255643	0.281	0.017	0	0	MST1R
ADAP1	0	0.575655651919915	0.317	0.056	0	0	ADAP1
AKAP1	0	0.574711231336301	0.371	0.099	0	0	AKAP1
ARHGEF16	0	0.573586783370645	0.264	0.018	0	0	ARHGEF16
NCKAP1	0	0.570963188865347	0.457	0.163	0	0	NCKAP1
PRR15L	0	0.569399183628019	0.289	0.019	0	0	PRR15L
FUT2	0	0.567545821476915	0.268	0.012	0	0	FUT2
MYO5C	0	0.567481125033214	0.289	0.037	0	0	MYO5C
DEPP1	0	0.56574866488122	0.317	0.063	0	0	DEPP1
SLC6A14	0	0.562764357582801	0.256	0.012	0	0	SLC6A14
PARP4	0	0.562600404379697	0.44	0.17	0	0	PARP4
MECOM	0	0.561799474853422	0.318	0.048	0	0	MECOM
ELMO3	0	0.555718719596275	0.288	0.021	0	0	ELMO3
SH3BGRL2	0	0.55492228706766	0.299	0.038	0	0	SH3BGRL2
C1GALT1	0	0.553996798547388	0.418	0.15	0	0	C1GALT1
CYP2S1	0	0.550688799271638	0.298	0.039	0	0	CYP2S1
SMIM5	0	0.549613789790828	0.266	0.013	0	0	SMIM5
HDHD3	0	0.547810273203959	0.321	0.061	0	0	HDHD3
HPGD	0	0.545573210575894	0.3	0.063	0	0	HPGD
PPL	0	0.545383973406328	0.3	0.023	0	0	PPL
CCDC68	0	0.543428762356035	0.287	0.03	0	0	CCDC68
TMEM159	0	0.543268011141546	0.384	0.128	0	0	TMEM159
SLCO4A1	0	0.534857657150133	0.291	0.062	0	0	SLCO4A1
FGD6	0	0.534354214629476	0.343	0.092	0	0	FGD6
TMPRSS3	0	0.533641723187601	0.298	0.016	0	0	TMPRSS3
PYGB	0	0.53186725154134	0.379	0.114	0	0	PYGB
CDC42BPB	0	0.531446847872302	0.404	0.15	0	0	CDC42BPB
ATP9A	0	0.530001700819921	0.32	0.05	0	0	ATP9A
TUFT1	0	0.529838061038038	0.333	0.058	0	0	TUFT1
FAM83H	0	0.529331449040228	0.311	0.025	0	0	FAM83H
HNF4A	0	0.524823743931223	0.271	0.017	0	0	HNF4A
EPB41L1	0	0.524389595597369	0.331	0.077	0	0	EPB41L1
ACSL5	0	0.523497301449732	0.366	0.087	0	0	ACSL5
SORBS2	0	0.523265959269961	0.306	0.063	0	0	SORBS2
ARHGEF5	0	0.522902611670613	0.286	0.034	0	0	ARHGEF5
B4GALT4	0	0.520007338317534	0.362	0.117	0	0	B4GALT4
TRIM2	0	0.514228508555803	0.323	0.051	0	0	TRIM2
CLDN10	0	0.504989061108559	0.251	0.032	0	0	CLDN10
CBLC	0	0.504584827397589	0.259	0.015	0	0	CBLC
PLXNB1	0	0.502216500588367	0.253	0.041	0	0	PLXNB1
SMIM6	0	0.502181355205616	0.268	0.014	0	0	SMIM6
SGMS2	0	0.501507858457092	0.355	0.106	0	0	SGMS2
SH2D4A	0	0.500724236166001	0.319	0.047	0	0	SH2D4A
OSBPL2	0	0.497768393288966	0.354	0.104	0	0	OSBPL2
IMPA2	0	0.497761938857182	0.321	0.091	0	0	IMPA2
CLDN23	0	0.496957648616802	0.256	0.032	0	0	CLDN23
PATJ	0	0.495914330473366	0.32	0.059	0	0	PATJ
INPP4B	0	0.495725285966142	0.357	0.103	0	0	INPP4B
CANT1	0	0.494316273132052	0.368	0.111	0	0	CANT1
CLMN	0	0.492902398876865	0.312	0.087	0	0	CLMN
RAB40B	0	0.48503893464969	0.294	0.056	0	0	RAB40B
GJB3	0	0.484933551918924	0.273	0.014	0	0	GJB3
CDS1	0	0.482278905569833	0.276	0.022	0	0	CDS1
MAP7	0	0.480237066631727	0.305	0.047	0	0	MAP7
NDFIP2	0	0.478477398166049	0.407	0.126	0	0	NDFIP2
MPZL2	0	0.473277354815444	0.311	0.042	0	0	MPZL2
LIF	0	0.471756499707447	0.267	0.057	0	0	LIF
FOXC1	0	0.471686817456917	0.333	0.096	0	0	FOXC1
ARSD	0	0.471393915303217	0.377	0.13	0	0	ARSD
EVPL	0	0.469934603007319	0.276	0.014	0	0	EVPL
SH3D19	0	0.469199090228994	0.322	0.085	0	0	SH3D19
CORO2A	0	0.468686611110124	0.286	0.037	0	0	CORO2A
CAPS	0	0.4657211350727	0.283	0.044	0	0	CAPS
AP1G2	0	0.46564231591669	0.317	0.087	0	0	AP1G2
TRPM4	0	0.465007167359132	0.277	0.061	0	0	TRPM4
ATP11A	0	0.463494141987714	0.335	0.109	0	0	ATP11A
SLC9A3R2	0	0.463179288044905	0.486	0.186	0	0	SLC9A3R2
STK39	0	0.460722367264658	0.352	0.088	0	0	STK39
SAMD12	0	0.45997104682408	0.281	0.032	0	0	SAMD12
ARHGEF35	0	0.45972805264983	0.314	0.043	0	0	ARHGEF35
RDH13	0	0.459471462144574	0.261	0.039	0	0	RDH13
CDC42EP4	0	0.453732278161841	0.339	0.084	0	0	CDC42EP4
DOK4	0	0.452098143428992	0.288	0.046	0	0	DOK4
PRR15	0	0.451202295736043	0.266	0.015	0	0	PRR15
ARFGEF3	0	0.450648011539335	0.253	0.023	0	0	ARFGEF3
BCAR1	0	0.450327308554424	0.373	0.12	0	0	BCAR1
PLCD3	0	0.446453276999335	0.282	0.047	0	0	PLCD3
SHB	0	0.446397269823527	0.334	0.078	0	0	SHB
GATA6	0	0.445336273626749	0.295	0.05	0	0	GATA6
MANSC1	0	0.444295802647424	0.285	0.036	0	0	MANSC1
PTPRK	0	0.440496942463772	0.362	0.111	0	0	PTPRK
DAG1	0	0.439822644731598	0.345	0.114	0	0	DAG1
TACC2	0	0.43521909279454	0.295	0.046	0	0	TACC2
ADIRF	0	0.435129263164572	0.392	0.135	0	0	ADIRF
TFAP2A	0	0.431751785588306	0.279	0.025	0	0	TFAP2A
STAP2	0	0.43111682407659	0.284	0.036	0	0	STAP2
YOD1	0	0.425035443514362	0.26	0.049	0	0	YOD1
LGR4	0	0.423488674172754	0.265	0.045	0	0	LGR4
JPT2	0	0.422059276637844	0.355	0.085	0	0	JPT2
SLC25A29	0	0.419786999567739	0.297	0.074	0	0	SLC25A29
MAGI1	0	0.418084526936924	0.258	0.053	0	0	MAGI1
ZBTB7B	0	0.417024945953126	0.298	0.076	0	0	ZBTB7B
PRKCI	0	0.416972964014775	0.353	0.107	0	0	PRKCI
RIPK4	0	0.415341240910481	0.267	0.022	0	0	RIPK4
TOR4A	0	0.41506727942281	0.321	0.075	0	0	TOR4A
CARD10	0	0.413711596278213	0.276	0.026	0	0	CARD10
GALNT12	0	0.41308345267715	0.257	0.036	0	0	GALNT12
NTN4	0	0.411160072194421	0.273	0.042	0	0	NTN4
TJP2	0	0.410562776706817	0.284	0.055	0	0	TJP2
MYO10	0	0.40691869571962	0.351	0.094	0	0	MYO10
NEBL	0	0.405983757434603	0.267	0.021	0	0	NEBL
LRRC1	0	0.404944244226283	0.278	0.03	0	0	LRRC1
SYT13	0	0.403893495795778	0.26	0.015	0	0	SYT13
RHBDF1	0	0.403264534959772	0.298	0.067	0	0	RHBDF1
DDAH1	0	0.403162301646154	0.285	0.063	0	0	DDAH1
TNK2	0	0.402914733439291	0.308	0.077	0	0	TNK2
GPR35	0	0.402634841920487	0.278	0.046	0	0	GPR35
SMURF1	0	0.400575573436604	0.315	0.079	0	0	SMURF1
EGFR	0	0.399412205409719	0.287	0.064	0	0	EGFR
C3orf52	0	0.398880397825029	0.251	0.025	0	0	C3orf52
NEDD4L	0	0.396782461282781	0.289	0.076	0	0	NEDD4L
RAB3IP	0	0.390998493859668	0.284	0.062	0	0	RAB3IP
FNBP1L	0	0.390002158801962	0.352	0.111	0	0	FNBP1L
DNMBP	0	0.389950432907464	0.271	0.057	0	0	DNMBP
SOWAHC	0	0.387093267786972	0.299	0.076	0	0	SOWAHC
LMTK2	0	0.381409499208867	0.272	0.049	0	0	LMTK2
DLG3	0	0.380190682359474	0.307	0.055	0	0	DLG3
TMEM92	0	0.373542280149914	0.257	0.019	0	0	TMEM92
PLLP	0	0.373520707404761	0.254	0.028	0	0	PLLP
SMAGP	0	0.370845089686259	0.308	0.062	0	0	SMAGP
PIK3C2B	0	0.369102785315256	0.266	0.043	0	0	PIK3C2B
PPARG	0	0.364376039937125	0.279	0.062	0	0	PPARG
PLEKHA7	0	0.36282690920549	0.26	0.049	0	0	PLEKHA7
SLC37A1	0	0.35755345290411	0.251	0.052	0	0	SLC37A1
ANKRD22	0	0.355006713181531	0.267	0.06	0	0	ANKRD22
FZD5	0	0.35353929709325	0.265	0.046	0	0	FZD5
TTLL12	0	0.34878655226701	0.307	0.073	0	0	TTLL12
SSH3	0	0.348109048555974	0.253	0.045	0	0	SSH3
MFSD6	0	0.342808378671209	0.301	0.071	0	0	MFSD6
GOLPH3L	0	0.340016880551844	0.315	0.071	0	0	GOLPH3L
SIPA1L3	0	0.33456502936434	0.277	0.068	0	0	SIPA1L3
SORD	0	0.333708749353006	0.286	0.069	0	0	SORD
PCYT2	0	0.330135954839325	0.281	0.069	0	0	PCYT2
TOM1L1	0	0.329573696623146	0.252	0.034	0	0	TOM1L1
B3GNT7	0	0.324532333148945	0.266	0.059	0	0	B3GNT7
MDFI	0	0.3208993154448	0.273	0.064	0	0	MDFI
BCR	0	0.315308730970455	0.309	0.067	0	0	BCR
OTUD7B	0	0.298167391223502	0.271	0.062	0	0	OTUD7B
ZDHHC9	0	0.297678906395321	0.295	0.07	0	0	ZDHHC9
SLC7A1	0	0.296616182471636	0.297	0.076	0	0	SLC7A1
PKP4	0	0.289889060553384	0.295	0.071	0	0	PKP4
PAK4	0	0.287728803878283	0.255	0.052	0	0	PAK4
GPD2	0	0.279481544683753	0.271	0.066	0	0	GPD2
TNFRSF12A	2.62550078747092e-307	0.789601416420248	0.546	0.267	5.41089457289882e-303	0	TNFRSF12A
PTK2	3.8386835412974e-306	0.465495685582692	0.391	0.138	7.91114291025981e-302	0	PTK2
RBM47	1.27825113371628e-305	0.511396485156741	0.419	0.153	2.63434776147588e-301	0	RBM47
ARHGAP12	6.78020659575411e-305	0.472175975611422	0.352	0.115	1.39733277731896e-300	0	ARHGAP12
PDXDC1	8.40069414503707e-305	0.623943167843812	0.407	0.154	1.73129905635069e-300	0	PDXDC1
ANO1	3.05369819588253e-304	0.487207801788919	0.261	0.065	6.2933666118943e-300	0	ANO1
TICAM1	6.93406661097373e-304	0.433690863457876	0.319	0.098	1.42904178785558e-299	0	TICAM1
WDR34	5.30865115925985e-303	0.386732337195607	0.323	0.097	1.09405991741186e-298	0	WDR34
CHP1	1.08535645617922e-302	0.660691718597298	0.468	0.209	2.23681112053976e-298	0	CHP1
TMEM63B	1.11323775195238e-301	0.384205524690915	0.298	0.083	2.29427168299866e-297	0	TMEM63B
TSTA3	1.93781631072778e-301	0.641003486217748	0.463	0.21	3.99364563477888e-297	0	TSTA3
CYB561	3.40161684074309e-301	0.354842593610036	0.327	0.101	7.01039214708744e-297	0	CYB561
NPEPPS	5.14249218538677e-301	0.687426214313704	0.468	0.203	1.05981621448636e-296	0	NPEPPS
RAMP1	6.89410621775257e-300	0.586820655939895	0.373	0.128	1.42080635041663e-295	0	RAMP1
RMND5A	6.98449293034179e-299	0.475355920660113	0.377	0.133	1.43943414801414e-294	0	RMND5A
INPP1	7.95053988536507e-298	0.388964147529735	0.339	0.11	1.63852676497489e-293	0	INPP1
CTBP2	6.49702024054148e-296	0.551565851805596	0.44	0.187	1.33897090137319e-291	0	CTBP2
NOL3	8.65580350061313e-296	0.500462567246952	0.33	0.106	1.78387454344136e-291	0	NOL3
MGST2	1.11634376171048e-295	0.59675387587157	0.475	0.218	2.30067285850913e-291	0	MGST2
NT5C2	9.72507474118817e-294	0.403580591444864	0.355	0.123	2.00424065341147e-289	0	NT5C2
SCD	2.20112344401413e-293	0.760651581220005	0.349	0.118	4.53629530576872e-289	0	SCD
ENTPD6	2.53461361604359e-293	0.465279928927201	0.316	0.096	5.22358520130423e-289	0	ENTPD6
FAM160A2	5.52602735478259e-293	0.334478567332187	0.277	0.073	1.13885897754714e-288	0	FAM160A2
SREBF2	1.24226901493852e-292	0.353290870179842	0.324	0.102	2.56019221288679e-288	0	SREBF2
GNA11	1.30308777942567e-291	0.410710473293316	0.35	0.12	2.68553360461836e-287	0	GNA11
FARP2	3.81945927647721e-291	0.353197946957364	0.292	0.082	7.87152362289188e-287	0	FARP2
RNF103	1.49965935191489e-290	0.518379963552638	0.388	0.144	3.09064795836139e-286	0	RNF103
MYL12B	3.58361461794629e-290	0.757383162265327	0.813	0.735	7.38547136612551e-286	0	MYL12B
YWHAZ	3.70420674641689e-290	0.770378958600387	0.785	0.669	7.63399968369058e-286	0	YWHAZ
ZDHHC7	1.08762802389523e-289	0.413702995032911	0.364	0.131	2.24149259444568e-285	0	ZDHHC7
RETSAT	1.33951544263466e-289	0.343222777237903	0.295	0.085	2.76060737572576e-285	0	RETSAT
SBF1	2.55602505160679e-289	0.418738555234829	0.325	0.103	5.26771202885644e-285	0	SBF1
TMEM87B	9.95489518423333e-288	0.428379691593601	0.379	0.138	2.05160434851865e-283	0	TMEM87B
TRIM47	2.4576270739717e-287	0.380690769316881	0.31	0.094	5.06492363674828e-283	0	TRIM47
SMG7	4.43860575225271e-287	0.360681221785869	0.353	0.12	9.1475225948176e-283	0	SMG7
AMOTL2	1.36600423209422e-285	0.319179249496895	0.264	0.069	2.81519812192298e-281	0	AMOTL2
PSD4	1.9011659589105e-285	0.357391014459536	0.294	0.082	3.91811292471864e-281	0	PSD4
WEE1	5.77003975686115e-285	0.522274636727691	0.363	0.126	1.18914749349151e-280	0	WEE1
TAGLN2	1.78439067848755e-284	0.734420187999874	0.811	0.676	3.67745074929499e-280	0	TAGLN2
LGALS3BP	3.10318724567703e-284	0.807297046109631	0.622	0.332	6.3953585946158e-280	0	LGALS3BP
PWWP2B	7.44316725101278e-284	0.28051977794586	0.275	0.073	1.53396233876122e-279	0	PWWP2B
PRXL2A	4.01544059952822e-283	0.349655987136418	0.271	0.071	8.2754215315677e-279	0	PRXL2A
TRIM16	9.29511267986017e-283	0.287461532259532	0.257	0.064	1.91562977219238e-278	0	TRIM16
HELZ2	1.22643249677562e-282	0.417551143660945	0.268	0.07	2.52755473260487e-278	0	HELZ2
PAWR	1.67397826376712e-282	0.496209176281551	0.429	0.168	3.44990180379766e-278	0	PAWR
NBEAL2	2.77264045959056e-282	0.432348148919477	0.279	0.076	5.71413472317018e-278	0	NBEAL2
RALGPS2	3.56826661121254e-282	0.449658534606156	0.35	0.116	7.35384065904793e-278	0	RALGPS2
PFKP	1.09990197017405e-280	0.697481447504964	0.424	0.179	2.2667879703317e-276	0	PFKP
CKS1B	2.34855874862067e-280	0.293685114594267	0.393	0.147	4.84014472503235e-276	0	CKS1B
TNKS1BP1	4.10381990200113e-280	0.350744301662726	0.325	0.105	8.45756243603413e-276	0	TNKS1BP1
ID1	4.75490922600091e-280	0.768328820025053	0.541	0.264	9.79939242386527e-276	0	ID1
KDM5B	2.63593010222215e-277	0.58949639841315	0.45	0.194	5.43238834766963e-273	0	KDM5B
NECTIN2	5.3398308133358e-277	0.718719668677171	0.511	0.258	1.10048573232037e-272	0	NECTIN2
ALDH3B1	1.94694777415554e-276	0.371454919444378	0.279	0.08	4.01246466775715e-272	0	ALDH3B1
CNOT11	6.75726927008913e-276	0.269099926821848	0.315	0.099	1.39260562387267e-271	0	CNOT11
RIOK3	3.15445590684263e-275	0.771616679667369	0.535	0.29	6.50101817841197e-271	0	RIOK3
KIF13B	4.3501250979385e-275	0.471564996356051	0.389	0.151	8.96517281434145e-271	0	KIF13B
MT-ND2	5.78266583745079e-275	0.795367052368855	0.952	0.91	1.19174960244023e-270	0	MT-ND2
C1orf198	1.6594675134309e-274	0.299462459576271	0.296	0.091	3.41999659842974e-270	0	C1orf198
HOXB7	9.98411939814903e-274	0.314336567364449	0.317	0.104	2.05762716676453e-269	0	HOXB7
CD46	2.78860179259319e-273	0.758075686719367	0.597	0.377	5.74702943435529e-269	0	CD46
DNTTIP1	6.69217825351847e-272	0.621344128710117	0.398	0.164	1.37919101626762e-267	0	DNTTIP1
RALGAPA2	1.24856060899449e-271	0.283501174444169	0.282	0.08	2.57315855907674e-267	0	RALGAPA2
AOPEP	1.35384681586611e-271	0.413872005779313	0.305	0.094	2.79014290281848e-267	0	AOPEP
BLVRB	1.68050289218823e-271	0.694083651258284	0.592	0.337	3.46334841051072e-267	0	BLVRB
MYOF	8.82378368662258e-271	0.565769089488474	0.442	0.192	1.81849357997605e-266	0	MYOF
MARK2	2.26085279428376e-270	0.402994386474414	0.369	0.135	4.65939152373941e-266	0	MARK2
PLBD1	6.72381352328093e-270	0.507143476282642	0.422	0.178	1.38571072901297e-265	0	PLBD1
CD164	4.35914763965013e-269	0.924802395805576	0.685	0.49	8.98376737055495e-265	0	CD164
H1-2	2.15751537787725e-268	0.867824608538911	0.343	0.125	4.44642344226723e-264	0	H1-2
SRI	3.85504479000448e-267	0.802618399856964	0.61	0.404	7.94486180772023e-263	0	SRI
PLEKHA5	5.65333412982748e-267	0.374705563332526	0.347	0.124	1.16509563081614e-262	0	PLEKHA5
NDRG1	7.47060825111687e-267	1.19370558250758	0.538	0.282	1.53961765447268e-262	0	NDRG1
EFHD2	1.32238204248645e-266	0.852136605652669	0.645	0.392	2.72529715136033e-262	0	EFHD2
YES1	2.43478424446766e-265	0.333278632271839	0.354	0.126	5.0178468494234e-261	0	YES1
CES2	1.00129169465622e-264	0.519970206151063	0.3	0.096	2.06356205351701e-260	0	CES2
DGAT1	9.17787417857258e-264	0.443358876637896	0.36	0.134	1.89146808946202e-259	0	DGAT1
KCNK6	1.92830555962861e-263	0.645945767519015	0.317	0.107	3.97404492783861e-259	0	KCNK6
PLEKHA1	2.0836639388753e-263	0.475550226438384	0.405	0.166	4.29422301162811e-259	0	PLEKHA1
PLAT	3.03573865313632e-263	1.49838562262357	0.395	0.176	6.25635379024864e-259	0	PLAT
MIA2	3.98598432843674e-263	0.459372342981853	0.289	0.087	8.21471510247528e-259	0	MIA2
POLD4	8.55905833053571e-262	0.671266265880549	0.435	0.192	1.7639363313401e-257	0	POLD4
DHX32	1.42404493189948e-261	0.277671449111232	0.292	0.09	2.93481420015163e-257	0	DHX32
EIF6	6.16174805646821e-261	0.713279122644886	0.566	0.348	1.26987465695753e-256	0	EIF6
LACTB2	1.17849724794043e-260	0.367534444306848	0.313	0.104	2.42876497828043e-256	0	LACTB2
MROH1	6.17936844747416e-260	0.460443381221864	0.293	0.09	1.27350604333995e-255	0	MROH1
MAFK	8.25480030187833e-260	0.549393648586218	0.385	0.153	1.70123179421411e-255	0	MAFK
SLC12A7	1.55649557488999e-259	0.495619694642812	0.333	0.117	3.20778173029078e-255	0	SLC12A7
CAPN15	4.00965032892406e-258	0.359307906339126	0.27	0.077	8.2634883628796e-254	0	CAPN15
DTX2	6.77971761246263e-258	0.321752159837625	0.272	0.079	1.39723200275242e-253	0	DTX2
DGKH	8.76080535714609e-258	0.467993084918301	0.334	0.118	1.80551437605424e-253	0	DGKH
IRS1	1.00080786843511e-257	0.267256741674731	0.26	0.072	2.06256493605792e-253	0	IRS1
C12orf75	1.70252482917567e-256	0.725326498090955	0.442	0.193	3.50873342044813e-252	0	C12orf75
MPST	1.62050427337307e-255	0.596539577119612	0.389	0.17	3.33969725699456e-251	0	MPST
SPRY2	5.52623771635375e-255	0.343895655950948	0.321	0.109	1.13890233096334e-250	0	SPRY2
PHLDA3	1.39061233802736e-254	0.407302618980865	0.403	0.161	2.86591296744059e-250	0	PHLDA3
CD9	3.75500626270678e-254	0.706150179651136	0.629	0.381	7.73869240681241e-250	0	CD9
CAPN1	2.37133015809232e-253	0.56190804028464	0.47	0.235	4.88707432281246e-249	0	CAPN1
PPP4R1	3.24710909620433e-253	0.485906721601228	0.368	0.144	6.69196713636751e-249	0	PPP4R1
CPD	2.52099385555054e-252	0.453846096799499	0.417	0.176	5.19551623690411e-248	0	CPD
YAP1	3.1830836167337e-252	0.31216958875582	0.354	0.13	6.56001702572649e-248	0	YAP1
SLC45A4	5.99737869633197e-251	0.41343511620026	0.251	0.069	1.23599977552706e-246	0	SLC45A4
ECI1	7.8550992629164e-251	0.498400344071691	0.435	0.199	1.61885740709444e-246	0	ECI1
ADSS2	1.05372225985244e-250	0.424222165238114	0.301	0.101	2.1716162053299e-246	0	ADSS2
TMCO3	5.92327755340053e-250	0.50597652609966	0.401	0.171	1.22072827098032e-245	0	TMCO3
KIF3B	6.51595688970675e-250	0.31338612808137	0.318	0.108	1.34287355539966e-245	0	KIF3B
ZNF664	2.277843549926e-249	0.318994430911968	0.29	0.092	4.69440777204249e-245	0	ZNF664
BLZF1	8.45304830946772e-249	0.324023073846543	0.325	0.114	1.7420887260982e-244	0	BLZF1
EDEM3	9.03060748774277e-249	0.43023376588417	0.387	0.158	1.86111789714891e-244	0	EDEM3
ERRFI1	1.18166203325685e-248	0.773674658816002	0.507	0.255	2.43528728433904e-244	0	ERRFI1
ZBTB7A	5.03553423151519e-248	0.730400713257479	0.553	0.317	1.03777324977297e-243	0	ZBTB7A
CITED4	9.89765421960834e-247	0.275126838893451	0.289	0.09	2.03980755811908e-242	0	CITED4
CENPV	1.5546743925586e-246	0.26074711286853	0.25	0.068	3.20402845562402e-242	0	CENPV
STX3	1.58454827623206e-246	0.354866870040549	0.33	0.12	3.26559554248666e-242	0	STX3
PACSIN2	2.08472644760221e-246	0.390563156411927	0.382	0.154	4.29641273586339e-242	0	PACSIN2
HMGCS1	2.1783037955349e-246	0.774332698852347	0.391	0.166	4.48926629221788e-242	0	HMGCS1
SCRIB	2.83396511384599e-246	0.279665724954945	0.257	0.073	5.8405187031252e-242	0	SCRIB
ZKSCAN1	3.18030974673545e-246	0.534147554807082	0.456	0.216	6.55430035704709e-242	0	ZKSCAN1
CFDP1	9.14466533505858e-246	0.680150733779373	0.513	0.271	1.88462407890222e-241	0	CFDP1
DNM2	1.08504270192725e-245	0.780729394554564	0.51	0.259	2.23616450440187e-241	0	DNM2
KARS1	1.82994650695595e-245	0.348609570935	0.285	0.091	3.77133675618551e-241	0	KARS1
MGAT4B	1.64694978933663e-244	0.510927623977213	0.445	0.213	3.39419882084385e-240	0	MGAT4B
TXN	5.10768309641737e-244	0.467763514113957	0.736	0.602	1.05264240934066e-239	0	TXN
CMBL	1.03703529856294e-243	0.481865289429957	0.252	0.073	2.13722604680837e-239	0	CMBL
SVIP	1.34791647359252e-243	0.453772440104234	0.406	0.169	2.77792106042682e-239	0	SVIP
EMP2	5.21111665161846e-243	0.55173502094956	0.493	0.246	1.07395903073205e-238	0	EMP2
PGAP6	1.29808323196797e-242	0.36876936314208	0.268	0.081	2.6752197327628e-238	0	PGAP6
TM9SF2	2.23801768016948e-242	0.617659735358158	0.513	0.293	4.61233063706127e-238	0	TM9SF2
SEPTIN10	2.35965971099703e-242	0.345934857278038	0.259	0.076	4.86302269839378e-238	0	SEPTIN10
FOSL1	4.49769121815856e-242	0.585850789597935	0.302	0.106	9.26929183150297e-238	0	FOSL1
PRKCD	1.41261716950363e-241	0.396892989055796	0.317	0.111	2.91126272463002e-237	0	PRKCD
SMOX	1.80377358598311e-241	0.267790460740791	0.271	0.082	3.71739698335259e-237	0	SMOX
PDLIM1	4.4933848273556e-241	0.442903160514364	0.533	0.26	9.26041679069715e-237	0	PDLIM1
SLC39A11	9.51255539826839e-241	0.260891304871158	0.274	0.086	1.96044254202913e-236	0	SLC39A11
PCBD1	1.74279077536049e-240	0.553633071918055	0.46	0.236	3.59171750894043e-236	0	PCBD1
MYO1D	2.01675918642305e-240	0.421643269905271	0.329	0.126	4.15633900729927e-236	0	MYO1D
ARFIP1	2.81182446447505e-240	0.322701434628758	0.353	0.137	5.79488903883663e-236	0	ARFIP1
KIF16B	5.06922031750787e-240	0.344896671942548	0.293	0.096	1.0447156152352e-235	0	KIF16B
CDK10	5.35075909686532e-240	0.448269185852346	0.313	0.109	1.10273794227297e-235	0	CDK10
CHMP4B	3.8901605679423e-238	0.656848886418734	0.552	0.317	8.01723191447228e-234	0	CHMP4B
SCOC	5.36191507531637e-237	0.460782522966738	0.441	0.205	1.10503707787195e-232	0	SCOC
SLC25A25	2.38453668824105e-236	0.344320394102804	0.296	0.1	4.91429166079599e-232	0	SLC25A25
AMIGO2	2.43052624514888e-236	0.326048977902574	0.264	0.082	5.00907153862732e-232	0	AMIGO2
SESTD1	1.26792595242956e-235	0.455462191188388	0.375	0.159	2.61306859536207e-231	0	SESTD1
SLC9A1	2.04506796585099e-235	0.409263476294987	0.294	0.098	4.2146805708223e-231	0	SLC9A1
DHRS3	7.96349281080426e-235	0.518874925724728	0.397	0.169	1.64119623337865e-230	0	DHRS3
UNC93B1	1.5131727220611e-234	0.467031962438372	0.416	0.183	3.11849766289571e-230	0	UNC93B1
TES	1.63713232256411e-234	0.530975714712065	0.467	0.228	3.37396600357238e-230	0	TES
WWP1	3.85351358403401e-234	0.41064976366859	0.353	0.14	7.94170614533568e-230	0	WWP1
WIPF2	7.70664596910412e-234	0.357115805370504	0.379	0.157	1.58826266777267e-229	0	WIPF2
GSKIP	7.81109138395082e-234	0.314157219128308	0.32	0.114	1.60978782331843e-229	0	GSKIP
VWA1	1.05065833314277e-233	0.263101094330363	0.315	0.108	2.16530175877393e-229	0	VWA1
SLC44A1	1.10090745399576e-233	0.446079407901084	0.465	0.224	2.26886017193987e-229	0	SLC44A1
ATP5MPL	2.24548015494068e-233	0.706134670522422	0.446	0.218	4.62771005131725e-229	0	ATP5MPL
FAM3C	7.25281283929181e-233	0.714025454261085	0.528	0.291	1.49473219804965e-228	0	FAM3C
ARHGEF12	7.25569690970241e-233	0.418363798973856	0.397	0.168	1.49532657612057e-228	0	ARHGEF12
VCL	3.33387559780271e-232	0.46381652065515	0.466	0.221	6.8707842195116e-228	0	VCL
ZDHHC3	3.1186733994623e-231	0.4411183744145	0.378	0.166	6.42727400895185e-227	0	ZDHHC3
SYTL1	5.15950529575339e-231	0.255220790739218	0.275	0.083	1.06332244640182e-226	0	SYTL1
HDLBP	6.2828697992952e-231	0.626634932527989	0.596	0.354	1.29483663693675e-226	0	HDLBP
PTBP3	2.58842909424589e-230	0.727727717147806	0.526	0.311	5.33449352033136e-226	0	PTBP3
SLC35A3	2.84557181014906e-230	0.430093332904896	0.328	0.121	5.86443894353619e-226	0	SLC35A3
H3-3A	1.91794523014318e-229	0.827864654859931	0.623	0.426	3.95269332480209e-225	0	H3-3A
MT-ATP8	2.47618421640361e-229	0.615916796755371	0.392	0.169	5.1031680515862e-225	0	MT-ATP8
CLIP2	8.0720231531019e-229	0.254312741609027	0.264	0.082	1.66356325162277e-224	0	CLIP2
MICALL2	1.58463157285977e-228	0.460830108812949	0.278	0.091	3.26576720850671e-224	0	MICALL2
RUSC1	5.8964906613536e-228	0.313260869607253	0.306	0.11	1.21520776039836e-223	0	RUSC1
TSPO	1.64713907278355e-227	0.641049747819912	0.733	0.584	3.39458891509962e-223	0	TSPO
NSMF	1.7373046405599e-227	0.355837913454246	0.274	0.089	3.5804111337299e-223	0	NSMF
CHPF	1.28308753617637e-226	0.332837854198523	0.426	0.183	2.64431510330588e-222	0	CHPF
C11orf1	2.89805606412986e-226	0.251313547902322	0.311	0.112	5.97260374256522e-222	0	C11orf1
TPBG	4.23989402125435e-226	0.252585638377141	0.318	0.112	8.73799758840308e-222	0	TPBG
SERPINB1	8.81586266312266e-226	0.900992835134184	0.573	0.375	1.81686113624295e-221	0	SERPINB1
MT-ND4L	1.46450494127051e-225	0.900036796764373	0.683	0.482	3.0181982334644e-221	0	MT-ND4L
MAP3K13	4.74851310437553e-225	0.498788599374618	0.447	0.22	9.78621065680753e-221	0	MAP3K13
DSC2	7.05951191892206e-225	0.393126623458961	0.312	0.113	1.45489481137065e-220	0	DSC2
PRELID3B	9.01474902409706e-225	0.408048212066001	0.425	0.197	1.85784962637616e-220	0	PRELID3B
TFPI	1.73138639659807e-224	0.348673216660618	0.44	0.193	3.56821422474896e-220	0	TFPI
TSTD1	4.20517244120485e-224	0.626712859276115	0.483	0.256	8.66643988407909e-220	0	TSTD1
SEL1L3	1.15104666258823e-223	0.369755057668884	0.339	0.129	2.37219206692808e-219	0	SEL1L3
THAP4	1.80047498751951e-223	0.283143321635993	0.287	0.097	3.71059890177895e-219	0	THAP4
CAV2	2.12930491315097e-223	0.374186072434728	0.405	0.175	4.38828449551283e-219	0	CAV2
SYNE2	6.2304233637698e-223	0.765000186769763	0.532	0.284	1.28402795103932e-218	0	SYNE2
FMN1	1.22729081726357e-220	0.480427451571904	0.302	0.107	2.5293236452985e-216	0	FMN1
APLP2	1.60673178173993e-219	0.602743389825883	0.676	0.442	3.31131352898782e-215	0	APLP2
BBC3	2.53237781940601e-219	0.435395080726897	0.354	0.144	5.21897744801385e-215	0	BBC3
B4GALT5	2.94951766070535e-219	0.435878674515507	0.383	0.166	6.07866094694766e-215	0	B4GALT5
TRIOBP	5.71858876965793e-219	0.419824811114872	0.41	0.188	1.1785439595388e-214	0	TRIOBP
PKM	1.72257247272152e-218	0.851647155611005	0.775	0.578	3.55004960903178e-214	0	PKM
CHD7	1.8920717696983e-218	0.328186815541209	0.304	0.107	3.89937071017123e-214	0	CHD7
HSPB1	7.91035682444357e-218	0.792681564808696	0.83	0.625	1.63024543794957e-213	0	HSPB1
ZNF518A	2.1896160371579e-217	0.349372602758649	0.32	0.12	4.51257969097872e-213	0	ZNF518A
LY6E	2.26336719827533e-217	0.791826777815327	0.61	0.374	4.66457345892562e-213	0	LY6E
DNAJC5	3.06128320277484e-217	0.353923703504979	0.339	0.134	6.30899855259866e-213	0	DNAJC5
PXN	4.48762640448898e-217	0.425709652297586	0.355	0.146	9.24854925701134e-213	0	PXN
PMEPA1	1.30834601576131e-216	0.922956114878683	0.587	0.361	2.69637030388248e-212	0	PMEPA1
CEBPG	1.44667766976632e-216	0.488401738831581	0.388	0.168	2.98145800962141e-212	0	CEBPG
TLE5	1.20730469138991e-215	0.777371613654642	0.482	0.264	2.48813423848546e-211	0	TLE5
PAFAH1B3	6.68884939108167e-215	0.275375500072775	0.313	0.118	1.37850497100802e-210	0	PAFAH1B3
CDKN2B	1.76724064606099e-214	0.463953631423957	0.257	0.085	3.6421062474671e-210	0	CDKN2B
ZDHHC20	2.83000918672145e-214	0.362305621999242	0.392	0.176	5.83236593291424e-210	0	ZDHHC20
DVL1	7.03602460358336e-214	0.320909260407461	0.26	0.084	1.45005431055249e-209	0	DVL1
MRPS18A	1.4405399953085e-213	0.314142859601593	0.334	0.132	2.96880887633129e-209	0	MRPS18A
CUL4A	1.08682025833645e-211	0.302608273456824	0.353	0.146	2.23982787040558e-207	0	CUL4A
RAPH1	2.13754515355219e-211	0.331247573387295	0.32	0.124	4.40526680695572e-207	0	RAPH1
KLF3	2.54546516083129e-211	0.559314333346109	0.471	0.245	5.24594914995721e-207	0	KLF3
PDZD8	9.86610181889908e-211	0.363167840346166	0.375	0.161	2.03330492385691e-206	0	PDZD8
MANBAL	6.85729627250157e-210	0.266797306883405	0.318	0.122	1.41322018879985e-205	0	MANBAL
PDIA4	8.53872020147586e-209	0.720174601506224	0.508	0.282	1.75974484632216e-204	0	PDIA4
PLEKHM1	1.41454761276588e-208	0.269731884228891	0.276	0.094	2.91524117514919e-204	0	PLEKHM1
HSBP1L1	2.70859525900359e-208	0.340847265308214	0.326	0.129	5.5821439692805e-204	0	HSBP1L1
CDKN2A	9.59384318292409e-207	0.801245412417988	0.315	0.124	1.97719514156883e-202	0	CDKN2A
RAB5IF	2.2894320683968e-206	0.530276203201731	0.379	0.17	4.71829054975896e-202	0	RAB5IF
DYNLRB1	2.61662498626024e-206	0.881926912429632	0.645	0.48	5.39260243418374e-202	0	DYNLRB1
B3GNT5	5.25786344449093e-206	0.45553776527407	0.38	0.162	1.08359307727514e-201	0	B3GNT5
SLC35F5	7.71819082162273e-206	0.310774528896432	0.353	0.146	1.59064194642823e-201	0	SLC35F5
RHOC	1.64838594557832e-205	0.736018994912656	0.657	0.437	3.39715859524236e-201	0	RHOC
REEP3	1.77061051431837e-205	0.492910083735262	0.48	0.264	3.64905120895874e-201	0	REEP3
LARP1B	6.12591713247136e-205	0.38313796789915	0.297	0.11	1.26249026183102e-200	0	LARP1B
SLMAP	1.41718663468325e-204	0.368995578073473	0.341	0.142	2.9206799354187e-200	0	SLMAP
POR	5.39650423602885e-204	0.459794406448115	0.423	0.201	1.11216555800319e-199	0	POR
RAB11A	5.69838507029241e-204	0.584772406257519	0.535	0.311	1.17438017913656e-199	0	RAB11A
CSNK1E	1.02952403585373e-202	0.477531176198963	0.428	0.21	2.12174608549095e-198	0	CSNK1E
BLCAP	1.12977129853009e-202	0.315339396342817	0.346	0.144	2.32834566914066e-198	0	BLCAP
NR1D1	1.42555387629373e-202	0.510450846035653	0.274	0.098	2.93792398365375e-198	0	NR1D1
CLSTN1	7.31016066859786e-202	0.518131639006511	0.44	0.219	1.50655101219133e-197	0	CLSTN1
CHMP1A	9.37684569116235e-202	0.414798563598061	0.399	0.185	1.93247412849165e-197	0	CHMP1A
SIRT7	1.05078700209165e-201	0.352617805954226	0.38	0.163	2.16556693261067e-197	0	SIRT7
GNG12	2.18235838596102e-201	0.362658312140196	0.387	0.171	4.49762239762707e-197	0	GNG12
BCL9L	5.24984225972712e-201	0.382474359692895	0.393	0.175	1.08193999130716e-196	0	BCL9L
KLF4	1.01076805497632e-200	0.502404890768051	0.612	0.349	2.0830918845007e-196	0	KLF4
FGD4	2.10217323841909e-200	0.296208262276972	0.357	0.149	4.33236882705791e-196	0	FGD4
HIGD1A	2.11477145311986e-199	0.497788450528891	0.45	0.232	4.35833248773471e-195	0	HIGD1A
NRARP	2.42015406136189e-199	0.502902155813522	0.36	0.151	4.98769550506073e-195	0	NRARP
MED25	3.24522832960706e-199	0.252208104486244	0.28	0.1	6.68809106448718e-195	0	MED25
WDR45B	5.86464899802981e-199	0.517148820699746	0.473	0.246	1.20864551200396e-194	0	WDR45B
PGGHG	1.02464185760348e-198	0.749922554149897	0.28	0.102	2.11168440433501e-194	0	PGGHG
MRPL14	1.26713980146614e-198	0.488609597789514	0.487	0.277	2.61144841684157e-194	0	MRPL14
PPA1	3.1333509442378e-198	0.688354929966574	0.566	0.386	6.45752296097967e-194	0	PPA1
EI24	1.77940091734953e-197	0.38990365140579	0.414	0.205	3.66716735056564e-193	0	EI24
PDLIM5	2.95840634685894e-197	0.466258178782646	0.499	0.269	6.09697964024158e-193	0	PDLIM5
NBR1	3.01809519128362e-197	0.367234230002642	0.387	0.179	6.21999237971642e-193	0	NBR1
XIAP	4.40672308712927e-197	0.468023480433064	0.43	0.21	9.08181561026472e-193	0	XIAP
ADAM8	5.55866981799658e-197	0.422856752313799	0.353	0.147	1.14558626279092e-192	0	ADAM8
DIAPH1	6.86386497186537e-197	0.452175957407138	0.458	0.227	1.41457393205173e-192	0	DIAPH1
HDGF	1.1174476599957e-196	0.494702417405662	0.514	0.296	2.30294788248514e-192	0	HDGF
H2AJ	1.63534565671739e-196	0.584114302259898	0.405	0.194	3.37028386392886e-192	0	H2AJ
JPT1	1.16662476820935e-195	0.630672111526039	0.623	0.437	2.40429698480266e-191	0	JPT1
ATP5MF	1.37839644430321e-195	0.617013261368872	0.435	0.224	2.84073723206449e-191	0	ATP5MF
BAIAP2	2.6592183352548e-195	0.29064872493236	0.358	0.152	5.48038306712661e-191	0	BAIAP2
MED16	3.6187765524435e-195	0.314895895096191	0.328	0.134	7.4579365969308e-191	0	MED16
GCC2	6.06430848415538e-194	0.661719985371171	0.612	0.406	1.24979333549958e-189	0	GCC2
TRAP1	7.02545803170186e-194	0.250392062563737	0.307	0.121	1.44787664575344e-189	0	TRAP1
SLC20A2	2.66237300427883e-193	0.272061707317316	0.29	0.108	5.48688452451824e-189	0	SLC20A2
TSC22D1	3.21353990830962e-193	0.485551749808116	0.6	0.358	6.6227843970353e-189	0	TSC22D1
TPRG1L	7.52892740156158e-193	0.269198623851492	0.303	0.117	1.55163664818783e-188	0	TPRG1L
CERS6	1.04727719430895e-191	0.363992663246618	0.351	0.156	2.15833356975131e-187	0	CERS6
SPATS2L	2.7317066253722e-191	0.479862842864528	0.588	0.335	5.62977418422956e-187	0	SPATS2L
FDFT1	1.89095648126692e-190	0.440507145178436	0.382	0.176	3.89707221224301e-186	0	FDFT1
HYOU1	3.71265151182729e-190	0.316556494801932	0.326	0.133	7.65140350072486e-186	0	HYOU1
CLCN3	4.53930384086466e-190	0.341941684350693	0.364	0.162	9.35505128563798e-186	0	CLCN3
BROX	4.94703486771005e-190	0.380566533190883	0.433	0.22	1.01953441588636e-185	0	BROX
CSNK2A1	8.09226251727983e-190	0.394499235739601	0.44	0.223	1.6677343821862e-185	0	CSNK2A1
CEMIP2	1.00459181903678e-188	0.445026018677228	0.341	0.142	2.07036327985291e-184	0	CEMIP2
TWF1	1.79261059592347e-188	0.367273544142063	0.417	0.206	3.69439117713868e-184	0	TWF1
ZNF217	2.19656250603404e-188	0.35025766273872	0.354	0.151	4.52689566868555e-184	0	ZNF217
TRIM56	2.23390500279887e-188	0.33178667362624	0.375	0.168	4.60385482026819e-184	0	TRIM56
LCOR	3.45561832105033e-188	0.374267474354168	0.387	0.178	7.12168379785263e-184	0	LCOR
PBX1	1.23426860826901e-187	0.277061027349364	0.281	0.105	2.5437041747816e-183	0	PBX1
R3HDM4	1.58164305678055e-187	0.325446486976839	0.396	0.184	3.25960817571904e-183	0	R3HDM4
KNOP1	2.34170623308082e-187	0.321859744994824	0.312	0.127	4.82602237575626e-183	0	KNOP1
SCCPDH	3.44472663517139e-187	0.398699145744646	0.392	0.197	7.09923712242472e-183	0	SCCPDH
LTBR	4.61680798127541e-187	0.425296495265327	0.401	0.194	9.51477956861048e-183	0	LTBR
UHMK1	4.65588384764385e-187	0.365067089715206	0.421	0.21	9.59531102160921e-183	0	UHMK1
WASL	1.43160979629673e-186	0.371402679113292	0.423	0.208	2.95040462918794e-182	0	WASL
RALBP1	1.59788150681184e-186	0.563827940338415	0.518	0.318	3.29307399738853e-182	0	RALBP1
TOB1	2.41861919241113e-186	0.71943398964303	0.553	0.362	4.98453229364009e-182	0	TOB1
DAAM1	2.88792008027749e-186	0.379132832832281	0.406	0.196	5.95171449344387e-182	0	DAAM1
PRPF6	5.93481443190087e-186	0.386653398272201	0.439	0.226	1.22310590627045e-181	0	PRPF6
FAM234A	1.06867026765735e-185	0.321979656595177	0.327	0.137	2.20242255461502e-181	0	FAM234A
ARPC1A	1.09175373274623e-184	0.460843718876906	0.475	0.263	2.24999526781671e-180	0	ARPC1A
TOR1AIP2	1.1027979622353e-184	0.446249740093402	0.472	0.254	2.27275632037074e-180	0	TOR1AIP2
TP53I11	1.41236204291266e-184	0.347300504216676	0.285	0.109	2.9107369342387e-180	0	TP53I11
ETHE1	1.71210546929356e-184	0.458708931392695	0.439	0.242	3.52847816166709e-180	0	ETHE1
AAMP	3.34214540751624e-184	0.32898725785934	0.411	0.207	6.88782747035023e-180	0	AAMP
ACBD3	4.59234701495476e-184	0.484660300489478	0.492	0.287	9.46436796312027e-180	0	ACBD3
GSN	1.10284561967886e-183	0.585180806670232	0.675	0.43	2.27285453759617e-179	0	GSN
RRAS	1.22330222280845e-183	0.44189991484276	0.492	0.269	2.52110355098594e-179	0	RRAS
SPPL2B	2.34569754749021e-183	0.497100522769145	0.297	0.119	4.83424807562257e-179	0	SPPL2B
STAT6	4.14189357367366e-183	0.504655530650017	0.367	0.168	8.53602846598405e-179	0	STAT6
DYNC1LI2	1.36006859278649e-182	0.4462230749554	0.491	0.275	2.80296536287368e-178	0	DYNC1LI2
UBE2H	1.61879325607043e-182	0.535724550437827	0.514	0.305	3.33617102143554e-178	0	UBE2H
BCL10	2.15797299463519e-182	0.50946379066895	0.428	0.215	4.44736654464367e-178	0	BCL10
PPP2R5A	6.02747775948023e-181	0.260942818515994	0.351	0.155	1.24220289145128e-176	0	PPP2R5A
FAM120A	9.72520873354996e-181	0.581659811229679	0.493	0.298	2.00426826789731e-176	0	FAM120A
ARFGAP1	1.20243637167905e-180	0.476003382055149	0.302	0.122	2.47810111839336e-176	0	ARFGAP1
ZMIZ2	4.18833522386643e-180	0.356992646049125	0.296	0.117	8.63174006286632e-176	0	ZMIZ2
ACOX1	5.40290998701989e-180	0.266968439237744	0.3	0.122	1.11348571922493e-175	0	ACOX1
MAPK13	5.92428432382288e-180	0.277386200248932	0.325	0.136	1.22093575629666e-175	0	MAPK13
RPN1	1.45871731203889e-179	0.482672639422192	0.498	0.286	3.00627050838095e-175	0	RPN1
ETNK1	1.61467338037269e-179	0.521063984141087	0.445	0.229	3.32768036961008e-175	0	ETNK1
GUCD1	5.3489985035538e-179	0.26996703491813	0.32	0.134	1.1023751015974e-174	0	GUCD1
PLS3	1.79353005529643e-178	0.271054870160329	0.411	0.19	3.69628609096041e-174	0	PLS3
CLINT1	2.27409464724799e-178	0.576608973162641	0.489	0.286	4.68668165851339e-174	0	CLINT1
RBCK1	2.77185114768361e-178	0.506829576694812	0.487	0.281	5.71250803026115e-174	0	RBCK1
SRPK1	5.69189705679458e-178	0.268249672108018	0.346	0.155	1.1730430644348e-173	0	SRPK1
MAP3K11	7.46781751565927e-178	0.334418443833273	0.344	0.149	1.53904251180222e-173	0	MAP3K11
SIGIRR	7.6816533444605e-178	0.470908756529338	0.469	0.246	1.58311193775986e-173	0	SIGIRR
SH3GLB2	9.2851255345489e-178	0.380890194726606	0.355	0.16	1.91357152141518e-173	0	SH3GLB2
GSE1	9.69295488458418e-178	0.289845811301348	0.257	0.093	1.99762107216395e-173	0	GSE1
SEPTIN9	1.83657062281789e-177	0.469475057921829	0.388	0.185	3.78498839656539e-173	0	SEPTIN9
PRKAA1	3.47257821096332e-177	0.297478233577005	0.377	0.174	7.15663643497431e-173	0	PRKAA1
MXD1	5.02510664313577e-177	0.639243900429126	0.483	0.261	1.03562422808385e-172	0	MXD1
RCOR1	6.58687865888118e-177	0.294428254078477	0.326	0.138	1.35748982280882e-172	0	RCOR1
LFNG	8.32452444362609e-177	0.378666476591657	0.304	0.123	1.7156012425869e-172	0	LFNG
UFM1	4.11210162346969e-176	0.564518333575249	0.536	0.332	8.47463023580868e-172	0	UFM1
TRAF7	4.58948258962393e-176	0.304384858580786	0.342	0.153	9.45846466895596e-172	0	TRAF7
EPRS1	5.49861065117322e-176	0.358778319522011	0.303	0.126	1.13320866910029e-171	0	EPRS1
GORASP2	6.16428635690275e-176	0.344590053816533	0.405	0.199	1.27039777529409e-171	0	GORASP2
SERTAD3	1.11603423320689e-175	0.300396745424816	0.345	0.152	2.30003495121608e-171	0	SERTAD3
MVD	1.21875682680108e-175	0.370395169875948	0.282	0.109	2.51173594435434e-171	0	MVD
SMIM14	1.38310203549161e-175	0.368066255715537	0.442	0.228	2.85043498494466e-171	0	SMIM14
SPTLC1	3.80051168990883e-175	0.295576557041192	0.331	0.143	7.83247454173311e-171	0	SPTLC1
ESRRA	3.85679662480161e-175	0.273939078958023	0.314	0.133	7.94847216405363e-171	0	ESRRA
SEC61A1	5.87858284730656e-175	0.462598531338405	0.479	0.268	1.21151713900141e-170	0	SEC61A1
PPP1R35	9.65461023040115e-175	0.299946538225687	0.373	0.174	1.98971862238337e-170	0	PPP1R35
IARS2	1.85869172969746e-174	0.287002719324454	0.364	0.173	3.8305777857335e-170	0	IARS2
QARS1	5.88074857862824e-174	0.304220440043875	0.253	0.093	1.21196347456949e-169	0	QARS1
CYTH2	1.38960335913043e-173	0.39417306237083	0.411	0.21	2.86383356283191e-169	0	CYTH2
DAP	1.55298005754929e-173	0.378767667077025	0.448	0.237	3.20053660060333e-169	0	DAP
NEK7	1.91518768561974e-173	0.288371533697974	0.368	0.174	3.94701030129372e-169	0	NEK7
CXCL1	2.7588525387513e-173	0.698997658954156	0.308	0.131	5.68571919711255e-169	0	CXCL1
HTATIP2	7.64233574058308e-173	0.343660587520473	0.427	0.222	1.57500897277677e-168	0	HTATIP2
FBXO34	1.04341209653038e-172	0.272808249822957	0.334	0.144	2.15036798973946e-168	0	FBXO34
TUG1	1.8679071434085e-172	0.325971883544933	0.295	0.119	3.84956983185058e-168	0	TUG1
PAK1	6.83681147156075e-171	0.285724009866158	0.306	0.127	1.40899847617395e-166	0	PAK1
DUSP8	1.32697226346224e-170	0.381605821304708	0.321	0.137	2.73475713776932e-166	0	DUSP8
ARHGAP21	2.34784615587975e-170	0.439506951603635	0.393	0.194	4.83867614265258e-166	0	ARHGAP21
GID8	2.46375915311683e-170	0.284462828565297	0.385	0.188	5.07756123865847e-166	0	GID8
DCTN5	4.02561445426332e-170	0.276359871453952	0.333	0.147	8.29638882879128e-166	0	DCTN5
ZNRD2	5.07079654949337e-170	0.260293482629758	0.257	0.096	1.04504046088509e-165	0	ZNRD2
PDCD6IP	7.38691469678315e-170	0.455973721072059	0.485	0.281	1.52236924986004e-165	0	PDCD6IP
RNF141	2.03199957336334e-169	0.253544769362615	0.311	0.132	4.1877479207445e-165	0	RNF141
TENT5A	6.94473486028094e-169	0.494019888583836	0.283	0.113	1.4312404073553e-164	0	TENT5A
TNRC18	7.69708445344393e-169	0.338169389401506	0.371	0.18	1.58629213501026e-164	0	TNRC18
NCOA7	8.1294922449698e-169	0.498770311792594	0.4	0.206	1.67540705676583e-164	0	NCOA7
INTS1	1.12518276301754e-168	0.358590382941112	0.307	0.129	2.31888915630285e-164	0	INTS1
DARS1	1.12682302016754e-168	0.397077037660732	0.324	0.142	2.32226956226329e-164	0	DARS1
LASP1	2.66938801764809e-168	0.422391799036263	0.465	0.257	5.50134176557094e-164	0	LASP1
FBLIM1	4.55272653347136e-168	0.380791201994342	0.346	0.15	9.38271411283112e-164	0	FBLIM1
OAS1	1.85567720463068e-167	0.431339711335214	0.259	0.1	3.82436515102337e-163	0	OAS1
MARCHF6	2.29026267171804e-167	0.404250561720427	0.328	0.143	4.72000234014371e-163	0	MARCHF6
PON2	3.17528389655601e-167	0.378100302042724	0.408	0.212	6.54394258241228e-163	0	PON2
CARHSP1	3.28122684101693e-167	0.48995236829555	0.512	0.299	6.7622803966518e-163	0	CARHSP1
SUCO	7.47052820903188e-167	0.3037593713398	0.371	0.176	1.53960115859938e-162	0	SUCO
FAM102A	4.27321034390271e-166	0.287431533291033	0.378	0.171	8.8066591977491e-162	0	FAM102A
SH3BP4	1.18205166682856e-165	0.251320536785799	0.264	0.101	2.43609028016697e-161	0	SH3BP4
KDELR2	1.67760009215762e-165	0.548503591036511	0.625	0.426	3.45736602992764e-161	0	KDELR2
APP	2.66264523176196e-165	0.394248757277687	0.57	0.345	5.48744555813822e-161	0	APP
RABL6	3.85590254232432e-165	0.467989725503594	0.427	0.226	7.94662954947619e-161	0	RABL6
SLC39A14	2.28006641807592e-164	0.277294749656048	0.298	0.123	4.69898888101267e-160	0	SLC39A14
AHR	2.4115528791553e-164	0.444790876920665	0.463	0.261	4.96996932865115e-160	0	AHR
TRIM8	4.46849214295529e-164	0.418152941908453	0.447	0.249	9.20911545741656e-160	0	TRIM8
PLXNA3	8.2552492733533e-164	0.361447326418518	0.25	0.093	1.70132432274538e-159	0	PLXNA3
EMP1	1.07601624857789e-163	0.495365312734587	0.507	0.286	2.21756188669417e-159	0	EMP1
PTPN12	2.74055316643486e-163	0.439306050988492	0.472	0.272	5.6480060207056e-159	0	PTPN12
STXBP2	2.9331786612363e-163	0.314838370954953	0.368	0.169	6.0449879029419e-159	0	STXBP2
EIF2AK1	4.71259897580051e-163	0.344005101448827	0.412	0.212	9.71219522922727e-159	0	EIF2AK1
MICU1	5.82772196204645e-163	0.401621565018682	0.369	0.176	1.20103521915815e-158	0	MICU1
PFKL	8.07863775171235e-163	0.510101660215533	0.478	0.27	1.6649264542504e-158	0	PFKL
CIB1	1.07968513822565e-162	0.796601187720592	0.711	0.57	2.22512310136924e-158	0	CIB1
NFE2L1	5.06943267265835e-162	0.36530359914165	0.39	0.193	1.04475937950816e-157	0	NFE2L1
ANTKMT	8.1515322431979e-162	0.345784243738305	0.298	0.132	1.67994928000066e-157	0	ANTKMT
CDK16	1.36070305431357e-161	0.266950069718366	0.323	0.142	2.80427292463483e-157	0	CDK16
CTDSPL	3.11834218318887e-161	0.269794669128194	0.306	0.135	6.42659140533394e-157	0	CTDSPL
YIPF6	2.70353855549958e-160	0.28442396108534	0.383	0.192	5.57172260902908e-156	0	YIPF6
NUDCD3	2.74823027692916e-160	0.311508541936421	0.301	0.127	5.6638277777233e-156	0	NUDCD3
BAG1	3.69106497370929e-160	0.520896544597553	0.523	0.335	7.60691580431748e-156	0	BAG1
TMEM127	4.01111741190132e-160	0.275174509987644	0.357	0.17	8.26651187418742e-156	0	TMEM127
EIF4EBP2	2.06463767762615e-159	0.279670126362304	0.379	0.187	4.25501178981973e-155	0	EIF4EBP2
ZBTB43	4.10382711046535e-159	0.420752130107898	0.359	0.171	8.45757729195803e-155	0	ZBTB43
ARFGAP3	7.94726249429004e-159	0.460693967861715	0.443	0.253	1.63785132744823e-154	0	ARFGAP3
CHMP3	1.32487531598507e-158	0.418152048309128	0.5	0.311	2.73043553871364e-154	0	CHMP3
ADD3	2.69451958341645e-158	0.380568795100611	0.422	0.218	5.55313540946297e-154	0	ADD3
ARL6IP1	7.73345704815457e-158	0.606125904723856	0.617	0.47	1.59378816305418e-153	0	ARL6IP1
SLC25A1	1.15481624759258e-157	0.297938498177066	0.347	0.164	2.37996080466355e-153	0	SLC25A1
UCKL1	1.23991827406938e-157	0.257039229740706	0.288	0.119	2.55534757102958e-153	0	UCKL1
WASHC1	2.76636161845235e-157	0.309435372119869	0.26	0.101	5.70119465946845e-153	0	WASHC1
CCDC186	5.37086376632807e-157	0.365904693112365	0.411	0.211	1.10688131360255e-152	0	CCDC186
SPTLC2	1.01509762725527e-156	0.256193157553811	0.341	0.158	2.09201470001038e-152	0	SPTLC2
UBE2Q1	2.7918405638125e-156	0.268022857528411	0.363	0.176	5.75370421796118e-152	0	UBE2Q1
LYPLA1	6.82650449450073e-156	0.385578526359406	0.436	0.243	1.40687431127166e-151	0	LYPLA1
CCDC6	6.9317924786096e-156	0.30793096794873	0.404	0.21	1.42857311191665e-151	0	CCDC6
CCNG2	8.84623931214829e-156	0.325150018453597	0.338	0.156	1.82312145984064e-151	0	CCNG2
DUSP6	2.22937821438998e-155	0.287635706059037	0.41	0.204	4.5945255620363e-151	0	DUSP6
EBP	2.58520639667134e-155	0.283408739589029	0.366	0.173	5.32785186289997e-151	0	EBP
PSEN1	2.93076862551531e-155	0.285441378000759	0.369	0.179	6.0400210603245e-151	0	PSEN1
TMCO1	8.494174486324e-155	0.504008332831958	0.528	0.357	1.75056441988651e-150	0	TMCO1
DYNC1I2	1.20791374912754e-154	0.446460412335369	0.5	0.3	2.48938944557694e-150	0	DYNC1I2
FSTL3	2.12670891396137e-154	0.306495497518782	0.27	0.11	4.38293440078299e-150	0	FSTL3
KIAA0040	2.15329929671218e-154	0.250287403748883	0.327	0.148	4.43773452059414e-150	0	KIAA0040
TAX1BP1	2.18327784971907e-154	0.556155222858936	0.615	0.451	4.49951732048602e-150	0	TAX1BP1
ATF3	3.80966335760577e-154	0.772259626763252	0.658	0.497	7.85133521368973e-150	0	ATF3
CTNNBIP1	1.38985735916023e-153	0.260959581134951	0.324	0.148	2.86435703149332e-149	0	CTNNBIP1
KTN1	2.75197093141709e-153	0.573379944785385	0.663	0.511	5.67153689255748e-149	0	KTN1
ABHD3	6.69954188772737e-153	0.335308469230823	0.322	0.143	1.38070858764173e-148	0	ABHD3
SLC9A3R1	1.07496705289617e-152	0.266077061567696	0.354	0.163	2.21539959931371e-148	0	SLC9A3R1
VASP	1.17003937705681e-152	0.4817281417207	0.566	0.37	2.41133415217638e-148	0	VASP
MBNL2	1.1878276644207e-152	0.433373821360211	0.418	0.228	2.44799403360463e-148	0	MBNL2
MRPL52	1.3546518379814e-152	0.488664159130599	0.526	0.337	2.79180197289587e-148	0	MRPL52
CENPB	1.48065337097839e-152	0.256897899288779	0.336	0.156	3.05147853224936e-148	0	CENPB
SEC16A	1.54235622077932e-152	0.295929977058859	0.338	0.158	3.1786419354041e-148	0	SEC16A
DOCK5	4.2283750879714e-152	0.333278512302186	0.277	0.115	8.71425821880025e-148	0	DOCK5
GOLPH3	6.0268147732238e-152	0.295684499169834	0.39	0.202	1.24206625661369e-147	0	GOLPH3
SLC25A37	8.86252941461926e-152	0.49508710348044	0.435	0.233	1.82647868705888e-147	0	SLC25A37
PMM2	2.8848150563648e-151	0.260441121026918	0.342	0.16	5.94531534966222e-147	0	PMM2
DEDD2	1.18270546133352e-150	0.348950718248753	0.451	0.242	2.43743768526226e-146	0	DEDD2
NDUFC1	1.19690348589946e-150	0.484908909830316	0.549	0.359	2.4666983940902e-146	0	NDUFC1
MRPS35	1.25164619714918e-150	0.251755542803579	0.352	0.168	2.57951764770475e-146	0	MRPS35
PLSCR1	1.52648916591367e-150	0.403660175835256	0.472	0.268	3.14594152203148e-146	0	PLSCR1
GPI	6.6028913663819e-150	0.578940887001838	0.484	0.281	1.36078988169765e-145	0	GPI
LPIN2	6.6500074456045e-150	0.562394919563656	0.426	0.232	1.37050003446463e-145	0	LPIN2
CYB5B	8.66291185532921e-150	0.289543494464728	0.359	0.172	1.7853395042648e-145	0	CYB5B
PGM2L1	1.02522135868635e-149	0.300288820337285	0.321	0.15	2.11287869811671e-145	0	PGM2L1
BSG	2.80186279558206e-149	0.544082559247152	0.652	0.459	5.77435903541506e-145	0	BSG
UBA6	3.38640936920542e-149	0.349989813446975	0.354	0.17	6.97905106899545e-145	0	UBA6
AREG	5.79772337898515e-149	0.280005464678832	0.527	0.301	1.19485281117505e-144	0	AREG
TRADD	7.45360820181559e-149	0.335448316757661	0.406	0.217	1.53611411431217e-144	0	TRADD
PLK2	2.228155693176e-148	0.307435527745543	0.393	0.197	4.59200606806641e-144	0	PLK2
GTF2I	5.47487189782852e-148	0.521827382237555	0.548	0.363	1.12831634942348e-143	0	GTF2I
IWS1	6.10727839014719e-148	0.267130915505615	0.343	0.163	1.25864900342544e-143	0	IWS1
UBA1	9.78819573201727e-148	0.385258565022196	0.452	0.257	2.01724925841144e-143	0	UBA1
ATP5MD	4.85889353220965e-147	0.555400101323817	0.439	0.245	1.00136936805309e-142	0	ATP5MD
FAM120AOS	9.52518624914934e-147	0.352003323935655	0.37	0.189	1.96304563408719e-142	0	FAM120AOS
IST1	1.15603199471331e-146	0.409765484616044	0.452	0.251	2.38246633790465e-142	0	IST1
ENO2	2.76236472269357e-146	0.526288428420911	0.271	0.117	5.69295745699918e-142	0	ENO2
CST3	3.94197127397326e-146	0.346200473334598	0.876	0.63	8.1240085985315e-142	0	CST3
CHCHD5	4.40926277776923e-146	0.307373291509971	0.421	0.234	9.08704965870461e-142	0	CHCHD5
PER2	4.92741498236794e-146	0.265873226337595	0.292	0.127	1.01549095371621e-141	0	PER2
RAB22A	8.63548054638555e-146	0.310902797583621	0.408	0.216	1.7796861858046e-141	0	RAB22A
SMPD4	9.94241949502569e-146	0.256974710417954	0.273	0.113	2.04903323372984e-141	0	SMPD4
ADIPOR2	1.0203242156219e-145	0.256400112905098	0.315	0.144	2.10278617597518e-141	0	ADIPOR2
KIAA0319L	1.46749949394085e-145	0.288985413178094	0.287	0.124	3.02436970706269e-141	0	KIAA0319L
GAK	3.85522800108865e-145	0.435171928217766	0.35	0.169	7.9452393874436e-141	0	GAK
CRIP1	4.02780394088147e-145	0.66664270144007	0.518	0.306	8.30090114176263e-141	0	CRIP1
PRDX5	5.93053471788779e-145	0.589876404054736	0.647	0.51	1.22222390000949e-140	0	PRDX5
YIPF3	6.26883973393492e-145	0.406310309046608	0.493	0.305	1.29194518076665e-140	0	YIPF3
POLR2H	1.15119464836307e-144	0.314369743413806	0.4	0.21	2.37249705081145e-140	0	POLR2H
EXT1	3.15140175131858e-144	0.270178866910017	0.277	0.117	6.49472386929247e-140	0	EXT1
CLIC1	5.84362217042837e-144	0.458848120774178	0.777	0.727	1.20431209310358e-139	0	CLIC1
EPN1	6.99188159639352e-144	0.386377197514637	0.44	0.245	1.44095687820074e-139	0	EPN1
TMEM189	1.04394011188515e-143	0.254305593694299	0.316	0.146	2.15145617658411e-139	0	TMEM189
AP3D1	3.85218276858955e-143	0.355088141468149	0.39	0.207	7.9389634677862e-139	0	AP3D1
KRTCAP2	7.2460010654112e-143	0.523952571424143	0.56	0.385	1.49332835957059e-138	0	KRTCAP2
TATDN1	8.81010962547138e-143	0.269068642727704	0.345	0.17	1.8156754927134e-138	0	TATDN1
DNAJB2	1.21658512493139e-142	0.274214800205293	0.344	0.165	2.5072602839711e-138	0	DNAJB2
MYO1C	1.72869983158927e-142	0.390222482503573	0.407	0.212	3.56267748292234e-138	0	MYO1C
SERPINB6	3.89228769506552e-142	0.578957263215027	0.539	0.353	8.02161571076052e-138	0	SERPINB6
EDF1	5.1321440847653e-142	0.516565502337597	0.745	0.669	1.05768357442928e-137	0	EDF1
CD59	1.46968477330922e-141	0.476220884893352	0.646	0.459	3.02887334931298e-137	0	CD59
SSBP3	1.5004288239485e-141	0.269515925686264	0.318	0.149	3.09223376327547e-137	0	SSBP3
AP2B1	1.54367250271254e-141	0.355935246931689	0.41	0.223	3.18135466084027e-137	0	AP2B1
HSBP1	2.73222642470469e-141	0.427528963244027	0.577	0.406	5.63084543867389e-137	0	HSBP1
MT-ND4	1.05087174855043e-140	0.479156037869579	0.975	0.958	2.16574158658759e-136	0	MT-ND4
GOLGA2	5.33769025825e-140	0.337159908046452	0.41	0.219	1.10004458532274e-135	0	GOLGA2
MED15	9.11307626864967e-140	0.276956362820901	0.353	0.174	1.87811388820601e-135	0	MED15
MT-CO2	2.29852618258347e-139	0.441945557683064	0.983	0.965	4.73703260968627e-135	0	MT-CO2
MICOS13	2.6494591497355e-139	0.408215467521011	0.359	0.185	5.46027036168989e-135	0	MICOS13
CLPTM1	4.52364541101541e-139	0.294531202359173	0.378	0.197	9.32278082756166e-135	0	CLPTM1
CLPTM1L	7.77490086189106e-139	0.261142435094958	0.407	0.221	1.60232931862713e-134	0	CLPTM1L
TSC2	7.67138930717899e-138	0.272672060451975	0.26	0.108	1.58099662231652e-133	0	TSC2
CHMP2B	7.86598583814245e-138	0.440086255263043	0.496	0.318	1.62110102138278e-133	0	CHMP2B
PPP1R11	1.95532387662507e-137	0.291085068414716	0.394	0.215	4.02972697733662e-133	0	PPP1R11
APH1A	4.47682645821531e-137	0.429950279045912	0.476	0.312	9.22629164773593e-133	0	APH1A
DLGAP4	5.29302471266018e-137	0.335376257562801	0.384	0.202	1.09083946303214e-132	0	DLGAP4
TSG101	6.67910556281945e-137	0.353372334015282	0.434	0.249	1.37649686544146e-132	0	TSG101
FAM91A1	7.80296303942641e-137	0.310557026126294	0.343	0.169	1.60811265279539e-132	0	FAM91A1
OSMR	1.69816817234781e-136	0.310655321238061	0.282	0.127	3.49975478639159e-132	0	OSMR
CMIP	9.97932365769832e-136	0.372989696680449	0.423	0.231	2.05663881261505e-131	0	CMIP
HSD17B12	1.87627202953636e-135	0.360556542821899	0.414	0.233	3.86680902567148e-131	0	HSD17B12
MACROH2A1	3.2190892799629e-135	0.37370860850378	0.372	0.184	6.63422109707553e-131	0	MACROH2A1
METRN	6.32156628483865e-135	0.309959598085741	0.374	0.201	1.3028115956424e-130	0	METRN
MT-ND3	1.1165296695352e-134	0.550010036528942	0.967	0.942	2.3010559959451e-130	0	MT-ND3
COX6B1	1.16511700283041e-134	0.478809607903433	0.73	0.635	2.4011896311332e-130	0	COX6B1
CHTOP	1.31267916442669e-134	0.304326993359949	0.387	0.201	2.70530048996696e-130	0	CHTOP
CMPK1	2.29631446274849e-134	0.492520374468311	0.549	0.376	4.73247447627836e-130	0	CMPK1
SAV1	2.78311049358576e-134	0.318064910910794	0.367	0.193	5.73571241623089e-130	0	SAV1
CAPNS1	3.3426445481597e-134	0.511722893441023	0.581	0.392	6.88885614930232e-130	0	CAPNS1
TMUB1	8.07476740248825e-134	0.281132250120694	0.368	0.188	1.6641288139788e-129	0	TMUB1
SELENOW	1.07527998628196e-133	0.499167200147485	0.67	0.51	2.21604452372848e-129	0	SELENOW
CERS2	1.63752892178191e-133	0.271702999407324	0.431	0.249	3.37478335490034e-129	0	CERS2
NT5E	5.88817897636491e-133	0.366963280079994	0.261	0.115	1.21349480523904e-128	0	NT5E
TRIB1	6.98725289599923e-133	0.352743114694311	0.402	0.22	1.44000294933648e-128	0	TRIB1
CIAO2B	9.65158243280876e-133	0.47000537846049	0.383	0.209	1.98909462357756e-128	0	CIAO2B
STK38L	1.06654053042584e-132	0.297663186050056	0.322	0.164	2.19803337915461e-128	0	STK38L
GOLGA4	4.01127439220067e-132	0.520160595439571	0.567	0.389	8.26683539488636e-128	0	GOLGA4
DLG1	4.02259697001216e-132	0.25177604243598	0.309	0.145	8.29017009549806e-128	0	DLG1
NPLOC4	7.0245523920832e-132	0.270684183854025	0.323	0.155	1.44769000248443e-127	0	NPLOC4
HGS	8.13808224716437e-132	0.301675845043029	0.342	0.17	1.67717737031811e-127	0	HGS
UBR4	3.31650469773907e-131	0.282455726231325	0.39	0.209	6.83498453157045e-127	0	UBR4
SLC52A2	1.10891812339428e-130	0.282099276724292	0.351	0.181	2.28536936050327e-126	0	SLC52A2
STAU1	2.99126173215863e-130	0.380369968893933	0.5	0.319	6.16469130380571e-126	0	STAU1
MYL12A	6.29774667973776e-129	0.559749754983149	0.807	0.776	1.29790261322715e-124	0	MYL12A
TP53I3	6.94963867026288e-129	0.305188456290539	0.312	0.156	1.43225103355448e-124	0	TP53I3
MKRN1	2.91517879229282e-128	0.273069414935898	0.412	0.229	6.00789197303628e-124	0	MKRN1
MPZL1	4.9111432190016e-128	0.254494340434682	0.385	0.209	1.01213750600404e-123	0	MPZL1
GUK1	4.92702016583339e-128	0.469806899345865	0.703	0.635	1.0154095859766e-123	0	GUK1
YIPF4	8.11602828698481e-128	0.318256774966817	0.438	0.25	1.6726322696647e-123	0	YIPF4
TMEM181	3.44188013211956e-127	0.251625856651268	0.294	0.137	7.09337076428519e-123	0	TMEM181
SYPL1	1.08071303481545e-126	0.393544145910678	0.485	0.313	2.22724149345116e-122	0	SYPL1
NFATC2IP	1.80269139146465e-126	0.336721757750698	0.354	0.178	3.71516668866949e-122	0	NFATC2IP
CNIH4	2.54303715806978e-126	0.302366791188757	0.444	0.266	5.24094527906601e-122	0	CNIH4
SMIM15	4.53580576633296e-126	0.265343532929107	0.386	0.206	9.34784210383559e-122	0	SMIM15
AHNAK	4.60979522912e-126	0.619626343000844	0.704	0.527	9.50032698769341e-122	0	AHNAK
PPP4C	5.17757231329078e-126	0.448793709632729	0.528	0.345	1.0670458780461e-121	0	PPP4C
PRKCA	8.47162159402879e-126	0.274202522399059	0.349	0.174	1.74591649431339e-121	0	PRKCA
ORMDL2	1.20332571625727e-125	0.405028422977306	0.414	0.237	2.47993396863461e-121	0	ORMDL2
BFAR	3.98131495147799e-125	0.276217669339134	0.392	0.215	8.205091983501e-121	0	BFAR
BRD9	4.19827128542758e-125	0.346539715703631	0.306	0.146	8.6522172921377e-121	0	BRD9
ERGIC1	1.44703863103296e-124	0.35465329539499	0.406	0.227	2.98220191469583e-120	0	ERGIC1
CRIP2	3.39149874393291e-124	0.272807200978546	0.407	0.215	6.98953976137133e-120	0	CRIP2
TMED10	4.39377248037379e-124	0.499479983324299	0.583	0.437	9.05512570480234e-120	0	TMED10
GOLGB1	4.60326972910593e-124	0.523061623465375	0.593	0.413	9.48687858471441e-120	0	GOLGB1
RNPEP	1.41870384666064e-122	0.268260054707653	0.355	0.188	2.92380675758292e-118	0	RNPEP
PGRMC2	2.1693720363572e-122	0.261987268844047	0.379	0.205	4.47085882972855e-118	0	PGRMC2
MOB2	3.0293368746131e-122	0.272852609556737	0.312	0.152	6.24316036489014e-118	0	MOB2
ROMO1	3.41050217894783e-122	0.498393023151056	0.58	0.392	7.02870394059358e-118	0	ROMO1
CDKN1C	2.77047737749189e-121	0.443100468183486	0.389	0.213	5.70967682727304e-117	0	CDKN1C
CTTNBP2NL	7.0748064966802e-121	0.276652883985487	0.299	0.144	1.45804687090082e-116	0	CTTNBP2NL
OGA	1.04738611834212e-120	0.311936695014308	0.29	0.135	2.15855805129127e-116	0	OGA
NUMB	1.36109057449113e-120	0.292680049611046	0.379	0.205	2.80507156496877e-116	0	NUMB
SMG1	1.58600098851832e-120	0.398157876414952	0.437	0.25	3.26858943723741e-116	0	SMG1
WBP2	2.35379742967007e-120	0.362068399960108	0.441	0.262	4.85094112280705e-116	0	WBP2
EHBP1L1	1.65453237387176e-119	0.410993422465562	0.4	0.223	3.40982576931231e-115	0	EHBP1L1
ANKRD9	3.8951676126303e-119	0.251895428450278	0.315	0.157	8.02755093286978e-115	0	ANKRD9
FLII	7.07561082819918e-119	0.334564432325543	0.389	0.215	1.45821263558357e-114	0	FLII
PKN2	8.33256617885117e-119	0.453047607881449	0.406	0.23	1.71725856379944e-114	0	PKN2
RNPEPL1	1.13974519380976e-118	0.469062249160404	0.452	0.272	2.34890086992253e-114	0	RNPEPL1
HECTD1	2.00261251330444e-118	0.321759002821198	0.398	0.222	4.12718412866912e-114	0	HECTD1
RHOF	3.00905171099822e-118	0.352534241256768	0.3	0.144	6.20135467119623e-114	0	RHOF
VDAC2	5.33369905567571e-118	0.541174023961099	0.616	0.481	1.09922203838421e-113	0	VDAC2
ARF1	5.4107351523982e-118	0.452827690788919	0.689	0.588	1.11509840755775e-113	0	ARF1
EIF4G1	8.67795292388833e-118	0.391708119457622	0.472	0.291	1.78843931808415e-113	0	EIF4G1
GOLGA3	1.26109290997864e-117	0.285988057355698	0.365	0.193	2.59898637817499e-113	0	GOLGA3
LYPLA2	4.28639029543781e-117	0.251706474437743	0.313	0.155	8.83382175986778e-113	0	LYPLA2
TNIP1	4.64773897470605e-117	0.370329672174973	0.409	0.233	9.57852525297171e-113	0	TNIP1
TMBIM6	1.01362196069173e-116	0.549696999778159	0.782	0.692	2.08897349878958e-112	0	TMBIM6
VAMP8	2.33718269839227e-116	0.350486661992696	0.617	0.408	4.81669982311662e-112	0	VAMP8
ARHGAP26	4.67017939624892e-116	0.365552226629775	0.304	0.15	9.62477271772939e-112	0	ARHGAP26
HDAC1	8.69720281197593e-116	0.288487069720473	0.392	0.215	1.79240652752012e-111	0	HDAC1
BAZ2B	5.58924333126205e-115	0.376859783741232	0.402	0.228	1.1518871581398e-110	0	BAZ2B
IRF3	1.37160555705559e-114	0.340174328631443	0.39	0.216	2.82674189253586e-110	0	IRF3
GATAD1	1.83387659133861e-114	0.265077179741392	0.366	0.197	3.77943626708973e-110	0	GATAD1
UBALD2	4.43504968549667e-114	0.441871896079343	0.598	0.443	9.1401938968401e-110	0	UBALD2
RELA	4.79311579298998e-114	0.283184116371454	0.391	0.218	9.87813233777305e-110	0	RELA
OXR1	5.88673395751029e-114	0.250114988719378	0.322	0.169	1.2131970013033e-109	0	OXR1
KRAS	1.26545019732554e-113	0.347779656980474	0.486	0.307	2.6079663116682e-109	0	KRAS
SPG7	1.43297715444289e-113	0.343569543877676	0.348	0.182	2.95322261759135e-109	0	SPG7
PPP1R14B	3.517070564691e-113	0.503973729376631	0.581	0.451	7.24833072677168e-109	0	PPP1R14B
ARFGEF1	4.4159186984395e-113	0.269868702302591	0.343	0.18	9.10076684561397e-109	0	ARFGEF1
ESYT2	5.26159617944128e-113	0.299362508709872	0.389	0.214	1.08436235662105e-108	0	ESYT2
ZMYM2	8.16542847788292e-113	0.312725122721099	0.4	0.227	1.68281315500689e-108	0	ZMYM2
MYO1E	3.84973123687627e-112	0.275230337518346	0.314	0.161	7.93391110607829e-108	0	MYO1E
MAGT1	3.99457198428122e-112	0.305261956123245	0.418	0.248	8.23241340240516e-108	0	MAGT1
NT5C	5.9469399128853e-112	0.39127520876878	0.465	0.287	1.22560484664653e-107	0	NT5C
ERBIN	1.01524774770606e-111	0.386534320798338	0.432	0.255	2.09232408324742e-107	0	ERBIN
ACTG1	1.05102859149625e-111	0.337668600330698	0.913	0.905	2.16606482421462e-107	0	ACTG1
HERC4	1.64785788390704e-111	0.262443525869357	0.326	0.167	3.39607031294401e-107	0	HERC4
MT-ND5	2.46649942718124e-111	0.549313212893473	0.869	0.816	5.08320866947782e-107	0	MT-ND5
NSFL1C	5.13534425240859e-111	0.255536569138717	0.375	0.21	1.05834309697889e-106	0	NSFL1C
TRIP11	1.00806903216965e-110	0.272679294738126	0.385	0.217	2.07752946839843e-106	0	TRIP11
MINDY2	2.27674547157637e-110	0.27278466743637	0.346	0.181	4.69214474237174e-106	0	MINDY2
KATNBL1	2.91732101512279e-110	0.599054375244139	0.371	0.209	6.01230688006655e-106	0	KATNBL1
SERINC3	3.44090225051095e-110	0.373446490300523	0.499	0.335	7.09135544807802e-106	0	SERINC3
ATP5PD	3.45672852932533e-110	0.354172087351148	0.408	0.239	7.12397182608657e-106	0	ATP5PD
BAZ2A	3.51835744700645e-110	0.285584528939504	0.361	0.194	7.25098286253558e-106	0	BAZ2A
ELOVL1	5.31019657267384e-110	0.31611328324411	0.363	0.201	1.09437841166235e-105	0	ELOVL1
TMOD3	5.6717487883149e-110	0.452392737809523	0.5	0.319	1.16889070778382e-105	0	TMOD3
ATP5IF1	1.20078781354748e-109	0.432339188440252	0.423	0.247	2.47470360494e-105	0	ATP5IF1
DDX42	9.16069357022611e-109	0.274728002155523	0.379	0.215	1.8879273378879e-104	0	DDX42
TRIP6	9.21556552670908e-109	0.263114682376043	0.331	0.178	1.89923589939947e-104	0	TRIP6
SYMPK	4.11817423051074e-108	0.260799190418132	0.28	0.135	8.48714527165959e-104	0	SYMPK
SAMD4B	4.12492226283755e-108	0.278079634961316	0.384	0.216	8.50105229148191e-104	0	SAMD4B
NUDT4	6.12026611512741e-108	0.371439942498399	0.484	0.31	1.26132564366661e-103	0	NUDT4
MIF	6.98776151860764e-108	0.490601819832609	0.662	0.492	1.44010777136985e-103	0	MIF
NDUFB9	1.45506752054959e-107	0.541383817914333	0.532	0.377	2.99874865310065e-103	0	NDUFB9
CHMP5	1.84218900072334e-107	0.35497857984883	0.521	0.351	3.79656731159074e-103	0	CHMP5
SREBF1	8.59447267899936e-107	0.330171338954957	0.281	0.139	1.77123487441498e-102	0	SREBF1
DAPK1	2.20187462636348e-106	0.272239363721135	0.259	0.124	4.53784341747251e-102	0	DAPK1
SEPTIN2	3.82732742710111e-106	0.277498763485345	0.362	0.196	7.88773909451267e-102	0	SEPTIN2
CDYL	6.1881134839414e-106	0.256273467163652	0.291	0.146	1.27530830790548e-101	0	CDYL
ADIPOR1	9.47510251720571e-106	0.262638445701897	0.419	0.258	1.95272387777093e-101	0	ADIPOR1
LGALS9	1.09430028873261e-105	0.284129253394418	0.349	0.185	2.25524346504903e-101	0	LGALS9
DNAJC10	2.56009245787142e-105	0.273930719950737	0.366	0.206	5.2760945464272e-101	0	DNAJC10
P4HB	2.83503037279356e-105	0.456515079697243	0.684	0.501	5.84271409529025e-101	0	P4HB
MMP24OS	1.61794087116788e-104	0.32104547387011	0.459	0.293	3.33441434138988e-100	0	MMP24OS
LONP2	2.65346238327917e-104	0.263109535532532	0.362	0.199	5.46852062570005e-100	0	LONP2
BAG6	9.21692218323718e-104	0.295616888149451	0.379	0.218	1.89951549274335e-99	0	BAG6
IRF7	1.07897436162201e-103	0.279682553341961	0.334	0.177	2.2236582618668e-99	0	IRF7
FBXW5	1.52607358577306e-103	0.359551268410629	0.457	0.284	3.1450850529197e-99	0	FBXW5
PPP2R1A	6.54285244655416e-103	0.290864148826227	0.442	0.271	1.34841646071035e-98	0	PPP2R1A
SUPT5H	1.4381799334602e-102	0.260130829737069	0.425	0.255	2.96394502486814e-98	0	SUPT5H
IBTK	2.55921103754964e-102	0.371758102659908	0.325	0.177	5.27427802728605e-98	0	IBTK
CAPRIN1	4.61330372421091e-102	0.253141831373214	0.426	0.262	9.50755764522627e-98	0	CAPRIN1
ATP5F1E	9.08429963825563e-102	0.451216717504914	0.599	0.419	1.8721833124481e-97	0	ATP5F1E
PFDN2	1.38089111410798e-101	0.485976878298929	0.544	0.414	2.84587849706514e-97	0	PFDN2
SPSB3	1.40165711590398e-101	0.294516961692857	0.404	0.237	2.88867515016652e-97	0	SPSB3
RAB1B	1.60477040873374e-101	0.301492717328155	0.439	0.266	3.30727133535936e-97	0	RAB1B
SEC61G	2.60103170643439e-101	0.533682180516245	0.672	0.538	5.36046624379063e-97	0	SEC61G
RBIS	3.05734069552283e-101	0.353774816646118	0.375	0.217	6.30087343940301e-97	0	RBIS
ZNF706	3.86859924902522e-101	0.488687039493574	0.597	0.457	7.97279619231608e-97	0	ZNF706
NUMA1	1.11119216066676e-100	0.36905772068102	0.427	0.259	2.29005592391813e-96	0	NUMA1
PSENEN	1.2144145488562e-100	0.257559876241377	0.418	0.255	2.50278694373774e-96	0	PSENEN
PMVK	1.42097532044163e-100	0.253379150110592	0.371	0.218	2.92848803789815e-96	0	PMVK
MIB2	1.62393071033905e-100	0.391354659607563	0.277	0.141	3.34675880093776e-96	0	MIB2
RAB10	5.38730324927367e-100	0.331825289482329	0.486	0.32	1.11026932664281e-95	0	RAB10
DAPK3	9.02888202009627e-100	0.287034746570572	0.271	0.134	1.86076229552164e-95	0	DAPK3
VDAC1	1.39154888486451e-99	0.422794730629988	0.574	0.42	2.86784309681726e-95	0	VDAC1
CTDSP1	2.15007323290654e-99	0.268764535995549	0.374	0.212	4.43108592569709e-95	0	CTDSP1
PIEZO1	4.81507134004219e-99	0.258585598129122	0.309	0.162	9.92338052469295e-95	0	PIEZO1
DYNLT3	1.03572465956813e-98	0.329382154658374	0.433	0.268	2.13452495090396e-94	0	DYNLT3
HPCAL1	1.36758589071383e-98	0.277200203960167	0.363	0.205	2.81845776217214e-94	0	HPCAL1
PHF14	1.98944140585686e-98	0.283201442564679	0.393	0.232	4.1000397933304e-94	0	PHF14
VPS36	2.66927497778231e-98	0.267137614895573	0.376	0.216	5.50110880171156e-94	0	VPS36
FAM13A	4.06440936650348e-98	0.43872924998496	0.264	0.135	8.37634126342701e-94	0	FAM13A
AGO2	2.11393134865914e-97	0.296440657353083	0.392	0.228	4.35660111645162e-93	0	AGO2
CHMP2A	3.94599332442807e-97	0.378547162140448	0.566	0.424	8.1322976423138e-93	0	CHMP2A
PRKCSH	5.26969786469218e-97	0.329592049810952	0.446	0.28	1.08603203293441e-92	0	PRKCSH
DDRGK1	7.49175513122175e-97	0.285130809135261	0.428	0.266	1.54397581499349e-92	0	DDRGK1
CUX1	1.30471346123622e-96	0.306221299206884	0.412	0.248	2.68888397226172e-92	0	CUX1
SLC20A1	4.30577691785035e-96	0.461099139726502	0.455	0.291	8.87377564999779e-92	0	SLC20A1
FDPS	5.43741187778035e-96	0.419521539612651	0.445	0.287	1.12059621389175e-91	0	FDPS
RESF1	6.7328699582335e-96	0.260350675357147	0.317	0.167	1.38757716969234e-91	0	RESF1
TMEM123	1.14199143848453e-95	0.424058994059478	0.555	0.41	2.35353015557277e-91	0	TMEM123
TXNIP	1.22501987106062e-95	0.463005815851093	0.751	0.674	2.52464345226884e-91	0	TXNIP
TMSB10	1.71250226060403e-95	0.375257706777069	0.977	0.975	3.52929590887885e-91	0	TMSB10
ANTXR2	1.96712921076724e-95	0.283933538068405	0.371	0.216	4.05405659047021e-91	0	ANTXR2
MT-CO1	2.27121190127549e-95	0.415097721979277	0.984	0.974	4.68074060733866e-91	0	MT-CO1
ADM	3.45785978683599e-95	0.396180902868424	0.344	0.195	7.1263032346903e-91	0	ADM
CAST	1.19734307223696e-94	0.564109498041312	0.645	0.501	2.46760433757315e-90	0	CAST
RSBN1L	1.31452414996365e-94	0.293530959731219	0.434	0.266	2.70910282066008e-90	0	RSBN1L
TNFRSF10B	3.78446083464791e-94	0.251396228809691	0.319	0.172	7.79939533412588e-90	0	TNFRSF10B
EIF2S2	4.27024352431459e-94	0.362014478259192	0.578	0.424	8.80054487925994e-90	0	EIF2S2
TPD52L2	5.76405602444135e-94	0.251159534511431	0.403	0.244	1.18791430607712e-89	0	TPD52L2
PRR13	8.83614678881696e-94	0.503494797984821	0.555	0.401	1.82104149170729e-89	0	PRR13
SPG11	1.09700363241923e-93	0.261549198557707	0.279	0.142	2.26081478605279e-89	0	SPG11
PGK1	1.59748637899544e-93	0.69884595029132	0.714	0.593	3.29225967847171e-89	0	PGK1
COX5B	1.81984868680526e-93	0.370027060886131	0.716	0.615	3.75052615863696e-89	0	COX5B
EIF3B	3.08974680673439e-93	0.280933870368911	0.401	0.242	6.36765919399891e-89	0	EIF3B
ATP5MC3	3.93578960171899e-93	0.335484268432769	0.431	0.267	8.11126879018267e-89	0	ATP5MC3
POLR2I	1.55384328132345e-92	0.259215905303718	0.461	0.298	3.20231561847951e-88	0	POLR2I
TECR	1.57496164983279e-92	0.30090203672227	0.495	0.333	3.2458384641404e-88	0	TECR
ZNF292	1.75569774331966e-92	0.490450855391906	0.463	0.299	3.61831747920749e-88	0	ZNF292
PDXK	2.10367247363543e-92	0.329974514345116	0.47	0.307	4.33545860091526e-88	0	PDXK
UGCG	3.2225805299055e-92	0.389718156374046	0.445	0.285	6.64141621408225e-88	0	UGCG
COX17	4.92249055867223e-92	0.432102613807172	0.543	0.387	1.01447607923676e-87	0	COX17
ACP1	1.69026239708384e-91	0.262574019094049	0.459	0.299	3.48346177415008e-87	0	ACP1
MAPK6	2.71508847600915e-91	0.325640862718201	0.34	0.193	5.59552584020726e-87	0	MAPK6
SERPINA1	3.45285507250999e-91	0.5227228195748	0.409	0.253	7.11598901893583e-87	0	SERPINA1
CASC4	1.16391375046013e-90	0.291209611410936	0.42	0.256	2.39870984832329e-86	0	CASC4
EFCAB14	6.16148870284274e-90	0.260663997985473	0.415	0.252	1.26982120676886e-85	0	EFCAB14
ATP2A2	9.39004844995812e-90	0.310038752575065	0.47	0.302	1.93519508505187e-85	0	ATP2A2
TMEM179B	1.00181435092039e-89	0.260904484645925	0.443	0.287	2.06463919581183e-85	0	TMEM179B
DYNC1H1	2.48653601229205e-89	0.387308188745788	0.556	0.402	5.12450206773268e-85	0	DYNC1H1
BCAP31	6.48490308158776e-89	0.372374398223366	0.555	0.409	1.33647367608442e-84	0	BCAP31
ATP5ME	2.33297336748225e-88	0.440426822203507	0.415	0.25	4.80802481304416e-84	0	ATP5ME
GAPDH	2.51072567088785e-88	0.326716681358493	0.926	0.89	5.17435453513276e-84	0	GAPDH
ERGIC3	3.85957987842268e-88	0.327822407140661	0.484	0.322	7.9542081714413e-84	0	ERGIC3
RPL36	9.20642656543143e-88	0.267707790676576	0.922	0.914	1.89735245086976e-83	0	RPL36
SPTAN1	1.24014266367795e-87	0.337502899456279	0.495	0.326	2.55581001557388e-83	0	SPTAN1
SQSTM1	1.25205986202833e-86	0.434560419446845	0.713	0.594	2.58037016965419e-82	0	SQSTM1
CELF1	4.92638585933374e-86	0.267817595567054	0.417	0.256	1.01527886175009e-81	0	CELF1
AIMP1	5.42940240275599e-86	0.261608662875382	0.44	0.282	1.11894554118398e-81	0	AIMP1
OPTN	9.69010484579081e-86	0.437071999879108	0.432	0.28	1.99703370766903e-81	0	OPTN
SSR4	5.83192276332296e-85	0.323956464327015	0.715	0.679	1.20190096229323e-80	0	SSR4
RAD21	7.88219611532831e-85	0.371271490135079	0.512	0.353	1.62444179740801e-80	0	RAD21
HSD17B11	8.09740066516266e-85	0.280281602466317	0.449	0.288	1.66879330308337e-80	0	HSD17B11
TPCN1	1.00842106633794e-84	0.309690639729139	0.257	0.135	2.07825497561587e-80	0	TPCN1
ACIN1	8.11609389896352e-84	0.27515538489417	0.394	0.238	1.67264579163739e-79	0	ACIN1
FRYL	5.08771572617543e-83	0.307787563077941	0.32	0.179	1.04852733400749e-78	0	FRYL
UBL3	1.80512859032576e-82	0.288276842097999	0.445	0.286	3.72018951180236e-78	0	UBL3
COPZ1	1.93859585393218e-82	0.305369927151199	0.469	0.314	3.99525219536882e-78	0	COPZ1
ETFB	2.98953646590239e-82	0.262505273447346	0.496	0.352	6.16113570257823e-78	0	ETFB
C4orf48	3.18163929060145e-82	0.467416081601915	0.502	0.358	6.55704041400053e-78	0	C4orf48
SNRPE	1.27969937568251e-81	0.320225729167947	0.483	0.349	2.63733244334408e-77	0	SNRPE
PIGT	2.10961601337908e-81	0.313826570925977	0.458	0.307	4.34770764197294e-77	0	PIGT
ECHS1	5.49038490491373e-81	0.288085375263961	0.466	0.319	1.13151342505367e-76	0	ECHS1
MAFF	1.57914674150898e-80	0.294339723696831	0.527	0.365	3.25446351957585e-76	0	MAFF
PPP3CA	1.90635661569309e-80	0.253986085892944	0.421	0.278	3.92881034928189e-76	0	PPP3CA
DNAJC15	1.91616662498235e-80	0.334937354106593	0.518	0.385	3.94902779742613e-76	0	DNAJC15
ATP5PF	4.11965007005436e-80	0.30407249864786	0.411	0.257	8.49018682937503e-76	0	ATP5PF
TGM2	5.32860859986349e-80	0.405902290798708	0.327	0.192	1.09817294634587e-75	0	TGM2
ADAM10	6.3810933877666e-80	0.279641649626613	0.429	0.269	1.31507953628482e-75	0	ADAM10
RHOT2	1.17569420577015e-79	0.257011267579481	0.3	0.166	2.4229881886717e-75	0	RHOT2
VMP1	1.79797346110245e-79	0.475154756889697	0.634	0.48	3.70544350598604e-75	0	VMP1
PSMD1	2.01238736601668e-79	0.253949354759928	0.429	0.277	4.14732912262377e-75	0	PSMD1
TUBB2A	1.00253780536826e-78	0.359274965558598	0.464	0.311	2.06613016308345e-74	0	TUBB2A
IFI6	1.49286682808244e-78	0.41369318441207	0.415	0.269	3.07664924599509e-74	0	IFI6
PRRC2C	3.22411255894824e-78	0.456827122520907	0.683	0.591	6.64457357273643e-74	0	PRRC2C
PLIN3	7.99810389069773e-78	0.285022202477534	0.431	0.278	1.64832923083389e-73	0	PLIN3
SLC16A3	3.7243507696131e-77	0.390103168380644	0.486	0.323	7.67551450109563e-73	0	SLC16A3
MZT2A	1.34869615689223e-76	0.352076593903162	0.552	0.412	2.7795279097392e-72	0	MZT2A
ASH1L	1.42771659197312e-76	0.29460103233047	0.462	0.31	2.9423811243974e-72	0	ASH1L
PSMD4	1.93240955873345e-76	0.285818861664484	0.493	0.348	3.98250285959376e-72	0	PSMD4
DHRS7	6.76646303418361e-76	0.380520274845181	0.504	0.364	1.3945003667149e-71	0	DHRS7
NPTN	7.90366654165828e-76	0.311349046790646	0.444	0.285	1.62886663757035e-71	0	NPTN
TRAM1	1.59258057900222e-75	0.404354064519917	0.545	0.409	3.28214931526567e-71	0	TRAM1
ACAA1	2.07014647543512e-75	0.266009853463231	0.368	0.225	4.26636487122424e-71	0	ACAA1
RAP2B	3.34056304981119e-75	0.270151516172471	0.416	0.265	6.88456638935587e-71	0	RAP2B
ATP5F1D	6.73433817201194e-75	0.371064700947772	0.415	0.279	1.38787975386994e-70	0	ATP5F1D
RPL36A	7.64807430036687e-75	0.389808197099888	0.761	0.747	1.57619163256261e-70	0	RPL36A
COPA	1.33101556776779e-74	0.272413976746871	0.477	0.321	2.74308998361264e-70	0	COPA
PNKD	2.10979954973472e-74	0.287814518670611	0.411	0.263	4.34808589204828e-70	0	PNKD
CANX	2.90819726907145e-74	0.373922214690119	0.616	0.471	5.99350375182935e-70	0	CANX
GNB2	3.16079232431864e-74	0.328104873614586	0.561	0.416	6.51407690118828e-70	0	GNB2
SRP9	1.54072287606149e-73	0.291186948219954	0.528	0.406	3.17527577527513e-69	0	SRP9
SURF4	2.70834741351271e-73	0.252187211794766	0.479	0.325	5.58163318450834e-69	0	SURF4
ATP5F1B	3.72469846731126e-73	0.304112841582152	0.401	0.245	7.67623107128178e-69	0	ATP5F1B
HM13	4.69938444158849e-73	0.316840707030502	0.501	0.344	9.68496139566971e-69	0	HM13
TMEM208	6.56764585300145e-73	0.25995188733334	0.445	0.302	1.35352613384507e-68	0	TMEM208
MLXIP	7.01888580845962e-73	0.335220348024843	0.381	0.238	1.44652217626544e-68	0	MLXIP
TALDO1	1.42244335733222e-72	0.303946998693789	0.56	0.423	2.93151351512596e-68	0	TALDO1
RAB2A	1.83431825518871e-72	0.309566358282945	0.579	0.448	3.78034649211841e-68	0	RAB2A
TPM3	1.87067341673626e-72	0.35395069151364	0.706	0.622	3.85527084455175e-68	0	TPM3
DNAJC3	6.31114411424471e-72	0.277393711067327	0.466	0.326	1.30066369050469e-67	0	DNAJC3
SEM1	7.018635513884e-71	0.314517917942285	0.608	0.499	1.44647059305635e-66	0	SEM1
ATP5MC2	1.19409753141723e-70	0.37126293878356	0.495	0.352	2.46091560249777e-66	0	ATP5MC2
SEC31A	1.77166926346342e-70	0.292686291811831	0.52	0.353	3.65123318507177e-66	0	SEC31A
RNF114	2.38615854722785e-70	0.266991323955078	0.425	0.281	4.91763414998188e-66	0	RNF114
TMED4	2.84733607173467e-70	0.272707619330255	0.479	0.331	5.86807491023797e-66	0	TMED4
ANKLE2	3.13628227187637e-70	0.31728996939883	0.396	0.254	6.46356413411001e-66	0	ANKLE2
LRRFIP1	3.52566786548577e-70	0.399437932125106	0.652	0.536	7.26604890397962e-66	0	LRRFIP1
ADRM1	3.7212888052757e-70	0.335868030067197	0.499	0.361	7.66920409879268e-66	0	ADRM1
TPI1	4.01208422281217e-70	0.443866578793359	0.764	0.652	8.26850437479359e-66	0	TPI1
PLP2	3.59229825442517e-69	0.39320133652469	0.553	0.43	7.40336747254483e-65	0	PLP2
POLR1D	9.21853454555795e-69	0.346921353544871	0.554	0.446	1.89984778449404e-64	0	POLR1D
MT-ND1	1.01697945277496e-67	0.551154706300506	0.942	0.924	2.09589295422391e-63	0	MT-ND1
LMO4	2.71947473110425e-67	0.378052879827919	0.432	0.308	5.60456547333275e-63	0	LMO4
AKAP9	2.88851855792095e-67	0.377052684583095	0.569	0.425	5.95294789601928e-63	0	AKAP9
RAB1A	1.83621294315713e-66	0.296219204609356	0.532	0.388	3.78425125455253e-62	0	RAB1A
RNPS1	9.88547647103545e-66	0.253904059767911	0.505	0.358	2.0372978459157e-61	0	RNPS1
TMEM219	1.29962525662324e-65	0.3064337404029	0.532	0.414	2.67839769137483e-61	0	TMEM219
KDELR1	1.05222281836698e-64	0.267384571409803	0.551	0.404	2.16852600637251e-60	0	KDELR1
SLIRP	1.87615819264595e-64	0.253126952820821	0.496	0.356	3.86657441922403e-60	0	SLIRP
C1orf43	2.75313919580867e-64	0.293045313178428	0.5	0.379	5.67394456864209e-60	0	C1orf43
NCOR2	3.37030460141105e-64	0.251126818387242	0.381	0.244	6.94586075304803e-60	0	NCOR2
COX7A2	1.12033797135953e-63	0.33768590520536	0.677	0.609	2.30890452517485e-59	0	COX7A2
SERTAD2	2.7045398290629e-63	0.267960985541111	0.289	0.175	5.57378613371573e-59	0	SERTAD2
MIDN	3.32255707202551e-63	0.345089605871324	0.592	0.47	6.84745786973738e-59	0	MIDN
UPF2	3.43397861368517e-63	0.313445003472172	0.335	0.205	7.07708652494376e-59	0	UPF2
TMEM59	7.48893411634908e-63	0.416948010163321	0.687	0.595	1.54339443203838e-58	0	TMEM59
GPX4	1.60239700758155e-62	0.365786781246352	0.696	0.642	3.30237999292482e-58	0	GPX4
ANKRD10	3.35959643004193e-62	0.294348328895996	0.455	0.321	6.9237922826734e-58	0	ANKRD10
TNFAIP2	4.08354222486363e-62	0.380362963201117	0.321	0.198	8.41577217122145e-58	0	TNFAIP2
RPL31	1.60471877114518e-61	0.305839818073536	0.768	0.734	3.3071649154531e-57	0	RPL31
ATP1A1	1.3928870715217e-60	0.297617949720951	0.589	0.459	2.87060096569907e-56	0	ATP1A1
ECM1	1.55625936152137e-60	0.468162408748435	0.315	0.195	3.2072949181594e-56	0	ECM1
ACADVL	2.52802415071836e-60	0.377653514606068	0.473	0.332	5.21000497221547e-56	0	ACADVL
EIF5B	6.46281956405029e-59	0.254349978339214	0.515	0.376	1.33192248395512e-54	0	EIF5B
RALA	8.57598405144911e-59	0.262392111836585	0.462	0.326	1.76742455316315e-54	0	RALA
SRRM2	8.85394304864059e-59	0.521903398909823	0.705	0.59	1.82470912289434e-54	0	SRRM2
TMEM165	1.60343511729713e-57	0.348980765337858	0.5	0.356	3.30451943323765e-53	0	TMEM165
ZNHIT1	1.5323751383891e-56	0.28494933553017	0.535	0.398	3.1580719227061e-52	0	ZNHIT1
C9orf16	1.68867784566338e-56	0.461850515924466	0.543	0.471	3.48019617212765e-52	0	C9orf16
NDUFB7	3.20272428767208e-55	0.307222353617551	0.576	0.464	6.60049448446339e-51	0	NDUFB7
DAD1	4.16318930251955e-55	0.341704758320331	0.616	0.548	8.57991683356253e-51	0	DAD1
SCP2	1.28643397158535e-54	0.29244454944447	0.518	0.379	2.65121177204024e-50	0	SCP2
EIF3A	2.30935479873321e-54	0.297659376273993	0.571	0.465	4.75934930470927e-50	0	EIF3A
CHCHD2	2.54630874201725e-53	0.309485340189402	0.759	0.748	5.24768768642334e-49	0	CHCHD2
TMEM259	4.91511863331633e-53	0.356217984230103	0.473	0.338	1.01295679914016e-48	0	TMEM259
COX6A1	7.1621016930147e-53	0.358877070188003	0.685	0.611	1.4760375379134e-48	0	COX6A1
MGST3	2.53668223707288e-52	0.289994151503611	0.616	0.492	5.22784842238351e-48	0	MGST3
P4HA1	4.03882295679036e-52	0.412594431696796	0.388	0.271	8.32361023164925e-48	0	P4HA1
SBDS	5.6147848504429e-51	0.352348157305614	0.61	0.511	1.15715100982778e-46	0	SBDS
SCAND1	1.28880554278815e-50	0.306614009033847	0.552	0.433	2.65609934313209e-46	0	SCAND1
ARGLU1	2.42490500010731e-50	0.539278771121093	0.632	0.521	4.99748671472115e-46	0	ARGLU1
SELENOS	2.62137941819177e-49	0.261864836210354	0.509	0.366	5.40240084295143e-45	0	SELENOS
FXYD5	6.31157502926524e-49	0.371809736792527	0.618	0.538	1.30075249778127e-44	0	FXYD5
CCNL2	8.24057623279897e-48	0.250442960951865	0.322	0.207	1.69830035581754e-43	0	CCNL2
COX6C	4.1246870937291e-47	0.288381373864476	0.689	0.644	8.50056763146631e-43	0	COX6C
UQCRQ	6.32028406647144e-47	0.271369305423165	0.617	0.499	1.3025473432591e-42	0	UQCRQ
SH3BGRL3	1.35997504992066e-44	0.351119640413363	0.839	0.798	2.80277258038149e-40	0	SH3BGRL3
YPEL3	3.44320212159655e-44	0.315629863798313	0.485	0.366	7.09609525239833e-40	0	YPEL3
CHD9	4.24192009185499e-44	0.269396919844225	0.425	0.295	8.74217311730395e-40	0	CHD9
EIF3H	1.74671141139017e-41	0.338312603353272	0.613	0.557	3.599797547734e-37	0	EIF3H
DUSP5	2.34133352197147e-41	0.403688351428035	0.407	0.313	4.82525425543099e-37	0	DUSP5
TMEM258	6.45906089618571e-41	0.26775027486541	0.613	0.507	1.33114786009491e-36	0	TMEM258
CSNK1A1	1.71527498846129e-40	0.25161850213649	0.588	0.466	3.53501022371988e-36	0	CSNK1A1
JTB	2.01875592935001e-39	0.26535948935739	0.566	0.501	4.16045409479743e-35	0	JTB
ITGB1	1.02354405515654e-35	0.257234135255147	0.718	0.603	2.10942194327212e-31	0	ITGB1
EIF4A2	3.998525695946e-30	0.261107093675343	0.667	0.607	8.24056160677512e-26	0	EIF4A2
TCIRG1	6.36697511892067e-30	0.268034859121848	0.362	0.267	1.31216990225836e-25	0	TCIRG1
HSPA5	3.44865900462913e-29	0.480528789790061	0.688	0.631	7.10734134264018e-25	0	HSPA5
TCF25	3.63728586131755e-29	0.349178805925365	0.57	0.455	7.49608243158935e-25	0	TCF25
DDIT3	1.0333778567868e-28	0.440198794140351	0.371	0.293	2.12968842505191e-24	0	DDIT3
TPT1	1.10147739269276e-24	0.278565279303737	0.98	0.99	2.2700347586005e-20	0	TPT1
HEXIM1	2.64386292885327e-24	0.344645772992041	0.407	0.308	5.44873711007371e-20	0	HEXIM1
TOMM20	8.24013891594202e-24	0.268089182470488	0.574	0.56	1.69821022918649e-19	0	TOMM20
HSP90B1	4.11483057440535e-20	0.269303176407566	0.724	0.633	8.48025433079199e-16	0	HSP90B1
PDIA3	3.33387597864203e-18	0.261071108060879	0.662	0.578	6.87078500438336e-14	0	PDIA3
S100A4	2.32333628853332e-10	0.633033332003229	0.735	0.733	4.78816375703831e-06	0	S100A4
COL1A1	0	5.11168907940356	0.945	0.321	0	1	COL1A1
COL1A2	0	5.0174254632137	0.931	0.291	0	1	COL1A2
COL3A1	0	4.75073752504773	0.912	0.246	0	1	COL3A1
LUM	0	3.98146820189579	0.817	0.188	0	1	LUM
FN1	0	3.80888122518754	0.893	0.294	0	1	FN1
ACTA2	0	3.77029410074809	0.773	0.127	0	1	ACTA2
SFRP2	0	3.76457547392923	0.447	0.04	0	1	SFRP2
MGP	0	3.75890869415295	0.798	0.17	0	1	MGP
TAGLN	0	3.62603408908081	0.845	0.231	0	1	TAGLN
IGFBP7	0	3.6257926362338	0.965	0.374	0	1	IGFBP7
MMP11	0	3.49773183171776	0.552	0.075	0	1	MMP11
DCN	0	3.47574772865414	0.789	0.172	0	1	DCN
CALD1	0	3.46690490940271	0.904	0.195	0	1	CALD1
COL6A2	0	3.43221114800159	0.831	0.135	0	1	COL6A2
SPARC	0	3.32957027485903	0.929	0.297	0	1	SPARC
BGN	0	3.3116944278982	0.841	0.116	0	1	BGN
CTHRC1	0	3.20738706059839	0.587	0.101	0	1	CTHRC1
COL6A3	0	3.17233698374051	0.691	0.103	0	1	COL6A3
AEBP1	0	3.09262079463746	0.711	0.073	0	1	AEBP1
TIMP3	0	3.08016181794946	0.679	0.119	0	1	TIMP3
IGFBP5	0	3.06052249225137	0.544	0.045	0	1	IGFBP5
C11orf96	0	3.04330491291809	0.77	0.201	0	1	C11orf96
POSTN	0	3.03039133845048	0.637	0.069	0	1	POSTN
TPM2	0	2.93774823698429	0.819	0.221	0	1	TPM2
THY1	0	2.92776064008922	0.737	0.073	0	1	THY1
MYL9	0	2.9130376780023	0.821	0.203	0	1	MYL9
COL5A2	0	2.89829007034143	0.686	0.078	0	1	COL5A2
APOD	0	2.88929068432002	0.252	0.041	0	1	APOD
COL6A1	0	2.85427752902231	0.715	0.165	0	1	COL6A1
THBS2	0	2.70909086123894	0.599	0.043	0	1	THBS2
RARRES2	0	2.70219022373079	0.635	0.137	0	1	RARRES2
SERPINF1	0	2.64633882467627	0.707	0.123	0	1	SERPINF1
COL11A1	0	2.6320100739409	0.416	0.023	0	1	COL11A1
CCDC80	0	2.60580190070093	0.635	0.067	0	1	CCDC80
FBLN1	0	2.59242047645763	0.515	0.05	0	1	FBLN1
C1R	0	2.59054969787628	0.735	0.092	0	1	C1R
PCOLCE	0	2.5365140129529	0.682	0.066	0	1	PCOLCE
ASPN	0	2.52387544228004	0.479	0.024	0	1	ASPN
CTGF	0	2.48115317770698	0.402	0.139	0	1	CTGF
SULF1	0	2.47847527012314	0.58	0.036	0	1	SULF1
CCN2	0	2.47207657840754	0.338	0.073	0	1	CCN2
COL12A1	0	2.45280745353709	0.541	0.098	0	1	COL12A1
MMP2	0	2.4027252268837	0.547	0.098	0	1	MMP2
COL5A1	0	2.39769503022029	0.603	0.048	0	1	COL5A1
VCAN	0	2.37128615300464	0.652	0.158	0	1	VCAN
RGS5	0	2.33167286541765	0.297	0.065	0	1	RGS5
COL10A1	0	2.31888318583888	0.409	0.034	0	1	COL10A1
SFRP4	0	2.21586055347826	0.314	0.016	0	1	SFRP4
TPM1	0	2.2151309131465	0.849	0.396	0	1	TPM1
SPARCL1	0	2.18495997541289	0.593	0.116	0	1	SPARCL1
COL18A1	0	2.17273886028947	0.621	0.142	0	1	COL18A1
CYR61	0	2.16544777600249	0.383	0.101	0	1	CYR61
NNMT	0	2.15649089593096	0.74	0.191	0	1	NNMT
COL4A2	0	2.13210119744579	0.645	0.131	0	1	COL4A2
CTSK	0	2.12922632301969	0.542	0.046	0	1	CTSK
C1S	0	2.12430159777985	0.659	0.099	0	1	C1S
COL4A1	0	2.03761840526172	0.61	0.121	0	1	COL4A1
SERPING1	0	2.01256941092134	0.679	0.16	0	1	SERPING1
PALLD	0	1.99823661055774	0.632	0.182	0	1	PALLD
NDUFA4L2	0	1.99673881224243	0.381	0.1	0	1	NDUFA4L2
SPON2	0	1.98909984025129	0.574	0.104	0	1	SPON2
CCN1	0	1.97007998499893	0.319	0.082	0	1	CCN1
IGFBP4	0	1.95348407720033	0.775	0.313	0	1	IGFBP4
HTRA1	0	1.93621007547789	0.581	0.138	0	1	HTRA1
CDH11	0	1.92380321443217	0.521	0.018	0	1	CDH11
INHBA	0	1.92072146971259	0.523	0.093	0	1	INHBA
ISLR	0	1.91252026056672	0.441	0.016	0	1	ISLR
FSTL1	0	1.90746888597866	0.635	0.108	0	1	FSTL1
MXRA8	0	1.88767027228392	0.604	0.065	0	1	MXRA8
FBN1	0	1.85966608133903	0.559	0.041	0	1	FBN1
SERPINH1	0	1.85087635462005	0.696	0.227	0	1	SERPINH1
CPE	0	1.83836258806225	0.531	0.066	0	1	CPE
PRSS23	0	1.83374929822492	0.646	0.17	0	1	PRSS23
IGFL2	0	1.83311494523375	0.26	0.017	0	1	IGFL2
PDLIM3	0	1.83030083361839	0.584	0.06	0	1	PDLIM3
MFGE8	0	1.81654076910248	0.676	0.166	0	1	MFGE8
NBL1	0	1.80168853730533	0.63	0.266	0	1	NBL1
PDGFRB	0	1.79876849611518	0.579	0.035	0	1	PDGFRB
COL8A1	0	1.77752680125464	0.436	0.016	0	1	COL8A1
CNN3	0	1.77667618237207	0.66	0.121	0	1	CNN3
MAP1B	0	1.77543340392541	0.52	0.064	0	1	MAP1B
SELENOM	0	1.7730452582878	0.738	0.325	0	1	SELENOM
ID3	0	1.76270228265985	0.681	0.278	0	1	ID3
ANTXR1	0	1.73569826242135	0.529	0.039	0	1	ANTXR1
MYLK	0	1.72992018782443	0.519	0.044	0	1	MYLK
MFAP5	0	1.72905901366767	0.339	0.016	0	1	MFAP5
SOD3	0	1.72793031073405	0.46	0.065	0	1	SOD3
LGALS1	0	1.70614731636945	0.951	0.597	0	1	LGALS1
EMILIN1	0	1.66732262934182	0.542	0.028	0	1	EMILIN1
THBS1	0	1.66227643002223	0.564	0.139	0	1	THBS1
ITGBL1	0	1.66046759626163	0.403	0.03	0	1	ITGBL1
PPP1R14A	0	1.64897064244999	0.358	0.039	0	1	PPP1R14A
IFITM3	0	1.64736748125007	0.862	0.514	0	1	IFITM3
SERPINE1	0	1.62895190117849	0.555	0.194	0	1	SERPINE1
EFEMP2	0	1.62238037601779	0.58	0.062	0	1	EFEMP2
DKK3	0	1.6153008248828	0.577	0.044	0	1	DKK3
ID4	0	1.6117653594811	0.431	0.025	0	1	ID4
LHFPL6	0	1.6033302020542	0.507	0.03	0	1	LHFPL6
RCN3	0	1.59953158059064	0.559	0.062	0	1	RCN3
MXRA5	0	1.59300293774247	0.482	0.111	0	1	MXRA5
CAVIN1	0	1.55593590152378	0.641	0.131	0	1	CAVIN1
VIM	0	1.51438286853673	0.978	0.666	0	1	VIM
CLEC11A	0	1.51297999828723	0.559	0.076	0	1	CLEC11A
PRELP	0	1.48121588586495	0.353	0.013	0	1	PRELP
PRRX1	0	1.47672381408064	0.52	0.032	0	1	PRRX1
HTRA3	0	1.44613270092733	0.361	0.038	0	1	HTRA3
FILIP1L	0	1.42430191671467	0.547	0.164	0	1	FILIP1L
FAP	0	1.41118720076339	0.485	0.044	0	1	FAP
CALU	0	1.38940987709199	0.692	0.357	0	1	CALU
NOTCH3	0	1.36890754117755	0.431	0.076	0	1	NOTCH3
NR2F2	0	1.36313314143429	0.531	0.158	0	1	NR2F2
FKBP10	0	1.36190056212709	0.545	0.057	0	1	FKBP10
CRYAB	0	1.35121304936317	0.413	0.033	0	1	CRYAB
CAV1	0	1.34021341977401	0.577	0.15	0	1	CAV1
PPIC	0	1.33814546460036	0.577	0.204	0	1	PPIC
TIMP1	0	1.332876288951	0.968	0.703	0	1	TIMP1
CFH	0	1.32974023678858	0.547	0.13	0	1	CFH
LTBP1	0	1.31943328977276	0.474	0.079	0	1	LTBP1
SDC2	0	1.31876724227498	0.521	0.079	0	1	SDC2
TCF4	0	1.31758809899902	0.59	0.177	0	1	TCF4
TGFB1I1	0	1.31166964497642	0.562	0.111	0	1	TGFB1I1
MRC2	0	1.27110681917987	0.497	0.048	0	1	MRC2
MFAP2	0	1.27055549506657	0.447	0.054	0	1	MFAP2
GREM1	0	1.25863777816649	0.284	0.009	0	1	GREM1
TMEM158	0	1.24246118868486	0.403	0.076	0	1	TMEM158
GGT5	0	1.24024733182802	0.466	0.05	0	1	GGT5
CD99	0	1.23592616590981	0.763	0.533	0	1	CD99
GAS6	0	1.23579910812995	0.554	0.228	0	1	GAS6
TUBA1A	0	1.22392892291873	0.731	0.436	0	1	TUBA1A
PDLIM2	0	1.22381919883689	0.582	0.199	0	1	PDLIM2
TIMP2	0	1.22346304271764	0.704	0.402	0	1	TIMP2
UACA	0	1.22283546350917	0.555	0.198	0	1	UACA
EDIL3	0	1.21534432827107	0.443	0.034	0	1	EDIL3
NEXN	0	1.21368838073225	0.437	0.024	0	1	NEXN
FLNA	0	1.2105081008412	0.683	0.369	0	1	FLNA
LAMA4	0	1.20964293171387	0.524	0.087	0	1	LAMA4
PPIB	0	1.20926529660375	0.792	0.598	0	1	PPIB
CAVIN3	0	1.20735163067343	0.599	0.207	0	1	CAVIN3
DPYSL3	0	1.20088681926879	0.414	0.044	0	1	DPYSL3
LOXL2	0	1.1902946804169	0.423	0.03	0	1	LOXL2
LRP1	0	1.18629258072476	0.576	0.237	0	1	LRP1
FBLN2	0	1.18329496049181	0.401	0.013	0	1	FBLN2
PLXDC1	0	1.16700713515491	0.314	0.037	0	1	PLXDC1
PLAC9	0	1.15918916216132	0.368	0.014	0	1	PLAC9
MFAP4	0	1.15657625135628	0.31	0.01	0	1	MFAP4
IGFBP6	0	1.15457976572085	0.42	0.107	0	1	IGFBP6
ACTN1	0	1.15090677527018	0.656	0.326	0	1	ACTN1
HOPX	0	1.13752187549774	0.397	0.112	0	1	HOPX
CERCAM	0	1.12449998433041	0.462	0.043	0	1	CERCAM
SSPN	0	1.11170785424733	0.459	0.075	0	1	SSPN
COL14A1	0	1.11088313046793	0.252	0.012	0	1	COL14A1
NTM	0	1.10873952980194	0.383	0.011	0	1	NTM
CCDC102B	0	1.10595982420918	0.253	0.027	0	1	CCDC102B
CSRP2	0	1.10442678825652	0.385	0.042	0	1	CSRP2
TPM4	0	1.10216812749718	0.794	0.563	0	1	TPM4
EID1	0	1.10087299025289	0.721	0.485	0	1	EID1
LAMB1	0	1.0989981868971	0.521	0.118	0	1	LAMB1
OLFML2B	0	1.09864762997149	0.393	0.095	0	1	OLFML2B
PXDN	0	1.09752778478862	0.457	0.037	0	1	PXDN
EFEMP1	0	1.09232289606536	0.302	0.022	0	1	EFEMP1
CRISPLD2	0	1.08366836679988	0.396	0.046	0	1	CRISPLD2
FERMT2	0	1.08304094154724	0.512	0.077	0	1	FERMT2
COX7A1	0	1.07846758947116	0.461	0.043	0	1	COX7A1
MXRA7	0	1.06363721508292	0.533	0.132	0	1	MXRA7
OLFML3	0	1.06023515035875	0.414	0.047	0	1	OLFML3
DDR2	0	1.05985386752842	0.45	0.025	0	1	DDR2
ITGB11	0	1.05721786720622	0.851	0.59	0	1	ITGB1
PTMS	0	1.04645134401787	0.734	0.431	0	1	PTMS
MSRB3	0	1.04585178344112	0.475	0.035	0	1	MSRB3
LMCD1	0	1.03865971985445	0.421	0.068	0	1	LMCD1
EVA1B	0	1.03433129188203	0.529	0.193	0	1	EVA1B
COPZ2	0	1.02846115224501	0.433	0.068	0	1	COPZ2
KCNE4	0	1.01354894587898	0.364	0.018	0	1	KCNE4
BEX3	0	1.0044242757558	0.604	0.261	0	1	BEX3
LOXL1	0	1.00029111567013	0.374	0.034	0	1	LOXL1
COL15A1	0	0.998440677560771	0.36	0.042	0	1	COL15A1
GEM	0	0.998440475579427	0.46	0.173	0	1	GEM
GPX8	0	0.992194250365182	0.447	0.068	0	1	GPX8
CYGB	0	0.991690797121993	0.293	0.018	0	1	CYGB
ITGB5	0	0.991407034039978	0.529	0.239	0	1	ITGB5
PDGFRL	0	0.988711653606328	0.318	0.011	0	1	PDGFRL
SMOC2	0	0.980594715693307	0.327	0.022	0	1	SMOC2
TWIST1	0	0.979003931978351	0.398	0.012	0	1	TWIST1
TNFAIP6	0	0.975703542920525	0.389	0.032	0	1	TNFAIP6
FNDC1	0	0.972596048725909	0.291	0.007	0	1	FNDC1
NUPR1	0	0.963808721578516	0.595	0.143	0	1	NUPR1
RCN1	0	0.954523936291817	0.56	0.21	0	1	RCN1
DSTN1	0	0.944556041819025	0.791	0.526	0	1	DSTN
ITGA1	0	0.941372202551528	0.45	0.149	0	1	ITGA1
IL1R1	0	0.937468395185506	0.423	0.083	0	1	IL1R1
GAS1	0	0.93375081714254	0.309	0.014	0	1	GAS1
GLT8D2	0	0.931505497542013	0.415	0.019	0	1	GLT8D2
LOX	0	0.928154017467067	0.379	0.055	0	1	LOX
FAM114A1	0	0.921129026011733	0.52	0.192	0	1	FAM114A1
CD248	0	0.909816232086878	0.338	0.009	0	1	CD248
CD63	0	0.90521128940296	0.918	0.738	0	1	CD63
PLOD2	0	0.899952242993707	0.482	0.131	0	1	PLOD2
CYBRD1	0	0.897108099867665	0.46	0.117	0	1	CYBRD1
LTBP2	0	0.89678397878282	0.299	0.054	0	1	LTBP2
ENAH	0	0.893523581687869	0.444	0.136	0	1	ENAH
FGFR1	0	0.891426984818495	0.418	0.077	0	1	FGFR1
RAB31	0	0.887354573575207	0.568	0.226	0	1	RAB31
CHPF1	0	0.885697767312513	0.5	0.201	0	1	CHPF
PMP22	0	0.880561003250122	0.581	0.209	0	1	PMP22
MYH10	0	0.876362043590105	0.364	0.031	0	1	MYH10
PTK7	0	0.871491138860297	0.407	0.091	0	1	PTK7
PDPN	0	0.87115396573888	0.32	0.039	0	1	PDPN
PPFIBP1	0	0.86532842710436	0.495	0.17	0	1	PPFIBP1
NID1	0	0.862795493484221	0.395	0.043	0	1	NID1
INAFM1	0	0.853969760662799	0.43	0.109	0	1	INAFM1
CXCL12	0	0.853908451915172	0.259	0.041	0	1	CXCL12
FIBIN	0	0.853640423191916	0.301	0.005	0	1	FIBIN
PDLIM7	0	0.833841242006162	0.505	0.2	0	1	PDLIM7
BICC1	0	0.832905362610251	0.355	0.045	0	1	BICC1
PARVA	0	0.831761385948311	0.47	0.135	0	1	PARVA
F2R	0	0.828781182272112	0.379	0.085	0	1	F2R
EDNRA	0	0.820718192205722	0.335	0.007	0	1	EDNRA
CLIC4	0	0.816356780180045	0.522	0.222	0	1	CLIC4
TMEM204	0	0.810056176755528	0.409	0.049	0	1	TMEM204
LAMC1	0	0.795697653120396	0.48	0.172	0	1	LAMC1
GJA1	0	0.791730958120525	0.322	0.044	0	1	GJA1
TUBB6	0	0.791726090315007	0.442	0.108	0	1	TUBB6
FZD1	0	0.789202754357048	0.31	0.063	0	1	FZD1
TSPAN4	0	0.788991878913246	0.5	0.164	0	1	TSPAN4
FRZB	0	0.788151063840354	0.274	0.009	0	1	FRZB
NREP	0	0.78674295482985	0.406	0.066	0	1	NREP
SMIM3	0	0.782750475128974	0.471	0.133	0	1	SMIM3
RAB34	0	0.773114590278883	0.499	0.192	0	1	RAB34
BMP1	0	0.770348862865248	0.413	0.094	0	1	BMP1
RHOBTB3	0	0.768265277199091	0.479	0.147	0	1	RHOBTB3
LAMB2	0	0.76633844689568	0.473	0.139	0	1	LAMB2
CKAP4	0	0.765340979774074	0.495	0.187	0	1	CKAP4
PAM	0	0.761296329391351	0.443	0.16	0	1	PAM
DLC1	0	0.757339464098932	0.402	0.037	0	1	DLC1
NDN	0	0.756428422760988	0.375	0.018	0	1	NDN
PLS31	0	0.752058934535365	0.503	0.201	0	1	PLS3
MMP23B	0	0.750342085568694	0.275	0.059	0	1	MMP23B
PDGFRA	0	0.749282593464642	0.298	0.024	0	1	PDGFRA
COL16A1	0	0.74623191506895	0.353	0.062	0	1	COL16A1
NT5DC2	0	0.743218437893673	0.387	0.096	0	1	NT5DC2
ITGA11	0	0.736882669431966	0.309	0.023	0	1	ITGA11
FHL1	0	0.727118009860455	0.345	0.027	0	1	FHL1
ADAMTS1	0	0.723903695441526	0.262	0.043	0	1	ADAMTS1
C1QTNF1	0	0.721870661603833	0.335	0.039	0	1	C1QTNF1
VCAM1	0	0.7203543276037	0.256	0.031	0	1	VCAM1
NUAK1	0	0.718892353693025	0.285	0.057	0	1	NUAK1
TMEM45A	0	0.718784760331673	0.382	0.06	0	1	TMEM45A
ADGRA2	0	0.717573472942846	0.324	0.016	0	1	ADGRA2
AKAP12	0	0.717343494735158	0.456	0.112	0	1	AKAP12
AXL	0	0.713426843600947	0.442	0.129	0	1	AXL
TNS1	0	0.706698634322047	0.383	0.079	0	1	TNS1
EHD2	0	0.706035571633758	0.403	0.095	0	1	EHD2
SYNPO2	0	0.702749108372475	0.266	0.016	0	1	SYNPO2
VASN	0	0.695582718251129	0.356	0.087	0	1	VASN
RBMS3	0	0.695388816827486	0.336	0.023	0	1	RBMS3
LRRC32	0	0.695332377525415	0.347	0.025	0	1	LRRC32
SLIT3	0	0.690154220409424	0.266	0.012	0	1	SLIT3
TMEM98	0	0.690117590649462	0.423	0.094	0	1	TMEM98
ANXA6	0	0.689687142100528	0.49	0.176	0	1	ANXA6
ADAM12	0	0.687442925412291	0.306	0.02	0	1	ADAM12
ADAMTS12	0	0.687213785177786	0.327	0.009	0	1	ADAMTS12
GPC1	0	0.685625704358948	0.364	0.111	0	1	GPC1
FMOD	0	0.680840517233946	0.33	0.017	0	1	FMOD
RTL8C	0	0.675372196680393	0.446	0.153	0	1	RTL8C
EPB41L2	0	0.669930334021302	0.435	0.137	0	1	EPB41L2
KANK2	0	0.666793498200645	0.384	0.077	0	1	KANK2
SPOCK1	0	0.661532991209746	0.268	0.02	0	1	SPOCK1
SGCB	0	0.661275184295495	0.412	0.104	0	1	SGCB
CPXM1	0	0.657589766517712	0.28	0.014	0	1	CPXM1
FKBP7	0	0.657551389853991	0.384	0.053	0	1	FKBP7
ADAMTS2	0	0.656191403591376	0.328	0.016	0	1	ADAMTS2
LMOD1	0	0.651637822136249	0.272	0.006	0	1	LMOD1
FRMD6	0	0.647729690734618	0.326	0.081	0	1	FRMD6
CHN1	0	0.647434841690632	0.318	0.041	0	1	CHN1
P3H3	0	0.642286212169734	0.341	0.017	0	1	P3H3
CTSF	0	0.636881054800714	0.387	0.082	0	1	CTSF
MARVELD1	0	0.635365405339913	0.399	0.104	0	1	MARVELD1
ECM2	0	0.632850302339079	0.318	0.009	0	1	ECM2
PLPP4	0	0.619037448774348	0.273	0.007	0	1	PLPP4
SRPX2	0	0.618775212777952	0.312	0.055	0	1	SRPX2
CPQ	0	0.617550444746984	0.426	0.142	0	1	CPQ
RBPMS	0	0.616484869471617	0.409	0.132	0	1	RBPMS
CADM1	0	0.605175546943329	0.284	0.058	0	1	CADM1
UNC5B	0	0.60141536747226	0.369	0.114	0	1	UNC5B
SEMA5A	0	0.59850702857314	0.306	0.011	0	1	SEMA5A
GXYLT2	0	0.590508760670673	0.283	0.009	0	1	GXYLT2
COL8A2	0	0.585767140251554	0.263	0.027	0	1	COL8A2
ARHGEF17	0	0.578606447002883	0.302	0.034	0	1	ARHGEF17
MRVI1	0	0.574785638292145	0.291	0.015	0	1	MRVI1
HIC1	0	0.573772037284291	0.333	0.059	0	1	HIC1
SCARF2	0	0.571010466960339	0.257	0.011	0	1	SCARF2
PRKG1	0	0.570978455442972	0.312	0.024	0	1	PRKG1
PODNL1	0	0.564332085224831	0.273	0.025	0	1	PODNL1
CLMP	0	0.564018854301429	0.255	0.006	0	1	CLMP
ZCCHC24	0	0.557138745636678	0.315	0.071	0	1	ZCCHC24
P3H1	0	0.556841163422921	0.358	0.077	0	1	P3H1
MAP1A	0	0.556149268303312	0.315	0.033	0	1	MAP1A
ZEB1	0	0.552838923170758	0.386	0.1	0	1	ZEB1
GPC6	0	0.55252574235882	0.28	0.016	0	1	GPC6
P3H4	0	0.549764545908311	0.336	0.058	0	1	P3H4
SGIP1	0	0.535187887386827	0.264	0.01	0	1	SGIP1
KIRREL1	0	0.525847189513775	0.308	0.023	0	1	KIRREL1
ANGPTL2	0	0.522936375757287	0.291	0.03	0	1	ANGPTL2
DCBLD2	0	0.519177734356751	0.364	0.1	0	1	DCBLD2
PKIG	0	0.51864338313925	0.383	0.116	0	1	PKIG
CFI	0	0.515085801555541	0.352	0.07	0	1	CFI
NID2	0	0.507720572366228	0.276	0.018	0	1	NID2
SNAI2	0	0.504969496078496	0.301	0.038	0	1	SNAI2
PKD2	0	0.503209297270943	0.326	0.065	0	1	PKD2
SGCE	0	0.500018243644326	0.334	0.048	0	1	SGCE
TUSC3	0	0.488574258216357	0.29	0.019	0	1	TUSC3
TMEM47	0	0.487497936417026	0.352	0.092	0	1	TMEM47
SMARCA1	0	0.4850277204236	0.342	0.083	0	1	SMARCA1
NXN	0	0.479600844790488	0.308	0.072	0	1	NXN
GNG11	0	0.475190529147382	0.464	0.075	0	1	GNG11
PFN2	0	0.472652868311557	0.314	0.057	0	1	PFN2
APBB2	0	0.470892444331041	0.321	0.072	0	1	APBB2
RASSF8	0	0.467469609498427	0.308	0.069	0	1	RASSF8
UBE2E2	0	0.45847334211613	0.326	0.07	0	1	UBE2E2
SYDE1	0	0.451034038358222	0.281	0.017	0	1	SYDE1
HOXB2	0	0.450693825506692	0.336	0.089	0	1	HOXB2
FXYD6	0	0.449368143635144	0.268	0.027	0	1	FXYD6
ETV1	0	0.441133201028604	0.271	0.061	0	1	ETV1
FEZ1	0	0.434360119999903	0.275	0.018	0	1	FEZ1
FKBP14	0	0.434313546668254	0.322	0.085	0	1	FKBP14
RAB23	0	0.432238487686081	0.252	0.022	0	1	RAB23
PLSCR4	0	0.431758924148109	0.272	0.033	0	1	PLSCR4
PTPRG	0	0.427554924484902	0.295	0.055	0	1	PTPRG
JAM3	0	0.424829305802688	0.3	0.028	0	1	JAM3
GPX7	0	0.422485961797119	0.282	0.036	0	1	GPX7
TUSC1	0	0.421754959532543	0.315	0.081	0	1	TUSC1
GLIS2	0	0.406150381644085	0.266	0.045	0	1	GLIS2
PLAGL1	0	0.391397314230331	0.264	0.053	0	1	PLAGL1
MAGEH1	0	0.375890843043608	0.313	0.065	0	1	MAGEH1
FAM229B	0	0.355861243447861	0.276	0.056	0	1	FAM229B
TPST1	0	0.343107506757153	0.253	0.045	0	1	TPST1
CNPY4	0	0.334410519942527	0.261	0.043	0	1	CNPY4
AKT3	0	0.332200157052948	0.299	0.065	0	1	AKT3
CYTH3	1.58862266249832e-307	0.376540876164262	0.266	0.058	3.27399244514278e-303	1	CYTH3
RARRES1	2.01864788393715e-307	0.85234574948747	0.262	0.057	4.16023142400607e-303	1	RARRES1
RBFOX2	1.19436193188189e-304	0.572357728201054	0.412	0.145	2.46146050541538e-300	1	RBFOX2
PTGFRN	1.99946367277003e-303	0.545550916815063	0.322	0.091	4.12069468321176e-299	1	PTGFRN
FBXO32	5.13851252543753e-303	1.01724021467183	0.491	0.203	1.05899604636742e-298	1	FBXO32
PHLDB2	7.21158984276058e-301	0.423181073723064	0.281	0.065	1.48623655069453e-296	1	PHLDB2
HEG1	1.14747950757684e-299	0.403005442208234	0.354	0.1	2.36484051716511e-295	1	HEG1
IKBIP	1.82558843199443e-299	0.558355422566491	0.421	0.147	3.76235519949732e-295	1	IKBIP
PHLDB1	2.0796655064255e-299	0.600374050889255	0.382	0.126	4.2859826421923e-295	1	PHLDB1
SVIL	2.6894386061146e-298	0.791764570208589	0.458	0.18	5.54266402334159e-294	1	SVIL
MAGED2	2.77464538911727e-298	0.86875016065393	0.564	0.282	5.71826668243178e-294	1	MAGED2
VKORC1	5.59429653637696e-298	0.957860007499104	0.617	0.349	1.15292857318193e-293	1	VKORC1
TNS2	1.21395556015051e-297	0.317353917338747	0.259	0.056	2.50184101391418e-293	1	TNS2
HCFC1R1	2.32618190498023e-295	0.894597637964442	0.557	0.275	4.79402828797376e-291	1	HCFC1R1
SLC39A13	4.03460093754759e-294	0.465821010684428	0.367	0.12	8.31490907219183e-290	1	SLC39A13
TCEAL9	1.31682614162159e-292	0.778073999092392	0.533	0.248	2.71384699526793e-288	1	TCEAL9
TWSG1	9.34219187891188e-292	0.5397953313455	0.369	0.122	1.92533232432495e-287	1	TWSG1
SPHK1	1.5496454613857e-291	0.617749018455912	0.352	0.111	3.19366433136979e-287	1	SPHK1
LEPROT	2.16697509092594e-290	0.836126328131217	0.616	0.338	4.46591896488927e-286	1	LEPROT
BASP1	1.14531562204185e-289	0.617671361782124	0.467	0.168	2.36038096546605e-285	1	BASP1
LAPTM4A	2.11419927053862e-289	0.914265449222097	0.731	0.542	4.35715327665304e-285	1	LAPTM4A
TSPAN9	1.07443358986637e-288	0.388827585417196	0.287	0.073	2.21430018535559e-284	1	TSPAN9
MAP9	2.20650919153309e-285	0.400365675498503	0.276	0.067	4.54739479283054e-281	1	MAP9
CYB5R3	2.6596633932552e-283	0.847854732162353	0.608	0.329	5.48130028715963e-279	1	CYB5R3
TCEAL4	1.60920065954968e-280	0.789777537983886	0.541	0.263	3.31640163926594e-276	1	TCEAL4
ECM11	5.35491532084265e-279	0.536434594857461	0.456	0.181	1.10359449847246e-274	1	ECM1
MCAM	8.32347361122795e-277	1.25531161347728	0.28	0.071	1.71538467653797e-272	1	MCAM
DBN1	4.13030517726095e-276	0.382666140519917	0.335	0.1	8.5121459398171e-272	1	DBN1
NME4	1.99896402584792e-274	0.687620740849843	0.487	0.218	4.11966496086999e-270	1	NME4
PRAF2	7.55577611776297e-273	0.400585932729269	0.306	0.087	1.55716990010977e-268	1	PRAF2
GOLIM4	1.06092549885946e-272	0.75736574162438	0.517	0.239	2.18646136059946e-268	1	GOLIM4
NFIC	1.87291902988199e-272	0.747453448483043	0.547	0.268	3.85989882868379e-268	1	NFIC
SH3PXD2A	3.59902441864756e-270	0.707647985199513	0.438	0.178	7.41722942439076e-266	1	SH3PXD2A
GNB4	1.51477682094153e-268	0.378684786653572	0.334	0.097	3.1218035502784e-264	1	GNB4
SMTN	3.08257142341824e-267	0.34655062985545	0.282	0.075	6.35287144652265e-263	1	SMTN
RGS16	4.08607575806308e-266	0.896390686004789	0.352	0.112	8.42099352979221e-262	1	RGS16
ITGAV	9.42064519408266e-266	0.803778866975917	0.511	0.247	1.9415007680485e-261	1	ITGAV
CRTAP	2.50146808328493e-265	0.674184251084236	0.512	0.24	5.15527557284191e-261	1	CRTAP
MMP14	1.66986298467382e-264	1.23097331057941	0.544	0.282	3.44142062511427e-260	1	MMP14
MT2A	5.83639072570207e-264	0.89451773239198	0.878	0.66	1.20282176465994e-259	1	MT2A
FBLIM11	7.83090097562266e-264	0.508150563100278	0.422	0.162	1.61387038206607e-259	1	FBLIM1
KDELR3	9.97793720413475e-262	0.576215985993715	0.363	0.129	2.05635307840013e-257	1	KDELR3
PLOD1	7.08158408959001e-261	0.54594874431675	0.384	0.138	1.45944366502361e-256	1	PLOD1
FKBP9	4.77498793166612e-260	0.607596841249967	0.433	0.179	9.84077262837071e-256	1	FKBP9
RUNX2	1.57203070540902e-259	0.465557765730482	0.295	0.081	3.23979808077744e-255	1	RUNX2
BACE1	6.87846731543784e-259	0.33464746491391	0.282	0.078	1.41758332903858e-254	1	BACE1
PLPP1	6.95148173384842e-259	0.427456862596615	0.328	0.101	1.43263087052882e-254	1	PLPP1
FHL3	3.56629022228694e-256	0.456349036668026	0.36	0.125	7.34976751911116e-252	1	FHL3
HDGFL3	1.06449216640168e-255	0.428085381745334	0.31	0.094	2.19381190573723e-251	1	HDGFL3
CSRP1	1.22620713655713e-255	1.01719094809165	0.563	0.307	2.52709028773058e-251	1	CSRP1
MAGED1	2.41601934357306e-254	0.585760359083723	0.415	0.167	4.97917426516972e-250	1	MAGED1
PRRX2	2.76086975731644e-254	0.442030183471145	0.278	0.079	5.68987648285345e-250	1	PRRX2
CD81	3.65445558255537e-254	0.838145780323579	0.794	0.601	7.53146751008836e-250	1	CD81
ZNF532	1.17716858972837e-248	0.394157451267698	0.266	0.072	2.42602674657119e-244	1	ZNF532
OSTC	2.71832635261666e-248	0.946338290636143	0.626	0.402	5.60219878010768e-244	1	OSTC
SPATS2L1	2.33051577464471e-242	0.831638236226468	0.618	0.364	4.80295995996528e-238	1	SPATS2L
PLXDC2	1.87961896623444e-241	0.790480755658144	0.421	0.166	3.87370672751255e-237	1	PLXDC2
SORBS3	9.50493596302937e-238	0.419709679293712	0.385	0.149	1.95887225262072e-233	1	SORBS3
ZMAT3	1.26588445706176e-234	0.607291419968907	0.37	0.143	2.60886127755859e-230	1	ZMAT3
PCDH7	3.43076748734491e-234	0.493555303266825	0.258	0.071	7.07046871466912e-230	1	PCDH7
CDK2AP1	7.26877812557953e-234	0.698869000893893	0.543	0.285	1.49802248390069e-229	1	CDK2AP1
CYP1B1	5.03571110056219e-232	0.817209010743204	0.257	0.07	1.03780970071486e-227	1	CYP1B1
CD276	6.97833075009585e-231	0.494418311778681	0.38	0.151	1.43816418428725e-226	1	CD276
VGLL4	9.88855926445253e-230	0.764775471049099	0.512	0.26	2.03793317881102e-225	1	VGLL4
HIP1	3.22306087425972e-229	0.364405394028411	0.295	0.092	6.64240615576186e-225	1	HIP1
RAI14	4.76888720363117e-228	0.521302586922694	0.364	0.138	9.82819963796347e-224	1	RAI14
MYL6	2.10474902553331e-227	0.67333744734055	0.929	0.896	4.33767726672159e-223	1	MYL6
FAM20C	3.64817517163237e-227	0.465926963872216	0.339	0.118	7.51852421121716e-223	1	FAM20C
ARL3	9.188630757219e-227	0.549077417480378	0.445	0.203	1.89368491275526e-222	1	ARL3
MT1E	9.7291370371263e-227	0.813112937915312	0.641	0.334	2.00507785198136e-222	1	MT1E
RBP1	1.2349702244665e-226	0.425289400136175	0.291	0.087	2.54515013560302e-222	1	RBP1
PHLDA31	3.41373241909139e-226	0.614122530667399	0.44	0.187	7.03536114250545e-222	1	PHLDA3
LTBP4	2.6252192085513e-225	0.451195066071101	0.359	0.132	5.41031426690338e-221	1	LTBP4
LTBP3	4.12873316123413e-225	0.588233084958117	0.456	0.208	8.50890617198741e-221	1	LTBP3
SYNE1	8.43706983293827e-225	0.496171096405425	0.401	0.156	1.73879572187025e-220	1	SYNE1
HEPH	1.95365632399713e-222	0.293396911179348	0.274	0.079	4.02629031812568e-218	1	HEPH
MAP4	4.96736398670739e-221	0.653232732124741	0.526	0.274	1.02372404402053e-216	1	MAP4
REXO2	2.5885703446751e-220	0.72525708689432	0.537	0.286	5.33478462334091e-216	1	REXO2
SPECC1	2.78215327150064e-217	0.442736822024803	0.333	0.121	5.73373967723567e-213	1	SPECC1
MICAL2	1.70256634037713e-216	0.576083978805103	0.383	0.158	3.50881897088322e-212	1	MICAL2
LGALS3BP1	1.15201756822764e-214	0.644689025478373	0.634	0.37	2.37419300636035e-210	1	LGALS3BP
KIAA1217	5.47705100864875e-214	0.578245648757203	0.354	0.139	1.12876544237242e-209	1	KIAA1217
PDGFC	7.07761815812e-214	0.692170694801628	0.364	0.149	1.45862632620695e-209	1	PDGFC
LMAN1	1.65758747502838e-211	0.746519229055027	0.573	0.334	3.416122027286e-207	1	LMAN1
AFAP1	4.14846894416818e-211	0.341973318062295	0.298	0.1	8.5495796470362e-207	1	AFAP1
RFLNB	4.72450203366899e-211	0.289708653802573	0.265	0.075	9.73672624118842e-207	1	RFLNB
LXN	5.81602371294684e-211	0.746863451005541	0.302	0.106	1.19862432700121e-206	1	LXN
ACTG11	6.32591646354463e-211	0.559239537069212	0.941	0.9	1.30370812397191e-206	1	ACTG1
ILK	2.00190113883885e-210	0.667746198283004	0.527	0.294	4.12571805703298e-206	1	ILK
YAP11	2.52326144628645e-210	0.432763432467274	0.385	0.155	5.20018951465173e-206	1	YAP1
LPP	5.60418824021169e-210	0.850303491868566	0.584	0.341	1.15496715442523e-205	1	LPP
PRDX4	1.5475042038989e-206	0.752452929690466	0.568	0.331	3.18925141381524e-202	1	PRDX4
TEAD1	3.76268821647818e-206	0.456467138053609	0.35	0.136	7.75452414533988e-202	1	TEAD1
TGFBI	1.18843466504632e-205	0.805338622098525	0.517	0.242	2.44924500119396e-201	1	TGFBI
VCL1	1.71885640874711e-205	0.666922139088993	0.504	0.248	3.54239117278691e-201	1	VCL
TXNDC15	3.46257575222899e-205	0.452961599402431	0.408	0.177	7.13602236776873e-201	1	TXNDC15
PDLIM4	2.09132836232817e-203	0.463499911067979	0.392	0.159	4.31001862192212e-199	1	PDLIM4
GJB2	5.37763081121071e-203	1.23823015629921	0.323	0.13	1.10827593388241e-198	1	GJB2
TMTC3	3.15030697891033e-201	0.301700451482648	0.261	0.081	6.4924676528363e-197	1	TMTC3
B4GALT2	4.75439700740779e-200	0.316334105591603	0.281	0.095	9.79833679256672e-196	1	B4GALT2
GAMT	5.06754597202608e-200	0.25585687695362	0.25	0.071	1.04437054937486e-195	1	GAMT
GLT8D1	3.86424051598278e-199	0.420126611651358	0.363	0.153	7.96381327938892e-195	1	GLT8D1
SPSB1	6.88178367514153e-196	0.32796162973059	0.286	0.094	1.41826679760992e-191	1	SPSB1
TUBB	7.52781202706387e-196	0.686004203141106	0.685	0.464	1.55140678065759e-191	1	TUBB
TRAM2	2.60021287399386e-194	0.31235775394009	0.257	0.081	5.35877871201394e-190	1	TRAM2
A1BG	2.21936699244797e-193	0.266126821844226	0.284	0.09	4.57389343473602e-189	1	A1BG
SRM	7.07407829227091e-193	0.578262514898622	0.471	0.234	1.45789679525411e-188	1	SRM
CRIP21	9.11935680974326e-192	0.473437367951519	0.482	0.225	1.87940824491999e-187	1	CRIP2
RABAC1	2.1558915153377e-190	0.693715809340878	0.682	0.512	4.44307682395946e-186	1	RABAC1
TMEM263	5.97922327446397e-190	0.387339046575503	0.403	0.177	1.23225812463428e-185	1	TMEM263
P4HA2	1.2056088208991e-188	0.431048478449354	0.35	0.141	2.48463921899097e-184	1	P4HA2
TCTN1	1.73567099893371e-188	0.312550931157649	0.25	0.079	3.57704436170249e-184	1	TCTN1
CAV21	3.13523502155055e-188	0.484579014047365	0.443	0.199	6.46140585591353e-184	1	CAV2
SEC24D	7.44737574977762e-188	0.445993091822645	0.38	0.168	1.53482966827167e-183	1	SEC24D
CHSY1	4.43142681632106e-187	0.383442111937116	0.344	0.137	9.13272752575607e-183	1	CHSY1
DCBLD1	6.50397006793677e-187	0.359366776995458	0.258	0.085	1.34040319130109e-182	1	DCBLD1
PHPT1	7.41378722382868e-186	0.740021269830927	0.621	0.416	1.52790740895885e-181	1	PHPT1
GINM1	7.77903235191315e-186	0.540005418257037	0.469	0.24	1.60318077740578e-181	1	GINM1
PEAK1	1.6426759827246e-184	0.403079581578669	0.306	0.115	3.38539093279714e-180	1	PEAK1
OSMR1	2.07600503995206e-184	0.343343085460373	0.346	0.135	4.2784387868372e-180	1	OSMR
CDK14	1.00037700513817e-183	0.32393917471554	0.255	0.084	2.06167696988924e-179	1	CDK14
TAX1BP3	1.38198632006721e-183	0.550774007872665	0.483	0.256	2.84813560702651e-179	1	TAX1BP3
GSTM3	2.3424734745178e-183	0.371815258596406	0.392	0.172	4.82760358363374e-179	1	GSTM3
A2M	2.66115535343372e-181	0.707702736512765	0.44	0.206	5.48437506789156e-177	1	A2M
STX2	3.00145768511649e-181	0.279644165419869	0.252	0.08	6.18570414325658e-177	1	STX2
PROS1	4.24786191654411e-181	0.332220463471548	0.255	0.082	8.75441862380575e-177	1	PROS1
LDHB	8.96850339494427e-180	0.539234824763424	0.556	0.285	1.84831886466406e-175	1	LDHB
VEGFB	1.8582983194016e-178	0.705360993728304	0.526	0.309	3.82976700645475e-174	1	VEGFB
CLU	2.4724407077666e-178	0.628472437000799	0.296	0.106	5.09545305463619e-174	1	CLU
MYL6B	1.17462177235614e-174	0.346934744098739	0.367	0.157	2.42077801064876e-170	1	MYL6B
MYO1B	2.7879554592479e-174	0.544134747473694	0.367	0.161	5.745697405964e-170	1	MYO1B
ITPRIPL2	6.28248859951088e-173	0.532939759269782	0.445	0.225	1.2947580754732e-168	1	ITPRIPL2
TPBG1	1.28164255091804e-172	0.387185769711668	0.333	0.138	2.641337133187e-168	1	TPBG
C5orf15	4.56012536286445e-172	0.417648121823239	0.418	0.204	9.39796236032735e-168	1	C5orf15
TSHZ2	1.72628274918532e-171	0.461453978582245	0.271	0.095	3.55769611779603e-167	1	TSHZ2
SEC31A1	6.97116946633315e-171	0.603659576152564	0.575	0.365	1.4366883153166e-166	1	SEC31A
SEC23A	1.67022089301796e-170	0.420269350823742	0.405	0.195	3.44215823842072e-166	1	SEC23A
ENG	4.47091978900296e-170	0.362225338513057	0.381	0.16	9.2141185931562e-166	1	ENG
CBX6	5.26112248130443e-169	0.418326206378957	0.343	0.142	1.08426473217203e-164	1	CBX6
MARCKS	6.37980053678396e-169	0.660908938244563	0.722	0.513	1.31481309262581e-164	1	MARCKS
CISD1	1.83857350273361e-167	0.453909151012696	0.406	0.193	3.78911613178369e-163	1	CISD1
RPS27L	2.9134987014805e-167	0.723393299923312	0.712	0.563	6.00442947388116e-163	1	RPS27L
APP1	3.34307886040659e-165	0.530898847395786	0.611	0.368	6.88975122341195e-161	1	APP
FAT11	3.52709605897169e-165	0.389886265915108	0.43	0.197	7.26899226793476e-161	1	FAT1
ARHGAP1	8.439716043766e-165	0.403837903712925	0.39	0.187	1.73934107945973e-160	1	ARHGAP1
CD591	1.00988124203887e-164	0.723831371176371	0.712	0.471	2.0812642517179e-160	1	CD59
IFITM2	3.21472687695398e-164	0.54259696105271	0.725	0.55	6.62523062071446e-160	1	IFITM2
ARL2	1.71561789639119e-163	0.533789742847007	0.501	0.284	3.53571692267259e-159	1	ARL2
GNG121	4.51131575256205e-163	0.354705881646469	0.412	0.196	9.29737063445512e-159	1	GNG12
PYCR1	2.18295314428112e-162	0.316551066314012	0.258	0.093	4.49884813504897e-158	1	PYCR1
MAP1LC3A	7.7778976708334e-162	0.383581007838627	0.437	0.214	1.60294693098206e-157	1	MAP1LC3A
DTWD1	8.44652898829056e-161	0.317117962291897	0.295	0.118	1.7407451591968e-156	1	DTWD1
ANXA5	6.33271556864908e-160	0.622741416329639	0.74	0.537	1.30510935154289e-155	1	ANXA5
CCPG1	7.6756735462838e-160	0.607806648838329	0.514	0.301	1.58187956115363e-155	1	CCPG1
SERPINE2	8.85983982607012e-160	0.626603460639483	0.262	0.096	1.82592438975479e-155	1	SERPINE2
RRAS1	1.42232909773322e-159	0.595273410028578	0.515	0.296	2.93127803751839e-155	1	RRAS
RNF24	1.90668582618241e-159	0.314007631042331	0.307	0.124	3.92948881917932e-155	1	RNF24
MAP4K5	3.92982222740307e-158	0.350506616634007	0.367	0.169	8.09897062845499e-154	1	MAP4K5
KLF9	2.5991250553836e-157	0.624886299791378	0.491	0.278	5.35653682664006e-153	1	KLF9
PHLDA1	4.56387761866233e-157	0.791308639249577	0.566	0.351	9.40569538430119e-153	1	PHLDA1
CFL2	5.03962049496792e-157	0.28589223804929	0.277	0.104	1.03861538780794e-152	1	CFL2
C12orf57	9.9485262705641e-157	0.62687778345296	0.649	0.464	2.05029177910056e-152	1	C12orf57
HES4	2.10439340810237e-156	0.616619036338714	0.453	0.237	4.33694437475817e-152	1	HES4
ESD	2.13927567646181e-156	0.559213632986581	0.509	0.294	4.40883324162014e-152	1	ESD
SNX7	9.08255204505603e-154	0.323567338615782	0.29	0.119	1.8718231509656e-149	1	SNX7
SPART	1.12050668631846e-153	0.34862512265924	0.347	0.154	2.30925222983371e-149	1	SPART
SEPT11	1.22655245142124e-153	0.756548742048494	0.266	0.105	2.52780194713402e-149	1	SEPT11
GOPC	1.75771378161603e-153	0.465008551606695	0.41	0.206	3.62247233253247e-149	1	GOPC
BST2	2.23550190966493e-153	0.920442970118656	0.541	0.335	4.60714588562845e-149	1	BST2
STAT2	2.26741269932292e-152	0.407586675196197	0.361	0.167	4.67291083203461e-148	1	STAT2
ARF4	1.01379049287207e-151	0.647755538228515	0.654	0.494	2.08932082676005e-147	1	ARF4
P4HB1	6.76224579176954e-150	0.632221309125671	0.695	0.525	1.39363123522579e-145	1	P4HB
IGF1R	6.44281574096312e-149	0.355500513915437	0.311	0.133	1.32779989605509e-144	1	IGF1R
IGFBP3	6.73242746794006e-149	1.00028656966901	0.37	0.173	1.38748597686777e-144	1	IGFBP3
PDGFA	9.02553571506571e-149	0.831239255722988	0.362	0.18	1.86007265551789e-144	1	PDGFA
YIF1A	4.74244264749926e-148	0.556154246512775	0.491	0.29	9.77370005223123e-144	1	YIF1A
MAN1A1	1.52059977755589e-147	0.475366524525584	0.363	0.173	3.13380408156493e-143	1	MAN1A1
RASAL2	6.08247070625189e-147	0.379474072488592	0.357	0.169	1.25353638785145e-142	1	RASAL2
RCN2	2.29352669286072e-146	0.466634688421048	0.495	0.279	4.72672916131666e-142	1	RCN2
MAP3K20	6.68622769631038e-146	0.379227214209409	0.347	0.158	1.37796466593261e-141	1	MAP3K20
MCRIP1	8.90792635542934e-146	0.478476278608709	0.49	0.281	1.83583454259043e-141	1	MCRIP1
SLC39A6	1.60289772110744e-145	0.346750558074661	0.331	0.151	3.30341191343032e-141	1	SLC39A6
TCEA2	1.84225526389502e-145	0.304356104652466	0.313	0.135	3.79670387336125e-141	1	TCEA2
ARL1	1.51496469802019e-144	0.461118948458238	0.476	0.269	3.12219074614982e-140	1	ARL1
SLC39A7	5.46801552142018e-144	0.413757186595903	0.449	0.246	1.12690331880949e-139	1	SLC39A7
ACTB	7.56342695164792e-143	0.417378809182453	0.987	0.957	1.55874666046512e-138	1	ACTB
RTL8A	4.1828766241466e-142	0.340283868618488	0.377	0.186	8.62049043470374e-138	1	RTL8A
ANKH	9.69459207095992e-142	0.558075537234315	0.384	0.193	1.99795847990413e-137	1	ANKH
ZNF358	3.84832699230316e-141	0.317315332711187	0.321	0.145	7.93101709843759e-137	1	ZNF358
CTSO	2.09244994443046e-140	0.325111681575272	0.291	0.126	4.31233009047673e-136	1	CTSO
TCEAL8	2.55965298354111e-140	0.427494288478795	0.418	0.224	5.27518883377988e-136	1	TCEAL8
SEPTIN11	4.13539500436581e-140	1.02680393187946	0.314	0.156	8.52263556449749e-136	1	SEPTIN11
PLAU	2.41015396640262e-139	0.781663297296001	0.431	0.233	4.96708630935915e-135	1	PLAU
CCND2	2.54785104304608e-139	0.329887559240035	0.397	0.181	5.25086621461366e-135	1	CCND2
MGST31	9.22743494519381e-139	0.539449463839864	0.679	0.495	1.90168206785499e-134	1	MGST3
ERLEC1	1.01008525113802e-138	0.500549478064818	0.479	0.279	2.08168469407035e-134	1	ERLEC1
CDK4	6.75524819698592e-138	0.375474105737592	0.414	0.215	1.39218910091683e-133	1	CDK4
PTEN	9.77396376950906e-138	0.582432123731784	0.52	0.321	2.01431619325812e-133	1	PTEN
NUCB2	3.09684103593365e-137	0.487144256334574	0.457	0.253	6.38227969095567e-133	1	NUCB2
YBX3	5.33924707762052e-136	0.563312441876489	0.662	0.445	1.10036543022681e-131	1	YBX3
ITM2C	2.88577950490129e-135	0.383679026550594	0.508	0.283	5.94730298165107e-131	1	ITM2C
MYO1C1	5.92950838707417e-135	0.349484101275652	0.432	0.234	1.22201238349211e-130	1	MYO1C
PAWR1	1.08393114608029e-134	0.377723591981578	0.412	0.209	2.23387369895687e-130	1	PAWR
SCPEP1	1.3022543108924e-134	0.32576186653852	0.399	0.189	2.68381590931814e-130	1	SCPEP1
RSU1	3.36513679012862e-134	0.405454352410007	0.402	0.213	6.93521041077607e-130	1	RSU1
MYH9	2.27659995902019e-133	0.668086454461296	0.676	0.53	4.6918448555447e-129	1	MYH9
CMTM3	8.24448463070406e-132	0.382411999817159	0.412	0.211	1.6991058375418e-127	1	CMTM3
PDLIM51	2.3216829661451e-131	0.501787356070219	0.507	0.3	4.78475642492844e-127	1	PDLIM5
NUCB1	6.20206673093453e-131	0.481070385172688	0.559	0.356	1.2781839325783e-126	1	NUCB1
NFIX	4.75405070884647e-130	0.370319347906061	0.277	0.116	9.79762310586169e-126	1	NFIX
CTTN1	7.39323060478135e-128	0.2623711567882	0.496	0.261	1.52367089533939e-123	1	CTTN
SSR3	3.40241248151185e-127	0.588952512313156	0.612	0.441	7.01203188314778e-123	1	SSR3
TTC3	4.83197399471189e-127	0.672457849949054	0.565	0.382	9.95821520570173e-123	1	TTC3
RTN4	2.28468297981423e-126	0.522669459013623	0.706	0.536	4.70850315309914e-122	1	RTN4
ROCK2	2.39346822018602e-126	0.368220571411395	0.439	0.238	4.93269865498136e-122	1	ROCK2
NOTCH2	2.74670061568445e-126	0.286837251780447	0.318	0.148	5.66067529886408e-122	1	NOTCH2
BDH2	6.65635691915722e-126	0.273594094408391	0.327	0.155	1.37180859746911e-121	1	BDH2
FARP1	1.22028010624164e-125	0.335864480539255	0.391	0.205	2.51487527095339e-121	1	FARP1
TLN1	2.08600937164429e-125	0.595401744043112	0.588	0.402	4.29905671402172e-121	1	TLN1
PEBP1	2.38914330541502e-125	0.578078487589739	0.665	0.517	4.92378543812981e-121	1	PEBP1
PELO	2.50099165139777e-125	0.269575007908254	0.321	0.147	5.15429369436566e-121	1	PELO
DNAJB4	2.59109741061345e-125	0.448448559140786	0.386	0.196	5.33999265353325e-121	1	DNAJB4
TFPI1	7.17547046159846e-125	0.570953141716557	0.424	0.232	1.47879270743083e-120	1	TFPI
C1orf122	1.03100463740431e-124	0.491588568251304	0.491	0.305	2.12479745722653e-120	1	C1orf122
SH3PXD2B	1.36182148436833e-124	0.326533112917055	0.284	0.125	2.80657789713468e-120	1	SH3PXD2B
TCEAL3	2.90831041592778e-124	0.374563650726545	0.344	0.173	5.99373693618556e-120	1	TCEAL3
PBX11	3.89459367226095e-124	0.31262710124084	0.292	0.128	8.02636809916258e-120	1	PBX1
ZNF580	8.61891135189997e-124	0.301874441962663	0.325	0.156	1.77627144051307e-119	1	ZNF580
ADH5	1.966522817268e-123	0.438124107684469	0.459	0.267	4.05280687410762e-119	1	ADH5
WWTR1	2.22933370198512e-123	0.279725750996471	0.361	0.17	4.59443382642114e-119	1	WWTR1
EEA1	1.87770806712383e-122	0.411124347214516	0.412	0.227	3.86976855553551e-118	1	EEA1
RDX	2.07422641671346e-122	0.284523428687168	0.402	0.208	4.27477322220478e-118	1	RDX
KDELR21	2.30503483441642e-122	0.52425049354281	0.639	0.451	4.75044629024879e-118	1	KDELR2
DUSP14	3.13947140342163e-122	0.330272135635574	0.256	0.106	6.47013661531164e-118	1	DUSP14
KDELR11	6.41864554057726e-122	0.50269842322489	0.595	0.415	1.32281865945757e-117	1	KDELR1
EGR1	9.25225148935705e-122	0.562573427473902	0.729	0.545	1.90679650944159e-117	1	EGR1
WASL1	2.61150051621796e-121	0.345298342331596	0.434	0.236	5.38204141387359e-117	1	WASL
TMEM109	4.93681035467018e-121	0.370206308354518	0.413	0.225	1.01742724599398e-116	1	TMEM109
RHOQ	4.99044361322959e-121	0.456749713683045	0.388	0.207	1.02848052425049e-116	1	RHOQ
ZNF428	7.94463076618686e-121	0.398197436820247	0.442	0.252	1.63730895460345e-116	1	ZNF428
RRAGA	8.03806787660299e-121	0.346916946248019	0.417	0.229	1.65656540868911e-116	1	RRAGA
FSCN1	1.31712577744287e-120	0.292350314558891	0.377	0.189	2.71446451473201e-116	1	FSCN1
MYDGF	3.20627909845548e-120	0.541483248026391	0.603	0.428	6.60782059400689e-116	1	MYDGF
OAF	4.96515253251601e-119	0.312536153636802	0.258	0.111	1.02326828542622e-114	1	OAF
ITGA5	1.38613933691312e-118	0.299544125881723	0.383	0.186	2.85669455944425e-114	1	ITGA5
KIFAP3	4.67224717688923e-118	0.33865617218678	0.326	0.162	9.62903420685102e-114	1	KIFAP3
PAPSS2	1.63301207441936e-117	0.279270420120053	0.289	0.129	3.36547458417086e-113	1	PAPSS2
DCTN2	1.90645542038346e-117	0.383182019858067	0.465	0.272	3.92901397586827e-113	1	DCTN2
ABI2	1.37215416830599e-116	0.311876651862136	0.347	0.176	2.82787252546181e-112	1	ABI2
HSPB11	1.50232083461029e-116	0.330707958020069	0.826	0.655	3.09613300804835e-112	1	HSPB1
TNFRSF12A1	1.74072029301318e-116	0.589030132491704	0.514	0.313	3.58745045187087e-112	1	TNFRSF12A
HSP90B11	2.01037634617235e-116	0.468130665243975	0.773	0.636	4.1431846118266e-112	1	HSP90B1
ADIRF1	2.19334872700907e-116	1.30899899309306	0.354	0.18	4.52027239149299e-112	1	ADIRF
TNS3	3.21810420223578e-116	0.367172621483487	0.353	0.181	6.63219095038773e-112	1	TNS3
IGFBP2	3.57505335547737e-116	0.880939639915706	0.308	0.146	7.36782746030332e-112	1	IGFBP2
EPAS1	6.0321181006415e-116	0.569467259459848	0.374	0.206	1.24315921936121e-111	1	EPAS1
EMP11	6.04957854125828e-116	0.317285680162448	0.534	0.312	1.24675764156792e-111	1	EMP1
BNIP3	1.10864199971592e-115	0.329887182189461	0.29	0.126	2.28480029721453e-111	1	BNIP3
CHID1	3.61446498248083e-115	0.385925436489034	0.405	0.229	7.44905088239473e-111	1	CHID1
CTDSPL1	3.79268707001174e-115	0.272182056919147	0.324	0.155	7.81634878258719e-111	1	CTDSPL
ASAP1	1.08345889997892e-114	0.339399861798139	0.39	0.209	2.23290044696655e-110	1	ASAP1
ZBED1	2.86832833312434e-114	0.338876527127368	0.302	0.147	5.91133786173595e-110	1	ZBED1
FAM89B	2.40632057746657e-113	0.398676786176112	0.472	0.278	4.95918607810085e-109	1	FAM89B
SULF2	2.95908770783766e-113	0.443085140654429	0.366	0.196	6.09838385708263e-109	1	SULF2
NRP2	5.69589195596373e-113	0.49418140365815	0.392	0.219	1.17386637320457e-108	1	NRP2
SH3BGRL	1.08935769247788e-112	0.552774199130343	0.603	0.428	2.24505726842766e-108	1	SH3BGRL
TMEM14C	5.67834215521389e-112	0.474432928395351	0.584	0.395	1.17024953476803e-107	1	TMEM14C
AP2M1	1.00845136123856e-111	0.483577279169208	0.619	0.447	2.07831741037655e-107	1	AP2M1
JAG1	2.19670173156011e-111	0.458401067804851	0.351	0.184	4.52718259857222e-107	1	JAG1
PTPN14	4.73743953281628e-111	0.267783476940987	0.266	0.119	9.76338913318108e-107	1	PTPN14
SMARCB1	4.77293373383848e-111	0.29865401550345	0.408	0.228	9.83653913206773e-107	1	SMARCB1
PMEPA11	1.45010173101808e-110	0.369507234565728	0.61	0.388	2.98851465745515e-106	1	PMEPA1
ITGB1BP1	1.67715961420762e-110	0.419249798484529	0.466	0.281	3.45645824892048e-106	1	ITGB1BP1
C5orf24	2.38226208439319e-110	0.282379802843568	0.374	0.199	4.90960392972593e-106	1	C5orf24
TMED3	3.62963691148318e-110	0.373658542889406	0.431	0.254	7.48031871087568e-106	1	TMED3
MDK1	1.71374767672349e-109	0.296346902482961	0.529	0.309	3.53186258695943e-105	1	MDK
DUT	4.63559557706381e-109	0.392802159411548	0.524	0.331	9.55349892477081e-105	1	DUT
FSTL31	8.03455378109676e-109	0.395152812037726	0.281	0.131	1.65584118874623e-104	1	FSTL3
RECQL	1.15978611576151e-108	0.32305530568861	0.384	0.21	2.39020320597289e-104	1	RECQL
MSRB2	3.98070602365033e-108	0.313754622967278	0.415	0.233	8.20383704414097e-104	1	MSRB2
AIG1	5.82463877306813e-107	0.377506134443076	0.38	0.206	1.20039980474161e-102	1	AIG1
SERF2	3.63595599992761e-106	0.382503718579819	0.909	0.891	7.49334172025082e-102	1	SERF2
NDUFS4	9.36624294656052e-106	0.370378016794434	0.474	0.291	1.93028900885666e-101	1	NDUFS4
NPTN1	1.07828585816393e-105	0.357462406157295	0.483	0.299	2.22223932509004e-101	1	NPTN
ZNF503	1.63294876799408e-105	0.33636216767247	0.305	0.149	3.36534411595899e-101	1	ZNF503
GLG1	4.31226874019628e-105	0.407725342617863	0.504	0.316	8.88715464667052e-101	1	GLG1
RFNG	6.04187739093158e-105	0.255847405980883	0.335	0.176	1.24517051149709e-100	1	RFNG
SCARB2	1.03706294846919e-104	0.405152696130218	0.518	0.328	2.13728303050016e-100	1	SCARB2
TMEM30A	1.32770338993352e-104	0.402263816669629	0.448	0.27	2.736263916314e-100	1	TMEM30A
NUCKS1	2.09320969993484e-104	0.47686096527073	0.697	0.528	4.31389587059571e-100	1	NUCKS1
MORF4L1	2.18540689214921e-104	0.464554047669594	0.703	0.595	4.50390506403031e-100	1	MORF4L1
CFAP36	3.31413195699088e-104	0.319952017028068	0.382	0.212	6.83009455016251e-100	1	CFAP36
GBP1	3.6259666356027e-104	0.250899510606019	0.28	0.128	7.4727546393136e-100	1	GBP1
ARID5B	3.66877758462089e-103	0.373410309202511	0.568	0.37	7.56098372414519e-99	1	ARID5B
BMPR2	8.95895806303e-103	0.300645579688554	0.399	0.224	1.84635166720985e-98	1	BMPR2
NENF	5.27547870395257e-102	0.434616019384895	0.542	0.353	1.08722340609759e-97	1	NENF
TMED9	7.49867409932854e-102	0.498841317491528	0.572	0.411	1.54540174513062e-97	1	TMED9
GSN1	7.86924521201992e-102	0.486551985937528	0.684	0.463	1.62177274574519e-97	1	GSN
MINDY21	1.47972398017645e-101	0.343116927941436	0.364	0.2	3.04956315074566e-97	1	MINDY2
MSANTD3	5.79125993080127e-101	0.250777321583235	0.266	0.126	1.19352075913883e-96	1	MSANTD3
CUEDC2	8.27503931351779e-101	0.274583340523032	0.39	0.221	1.70540285212288e-96	1	CUEDC2
SKA2	2.14228414209949e-100	0.276786276040954	0.294	0.143	4.41503338845284e-96	1	SKA2
PSMB5	1.18393636563623e-99	0.425782312831085	0.529	0.34	2.4399744559397e-95	1	PSMB5
HEBP1	1.50272216109541e-99	0.344869865862499	0.392	0.228	3.09696010180152e-95	1	HEBP1
MPZL11	2.76861472869347e-99	0.346551925836229	0.402	0.23	5.70583809436438e-95	1	MPZL1
LIMA11	5.96909431380513e-99	0.268106112313243	0.476	0.283	1.2301706471321e-94	1	LIMA1
PDHB	6.7670718776354e-99	0.32183960146833	0.353	0.195	1.39462584326188e-94	1	PDHB
BAD	7.6752746594418e-99	0.289424651566134	0.407	0.236	1.58179735456436e-94	1	BAD
[truncated: 4,933 more rows]
