# Supplementary material for: Single-cell RNA-seq reveals the genesis and heterogeneity of tumor microenvironment in pancreatic undifferentiated carcinoma with osteoclast-like giant-cells
Source: Mol Cancer. 2022 Jun 22;21:133. doi: 10.1186/s12943-022-01596-8 (PMC9214989; doi:10.1186/s12943-022-01596-8)
Supplement: Supplementary file 11 — Additional file 11: Table S3. DEGs of clusters at the resolution of 0.6. [file 12943_2022_1596_MOESM11_ESM.csv]

	p_val	avg_log2FC	pct.1	pct.2	p_val_adj	cluster	gene
CEACAM5	0	2.75682903125173	0.93	0.233	0	0	CEACAM5
TFF1	0	2.72909635341304	0.887	0.238	0	0	TFF1
MMP7	0	2.64270730237576	0.573	0.097	0	0	MMP7
CEACAM6	0	2.60359448656993	0.948	0.179	0	0	CEACAM6
KRT19	0	2.55975421349995	0.991	0.344	0	0	KRT19
TFF2	0	2.46163819615827	0.723	0.189	0	0	TFF2
TFF3	0	2.37946769530343	0.823	0.397	0	0	TFF3
AGR2	0	2.35630417865199	0.964	0.239	0	0	AGR2
CTSE	0	2.29769571038371	0.753	0.062	0	0	CTSE
PHGR1	0	2.28764853711041	0.733	0.119	0	0	PHGR1
MUC1	0	2.28172322528927	0.961	0.242	0	0	MUC1
TSPAN8	0	2.27296139084651	0.881	0.129	0	0	TSPAN8
CLDN4	0	2.20603601648931	0.962	0.298	0	0	CLDN4
LCN2	0	2.20343194181645	0.842	0.177	0	0	LCN2
REG4	0	2.18299621478883	0.536	0.089	0	0	REG4
S100A6	0	2.17200286453773	1	0.89	0	0	S100A6
ELF3	0	2.10626294626766	0.967	0.259	0	0	ELF3
SLPI	0	2.10239114701909	0.856	0.159	0	0	SLPI
MUC5AC	0	2.07404094040454	0.594	0.078	0	0	MUC5AC
EPCAM	0	2.06457174662952	0.941	0.176	0	0	EPCAM
GPRC5A	0	2.04810502179672	0.911	0.181	0	0	GPRC5A
CLDN18	0	2.03909029931527	0.674	0.063	0	0	CLDN18
LGALS4	0	2.00403191138547	0.912	0.167	0	0	LGALS4
C19orf33	0	1.99749212802257	0.95	0.21	0	0	C19orf33
S100P	0	1.98357714491545	0.936	0.158	0	0	S100P
GPX2	0	1.95276667306509	0.733	0.096	0	0	GPX2
KRT17	0	1.90827687899148	0.525	0.177	0	0	KRT17
WFDC2	0	1.90762752458667	0.714	0.11	0	0	WFDC2
TM4SF1	0	1.89994507202129	0.903	0.31	0	0	TM4SF1
SPINT2	0	1.89567798488441	0.938	0.329	0	0	SPINT2
KRT8	0	1.88223099863317	0.984	0.355	0	0	KRT8
TACSTD2	0	1.79789875008548	0.887	0.18	0	0	TACSTD2
SMIM22	0	1.79127603017034	0.915	0.128	0	0	SMIM22
MAL2	0	1.78714777659522	0.864	0.137	0	0	MAL2
TSPAN1	0	1.78461840431272	0.888	0.128	0	0	TSPAN1
PIGR	0	1.78176331719677	0.409	0.056	0	0	PIGR
MSLN	0	1.75928531197601	0.811	0.092	0	0	MSLN
CD24	0	1.75891495574412	0.871	0.195	0	0	CD24
CYSTM1	0	1.75302276158811	0.914	0.331	0	0	CYSTM1
LGALS3	0	1.74757040274869	0.969	0.591	0	0	LGALS3
FCGBP	0	1.73050334401298	0.403	0.11	0	0	FCGBP
PERP	0	1.71653688482939	0.889	0.253	0	0	PERP
LMO7	0	1.70069165048723	0.886	0.241	0	0	LMO7
S100A14	0	1.70057390600384	0.827	0.096	0	0	S100A14
LAMB3	0	1.68342131349229	0.864	0.185	0	0	LAMB3
LSR	0	1.67311456549725	0.88	0.16	0	0	LSR
KLF5	0	1.64974269967266	0.836	0.145	0	0	KLF5
CLDN7	0	1.64124179698973	0.897	0.154	0	0	CLDN7
KRT18	0	1.62484671219473	0.978	0.375	0	0	KRT18
FXYD3	0	1.62357310408481	0.841	0.109	0	0	FXYD3
PSCA	0	1.60727587871575	0.476	0.026	0	0	PSCA
PHLDA2	0	1.60424228645297	0.879	0.345	0	0	PHLDA2
PLAT	0	1.60152765258851	0.531	0.189	0	0	PLAT
ATP1B1	0	1.5859100628528	0.921	0.314	0	0	ATP1B1
DUOX2	0	1.57049394238315	0.541	0.052	0	0	DUOX2
CDH1	0	1.56346297776169	0.82	0.088	0	0	CDH1
KRT7	0	1.5562141068667	0.88	0.222	0	0	KRT7
IFI27	0	1.54277504042817	0.967	0.416	0	0	IFI27
CLDN3	0	1.54020718666618	0.597	0.144	0	0	CLDN3
ITGB4	0	1.53672506280385	0.83	0.097	0	0	ITGB4
CYP3A5	0	1.51087660042199	0.862	0.106	0	0	CYP3A5
GOLM1	0	1.48963534194051	0.875	0.218	0	0	GOLM1
DUOXA2	0	1.47778333961069	0.29	0.024	0	0	DUOXA2
ADH1C	0	1.47654355263903	0.366	0.027	0	0	ADH1C
TSPAN3	0	1.47622588099196	0.905	0.303	0	0	TSPAN3
LAMC2	0	1.46223588026703	0.72	0.12	0	0	LAMC2
PPDPF	0	1.46042696945152	0.961	0.624	0	0	PPDPF
PLAC8	0	1.45450758043633	0.676	0.128	0	0	PLAC8
RAB25	0	1.4505883086462	0.774	0.062	0	0	RAB25
ERO1A	0	1.44417893347743	0.815	0.289	0	0	ERO1A
COL17A1	0	1.43905722922334	0.655	0.047	0	0	COL17A1
SDCBP2	0	1.43458396999348	0.796	0.099	0	0	SDCBP2
JUP	0	1.40964579403872	0.869	0.177	0	0	JUP
SFN	0	1.40476002628887	0.791	0.099	0	0	SFN
RAB11FIP1	0	1.40463122206159	0.839	0.294	0	0	RAB11FIP1
S100A10	0	1.39501250152042	0.978	0.776	0	0	S100A10
ANXA4	0	1.39101711668522	0.845	0.299	0	0	ANXA4
FLNB	0	1.38837081357349	0.807	0.191	0	0	FLNB
CCND1	0	1.38736171439046	0.788	0.237	0	0	CCND1
FAM3D	0	1.37735430768068	0.653	0.044	0	0	FAM3D
GSTP1	0	1.36813409664799	0.966	0.631	0	0	GSTP1
SLC44A4	0	1.35034318048781	0.785	0.077	0	0	SLC44A4
TMPRSS4	0	1.35012334478525	0.796	0.07	0	0	TMPRSS4
ST14	0	1.34826003220968	0.835	0.147	0	0	ST14
CAMK2N1	0	1.34047008457634	0.886	0.269	0	0	CAMK2N1
SPINK1	0	1.3392476889514	0.678	0.153	0	0	SPINK1
KCNK1	0	1.33224884062883	0.756	0.075	0	0	KCNK1
ANXA10	0	1.32757482713041	0.576	0.043	0	0	ANXA10
MUC13	0	1.32631698464359	0.652	0.119	0	0	MUC13
DSP	0	1.32072980185545	0.811	0.14	0	0	DSP
LAD1	0	1.3195273227073	0.746	0.052	0	0	LAD1
SOX9	0	1.3176207694401	0.708	0.095	0	0	SOX9
GCNT3	0	1.31278246315282	0.718	0.058	0	0	GCNT3
SPINT1	0	1.30994646062045	0.811	0.147	0	0	SPINT1
TMEM238	0	1.30265752062009	0.782	0.147	0	0	TMEM238
PDZK1IP1	0	1.29272925725879	0.669	0.071	0	0	PDZK1IP1
MDK	0	1.28948449959158	0.827	0.265	0	0	MDK
CXCL17	0	1.28404648142378	0.438	0.027	0	0	CXCL17
S100A16	0	1.28089132996693	0.817	0.259	0	0	S100A16
MIA	0	1.28069821014914	0.559	0.045	0	0	MIA
CD55	0	1.28009571383403	0.896	0.502	0	0	CD55
TMC5	0	1.27578642483413	0.859	0.107	0	0	TMC5
QSOX1	0	1.27081139267268	0.86	0.269	0	0	QSOX1
VSIG2	0	1.2706272765607	0.72	0.05	0	0	VSIG2
PRSS8	0	1.26311776149253	0.748	0.075	0	0	PRSS8
DSG2	0	1.25976950907901	0.796	0.14	0	0	DSG2
SPTBN1	0	1.25380592748194	0.897	0.328	0	0	SPTBN1
TMBIM1	0	1.24262947945724	0.828	0.281	0	0	TMBIM1
SERINC2	0	1.22118271681424	0.779	0.14	0	0	SERINC2
MYH14	0	1.21850182602132	0.776	0.071	0	0	MYH14
AGR3	0	1.2114805695817	0.656	0.06	0	0	AGR3
LYZ	0	1.2095629388268	0.928	0.375	0	0	LYZ
LDLR	0	1.2079959769233	0.726	0.147	0	0	LDLR
PLAAT3	0	1.20757913233728	0.581	0.12	0	0	PLAAT3
SDC4	0	1.20288083851256	0.835	0.241	0	0	SDC4
PLS1	0	1.20130845359045	0.735	0.063	0	0	PLS1
NQO1	0	1.19586085494241	0.793	0.144	0	0	NQO1
ANXA3	0	1.1940875825291	0.721	0.08	0	0	ANXA3
INAVA	0	1.17293921743524	0.727	0.065	0	0	INAVA
ITGA6	0	1.1666991440876	0.785	0.144	0	0	ITGA6
CDC42EP5	0	1.15948861421481	0.795	0.165	0	0	CDC42EP5
SFTA2	0	1.15658787530509	0.614	0.036	0	0	SFTA2
SOX4	0	1.13893769357175	0.759	0.315	0	0	SOX4
PRSS22	0	1.13838518343861	0.726	0.081	0	0	PRSS22
MLPH	0	1.1378152612455	0.83	0.13	0	0	MLPH
MUC3A	0	1.13751718079183	0.546	0.045	0	0	MUC3A
H3-3A	0	1.13651040387804	0.8	0.428	0	0	H3-3A
PRSS3	0	1.12575866226138	0.733	0.076	0	0	PRSS3
C15orf48	0	1.11785747760062	0.693	0.216	0	0	C15orf48
MUC5B	0	1.11173247160316	0.403	0.076	0	0	MUC5B
H1-0	0	1.11093459894568	0.633	0.105	0	0	H1-0
SLC40A1	0	1.10889936101413	0.712	0.179	0	0	SLC40A1
FOXQ1	0	1.10749664551979	0.642	0.075	0	0	FOXQ1
BACE2	0	1.10324978782827	0.819	0.204	0	0	BACE2
AGPAT2	0	1.10285613408748	0.83	0.248	0	0	AGPAT2
DHRS9	0	1.09895498360983	0.345	0.046	0	0	DHRS9
F11R	0	1.09626919280734	0.751	0.127	0	0	F11R
TESC	0	1.09321311167947	0.576	0.096	0	0	TESC
STARD10	0	1.09249072800159	0.789	0.157	0	0	STARD10
PKP3	0	1.092004587432	0.772	0.08	0	0	PKP3
MUCL3	0	1.09193318062083	0.301	0.016	0	0	MUCL3
SERPINB1	0	1.08794893503332	0.796	0.37	0	0	SERPINB1
AMN	0	1.07039921684006	0.697	0.063	0	0	AMN
LLGL2	0	1.06982605854922	0.807	0.121	0	0	LLGL2
EPHA2	0	1.0694248265609	0.697	0.116	0	0	EPHA2
ABHD2	0	1.0689281208896	0.792	0.239	0	0	ABHD2
EPS8L1	0	1.06892779164084	0.719	0.088	0	0	EPS8L1
RAC1	0	1.066460356164	0.954	0.641	0	0	RAC1
OCIAD2	0	1.06484671128071	0.792	0.3	0	0	OCIAD2
SYT8	0	1.06297594280214	0.627	0.057	0	0	SYT8
SHROOM3	0	1.05980017124567	0.659	0.061	0	0	SHROOM3
TM4SF4	0	1.05654750963764	0.335	0.026	0	0	TM4SF4
MUC20	0	1.05616942337285	0.571	0.053	0	0	MUC20
MISP	0	1.05568641467971	0.711	0.055	0	0	MISP
TCN1	0	1.05248615145318	0.387	0.03	0	0	TCN1
TM9SF3	0	1.05029588818326	0.852	0.378	0	0	TM9SF3
MALL	0	1.04983005030972	0.627	0.071	0	0	MALL
EDN1	0	1.04581552934532	0.455	0.056	0	0	EDN1
S100A11	0	1.04482209891068	0.991	0.805	0	0	S100A11
CXCL1	0	1.04176666897174	0.473	0.132	0	0	CXCL1
ERBB3	0	1.03472674054667	0.737	0.073	0	0	ERBB3
GALNT3	0	1.03368648389539	0.732	0.086	0	0	GALNT3
CSTB	0	1.03336701750722	0.937	0.583	0	0	CSTB
C6orf132	0	1.02770773090664	0.671	0.059	0	0	C6orf132
MET	0	1.01886239011168	0.661	0.075	0	0	MET
MGLL	0	1.01535011855318	0.792	0.191	0	0	MGLL
DDR1	0	1.01474325641619	0.723	0.093	0	0	DDR1
TRIM29	0	1.00906555883759	0.603	0.042	0	0	TRIM29
ANXA11	0	1.00479645633707	0.873	0.434	0	0	ANXA11
CLIC3	0	0.998735432181575	0.588	0.115	0	0	CLIC3
CEACAM1	0	0.997836465956306	0.548	0.053	0	0	CEACAM1
TMPRSS2	0	0.995579403053562	0.63	0.06	0	0	TMPRSS2
ITGA2	0	0.989689807627592	0.722	0.154	0	0	ITGA2
APOL1	0	0.989275034633046	0.627	0.155	0	0	APOL1
TRNP1	0	0.98514673276108	0.592	0.072	0	0	TRNP1
SDR16C5	0	0.980789904350947	0.636	0.046	0	0	SDR16C5
MYO6	0	0.979031512257654	0.755	0.162	0	0	MYO6
GDF15	0	0.974337819951112	0.539	0.089	0	0	GDF15
SLC2A1	0	0.972220684336114	0.691	0.189	0	0	SLC2A1
CLTB	0	0.970030274862917	0.822	0.386	0	0	CLTB
GALNT5	0	0.963062223623288	0.663	0.084	0	0	GALNT5
FHL2	0	0.960922494177488	0.784	0.216	0	0	FHL2
ACTN4	0	0.960335562531896	0.933	0.455	0	0	ACTN4
SULT1C2	0	0.960048367616812	0.422	0.041	0	0	SULT1C2
BMP2	0	0.95888472146297	0.558	0.077	0	0	BMP2
SCNN1A	0	0.956743440615472	0.664	0.069	0	0	SCNN1A
PLPP2	0	0.953391586209881	0.682	0.078	0	0	PLPP2
MACC1	0	0.948150069418259	0.676	0.087	0	0	MACC1
PTTG1IP	0	0.946946229601408	0.82	0.401	0	0	PTTG1IP
AOC1	0	0.945733465897277	0.564	0.041	0	0	AOC1
BCAS1	0	0.944504604390952	0.611	0.05	0	0	BCAS1
TMEM141	0	0.944159567890795	0.782	0.252	0	0	TMEM141
ITPRID2	0	0.940794245211483	0.582	0.099	0	0	ITPRID2
VILL	0	0.931681630126087	0.674	0.061	0	0	VILL
LAMA3	0	0.931187055978861	0.603	0.048	0	0	LAMA3
LIPH	0	0.930807781272037	0.676	0.058	0	0	LIPH
CD2AP	0	0.925990299625295	0.777	0.218	0	0	CD2AP
EPS8	0	0.92591252040535	0.765	0.238	0	0	EPS8
NET1	0	0.924525203514896	0.727	0.16	0	0	NET1
CAPN8	0	0.923908537706491	0.692	0.061	0	0	CAPN8
RASSF7	0	0.919114174833412	0.741	0.114	0	0	RASSF7
ANXA2	0	0.912034143380267	0.976	0.663	0	0	ANXA2
SERPINB5	0	0.908473563201456	0.493	0.03	0	0	SERPINB5
CXADR	0	0.905253942814946	0.641	0.058	0	0	CXADR
EGLN3	0	0.903221374201369	0.514	0.149	0	0	EGLN3
BAIAP2L1	0	0.899779245471384	0.709	0.08	0	0	BAIAP2L1
LPCAT4	0	0.898891915212685	0.657	0.105	0	0	LPCAT4
NIBAN2	0	0.898685113431553	0.625	0.105	0	0	NIBAN2
ZG16B	0	0.897499492158898	0.609	0.067	0	0	ZG16B
ADAM9	0	0.894637194521158	0.772	0.269	0	0	ADAM9
SH3YL1	0	0.894547263992248	0.722	0.151	0	0	SH3YL1
F3	0	0.894469338044814	0.64	0.171	0	0	F3
CLDN1	0	0.890822806680395	0.592	0.079	0	0	CLDN1
BCL2L1	0	0.889787195994911	0.703	0.197	0	0	BCL2L1
MARCKSL1	0	0.888846878702428	0.872	0.373	0	0	MARCKSL1
SDC1	0	0.888517662200022	0.738	0.14	0	0	SDC1
ABHD17C	0	0.888220039673587	0.676	0.077	0	0	ABHD17C
KLK10	0	0.886376025025856	0.532	0.038	0	0	KLK10
PITX1	0	0.884384557066101	0.625	0.064	0	0	PITX1
EFNA1	0	0.883271451470854	0.681	0.118	0	0	EFNA1
EZR	0	0.881614184243356	0.952	0.569	0	0	EZR
KLK11	0	0.876020473985649	0.546	0.037	0	0	KLK11
SLC6A8	0	0.87576416038776	0.567	0.109	0	0	SLC6A8
LRP10	0	0.87551519432403	0.814	0.34	0	0	LRP10
TM4SF5	0	0.875075222039949	0.548	0.039	0	0	TM4SF5
TINAGL1	0	0.874889543003531	0.71	0.138	0	0	TINAGL1
CGN	0	0.873549982911699	0.681	0.056	0	0	CGN
KRTCAP3	0	0.873026407073408	0.615	0.049	0	0	KRTCAP3
ASS1	0	0.870042922421355	0.6	0.059	0	0	ASS1
CD164	0	0.869823140411551	0.885	0.489	0	0	CD164
SCD	0	0.86046692317099	0.519	0.128	0	0	SCD
TOB1	0	0.854111453932151	0.772	0.357	0	0	TOB1
PCDH1	0	0.850201089954229	0.638	0.077	0	0	PCDH1
IFT172	0	0.845484799663099	0.617	0.059	0	0	IFT172
TMEM54	0	0.841994622062723	0.716	0.148	0	0	TMEM54
TPD52	0	0.841597090366913	0.719	0.146	0	0	TPD52
NECTIN4	0	0.840527881878179	0.611	0.05	0	0	NECTIN4
PARD6B	0	0.838224316415131	0.649	0.073	0	0	PARD6B
ARL14	0	0.834116529937541	0.488	0.04	0	0	ARL14
CAPN5	0	0.834000906884522	0.614	0.054	0	0	CAPN5
VSIG1	0	0.833051804119972	0.461	0.023	0	0	VSIG1
ST6GALNAC1	0	0.828788138055509	0.586	0.039	0	0	ST6GALNAC1
BMP4	0	0.826809352568537	0.517	0.078	0	0	BMP4
SRD5A3	0	0.824514952453384	0.629	0.146	0	0	SRD5A3
TLE5	0	0.823615888231945	0.712	0.261	0	0	TLE5
CTTN	0	0.817773705390764	0.785	0.219	0	0	CTTN
TRAK1	0	0.815210811896021	0.641	0.144	0	0	TRAK1
CRB3	0	0.813150103815683	0.612	0.041	0	0	CRB3
CAPN2	0	0.812942633233707	0.804	0.333	0	0	CAPN2
TSTD1	0	0.809953953384994	0.698	0.257	0	0	TSTD1
TCF7L2	0	0.809264761707229	0.709	0.163	0	0	TCF7L2
ID1	0	0.807223239578666	0.733	0.277	0	0	ID1
PLEC	0	0.80656019304374	0.828	0.37	0	0	PLEC
ITGA3	0	0.806271430711689	0.701	0.137	0	0	ITGA3
SLC12A2	0	0.805600884588091	0.609	0.156	0	0	SLC12A2
SGPP2	0	0.804623336334506	0.572	0.037	0	0	SGPP2
ITGB8	0	0.800713724291996	0.553	0.069	0	0	ITGB8
SYNGR2	0	0.797312034582742	0.785	0.264	0	0	SYNGR2
F2RL1	0	0.794962782543322	0.583	0.057	0	0	F2RL1
PTPRF	0	0.794768402457996	0.695	0.109	0	0	PTPRF
LGALS3BP	0	0.793903367082562	0.859	0.34	0	0	LGALS3BP
PPA1	0	0.792373414674852	0.768	0.381	0	0	PPA1
GIPC1	0	0.791840500686989	0.709	0.208	0	0	GIPC1
LRRC8A	0	0.790280821108023	0.672	0.177	0	0	LRRC8A
ITGB6	0	0.789209382069611	0.545	0.034	0	0	ITGB6
HEBP2	0	0.789060836773426	0.818	0.363	0	0	HEBP2
TRIM31	0	0.788285807030825	0.529	0.035	0	0	TRIM31
TNFRSF21	0	0.787323843547882	0.632	0.11	0	0	TNFRSF21
RIOK3	0	0.786021576567016	0.756	0.293	0	0	RIOK3
FERMT1	0	0.784535368171283	0.566	0.051	0	0	FERMT1
ABCC3	0	0.78338754756898	0.653	0.129	0	0	ABCC3
EPS8L2	0	0.782199470409242	0.724	0.11	0	0	EPS8L2
NDRG1	0	0.780470324908515	0.704	0.297	0	0	NDRG1
ARL6IP1	0	0.780015201561013	0.836	0.457	0	0	ARL6IP1
SRI	0	0.778649799223854	0.811	0.404	0	0	SRI
H1-2	0	0.778158071402388	0.515	0.132	0	0	H1-2
ERBB2	0	0.77637401394482	0.643	0.082	0	0	ERBB2
PLXNB2	0	0.77418369274108	0.758	0.248	0	0	PLXNB2
ADGRF1	0	0.772237070592291	0.532	0.032	0	0	ADGRF1
HMGA1	0	0.772022499500917	0.782	0.323	0	0	HMGA1
FA2H	0	0.771846750990441	0.564	0.036	0	0	FA2H
POF1B	0	0.771658660219903	0.596	0.037	0	0	POF1B
PTBP3	0	0.767965755539591	0.75	0.308	0	0	PTBP3
EFNB2	0	0.767233809730055	0.634	0.144	0	0	EFNB2
PLA2G10	0	0.765730695810855	0.494	0.023	0	0	PLA2G10
CD82	0	0.76533781858391	0.73	0.224	0	0	CD82
EFHD2	0	0.758428849240818	0.863	0.397	0	0	EFHD2
KIAA1522	0	0.758308358298103	0.65	0.075	0	0	KIAA1522
ASPH	0	0.757534898934102	0.811	0.316	0	0	ASPH
MMP1	0	0.755221247001016	0.257	0.029	0	0	MMP1
SH3RF1	0	0.753375485752564	0.645	0.111	0	0	SH3RF1
LY6E	0	0.752972857205713	0.817	0.378	0	0	LY6E
INF2	0	0.752170866548522	0.741	0.191	0	0	INF2
CREB3L1	0	0.750604035763747	0.61	0.111	0	0	CREB3L1
SEMA3B	0	0.749180558888338	0.564	0.066	0	0	SEMA3B
BIK	0	0.747439041156664	0.609	0.061	0	0	BIK
MYL12B	0	0.746465635930239	0.946	0.725	0	0	MYL12B
C1orf116	0	0.745882953467227	0.568	0.04	0	0	C1orf116
CDKN2A	0	0.74151870474064	0.459	0.131	0	0	CDKN2A
NAPRT	0	0.740920004939228	0.701	0.187	0	0	NAPRT
RASSF6	0	0.739334400515984	0.596	0.053	0	0	RASSF6
TM9SF2	0	0.739305924230633	0.743	0.29	0	0	TM9SF2
MSMO1	0	0.738995004662509	0.553	0.119	0	0	MSMO1
ONECUT2	0	0.73761584027524	0.526	0.043	0	0	ONECUT2
YWHAZ	0	0.737458473129095	0.941	0.661	0	0	YWHAZ
OCLN	0	0.736848686528901	0.6	0.057	0	0	OCLN
MGST2	0	0.736777228660794	0.713	0.22	0	0	MGST2
COMTD1	0	0.736400559539855	0.642	0.15	0	0	COMTD1
MYRF	0	0.736205921391705	0.593	0.05	0	0	MYRF
RHPN2	0	0.734499933249003	0.562	0.045	0	0	RHPN2
TSPAN13	0	0.732230224508202	0.666	0.107	0	0	TSPAN13
CTNNA1	0	0.731394149915115	0.827	0.339	0	0	CTNNA1
CD9	0	0.730624787947949	0.807	0.392	0	0	CD9
KRT16	0	0.728549980274776	0.348	0.032	0	0	KRT16
HMGCS1	0	0.727552567564945	0.589	0.169	0	0	HMGCS1
FUT3	0	0.726452130390831	0.588	0.034	0	0	FUT3
CDCP1	0	0.723588089916126	0.641	0.128	0	0	CDCP1
TOX3	0	0.723446184459732	0.572	0.033	0	0	TOX3
ATP5MPL	0	0.721977660867958	0.665	0.219	0	0	ATP5MPL
LIMA1	0	0.719460464448054	0.762	0.239	0	0	LIMA1
ATP5MF	0	0.719278738080994	0.654	0.221	0	0	ATP5MF
CD151	0	0.716818696920559	0.879	0.409	0	0	CD151
AC008397.1	0	0.715437266920568	0.459	0.018	0	0	AC008397.1
AP1M2	0	0.715343312170796	0.602	0.043	0	0	AP1M2
PNPLA2	0	0.713991223435603	0.743	0.232	0	0	PNPLA2
FAT1	0	0.712222390486399	0.658	0.165	0	0	FAT1
MAPK3	0	0.711930647409189	0.719	0.208	0	0	MAPK3
S100A13	0	0.708169189321029	0.812	0.316	0	0	S100A13
TMEM45B	0	0.707998093496067	0.455	0.035	0	0	TMEM45B
ARHGAP5	0	0.705013378034612	0.729	0.227	0	0	ARHGAP5
STK24	0	0.701310973162161	0.736	0.268	0	0	STK24
CD46	0	0.701115860582906	0.804	0.378	0	0	CD46
TMC4	0	0.700013501377034	0.606	0.057	0	0	TMC4
GMDS	0	0.698923962517704	0.516	0.104	0	0	GMDS
B3GALT5	0	0.697816520192626	0.532	0.035	0	0	B3GALT5
RASEF	0	0.697747824212565	0.606	0.054	0	0	RASEF
MVP	0	0.694046327402706	0.786	0.286	0	0	MVP
SQLE	0	0.691572650030679	0.532	0.122	0	0	SQLE
USH1C	0	0.691271635551668	0.588	0.038	0	0	USH1C
EFNB1	0	0.690096907220181	0.603	0.099	0	0	EFNB1
FAM120A	0	0.689880390656292	0.722	0.291	0	0	FAM120A
IRF6	0	0.68791484416431	0.59	0.041	0	0	IRF6
ABLIM1	0	0.687537869423648	0.65	0.114	0	0	ABLIM1
SLK	0	0.685157665623602	0.713	0.246	0	0	SLK
CRACR2B	0	0.683051876965344	0.602	0.069	0	0	CRACR2B
JPT1	0	0.682340042175295	0.83	0.432	0	0	JPT1
SLC6A14	0	0.681250233359199	0.44	0.021	0	0	SLC6A14
TSPAN15	0	0.677165261259872	0.666	0.134	0	0	TSPAN15
TSPO	0	0.676990292752249	0.908	0.579	0	0	TSPO
ANO1	0	0.672697394248899	0.433	0.069	0	0	ANO1
SUN1	0	0.672644725841813	0.708	0.182	0	0	SUN1
ERN2	0	0.671858864824795	0.547	0.047	0	0	ERN2
TMEM30B	0	0.671433598014059	0.593	0.049	0	0	TMEM30B
PDIA4	0	0.667744994098778	0.734	0.281	0	0	PDIA4
TSTA3	0	0.666701437183145	0.679	0.215	0	0	TSTA3
RALBP1	0	0.665535676068546	0.738	0.314	0	0	RALBP1
B3GNT3	0	0.663144079825344	0.585	0.032	0	0	B3GNT3
GALE	0	0.66147842027064	0.583	0.113	0	0	GALE
PCBD1	0	0.66139670614867	0.678	0.236	0	0	PCBD1
ADIRF	0	0.6605961121908	0.598	0.143	0	0	ADIRF
MTMR11	0	0.659851165477003	0.577	0.072	0	0	MTMR11
CDC42EP1	0	0.655895293075621	0.638	0.153	0	0	CDC42EP1
HS3ST1	0	0.655790045487518	0.509	0.052	0	0	HS3ST1
NECTIN2	0	0.655470584064539	0.727	0.264	0	0	NECTIN2
TJP3	0	0.655417026925104	0.539	0.029	0	0	TJP3
ATP8B1	0	0.655397549997327	0.571	0.079	0	0	ATP8B1
MUC4	0	0.655255122598879	0.454	0.049	0	0	MUC4
H2AC6	0	0.652760505581405	0.472	0.079	0	0	H2AC6
SEMA4B	0	0.652159809866626	0.541	0.104	0	0	SEMA4B
BLVRB	0	0.65060678149149	0.798	0.344	0	0	BLVRB
CYP2S1	0	0.650065499186862	0.503	0.047	0	0	CYP2S1
ANG	0	0.647476713407433	0.513	0.108	0	0	ANG
DSTN	0	0.646070579717994	0.901	0.516	0	0	DSTN
HSD17B2	0	0.645532053436786	0.425	0.024	0	0	HSD17B2
CTNND1	0	0.644676606792455	0.685	0.176	0	0	CTNND1
FOXA3	0	0.644495893223214	0.504	0.038	0	0	FOXA3
RAB5IF	0	0.644044924401204	0.596	0.168	0	0	RAB5IF
EPS8L3	0	0.643449938587621	0.555	0.039	0	0	EPS8L3
TST	0	0.642032078882901	0.572	0.096	0	0	TST
AGRN	0	0.64178397222677	0.647	0.155	0	0	AGRN
EHF	0	0.637115504297127	0.572	0.045	0	0	EHF
GALNT7	0	0.635908929723515	0.607	0.136	0	0	GALNT7
CDC42BPA	0	0.633930422019594	0.614	0.157	0	0	CDC42BPA
ZBTB7A	0	0.633846957797855	0.768	0.32	0	0	ZBTB7A
NPDC1	0	0.63370230733513	0.663	0.162	0	0	NPDC1
S100A2	0	0.633642931479704	0.411	0.074	0	0	S100A2
HK2	0	0.632188919832738	0.462	0.094	0	0	HK2
RAB11A	0	0.631112353731211	0.773	0.307	0	0	RAB11A
NR2F6	0	0.629919066674194	0.654	0.149	0	0	NR2F6
PRR15L	0	0.627803079524672	0.498	0.028	0	0	PRR15L
EIF6	0	0.625013072913103	0.765	0.35	0	0	EIF6
ASL	0	0.624303100787697	0.682	0.178	0	0	ASL
RRBP1	0	0.623899769126133	0.886	0.433	0	0	RRBP1
VEGFA	0	0.623529736956305	0.82	0.312	0	0	VEGFA
TMPRSS3	0	0.622882370453928	0.503	0.028	0	0	TMPRSS3
ALDOB	0	0.622624733969518	0.351	0.027	0	0	ALDOB
APLP2	0	0.621080500877586	0.871	0.448	0	0	APLP2
TMEM63A	0	0.618701979324912	0.586	0.104	0	0	TMEM63A
CLDN23	0	0.618586739935176	0.432	0.04	0	0	CLDN23
ESRP1	0	0.618357313511997	0.567	0.033	0	0	ESRP1
ANKRD36C	0	0.617450682288984	0.563	0.183	0	0	ANKRD36C
MBOAT2	0	0.617437131533418	0.621	0.113	0	0	MBOAT2
RND3	0	0.617031369614283	0.728	0.255	0	0	RND3
AHNAK2	0	0.615990493801948	0.615	0.131	0	0	AHNAK2
CKB	0	0.615509855305585	0.591	0.115	0	0	CKB
SYNE2	0	0.615186746005674	0.721	0.293	0	0	SYNE2
GFPT1	0	0.614870779517903	0.695	0.201	0	0	GFPT1
GSN	0	0.61449162600928	0.882	0.435	0	0	GSN
C12orf75	0	0.612387701589474	0.599	0.208	0	0	C12orf75
AQP5	0	0.612039785601713	0.364	0.026	0	0	AQP5
ABHD11	0	0.611858776663268	0.581	0.107	0	0	ABHD11
PLBD1	0	0.609747220164657	0.646	0.18	0	0	PLBD1
SLC39A4	0	0.608432014579883	0.614	0.13	0	0	SLC39A4
ATP5MD	0	0.607981731712178	0.659	0.24	0	0	ATP5MD
DMKN	0	0.606554288404144	0.537	0.06	0	0	DMKN
ARRDC1	0	0.606546323815925	0.671	0.16	0	0	ARRDC1
POLD4	0	0.606395948825544	0.647	0.196	0	0	POLD4
CLINT1	0	0.605518679315149	0.712	0.282	0	0	CLINT1
SEZ6L2	0	0.605462815724304	0.541	0.085	0	0	SEZ6L2
TCIM	0	0.60420920536449	0.565	0.143	0	0	TCIM
DST	0	0.603522793155869	0.812	0.34	0	0	DST
ACSL5	0	0.602933669421437	0.565	0.1	0	0	ACSL5
MYO15B	0	0.602464110015431	0.434	0.092	0	0	MYO15B
RDH10	0	0.601859379062693	0.572	0.102	0	0	RDH10
AKAP1	0	0.60135751848754	0.579	0.109	0	0	AKAP1
RAB27B	0	0.5999675008731	0.517	0.056	0	0	RAB27B
MPST	0	0.599401973641292	0.615	0.167	0	0	MPST
ADGRG1	0	0.597798187310338	0.591	0.083	0	0	ADGRG1
MCU	0	0.597176837920775	0.568	0.089	0	0	MCU
SYTL2	0	0.59635543631597	0.606	0.143	0	0	SYTL2
CHMP4C	0	0.596299091818371	0.558	0.047	0	0	CHMP4C
TRAF4	0	0.594677336406084	0.669	0.17	0	0	TRAF4
SMIM5	0	0.592780895528362	0.45	0.024	0	0	SMIM5
MYO5B	0	0.59205232518629	0.544	0.039	0	0	MYO5B
SLC22A18	0	0.59173764801957	0.542	0.107	0	0	SLC22A18
ARHGAP32	0	0.59116239926446	0.564	0.074	0	0	ARHGAP32
GPRC5C	0	0.590825401120374	0.591	0.088	0	0	GPRC5C
PLEK2	0	0.590744790397715	0.553	0.089	0	0	PLEK2
TMEM106B	0	0.590082577848796	0.628	0.219	0	0	TMEM106B
SPNS2	0	0.589978319613999	0.334	0.046	0	0	SPNS2
LRP5	0	0.589161932213684	0.561	0.067	0	0	LRP5
DEPP1	0	0.588631552982911	0.496	0.075	0	0	DEPP1
CDHR5	0	0.587640914405861	0.435	0.035	0	0	CDHR5
KRT23	0	0.58740561369946	0.268	0.028	0	0	KRT23
ARHGAP27	0	0.587356964849718	0.609	0.1	0	0	ARHGAP27
DAG1	0	0.586497509350717	0.551	0.117	0	0	DAG1
CAPN1	0	0.58406986633713	0.69	0.237	0	0	CAPN1
RBM47	0	0.583636469549694	0.666	0.155	0	0	RBM47
NCOA7	0	0.582290252732333	0.58	0.208	0	0	NCOA7
RNF39	0	0.581950216750538	0.409	0.024	0	0	RNF39
C1GALT1	0	0.581474551252294	0.632	0.158	0	0	C1GALT1
ATP10B	0	0.581380136009286	0.373	0.025	0	0	ATP10B
CHP1	0	0.580393223704618	0.683	0.215	0	0	CHP1
SLC6A20	0	0.579818834924308	0.407	0.022	0	0	SLC6A20
H2AJ	0	0.579556242123191	0.614	0.194	0	0	H2AJ
CES2	0	0.57919195153819	0.468	0.102	0	0	CES2
RHOD	0	0.573555136406786	0.546	0.092	0	0	RHOD
ITPR3	0	0.573192507102351	0.61	0.086	0	0	ITPR3
BAG1	0	0.57278562999322	0.738	0.33	0	0	BAG1
ADAM15	0	0.572623354390853	0.619	0.14	0	0	ADAM15
PPP1R1B	0	0.571489685392658	0.294	0.026	0	0	PPP1R1B
CDH17	0	0.57068611110406	0.332	0.025	0	0	CDH17
EPB41L1	0	0.568759813847581	0.547	0.082	0	0	EPB41L1
CHMP4B	0	0.568365457604858	0.77	0.319	0	0	CHMP4B
ITPKC	0	0.566578975604687	0.531	0.094	0	0	ITPKC
CMPK1	0	0.565247712624274	0.774	0.366	0	0	CMPK1
B4GALT4	0	0.562577893623536	0.558	0.125	0	0	B4GALT4
CFDP1	0	0.562020166344135	0.718	0.277	0	0	CFDP1
BCL2L15	0	0.561853786949765	0.514	0.033	0	0	BCL2L15
DNM2	0	0.559801442727418	0.731	0.264	0	0	DNM2
CANT1	0	0.558824185225899	0.583	0.117	0	0	CANT1
PPL	0	0.556003665040994	0.498	0.035	0	0	PPL
TMCO1	0	0.554829222440984	0.741	0.348	0	0	TMCO1
PTK6	0	0.553680638558621	0.524	0.038	0	0	PTK6
CLDN10	0	0.551760315556322	0.366	0.049	0	0	CLDN10
NTHL1	0	0.551714496802374	0.548	0.127	0	0	NTHL1
TC2N	0	0.551491458847894	0.651	0.105	0	0	TC2N
CORO2A	0	0.551265451581719	0.482	0.045	0	0	CORO2A
ZDHHC3	0	0.550260519752045	0.59	0.165	0	0	ZDHHC3
MPZL2	0	0.549183886019563	0.516	0.052	0	0	MPZL2
SLC44A1	0	0.549034977702006	0.694	0.225	0	0	SLC44A1
CTBP2	0	0.547330584439139	0.656	0.192	0	0	CTBP2
CHMP3	0	0.543546375300347	0.728	0.303	0	0	CHMP3
AOPEP	0	0.543277838797711	0.497	0.096	0	0	AOPEP
LIF	0	0.543259982202371	0.417	0.066	0	0	LIF
CMBL	0	0.543015782160127	0.401	0.077	0	0	CMBL
TRIM2	0	0.542632346738777	0.525	0.062	0	0	TRIM2
BICDL2	0	0.539809784719723	0.556	0.045	0	0	BICDL2
HDLBP	0	0.539170503989565	0.806	0.358	0	0	HDLBP
RAMP1	0	0.538323087334342	0.519	0.144	0	0	RAMP1
B4GALNT3	0	0.538097543681816	0.442	0.03	0	0	B4GALNT3
MMP28	0	0.53755058899173	0.427	0.057	0	0	MMP28
MANSC1	0	0.53705397939869	0.486	0.043	0	0	MANSC1
CLDN12	0	0.53491914518119	0.526	0.072	0	0	CLDN12
FAM83H	0	0.53413407513936	0.523	0.036	0	0	FAM83H
GCC2	0	0.534025736383896	0.812	0.406	0	0	GCC2
CEP170B	0	0.533967721552748	0.579	0.076	0	0	CEP170B
MYEOV	0	0.53358678597367	0.33	0.029	0	0	MYEOV
NPEPPS	0	0.532911009638093	0.677	0.211	0	0	NPEPPS
IL1R2	0	0.532488050916605	0.319	0.043	0	0	IL1R2
USP53	0	0.532471939022103	0.642	0.167	0	0	USP53
AFDN	0	0.532095036325907	0.651	0.189	0	0	AFDN
PLEKHA6	0	0.531042990370813	0.53	0.039	0	0	PLEKHA6
FOSL1	0	0.529974090831332	0.433	0.117	0	0	FOSL1
TNFRSF11B	0	0.52797881774896	0.326	0.057	0	0	TNFRSF11B
HPGD	0	0.527677308180658	0.462	0.075	0	0	HPGD
SH3BGRL2	0	0.527286685080381	0.5	0.047	0	0	SH3BGRL2
MYO1D	0	0.527081790566827	0.544	0.123	0	0	MYO1D
FER1L6	0	0.524369026379441	0.364	0.032	0	0	FER1L6
AZGP1	0	0.522167848461025	0.349	0.041	0	0	AZGP1
ETHE1	0	0.521882101932797	0.634	0.241	0	0	ETHE1
ADSS2	0	0.518721562872318	0.485	0.103	0	0	ADSS2
PPP1R16A	0	0.518559153024853	0.55	0.083	0	0	PPP1R16A
SLC50A1	0	0.517900307468493	0.625	0.158	0	0	SLC50A1
WDR45B	0	0.516595512267336	0.695	0.246	0	0	WDR45B
FUT2	0	0.515918310308515	0.447	0.024	0	0	FUT2
ANTKMT	0	0.515099891789105	0.486	0.127	0	0	ANTKMT
ASAP2	0	0.514568390506254	0.611	0.12	0	0	ASAP2
ATP5IF1	0	0.513842445146431	0.641	0.239	0	0	ATP5IF1
MICOS13	0	0.512149689763967	0.557	0.18	0	0	MICOS13
RNF128	0	0.511938255992894	0.424	0.033	0	0	RNF128
KCNK6	0	0.511666408404304	0.499	0.111	0	0	KCNK6
AHR	0	0.510742915346715	0.669	0.26	0	0	AHR
CIAO2B	0	0.510609178447203	0.583	0.204	0	0	CIAO2B
SRC	0	0.51031945586269	0.538	0.085	0	0	SRC
ATP5PD	0	0.510185286222547	0.621	0.231	0	0	ATP5PD
ONECUT3	0	0.508787101561616	0.404	0.021	0	0	ONECUT3
EVPL	0	0.508571239460066	0.47	0.025	0	0	EVPL
MST1R	0	0.507172932534752	0.47	0.029	0	0	MST1R
ATP5MC3	0	0.506380925451871	0.653	0.256	0	0	ATP5MC3
PARP4	0	0.504467053575285	0.645	0.18	0	0	PARP4
GRB7	0	0.504439247160878	0.506	0.04	0	0	GRB7
PYGB	0	0.504101626026568	0.566	0.126	0	0	PYGB
TES	0	0.502565015030353	0.673	0.233	0	0	TES
ACHE	0	0.502202762032508	0.293	0.03	0	0	ACHE
SMIM6	0	0.501963420811465	0.443	0.027	0	0	SMIM6
NDFIP2	0	0.501060853376227	0.611	0.138	0	0	NDFIP2
MGAT4B	0	0.500918228944006	0.659	0.216	0	0	MGAT4B
APH1A	0	0.499786381948003	0.679	0.304	0	0	APH1A
KLF3	0	0.498943383118725	0.684	0.247	0	0	KLF3
NMU	0	0.498930674537394	0.329	0.021	0	0	NMU
TJP1	0	0.498420188769152	0.649	0.171	0	0	TJP1
PTPRH	0	0.496971306421772	0.43	0.031	0	0	PTPRH
TRIP10	0	0.496772994878738	0.591	0.138	0	0	TRIP10
ACBD3	0	0.496377422747129	0.695	0.286	0	0	ACBD3
CLSTN1	0	0.496369586515886	0.653	0.219	0	0	CLSTN1
DHRS3	0	0.496320944944692	0.586	0.175	0	0	DHRS3
MECOM	0	0.496208297284179	0.481	0.065	0	0	MECOM
ATP11A	0	0.495152108477384	0.521	0.115	0	0	ATP11A
FDFT1	0	0.495011577408873	0.584	0.176	0	0	FDFT1
PRR15	0	0.494635784311759	0.455	0.025	0	0	PRR15
ARHGEF35	0	0.493177965504869	0.504	0.056	0	0	ARHGEF35
ETNK1	0	0.492826761638751	0.659	0.228	0	0	ETNK1
CHMP2B	0	0.492209014350131	0.709	0.311	0	0	CHMP2B
C4BPB	0	0.491585253052807	0.405	0.036	0	0	C4BPB
MRPL14	0	0.491178872642051	0.703	0.275	0	0	MRPL14
TENT5A	0	0.490869911657782	0.45	0.112	0	0	TENT5A
PFKP	0	0.489873696348667	0.573	0.194	0	0	PFKP
AKR7A3	0	0.489350433437845	0.407	0.035	0	0	AKR7A3
FOXC1	0	0.48896982838801	0.482	0.11	0	0	FOXC1
ATP9A	0	0.488138294719752	0.51	0.062	0	0	ATP9A
EMP2	0	0.487886476550693	0.697	0.252	0	0	EMP2
RAB40B	0	0.487838122775056	0.472	0.065	0	0	RAB40B
SLC4A4	0	0.487400202348533	0.347	0.035	0	0	SLC4A4
CDC42BPB	0	0.487204340522215	0.603	0.159	0	0	CDC42BPB
OVOL1	0	0.484713315332199	0.402	0.026	0	0	OVOL1
IGF2BP2	0	0.484343108701538	0.566	0.101	0	0	IGF2BP2
RAPGEFL1	0	0.482668500695223	0.409	0.023	0	0	RAPGEFL1
HDHD3	0	0.482639925231103	0.52	0.071	0	0	HDHD3
HIGD1A	0	0.481998814273701	0.66	0.233	0	0	HIGD1A
ZMYND8	0	0.481833526168725	0.65	0.208	0	0	ZMYND8
ADAP1	0	0.481753426776613	0.516	0.066	0	0	ADAP1
ARSD	0	0.481192409724646	0.577	0.137	0	0	ARSD
NR1D1	0	0.480749661144237	0.414	0.104	0	0	NR1D1
STK39	0	0.479630597342484	0.549	0.098	0	0	STK39
ICA1	0	0.478195294302625	0.618	0.108	0	0	ICA1
REEP3	0	0.477957032994445	0.677	0.266	0	0	REEP3
KDM5B	0	0.475575047942535	0.649	0.203	0	0	KDM5B
CARHSP1	0	0.4746871407243	0.718	0.3	0	0	CARHSP1
LGR4	0	0.474657542588487	0.445	0.051	0	0	LGR4
EDEM3	0	0.474360215821672	0.591	0.162	0	0	EDEM3
ECI1	0	0.474326977495367	0.646	0.202	0	0	ECI1
PDCD6IP	0	0.47319325332055	0.707	0.277	0	0	PDCD6IP
UNC93B1	0	0.47200693260247	0.636	0.185	0	0	UNC93B1
CDS1	0	0.470912468157263	0.466	0.032	0	0	CDS1
CAPS	0	0.470889615566051	0.451	0.056	0	0	CAPS
EI24	0	0.47025305062273	0.615	0.206	0	0	EI24
SEPTIN9	0	0.470030167801274	0.601	0.182	0	0	SEPTIN9
HDGF	0	0.469703513540672	0.72	0.297	0	0	HDGF
HSD17B12	0	0.469153770381978	0.632	0.226	0	0	HSD17B12
SESTD1	0	0.469141261809011	0.551	0.165	0	0	SESTD1
B4GALT5	0	0.467965168218365	0.582	0.168	0	0	B4GALT5
PDLIM1	0	0.46780565671284	0.754	0.268	0	0	PDLIM1
SORBS2	0	0.466989133522332	0.466	0.077	0	0	SORBS2
MYO5C	0	0.466575016587773	0.466	0.049	0	0	MYO5C
GJB3	0	0.466439913816009	0.449	0.027	0	0	GJB3
TUFT1	0	0.466309049322556	0.531	0.07	0	0	TUFT1
UBE2H	0	0.466035440484572	0.711	0.307	0	0	UBE2H
VIL1	0	0.46485188952549	0.285	0.03	0	0	VIL1
SYT13	0	0.4647232239068	0.425	0.028	0	0	SYT13
HNF4A	0	0.463787626907459	0.456	0.028	0	0	HNF4A
RPN1	0	0.463133463471885	0.719	0.283	0	0	RPN1
TICAM1	0	0.463004621783909	0.503	0.103	0	0	TICAM1
PRKCI	0	0.462084382617591	0.536	0.117	0	0	PRKCI
SYPL1	0	0.461835975110044	0.695	0.305	0	0	SYPL1
SVIP	0	0.46023208651009	0.631	0.17	0	0	SVIP
SGMS2	0	0.459154996316361	0.533	0.117	0	0	SGMS2
PLLP	0	0.45770080674868	0.433	0.035	0	0	PLLP
IMPA2	0	0.456492978342657	0.492	0.1	0	0	IMPA2
DNTTIP1	0	0.454750186331636	0.558	0.176	0	0	DNTTIP1
CAV2	0	0.453986043227187	0.588	0.182	0	0	CAV2
VCL	0	0.453697724385878	0.667	0.228	0	0	VCL
ADD3	0	0.453502179574889	0.641	0.215	0	0	ADD3
CCDC68	0	0.451725133194103	0.428	0.049	0	0	CCDC68
GATA6	0	0.451546704060497	0.465	0.062	0	0	GATA6
PHLDA3	0	0.451005149534262	0.593	0.169	0	0	PHLDA3
KLK1	0	0.448004188054	0.342	0.054	0	0	KLK1
CPD	0	0.447874429494631	0.62	0.181	0	0	CPD
SH2D4A	0	0.446934344637954	0.514	0.06	0	0	SH2D4A
KCNN4	0	0.446904270414552	0.538	0.094	0	0	KCNN4
PHACTR3	0	0.446691099710699	0.338	0.014	0	0	PHACTR3
NCKAP1	0	0.445050654864254	0.651	0.179	0	0	NCKAP1
TMEM159	0	0.44307661200757	0.569	0.14	0	0	TMEM159
DDAH1	0	0.442827596273789	0.47	0.068	0	0	DDAH1
RNF103	0	0.442553879433493	0.578	0.153	0	0	RNF103
BAIAP2L2	0	0.441537822550711	0.359	0.029	0	0	BAIAP2L2
MAP3K13	0	0.441437438364038	0.648	0.224	0	0	MAP3K13
SH3D19	0	0.441392516383848	0.526	0.089	0	0	SH3D19
STAP2	0	0.441208977290125	0.469	0.046	0	0	STAP2
VASP	0	0.439465187499588	0.784	0.366	0	0	VASP
SMAD3	0	0.438826045334358	0.503	0.101	0	0	SMAD3
RBCK1	0	0.437570723543126	0.688	0.281	0	0	RBCK1
PLEKHA1	0	0.436841121087256	0.601	0.172	0	0	PLEKHA1
KIF13B	0	0.436307169286604	0.592	0.156	0	0	KIF13B
CDC42EP4	0	0.435907337866285	0.516	0.097	0	0	CDC42EP4
HID1	0	0.435900043404786	0.441	0.039	0	0	HID1
ZDHHC20	0	0.435848991182401	0.604	0.176	0	0	ZDHHC20
ZKSCAN1	0	0.434557740531704	0.647	0.223	0	0	ZKSCAN1
EPRS1	0	0.433890812882862	0.484	0.125	0	0	EPRS1
CDHR2	0	0.433733612433263	0.268	0.023	0	0	CDHR2
GNA11	0	0.433386831538732	0.554	0.123	0	0	GNA11
B3GNT7	0	0.430249887100124	0.449	0.063	0	0	B3GNT7
SCEL	0	0.429635984873794	0.348	0.018	0	0	SCEL
PDXDC1	0	0.429461126854168	0.604	0.163	0	0	PDXDC1
SCOC	0	0.428391084320969	0.64	0.211	0	0	SCOC
SH2D3A	0	0.426623623289318	0.494	0.052	0	0	SH2D3A
CBLC	0	0.426300683512954	0.436	0.026	0	0	CBLC
MFSD6	0	0.426049325808724	0.505	0.074	0	0	MFSD6
RMND5A	0	0.425946727840731	0.56	0.143	0	0	RMND5A
GJB1	0	0.425863469640166	0.364	0.024	0	0	GJB1
PTPRK	0	0.424831570418592	0.543	0.122	0	0	PTPRK
SPDEF	0	0.42410483419015	0.284	0.021	0	0	SPDEF
EPPK1	0	0.423596765934757	0.485	0.035	0	0	EPPK1
ARHGEF5	0	0.42221412511988	0.46	0.046	0	0	ARHGEF5
ARHGEF16	0	0.421755447163315	0.425	0.031	0	0	ARHGEF16
ZDHHC7	0	0.421425908941465	0.549	0.138	0	0	ZDHHC7
LRATD2	0	0.420915252143592	0.407	0.03	0	0	LRATD2
MAP7	0	0.420689047108618	0.495	0.057	0	0	MAP7
TMCO3	0	0.420366330780258	0.584	0.178	0	0	TMCO3
PFKL	0	0.420217872001964	0.692	0.268	0	0	PFKL
DAP	0	0.418375195089378	0.662	0.236	0	0	DAP
STK38L	0	0.417920567120319	0.489	0.161	0	0	STK38L
TRIOBP	0	0.417850336568846	0.617	0.189	0	0	TRIOBP
SLC9A3R2	0	0.417345147597646	0.677	0.203	0	0	SLC9A3R2
ARFGEF3	0	0.417075731039842	0.418	0.034	0	0	ARFGEF3
SLCO4A1	0	0.416652404881415	0.419	0.078	0	0	SLCO4A1
GBP3	0	0.416472370613043	0.388	0.061	0	0	GBP3
MACROH2A1	0	0.416413789598679	0.583	0.179	0	0	MACROH2A1
ALDH3B1	0	0.416100996854742	0.447	0.084	0	0	ALDH3B1
SREBF2	0	0.416066367406184	0.519	0.106	0	0	SREBF2
MARK2	0	0.415453737828202	0.578	0.139	0	0	MARK2
RIPK4	0	0.412565231419337	0.427	0.036	0	0	RIPK4
PLCD3	0	0.411807033012389	0.455	0.056	0	0	PLCD3
SPATS2L	0	0.411363594641913	0.804	0.34	0	0	SPATS2L
LASP1	0	0.410329249722226	0.681	0.254	0	0	LASP1
DOK4	0	0.409593980437897	0.47	0.056	0	0	DOK4
DHCR24	0	0.408898211669337	0.403	0.04	0	0	DHCR24
ELMO3	0	0.408784953220689	0.471	0.034	0	0	ELMO3
INPP4B	0	0.408102139628326	0.558	0.111	0	0	INPP4B
H2BC21	0	0.407855677139435	0.385	0.04	0	0	H2BC21
CDH3	0	0.407133614648508	0.381	0.02	0	0	CDH3
ANKRD22	0	0.406131205909439	0.445	0.065	0	0	ANKRD22
PPP1R13L	0	0.406061090747089	0.503	0.094	0	0	PPP1R13L
PGAP4	0	0.405176011105391	0.376	0.022	0	0	PGAP4
SEC61A1	0	0.405106428225996	0.68	0.268	0	0	SEC61A1
PDLIM5	0	0.404684806087515	0.695	0.274	0	0	PDLIM5
SEPTIN2	0	0.404096475255015	0.58	0.186	0	0	SEPTIN2
GDPD3	0	0.403581651733706	0.317	0.023	0	0	GDPD3
GULP1	0	0.402307635460165	0.439	0.088	0	0	GULP1
PROM1	0	0.402290749411399	0.367	0.019	0	0	PROM1
SAMD12	0	0.402224125317008	0.462	0.043	0	0	SAMD12
WIPF2	0	0.402062725733785	0.58	0.159	0	0	WIPF2
CLMN	0	0.401235895836788	0.507	0.092	0	0	CLMN
TRPM4	0	0.401074996630723	0.45	0.067	0	0	TRPM4
PRELID3B	0	0.400360623338718	0.622	0.202	0	0	PRELID3B
B3GNT5	0	0.400166037839028	0.554	0.168	0	0	B3GNT5
C1orf198	0	0.400137198694457	0.472	0.095	0	0	C1orf198
MAOA	0	0.400106738395047	0.402	0.044	0	0	MAOA
SHB	0	0.398993735976089	0.509	0.091	0	0	SHB
SCCPDH	0	0.398756529418961	0.575	0.198	0	0	SCCPDH
FGFR2	0	0.398531821123271	0.344	0.026	0	0	FGFR2
INPP1	0	0.398220580193839	0.524	0.117	0	0	INPP1
UHMK1	0	0.397889515059593	0.616	0.212	0	0	UHMK1
ADGRG6	0	0.397336907077636	0.342	0.044	0	0	ADGRG6
UFM1	0	0.396458026619705	0.733	0.332	0	0	UFM1
CCK	0	0.396372230791653	0.251	0.015	0	0	CCK
NTN4	0	0.395895712994884	0.422	0.055	0	0	NTN4
PGAP6	0	0.395715131301335	0.451	0.081	0	0	PGAP6
ZBTB7B	0	0.394819031814267	0.474	0.083	0	0	ZBTB7B
RNASE4	0	0.39447786150534	0.374	0.065	0	0	RNASE4
PPARG	0	0.394301637726121	0.458	0.068	0	0	PPARG
NRARP	0	0.394143962037725	0.554	0.153	0	0	NRARP
MYOF	0	0.393501106550564	0.626	0.203	0	0	MYOF
PRXL2A	0	0.393240690191964	0.442	0.075	0	0	PRXL2A
BCAR1	0	0.393136869323684	0.563	0.13	0	0	BCAR1
TMEM92	0	0.392862891793134	0.432	0.029	0	0	TMEM92
GALNT12	0	0.391552475497755	0.433	0.043	0	0	GALNT12
LRRC1	0	0.389980100789674	0.449	0.043	0	0	LRRC1
DGKH	0	0.389858760029907	0.507	0.125	0	0	DGKH
PPP4R1	0	0.389553513614939	0.547	0.15	0	0	PPP4R1
TOR4A	0	0.389524335709521	0.508	0.084	0	0	TOR4A
BBC3	0	0.389185575333304	0.528	0.149	0	0	BBC3
HOXB7	0	0.38830608212002	0.491	0.11	0	0	HOXB7
NT5C2	0	0.388298183908344	0.535	0.131	0	0	NT5C2
PLEKHA5	0	0.387289216675612	0.518	0.132	0	0	PLEKHA5
EPN1	0	0.386879679633914	0.651	0.241	0	0	EPN1
MACROD2	0	0.386727054497554	0.255	0.025	0	0	MACROD2
CARD10	0	0.386647063216469	0.451	0.038	0	0	CARD10
SMIM14	0	0.386470730906974	0.65	0.228	0	0	SMIM14
YIPF3	0	0.385579886138408	0.699	0.301	0	0	YIPF3
CERS6	0	0.385204170903802	0.539	0.156	0	0	CERS6
RETSAT	0	0.384339548556357	0.469	0.09	0	0	RETSAT
DYNC1I2	0	0.384320825362959	0.708	0.298	0	0	DYNC1I2
TFAP2A	0	0.384044738810622	0.418	0.044	0	0	TFAP2A
DSC2	0	0.383752773647881	0.485	0.117	0	0	DSC2
TRIM8	0	0.38369186273385	0.645	0.248	0	0	TRIM8
BCL10	0	0.3830250254475	0.61	0.219	0	0	BCL10
DGAT1	0	0.382921517430063	0.55	0.139	0	0	DGAT1
TTLL12	0	0.3829107311474	0.485	0.082	0	0	TTLL12
APOBEC1	0	0.382512722945448	0.307	0.012	0	0	APOBEC1
SORD	0	0.381771940745396	0.464	0.075	0	0	SORD
RRAS	0	0.381595693795589	0.68	0.274	0	0	RRAS
AHCYL2	0	0.380305780354053	0.385	0.044	0	0	AHCYL2
BROX	0	0.379603837548223	0.637	0.221	0	0	BROX
WWP1	0	0.379410233243677	0.543	0.143	0	0	WWP1
H2AW	0	0.379307840498964	0.393	0.055	0	0	H2AW
METRN	0	0.379093818890751	0.548	0.2	0	0	METRN
PRKCD	0	0.379070067715023	0.512	0.112	0	0	PRKCD
KARS1	0	0.378003405597659	0.464	0.093	0	0	KARS1
HTATIP2	0	0.377603732526346	0.63	0.222	0	0	HTATIP2
TNKS1BP1	0	0.377258974990707	0.499	0.112	0	0	TNKS1BP1
WASL	0	0.377121077207681	0.621	0.21	0	0	WASL
TWF1	0	0.376459941766107	0.614	0.208	0	0	TWF1
NBR1	0	0.376299609399272	0.593	0.179	0	0	NBR1
MIA2	0	0.375659174411046	0.462	0.091	0	0	MIA2
JPT2	0	0.374317455088042	0.532	0.1	0	0	JPT2
LACTB2	0	0.373694062651479	0.485	0.109	0	0	LACTB2
CCDC6	0	0.373489642147894	0.608	0.207	0	0	CCDC6
OAS1	0	0.373339514309486	0.397	0.103	0	0	OAS1
SLMAP	0	0.370880462524341	0.53	0.143	0	0	SLMAP
SLC35A3	0	0.37075053208955	0.501	0.126	0	0	SLC35A3
KCNE3	0	0.370519793030209	0.286	0.057	0	0	KCNE3
ABO	0	0.37050228398558	0.416	0.025	0	0	ABO
SLC25A1	0	0.370468911467376	0.538	0.162	0	0	SLC25A1
FUT6	0	0.370233473171218	0.373	0.019	0	0	FUT6
FGD6	0	0.369788974219072	0.51	0.105	0	0	FGD6
MBNL2	0	0.369711492440196	0.6	0.228	0	0	MBNL2
PLSCR1	0	0.369604048603849	0.67	0.268	0	0	PLSCR1
MARVELD2	0	0.369145244883814	0.418	0.026	0	0	MARVELD2
MAGI1	0	0.368837458048259	0.421	0.059	0	0	MAGI1
CHMP1A	0	0.368724658414955	0.596	0.187	0	0	CHMP1A
GOLPH3	0	0.367968645466676	0.592	0.199	0	0	GOLPH3
TMEM125	0	0.367559111817849	0.379	0.023	0	0	TMEM125
TMEM184A	0	0.366469694687696	0.384	0.037	0	0	TMEM184A
CYB561	0	0.366412158883801	0.515	0.107	0	0	CYB561
SOWAHC	0	0.366256428506685	0.451	0.087	0	0	SOWAHC
BCR	0	0.365160122465201	0.487	0.077	0	0	BCR
SELENBP1	0	0.364852303942774	0.402	0.066	0	0	SELENBP1
AMIGO2	0	0.364782705548526	0.398	0.089	0	0	AMIGO2
METTL27	0	0.364040146862415	0.262	0.048	0	0	METTL27
PIK3C2B	0	0.363357688393974	0.452	0.049	0	0	PIK3C2B
SLC37A1	0	0.362833992379227	0.426	0.055	0	0	SLC37A1
BCL9L	0	0.362788247722397	0.591	0.178	0	0	BCL9L
SMAGP	0	0.362734187480918	0.486	0.073	0	0	SMAGP
GPR35	0	0.362421780650351	0.465	0.053	0	0	GPR35
TMEM87B	0	0.361568753657302	0.569	0.146	0	0	TMEM87B
ARPC1A	0	0.361364221324445	0.66	0.266	0	0	ARPC1A
DARS1	0	0.361362161416254	0.505	0.141	0	0	DARS1
FNBP1L	0	0.361288365943828	0.529	0.121	0	0	FNBP1L
CEBPG	0	0.360936640704954	0.568	0.174	0	0	CEBPG
MAFK	0	0.360347343343543	0.543	0.165	0	0	MAFK
SEL1L3	0	0.359128873834322	0.542	0.129	0	0	SEL1L3
OSBPL2	0	0.358523062960198	0.531	0.116	0	0	OSBPL2
TACC2	0	0.357807103227739	0.457	0.061	0	0	TACC2
SEPTIN10	0	0.357228402022355	0.427	0.077	0	0	SEPTIN10
LYPLA1	0	0.355992473118327	0.635	0.241	0	0	LYPLA1
SPIRE2	0	0.355626108876588	0.403	0.034	0	0	SPIRE2
PATJ	0	0.355624484680022	0.495	0.073	0	0	PATJ
YAP1	0	0.355552788946459	0.531	0.137	0	0	YAP1
ARHGEF12	0	0.354883932865141	0.585	0.174	0	0	ARHGEF12
IARS2	0	0.354027024279479	0.552	0.173	0	0	IARS2
PBX1	0	0.352664256008398	0.442	0.107	0	0	PBX1
MT-ATP8	0	0.352392827764869	0.555	0.178	0	0	MT-ATP8
GOLPH3L	0	0.351741774068294	0.491	0.082	0	0	GOLPH3L
DLG3	0	0.351575130915701	0.488	0.066	0	0	DLG3
AAMP	0	0.351428962268941	0.609	0.207	0	0	AAMP
UBA1	0	0.351413576101106	0.66	0.254	0	0	UBA1
TRIM54	0	0.350925394978202	0.329	0.021	0	0	TRIM54
MARVELD3	0	0.350700554165444	0.409	0.029	0	0	MARVELD3
SLC25A25	0	0.35044681974295	0.468	0.103	0	0	SLC25A25
C9orf152	0	0.350248451653588	0.342	0.02	0	0	C9orf152
POR	0	0.350053659440011	0.611	0.206	0	0	POR
WDR34	0	0.34980117982744	0.501	0.105	0	0	WDR34
SLC9A1	0	0.348727540399346	0.449	0.104	0	0	SLC9A1
PDZD8	0	0.347942400666128	0.553	0.166	0	0	PDZD8
TNRC18	0	0.347627411771176	0.564	0.179	0	0	TNRC18
CLCN3	0	0.347127269069941	0.544	0.165	0	0	CLCN3
LEMD1	0	0.347063509098558	0.327	0.017	0	0	LEMD1
NPNT	0	0.347013812507236	0.403	0.054	0	0	NPNT
PAQR8	0	0.346815038378854	0.398	0.051	0	0	PAQR8
ARFIP1	0	0.346789593582525	0.545	0.141	0	0	ARFIP1
STAT6	0	0.346602793087168	0.544	0.171	0	0	STAT6
SLC25A23	0	0.346457775911556	0.391	0.054	0	0	SLC25A23
SLC9A3R1	0	0.346307662649852	0.562	0.159	0	0	SLC9A3R1
NEK7	0	0.345916152754885	0.548	0.175	0	0	NEK7
CASR	0	0.345723475225516	0.27	0.012	0	0	CASR
ZDHHC9	0	0.344766144416804	0.468	0.078	0	0	ZDHHC9
QARS1	0	0.344055441068957	0.419	0.091	0	0	QARS1
RDH13	0	0.34278627353086	0.423	0.049	0	0	RDH13
EIF2AK1	0	0.34267832337479	0.612	0.211	0	0	EIF2AK1
TJP2	0	0.342497890756877	0.453	0.064	0	0	TJP2
FMO5	0	0.342449580947018	0.302	0.03	0	0	FMO5
DIAPH1	0	0.342138895238077	0.651	0.233	0	0	DIAPH1
RETREG1	0	0.340512633500414	0.396	0.075	0	0	RETREG1
MICU1	0	0.340404781582705	0.548	0.178	0	0	MICU1
MARCHF6	0	0.339949596491582	0.515	0.142	0	0	MARCHF6
DYNC1LI2	0	0.339372706461185	0.684	0.278	0	0	DYNC1LI2
NEBL	0	0.339171089695535	0.42	0.036	0	0	NEBL
SLC12A7	0	0.339029696342244	0.523	0.121	0	0	SLC12A7
CHCHD5	0	0.339009026372566	0.624	0.23	0	0	CHCHD5
CXCL16	0	0.33803133855094	0.689	0.217	0	0	CXCL16
XIAP	0	0.337893343077536	0.62	0.214	0	0	XIAP
PAFAH1B3	0	0.337592624835401	0.482	0.122	0	0	PAFAH1B3
PGM2L1	0	0.337084976932187	0.487	0.15	0	0	PGM2L1
CCNG2	0	0.337049299170313	0.523	0.155	0	0	CCNG2
SRPK1	0	0.337013143218605	0.519	0.157	0	0	SRPK1
SMG7	0	0.335629982930972	0.536	0.128	0	0	SMG7
SBF1	0	0.335031063152323	0.489	0.112	0	0	SBF1
RHBDF1	0	0.334938646725643	0.456	0.079	0	0	RHBDF1
RFLNA	0	0.334873307510832	0.353	0.053	0	0	RFLNA
TTC9	0	0.33466928644873	0.406	0.04	0	0	TTC9
TRIM47	0	0.334290386363332	0.463	0.103	0	0	TRIM47
CTDSPL	0	0.334268206054045	0.464	0.137	0	0	CTDSPL
PPP1R11	0	0.334004244241477	0.578	0.213	0	0	PPP1R11
PLEKHA7	0	0.333967513908822	0.429	0.055	0	0	PLEKHA7
CEMIP2	0	0.332424275523943	0.525	0.144	0	0	CEMIP2
STS	0	0.332419713310798	0.366	0.052	0	0	STS
TOM1L1	0	0.332253383155102	0.412	0.043	0	0	TOM1L1
NPY1R	0	0.332133574462362	0.256	0.009	0	0	NPY1R
SMPD3	0	0.331867303692727	0.281	0.016	0	0	SMPD3
CHPF	0	0.330209638410981	0.615	0.191	0	0	CHPF
SPTLC1	0	0.330098585516546	0.515	0.143	0	0	SPTLC1
HOOK2	0	0.329651320842506	0.525	0.117	0	0	HOOK2
PACSIN2	0	0.329590893198454	0.563	0.161	0	0	PACSIN2
STX3	0	0.329416328491536	0.508	0.124	0	0	STX3
PRSS21	0	0.328865602653626	0.322	0.023	0	0	PRSS21
FOXA2	0	0.328091139517118	0.291	0.026	0	0	FOXA2
PCYT2	0	0.327499808657052	0.453	0.075	0	0	PCYT2
YOD1	0	0.326835080932677	0.399	0.061	0	0	YOD1
ACOX1	0	0.325992066597364	0.481	0.121	0	0	ACOX1
CAPRIN1	0	0.325371045311445	0.634	0.254	0	0	CAPRIN1
TNK2	0	0.325254003580243	0.492	0.084	0	0	TNK2
ARHGAP12	0	0.325243644541677	0.521	0.126	0	0	ARHGAP12
MPZL1	0	0.325023124679161	0.577	0.205	0	0	MPZL1
TP53I11	0	0.324895778609984	0.424	0.115	0	0	TP53I11
CA12	0	0.324787401414299	0.31	0.047	0	0	CA12
GSKIP	0	0.324445334704098	0.497	0.118	0	0	GSKIP
GNG12	0	0.324137221537683	0.576	0.175	0	0	GNG12
EGFR	0	0.323709074747898	0.428	0.077	0	0	EGFR
HSBP1L1	0	0.323592140012969	0.497	0.133	0	0	HSBP1L1
SMURF1	0	0.322654327133866	0.481	0.09	0	0	SMURF1
FRK	0	0.322483004626352	0.394	0.042	0	0	FRK
PRRG4	0	0.321166093238053	0.401	0.056	0	0	PRRG4
ILRUN	0	0.321122523800236	0.383	0.06	0	0	ILRUN
YES1	0	0.320688088469113	0.536	0.133	0	0	YES1
AP2B1	0	0.320493700024119	0.612	0.219	0	0	AP2B1
SLC35F5	0	0.320279281181129	0.54	0.149	0	0	SLC35F5
PPP2R5A	0	0.320194169748077	0.55	0.154	0	0	PPP2R5A
LAMA5	0	0.319958476563627	0.496	0.087	0	0	LAMA5
PTPN12	0	0.319908936800868	0.661	0.273	0	0	PTPN12
FAM120AOS	0	0.319726973267126	0.557	0.187	0	0	FAM120AOS
PRKAA1	0	0.319044665278132	0.578	0.174	0	0	PRKAA1
CLPTM1L	0	0.318443405382318	0.612	0.217	0	0	CLPTM1L
PKP2	0	0.318167546288362	0.386	0.043	0	0	PKP2
NBEAL2	0	0.318122014685097	0.449	0.081	0	0	NBEAL2
DEGS2	0	0.317497266051097	0.348	0.024	0	0	DEGS2
GRHL1	0	0.317187782895706	0.33	0.022	0	0	GRHL1
DNAJC5	0	0.316779035357802	0.513	0.138	0	0	DNAJC5
LCOR	0	0.316727466461539	0.568	0.182	0	0	LCOR
HYOU1	0	0.316412727854999	0.493	0.137	0	0	HYOU1
FZD5	0	0.316388117961196	0.433	0.054	0	0	FZD5
SLC9B2	0	0.316258383340686	0.344	0.044	0	0	SLC9B2
LMTK2	0	0.316134580159213	0.437	0.058	0	0	LMTK2
TMEM63B	0	0.316002261880709	0.45	0.093	0	0	TMEM63B
GSDMB	0	0.315797799542012	0.357	0.031	0	0	GSDMB
ODR4	0	0.314850550851186	0.399	0.068	0	0	ODR4
TMEM127	0	0.314746474557091	0.547	0.168	0	0	TMEM127
AMOTL2	0	0.314049702949849	0.409	0.077	0	0	AMOTL2
ARHGAP21	0	0.313875443855916	0.564	0.198	0	0	ARHGAP21
CASZ1	0	0.313367258875533	0.399	0.042	0	0	CASZ1
SIPA1L3	0	0.313106809188386	0.445	0.074	0	0	SIPA1L3
NFE2L1	0	0.313066047567545	0.578	0.194	0	0	NFE2L1
PKP4	0	0.313040200365278	0.466	0.079	0	0	PKP4
MYD88	0	0.312740431495309	0.485	0.124	0	0	MYD88
C3orf52	0	0.312395805356712	0.379	0.042	0	0	C3orf52
MVD	0	0.312361434722068	0.431	0.113	0	0	MVD
MYO10	0	0.312007887414452	0.509	0.11	0	0	MYO10
CDKN2B	0	0.3119921957036	0.395	0.09	0	0	CDKN2B
PLXNB1	0	0.311918754353859	0.411	0.05	0	0	PLXNB1
SEMA4G	0	0.311811760881006	0.309	0.014	0	0	SEMA4G
ENTPD2	0	0.311500848402036	0.321	0.016	0	0	ENTPD2
ACSS2	0	0.311060190814789	0.321	0.065	0	0	ACSS2
MMP15	0	0.310784540659148	0.368	0.03	0	0	MMP15
SLC39A11	0	0.310727216840182	0.436	0.089	0	0	SLC39A11
TMC7	0	0.310664407396176	0.33	0.023	0	0	TMC7
FGD4	0	0.310393060555582	0.555	0.15	0	0	FGD4
COBL	0	0.310333064351307	0.362	0.023	0	0	COBL
CSNK1E	0	0.309849942977384	0.61	0.215	0	0	CSNK1E
SGSM3	0	0.309482044154927	0.377	0.08	0	0	SGSM3
MYO1C	0	0.308610874957606	0.603	0.211	0	0	MYO1C
ENTPD6	0	0.30803060099285	0.476	0.106	0	0	ENTPD6
PAK1	0	0.307784831288743	0.493	0.125	0	0	PAK1
MELTF	0	0.30775963452966	0.326	0.057	0	0	MELTF
TUG1	0	0.307690186845124	0.468	0.119	0	0	TUG1
LTBR	0	0.306991190599282	0.583	0.197	0	0	LTBR
ARHGAP26	0	0.306258180233659	0.474	0.146	0	0	ARHGAP26
FAM83A	0	0.306096007052188	0.255	0.019	0	0	FAM83A
R3HDM4	0	0.305972027956687	0.592	0.186	0	0	R3HDM4
PRXL2B	0	0.305782757766875	0.331	0.032	0	0	PRXL2B
DTX2	0	0.305698237085595	0.428	0.084	0	0	DTX2
C4orf19	0	0.305020877135523	0.335	0.022	0	0	C4orf19
CENPV	0	0.304472045352354	0.418	0.07	0	0	CENPV
CERS2	0	0.303820467725993	0.63	0.246	0	0	CERS2
TSG101	0	0.303706437789183	0.629	0.247	0	0	TSG101
RNPEP	0	0.303219742727506	0.551	0.182	0	0	RNPEP
GDA	0	0.303118966269813	0.297	0.018	0	0	GDA
MDFI	0	0.302868544424376	0.43	0.072	0	0	MDFI
DAAM1	0	0.301746482383552	0.578	0.202	0	0	DAAM1
WEE1	0	0.301653376728931	0.505	0.142	0	0	WEE1
USP54	0	0.301575876844452	0.394	0.042	0	0	USP54
TRAF7	0	0.301278039203656	0.51	0.156	0	0	TRAF7
NEDD4L	0	0.301101485879256	0.434	0.087	0	0	NEDD4L
NUDT8	0	0.301042086655127	0.36	0.056	0	0	NUDT8
ZNRD2	0	0.300657273214231	0.417	0.096	0	0	ZNRD2
KRT15	0	0.300344068125233	0.293	0.017	0	0	KRT15
CKS1B	0	0.300242555823678	0.577	0.156	0	0	CKS1B
SSH3	0	0.300072857642925	0.423	0.051	0	0	SSH3
FARP2	0	0.2994882767149	0.464	0.088	0	0	FARP2
SIRT7	0	0.299383969245019	0.566	0.168	0	0	SIRT7
PTK2	0	0.299297525227808	0.57	0.15	0	0	PTK2
TRIM56	0	0.298851463207992	0.549	0.173	0	0	TRIM56
CMTM8	0	0.298504770881986	0.458	0.093	0	0	CMTM8
CISD3	0	0.298362886962476	0.568	0.204	0	0	CISD3
COA8	0	0.298122055174766	0.42	0.096	0	0	COA8
PTPRR	0	0.298008010938353	0.312	0.026	0	0	PTPRR
EXPH5	0	0.297797187487247	0.373	0.027	0	0	EXPH5
KIF3B	0	0.297732456102709	0.497	0.112	0	0	KIF3B
TOR1AIP2	0	0.297237491236075	0.661	0.259	0	0	TOR1AIP2
MACROD1	0	0.29711790879805	0.385	0.067	0	0	MACROD1
GSTO2	0	0.297074929001229	0.401	0.047	0	0	GSTO2
TRIM16	0	0.296990403902916	0.405	0.071	0	0	TRIM16
LZTS3	0	0.296746850644914	0.369	0.032	0	0	LZTS3
PXN	0	0.296629117000708	0.513	0.154	0	0	PXN
RABL6	0	0.296306431173441	0.614	0.227	0	0	RABL6
AP1S3	0	0.2960142868499	0.382	0.034	0	0	AP1S3
H2BC5	0	0.295960362807452	0.33	0.031	0	0	H2BC5
INSR	0	0.295897440765826	0.646	0.167	0	0	INSR
LFNG	0	0.29547034077944	0.465	0.125	0	0	LFNG
CSNK2A1	0	0.295059965106616	0.633	0.227	0	0	CSNK2A1
CYTH2	0	0.294558274310928	0.591	0.213	0	0	CYTH2
IL17RE	0	0.293749255523804	0.304	0.038	0	0	IL17RE
FUT4	0	0.293134651287863	0.373	0.048	0	0	FUT4
KIAA0040	0	0.292611747476659	0.53	0.143	0	0	KIAA0040
ERG28	0	0.292607989351792	0.504	0.142	0	0	ERG28
DTX4	0	0.292417835216587	0.389	0.046	0	0	DTX4
CNKSR1	0	0.292310448884142	0.349	0.023	0	0	CNKSR1
SH3RF2	0	0.29209559465366	0.289	0.02	0	0	SH3RF2
PKDCC	0	0.29144766274319	0.357	0.064	0	0	PKDCC
RAB17	0	0.290909289742786	0.327	0.029	0	0	RAB17
DGCR2	0	0.290576525114939	0.447	0.099	0	0	DGCR2
SLC7A11	0	0.290304917064925	0.295	0.046	0	0	SLC7A11
EIF4EBP2	0	0.29009389270049	0.575	0.186	0	0	EIF4EBP2
DEDD2	0	0.290018254903715	0.648	0.243	0	0	DEDD2
DEFB1	0	0.289990156153209	0.259	0.024	0	0	DEFB1
KIF16B	0	0.289205439481701	0.455	0.101	0	0	KIF16B
PTPN3	0	0.288928160930771	0.367	0.026	0	0	PTPN3
TRADD	0	0.288705612405823	0.595	0.216	0	0	TRADD
CCDC186	0	0.288328210989025	0.602	0.212	0	0	CCDC186
MBOAT1	0	0.288295142008365	0.334	0.044	0	0	MBOAT1
RAPH1	0	0.288283340301728	0.489	0.127	0	0	RAPH1
MROH6	0	0.288048678610572	0.33	0.041	0	0	MROH6
DAPK1	0	0.287764875462798	0.418	0.119	0	0	DAPK1
BLCAP	0	0.287498791439734	0.523	0.147	0	0	BLCAP
LPIN3	0	0.287076247641598	0.309	0.054	0	0	LPIN3
CUL4A	0	0.285843053847644	0.527	0.151	0	0	CUL4A
PWWP2B	0	0.285270429922612	0.441	0.078	0	0	PWWP2B
ZDHHC12	0	0.284926616966539	0.544	0.178	0	0	ZDHHC12
SPTLC2	0	0.284181722180728	0.523	0.158	0	0	SPTLC2
SPPL2B	0	0.283981385223923	0.45	0.122	0	0	SPPL2B
RUSC1	0	0.283951221795731	0.474	0.114	0	0	RUSC1
AP3D1	0	0.283325084537298	0.577	0.206	0	0	AP3D1
CFAP298	0	0.283236396399825	0.396	0.079	0	0	CFAP298
SLC5A1	0	0.282778044292904	0.264	0.01	0	0	SLC5A1
GORASP2	0	0.282048393078072	0.585	0.202	0	0	GORASP2
NSMF	0	0.281274011957124	0.428	0.093	0	0	NSMF
FAM234A	0	0.281142208010887	0.501	0.139	0	0	FAM234A
NPAS2	0	0.280810252407474	0.385	0.057	0	0	NPAS2
RNF141	0	0.280635694681777	0.486	0.132	0	0	RNF141
SLC22A23	0	0.280213760829384	0.283	0.04	0	0	SLC22A23
GPD2	0	0.280191091895927	0.431	0.073	0	0	GPD2
PTPRN2	0	0.279940510285487	0.396	0.076	0	0	PTPRN2
SLC45A4	0	0.279794230460268	0.407	0.073	0	0	SLC45A4
DAB2IP	0	0.279181507954019	0.409	0.064	0	0	DAB2IP
IRS1	0	0.2787969394918	0.392	0.081	0	0	IRS1
FAM160A2	0	0.278609304390847	0.435	0.08	0	0	FAM160A2
EFNA3	0	0.278551188059363	0.311	0.021	0	0	EFNA3
SDHA	0	0.278198953049755	0.564	0.195	0	0	SDHA
ESRRA	0	0.278119241375902	0.494	0.132	0	0	ESRRA
IST1	0	0.277122180954135	0.652	0.25	0	0	IST1
SH3GLB2	0	0.276958647762372	0.535	0.162	0	0	SH3GLB2
SLC25A29	0	0.276873726851326	0.445	0.086	0	0	SLC25A29
MRPS18A	0	0.276845173532852	0.501	0.137	0	0	MRPS18A
RCOR1	0	0.275602950349277	0.5	0.139	0	0	RCOR1
PAWR	0	0.274163497231718	0.601	0.182	0	0	PAWR
MYO7B	0	0.27360194666814	0.27	0.024	0	0	MYO7B
TGFA	0	0.273355710477923	0.332	0.033	0	0	TGFA
RHBDL2	0	0.27292573074528	0.323	0.027	0	0	RHBDL2
ENDOD1	0	0.272912440656427	0.45	0.101	0	0	ENDOD1
FBXO34	0	0.272449934261457	0.526	0.143	0	0	FBXO34
LGALS9	0	0.27227738515377	0.561	0.176	0	0	LGALS9
CNOT11	0	0.271785938982808	0.488	0.105	0	0	CNOT11
SEC16A	0	0.271748446306176	0.515	0.157	0	0	SEC16A
LAPTM4B	0	0.271508382569353	0.504	0.149	0	0	LAPTM4B
DUSP8	0	0.27140427888198	0.491	0.138	0	0	DUSP8
PRPF6	0	0.271174117040613	0.619	0.23	0	0	PRPF6
STXBP2	0	0.27044787468864	0.559	0.17	0	0	STXBP2
CYB5B	0	0.270409816984517	0.535	0.173	0	0	CYB5B
UBE2Q1	0	0.270270749212623	0.554	0.174	0	0	UBE2Q1
AP1S1	0	0.27020265980096	0.563	0.198	0	0	AP1S1
SINHCAF	0	0.269945149632742	0.602	0.214	0	0	SINHCAF
BAIAP2	0	0.269705523574546	0.533	0.156	0	0	BAIAP2
FMN1	0	0.269210819324484	0.454	0.113	0	0	FMN1
MED16	0	0.269156021370551	0.503	0.137	0	0	MED16
NDRG2	0	0.268622817175053	0.412	0.108	0	0	NDRG2
YIPF6	0	0.268514027523793	0.56	0.193	0	0	YIPF6
ZNF664	0	0.268442604103632	0.457	0.096	0	0	ZNF664
GUCD1	0	0.267777321305374	0.492	0.136	0	0	GUCD1
PITPNM1	0	0.267459008191976	0.384	0.079	0	0	PITPNM1
ESRP2	0	0.267372556126243	0.317	0.018	0	0	ESRP2
NFIX	0	0.266828641229133	0.396	0.101	0	0	NFIX
SLC2A10	0	0.266538805588767	0.359	0.064	0	0	SLC2A10
HNRNPUL2	0	0.266394396988535	0.535	0.18	0	0	HNRNPUL2
HOXB9	0	0.265922534463904	0.288	0.016	0	0	HOXB9
DOK5	0	0.265801717920848	0.288	0.041	0	0	DOK5
ZNF518A	0	0.264982288991565	0.487	0.125	0	0	ZNF518A
MAP3K11	0	0.264744021605389	0.53	0.15	0	0	MAP3K11
MAPK13	0	0.264452031221872	0.512	0.136	0	0	MAPK13
BLZF1	0	0.264165831663184	0.484	0.122	0	0	BLZF1
C11orf1	0	0.263977163896262	0.466	0.119	0	0	C11orf1
SLC52A2	0	0.263659380114731	0.525	0.179	0	0	SLC52A2
CACFD1	0	0.263154972326246	0.341	0.044	0	0	CACFD1
TMUB1	0	0.262411729292978	0.562	0.185	0	0	TMUB1
MKRN1	0	0.261505457473048	0.603	0.227	0	0	MKRN1
DNMBP	0	0.261501409552867	0.409	0.07	0	0	DNMBP
CFB	0	0.260946777437309	0.287	0.043	0	0	CFB
ENTPD5	0	0.260617965271861	0.273	0.049	0	0	ENTPD5
PPP1R35	0	0.260494243211536	0.553	0.177	0	0	PPP1R35
GID8	0	0.260467933569342	0.565	0.19	0	0	GID8
ATP2C2	0	0.260153315049437	0.347	0.021	0	0	ATP2C2
EPB41L4B	0	0.259650032418517	0.262	0.019	0	0	EPB41L4B
TRIB2	0	0.25964331160993	0.401	0.1	0	0	TRIB2
AP1G2	0	0.25897433381499	0.483	0.097	0	0	AP1G2
RNASE1	0	0.258909766784125	0.792	0.263	0	0	RNASE1
CITED4	0	0.258901615937755	0.424	0.101	0	0	CITED4
HNF1B	0	0.258892063651636	0.313	0.016	0	0	HNF1B
CASK	0	0.258769496077607	0.539	0.166	0	0	CASK
FUT8	0	0.25868278656766	0.438	0.127	0	0	FUT8
NOL3	0	0.25852640029214	0.462	0.121	0	0	NOL3
STEAP4	0	0.25837007928708	0.306	0.05	0	0	STEAP4
CHKA	0	0.258093058160925	0.411	0.105	0	0	CHKA
KNOP1	0	0.257915133262898	0.464	0.132	0	0	KNOP1
KCTD3	0	0.257683003943668	0.404	0.094	0	0	KCTD3
ZNF185	0	0.257413282119412	0.353	0.038	0	0	ZNF185
CENPB	0	0.257347137675591	0.511	0.156	0	0	CENPB
DDA1	0	0.256742107496037	0.539	0.18	0	0	DDA1
GAREM1	0	0.256383204226762	0.318	0.033	0	0	GAREM1
PODXL	0	0.256357315144504	0.424	0.077	0	0	PODXL
UBQLN4	0	0.256283279535447	0.383	0.07	0	0	UBQLN4
FAM174B	0	0.255991471739573	0.279	0.052	0	0	FAM174B
OTUD7B	0	0.25575651161126	0.416	0.072	0	0	OTUD7B
GSE1	0	0.255605310891774	0.403	0.096	0	0	GSE1
VWA1	0	0.255382690239737	0.496	0.112	0	0	VWA1
ZDHHC5	0	0.254446535548679	0.512	0.144	0	0	ZDHHC5
RHOV	0	0.254089291715559	0.258	0.02	0	0	RHOV
FAM135A	0	0.25403282554115	0.355	0.067	0	0	FAM135A
MARCHF3	0	0.253766889703184	0.312	0.035	0	0	MARCHF3
KIAA1671	0	0.253292247914008	0.379	0.042	0	0	KIAA1671
CLPTM1	0	0.253204412448215	0.558	0.196	0	0	CLPTM1
TRAP1	0	0.253194569004049	0.467	0.125	0	0	TRAP1
GPR160	0	0.253094890113255	0.384	0.056	0	0	GPR160
SLC4A11	0	0.25302237972199	0.334	0.019	0	0	SLC4A11
FAM102A	0	0.2519933713229	0.582	0.171	0	0	FAM102A
PSD4	0	0.251799448636641	0.458	0.089	0	0	PSD4
REPS2	0	0.251483717387141	0.351	0.043	0	0	REPS2
MGAT3	0	0.251476190921642	0.317	0.02	0	0	MGAT3
WWC1	0	0.251106954589633	0.269	0.031	0	0	WWC1
ARNTL2	0	0.250963918060609	0.371	0.058	0	0	ARNTL2
PLCB3	0	0.250937213840491	0.34	0.063	0	0	PLCB3
CARD11	0	0.250890518089292	0.43	0.067	0	0	CARD11
TEP1	0	0.250670871079064	0.331	0.056	0	0	TEP1
FAM83B	0	0.25039580730063	0.274	0.014	0	0	FAM83B
RHOB	6.10380442393549e-308	0.783582125507588	0.852	0.484	1.25793305372887e-303	0	RHOB
ELOB	8.64192007007471e-308	0.683138471090856	0.932	0.65	1.7810133072417e-303	0	ELOB
FAM3C	1.32232294646891e-306	0.49588352428383	0.707	0.3	2.72517536037777e-302	0	FAM3C
PON2	2.66955295138394e-306	0.2746607417876	0.585	0.214	5.50168167750716e-302	0	PON2
APP	8.01585367367812e-306	0.405863340469948	0.777	0.347	1.65198728360832e-301	0	APP
TRAPPC6A	5.26844587626639e-305	0.307540718506806	0.52	0.181	1.08577401063974e-300	0	TRAPPC6A
COPG1	9.65147927136915e-305	0.255151733617489	0.504	0.167	1.98907336303647e-300	0	COPG1
SAV1	4.80279188739351e-304	0.326654415235745	0.536	0.193	9.89807380072928e-300	0	SAV1
TNFRSF12A	5.57823147987698e-303	0.460995381593788	0.698	0.288	1.14961772568785e-298	0	TNFRSF12A
TMEM123	1.14728634673516e-302	0.51721208482526	0.78	0.395	2.36444243198648e-298	0	TMEM123
HEPH	2.59351960041761e-302	0.41805596844026	0.324	0.077	5.34498454450064e-298	0	HEPH
ATP5MC1	2.8852579081908e-302	0.393494322410108	0.505	0.168	5.94622802299041e-298	0	ATP5MC1
STAU1	3.61776451982584e-301	0.358209806012836	0.706	0.314	7.45585089890908e-297	0	STAU1
ARFGAP3	1.88644020541467e-300	0.39410391084651	0.619	0.255	3.88776461933909e-296	0	ARFGAP3
RAB1B	1.207629796364e-299	0.29486996453203	0.647	0.259	2.48880424732658e-295	0	RAB1B
GTF2I	1.77287755598157e-299	0.45542475002571	0.752	0.359	3.65372335512243e-295	0	GTF2I
CASC4	5.13880400063106e-299	0.322305367391901	0.632	0.247	1.05905611649006e-294	0	CASC4
SLC17A5	5.63960833942107e-299	0.273180152823527	0.418	0.123	1.16226688267129e-294	0	SLC17A5
RBIS	2.6746609031152e-298	0.424587501856769	0.574	0.209	5.51220865523013e-294	0	RBIS
ERGIC1	3.92949336330538e-298	0.322227124055146	0.598	0.224	8.09829287243606e-294	0	ERGIC1
PMVK	6.76835818997628e-297	0.301168487119431	0.556	0.212	1.39489093937221e-292	0	PMVK
ADAM8	1.16970062219774e-296	0.293203770355292	0.495	0.157	2.41063601228733e-292	0	ADAM8
TP53I3	1.98725513093581e-295	0.302125275098609	0.466	0.156	4.09553409934562e-291	0	TP53I3
GPI	1.1988142004027e-294	0.44498156032945	0.681	0.281	2.47063618560992e-290	0	GPI
EFCAB14	2.63121208134653e-293	0.266854039191266	0.624	0.243	5.42266497844706e-289	0	EFCAB14
RNPEPL1	3.27729222254428e-293	0.332865671986656	0.652	0.267	6.75417154144151e-289	0	RNPEPL1
TMEM179B	5.16137754281473e-293	0.336047442751148	0.655	0.277	1.06370829779869e-288	0	TMEM179B
MRPL52	1.68655929323431e-292	0.384863656098361	0.727	0.334	3.47583004742659e-288	0	MRPL52
TRIB1	1.7073796157292e-292	0.404752838075375	0.58	0.22	3.5187386500563e-288	0	TRIB1
ZNF703	2.05512967047946e-292	0.272563439982303	0.478	0.158	4.23541673789112e-288	0	ZNF703
SERPINB6	3.43558445852736e-292	0.531524927718419	0.745	0.349	7.08039601057903e-288	0	SERPINB6
ADIPOR1	1.74109742852351e-291	0.313980827168621	0.611	0.252	3.58822769044411e-287	0	ADIPOR1
SEMA7A	4.69180368887299e-288	0.323186984590731	0.291	0.063	9.66933822239835e-284	0	SEMA7A
EMP1	8.69925059594822e-288	0.463381206573558	0.699	0.29	1.79282855531897e-283	0	EMP1
HSD17B11	1.20568240065416e-287	0.350349818614432	0.666	0.277	2.48479085950817e-283	0	HSD17B11
TAX1BP3	1.39695976833295e-287	0.27049469477952	0.624	0.239	2.87899438655738e-283	0	TAX1BP3
TMEM134	1.00600766541883e-286	0.250251462809035	0.572	0.219	2.07328119766167e-282	0	TMEM134
KLF4	2.17990742171779e-286	0.444780308816017	0.799	0.361	4.4925712054182e-282	0	KLF4
DYNLRB1	4.81144278991117e-286	0.792280748185873	0.826	0.477	9.91590244572793e-282	0	DYNLRB1
METTL5	7.2796746527508e-286	0.294903271423535	0.59	0.238	1.50026814918541e-281	0	METTL5
PPP4C	2.48436523028517e-285	0.378233056315626	0.738	0.339	5.12002830309472e-281	0	PPP4C
TXN	4.90452783204587e-285	0.429671604717023	0.897	0.597	1.01077414090633e-280	0	TXN
EIF4G1	2.6159945294528e-284	0.299872095558986	0.678	0.286	5.39130312574928e-280	0	EIF4G1
PGRMC1	5.05235549761496e-284	0.284238806172579	0.654	0.267	1.04123994450347e-279	0	PGRMC1
KRAS	1.77554286623303e-283	0.343532454552173	0.696	0.301	3.65921629301966e-279	0	KRAS
VAMP8	1.96251517492531e-283	0.509182779069526	0.835	0.405	4.04454752400358e-279	0	VAMP8
NDUFC1	1.33354110845936e-282	0.433572120788839	0.749	0.356	2.7482948704239e-278	0	NDUFC1
SREBF1	2.68520036190603e-281	0.270712787677199	0.435	0.136	5.53392942585213e-277	0	SREBF1
ADAM10	3.37816756273103e-281	0.281222771139756	0.643	0.259	6.96206553003239e-277	0	ADAM10
HDAC1	7.57306407204831e-281	0.259081092479969	0.576	0.213	1.56073277460844e-276	0	HDAC1
ATP5PF	3.27919743284436e-280	0.467510504697268	0.626	0.245	6.75809798934893e-276	0	ATP5PF
PRDX5	7.70472320445199e-280	0.602778840071998	0.846	0.498	1.58786640520551e-275	0	PRDX5
TMED10	1.13466092024246e-279	0.530146086099755	0.791	0.425	2.33842269052769e-275	0	TMED10
FBXW5	5.09206012594335e-277	0.28965720385556	0.658	0.278	1.04942267135567e-272	0	FBXW5
KDELR2	1.24267207303928e-276	0.500499536200375	0.828	0.424	2.56102287532664e-272	0	KDELR2
CNIH4	1.27181523457302e-275	0.287579989127987	0.631	0.263	2.62108401693153e-271	0	CNIH4
TAX1BP1	3.93880434171274e-275	0.464893900995781	0.808	0.445	8.11748186783579e-271	0	TAX1BP1
WBP2	1.74741753608776e-274	0.286083313074613	0.628	0.259	3.60125280012325e-270	0	WBP2
ZBTB43	1.83617889014923e-273	0.252024358656099	0.507	0.177	3.78418107470854e-269	0	ZBTB43
NT5C	1.4328082096122e-272	0.29630244451894	0.663	0.283	2.95287443918979e-268	0	NT5C
TRIP6	3.42236364521822e-272	0.264003574459791	0.492	0.176	7.05314923643023e-268	0	TRIP6
TECR	9.6887888184355e-272	0.318685653758765	0.707	0.323	1.99676248759137e-267	0	TECR
KRTCAP2	1.83289771570118e-271	0.4332634442066	0.755	0.381	3.77741890228856e-267	0	KRTCAP2
PPP2R1A	4.82093945488891e-271	0.273346094007926	0.64	0.266	9.93547412258055e-267	0	PPP2R1A
NUDT4	6.55792358297081e-270	0.357971699542677	0.683	0.305	1.35152247121445e-265	0	NUDT4
PPARD	6.66582984728899e-270	0.268258726034323	0.37	0.106	1.37376087322779e-265	0	PPARD
MAGT1	1.64419678833307e-268	0.264009124332757	0.605	0.244	3.38852516107561e-264	0	MAGT1
ATP5F1C	1.72157312367185e-266	0.310637135796412	0.584	0.211	3.54799005057532e-262	0	ATP5F1C
HSBP1	3.96165461966739e-266	0.432067723527797	0.774	0.4	8.16457400567252e-262	0	HSBP1
GNAQ	4.34178523111448e-266	0.256862455591263	0.623	0.252	8.94798518280383e-262	0	GNAQ
ZNF706	7.54727103039542e-266	0.52275943264235	0.81	0.444	1.55541708665419e-261	0	ZNF706
RAB10	9.41438787580099e-265	0.334754310001891	0.692	0.312	1.94021119732383e-260	0	RAB10
TMED3	1.92723264207075e-264	0.252876426228852	0.59	0.232	3.97183375204361e-260	0	TMED3
ATP5ME	4.47845159267608e-264	0.447152819865286	0.624	0.241	9.22964088734613e-260	0	ATP5ME
UQCRC1	4.75079896888047e-263	0.292381492422882	0.61	0.248	9.79092159496576e-259	0	UQCRC1
ATP5F1B	1.01465618738361e-262	0.378788310436269	0.617	0.234	2.09110493657887e-258	0	ATP5F1B
ATP2B4	1.71415310961519e-262	0.257770179215757	0.541	0.207	3.53269814360595e-258	0	ATP2B4
MT-ND4L	1.31335092677909e-261	0.56177224155549	0.856	0.486	2.70668492499903e-257	0	MT-ND4L
ATP5F1D	3.31765641727573e-261	0.505433970968505	0.624	0.266	6.83735811036356e-257	0	ATP5F1D
TMOD3	2.28502476774252e-260	0.323473030897066	0.704	0.314	4.70920754384057e-256	0	TMOD3
CUX1	2.53212299363469e-260	0.259830175205223	0.6	0.243	5.21845227758174e-256	0	CUX1
CRIP1	8.96194863679553e-259	0.659874757462369	0.703	0.31	1.84696799455719e-254	0	CRIP1
LPIN2	4.67053710358616e-258	0.257225495026728	0.59	0.236	9.62550991678071e-254	0	LPIN2
UGCG	5.49804514835688e-258	0.364088082256307	0.643	0.278	1.13309212462487e-253	0	UGCG
FDPS	1.07286795204542e-257	0.475615967693612	0.635	0.281	2.21107356237041e-253	0	FDPS
MMP24OS	3.18352230606833e-257	0.305485197087753	0.648	0.288	6.56092112057622e-253	0	MMP24OS
ITM2C	3.38583771426902e-257	0.255975492467724	0.656	0.265	6.97787294533703e-253	0	ITM2C
SELENOW	2.05650700053072e-256	0.529059941752523	0.866	0.503	4.23825527739375e-252	0	SELENOW
GOLGA4	4.0224659629338e-256	0.41476583665718	0.764	0.385	8.28990010301028e-252	0	GOLGA4
ORMDL2	6.88342465440276e-256	0.252925132885661	0.587	0.237	1.41860498702586e-251	0	ORMDL2
CAPNS1	1.21776059376092e-255	0.395829478489212	0.79	0.388	2.50968280768188e-251	0	CAPNS1
SERINC3	1.68376937369036e-255	0.345504861979826	0.701	0.328	3.47008030223846e-251	0	SERINC3
PPP3CA	1.48869527671924e-253	0.300756599720913	0.612	0.269	3.06805209579069e-249	0	PPP3CA
UBALD2	2.22276167273692e-253	0.448220714789668	0.796	0.435	4.58088953134351e-249	0	UBALD2
ROMO1	9.45644296907733e-253	0.372220194563208	0.795	0.387	1.94887833149715e-248	0	ROMO1
PRKCSH	2.45824888230665e-252	0.26035822680187	0.643	0.274	5.06620512154578e-248	0	PRKCSH
ELOVL1	1.37463883564412e-251	0.269516198956779	0.526	0.2	2.83299317637896e-247	0	ELOVL1
NPTN	8.12300306390484e-251	0.315949963783782	0.653	0.276	1.67406970144015e-246	0	NPTN
ERBIN	1.99704988093241e-249	0.260325366201252	0.612	0.253	4.11572009961361e-245	0	ERBIN
TNIP1	5.29422360053578e-249	0.266737396045497	0.579	0.233	1.09108654183442e-244	0	TNIP1
TMEM248	2.59184722919013e-248	0.27457485545346	0.66	0.296	5.34153795463795e-244	0	TMEM248
GUK1	2.60071359697634e-248	0.554971174130019	0.888	0.614	5.35981065200855e-244	0	GUK1
PRR13	8.33564530062178e-246	0.453965206345696	0.772	0.389	1.71789314000514e-241	0	PRR13
SPTAN1	8.66876316629972e-246	0.259337539901707	0.704	0.319	1.78654540094271e-241	0	SPTAN1
ETFB	1.63097201720287e-245	0.288060905897854	0.708	0.34	3.3612702302534e-241	0	ETFB
ECHS1	2.33486536589355e-245	0.301633197908146	0.669	0.308	4.81192403257003e-241	0	ECHS1
ACP1	4.9540037855048e-244	0.255521566572095	0.654	0.292	1.02097064015468e-239	0	ACP1
LMO4	2.01618076718147e-243	0.567350107011884	0.625	0.295	4.15514694308429e-239	0	LMO4
SMARCC1	2.86901299842682e-243	0.266576053554201	0.52	0.207	5.91274888845782e-239	0	SMARCC1
ERGIC3	5.03403509300748e-243	0.281991772679082	0.694	0.313	1.03746429231791e-238	0	ERGIC3
SRP9	5.11182001930727e-243	0.403473708618941	0.734	0.39	1.05349498777904e-238	0	SRP9
UBL3	1.15855299753731e-242	0.258594727152104	0.641	0.279	2.38766187262465e-238	0	UBL3
TAGLN2	2.79458207194062e-242	0.59929192001618	0.95	0.675	5.75935419206242e-238	0	TAGLN2
RAP2B	2.41124568165138e-241	0.294259033665433	0.609	0.257	4.96933622531532e-237	0	RAP2B
CHMP5	1.92999158008746e-240	0.323135808736968	0.72	0.345	3.97751964740224e-236	0	CHMP5
ATP5PO	2.1026776388575e-238	0.372338455152359	0.562	0.221	4.33340834592142e-234	0	ATP5PO
ERRFI1	6.27307548039294e-238	0.325612454818611	0.645	0.274	1.29281812575418e-233	0	ERRFI1
TSC22D1	1.07950060392935e-236	0.32008377591988	0.777	0.368	2.22474279463801e-232	0	TSC22D1
PDXK	1.52723722910592e-236	0.287892258304401	0.664	0.301	3.14748320546439e-232	0	PDXK
PNKD	3.68915092248076e-236	0.274447649210421	0.601	0.255	7.6029711361406e-232	0	PNKD
RHOC	1.97969530698335e-234	0.590227669197944	0.828	0.445	4.07995405816198e-230	0	RHOC
PPP1R14B	2.17852864885772e-234	0.580137763448091	0.766	0.44	4.48972969243088e-230	0	PPP1R14B
C9orf16	5.50965770685517e-233	0.677480777984017	0.742	0.448	1.13548535680578e-228	0	C9orf16
TMEM219	8.14569419182678e-233	0.389540499018928	0.743	0.397	1.67874611599358e-228	0	TMEM219
MXD1	3.17472821694901e-232	0.391528237294742	0.632	0.273	6.54279738231021e-228	0	MXD1
DNAJC15	3.25018779660604e-232	0.422805363284667	0.726	0.371	6.6983120300254e-228	0	DNAJC15
TXNDC17	1.16021735647499e-231	0.314743545293515	0.71	0.333	2.3910919499593e-227	0	TXNDC17
MEGF6	1.39102298409622e-231	0.334863481598892	0.25	0.057	2.8667592679239e-227	0	MEGF6
VDAC1	7.34236792566643e-228	0.396477914443251	0.785	0.41	1.51318860580059e-223	0	VDAC1
TMEM47	2.12024870745544e-227	0.373773550447845	0.334	0.104	4.36962056119491e-223	0	TMEM47
IFNGR2	7.02470289936783e-227	0.25963754900229	0.67	0.304	1.44772102053072e-222	0	IFNGR2
DHRS7	1.22624477082991e-226	0.392354623275381	0.705	0.353	2.52716784820336e-222	0	DHRS7
LAMTOR2	4.67781393851098e-226	0.357854554029757	0.681	0.344	9.64050674587728e-222	0	LAMTOR2
CHMP2A	6.90991757624573e-226	0.362040346082029	0.762	0.414	1.42406491328848e-221	0	CHMP2A
POLR1D	4.935067137008e-225	0.398490696273047	0.761	0.428	1.01706798626598e-220	0	POLR1D
DNPH1	9.14588767966176e-224	0.30265337123725	0.609	0.282	1.88487599190149e-219	0	DNPH1
CA2	1.94449361478553e-223	0.543109766903884	0.269	0.07	4.00740689071149e-219	0	CA2
GNB2	9.12436316553573e-222	0.358020358455959	0.777	0.403	1.88044000478526e-217	0	GNB2
MRPL57	1.84761862751584e-221	0.308883520022468	0.707	0.365	3.80775722944739e-217	0	MRPL57
C4orf48	6.50098825141848e-220	0.435500527790764	0.697	0.348	1.33978866873483e-215	0	C4orf48
TMED4	1.40900020897639e-219	0.25130975486818	0.683	0.32	2.90380853067945e-215	0	TMED4
PMEPA1	1.48134075846574e-219	0.611015635523962	0.73	0.374	3.05289516912204e-215	0	PMEPA1
TRAM1	1.76829560639841e-218	0.423965499070646	0.748	0.397	3.64428041522649e-214	0	TRAM1
BSG	1.87290733080762e-217	0.415264773322559	0.846	0.458	3.85987471806143e-213	0	BSG
DYNLT3	5.66425935178219e-217	0.263714766696644	0.606	0.266	1.16734720980879e-212	0	DYNLT3
MZT2A	2.31327872312407e-215	0.330439372465466	0.759	0.399	4.76743612048639e-211	0	MZT2A
ANKRD10	3.59033551037593e-215	0.273731744694308	0.65	0.309	7.39932245333375e-211	0	ANKRD10
SCP2	4.93052382912748e-215	0.329333897088668	0.741	0.364	1.01613165594488e-210	0	SCP2
CD59	2.57039398195058e-214	0.444711296091163	0.829	0.459	5.29732495740196e-210	0	CD59
SNRPE	2.03310785422496e-213	0.323102117087365	0.669	0.339	4.19003197677223e-209	0	SNRPE
COX17	2.48315176989714e-213	0.376367389029355	0.739	0.38	5.11752748258101e-209	0	COX17
KATNBL1	1.5309494618268e-212	0.299059906640538	0.519	0.21	3.15513374587885e-208	0	KATNBL1
CLIC1	8.33327932460925e-212	0.539621529040166	0.92	0.711	1.71740553600872e-207	0	CLIC1
PHB	8.25001350400015e-210	0.26474142458057	0.673	0.325	1.70024528303939e-205	0	PHB
GOLGB1	5.60178794081783e-209	0.304945060760705	0.777	0.411	1.15447247672315e-204	0	GOLGB1
PTGS2	3.44914487132284e-207	0.401133497784431	0.421	0.159	7.10834266530923e-203	0	PTGS2
EDF1	3.82142011844698e-207	0.495786062777952	0.912	0.653	7.87556472210739e-203	0	EDF1
ATP5MC2	1.82555209852592e-206	0.474924219990293	0.699	0.341	3.76228031985207e-202	0	ATP5MC2
DNAJC3	1.33613533263136e-205	0.261461883041792	0.657	0.316	2.75364130701997e-201	0	DNAJC3
NDUFB9	4.34459102099758e-205	0.413948364977591	0.707	0.373	8.95376763517392e-201	0	NDUFB9
ATP5F1E	5.11785343254411e-204	0.607614185653377	0.781	0.418	1.05473841391302e-199	0	ATP5F1E
TALDO1	4.02849761861667e-202	0.308859680320728	0.765	0.41	8.3023307422071e-198	0	TALDO1
IFI6	4.52200777337568e-199	0.422528883920443	0.581	0.265	9.31940582014995e-195	0	IFI6
MT-ND2	4.97615858739303e-199	0.78948914901077	0.985	0.911	1.02553652327583e-194	0	MT-ND2
RAB2A	1.77529777461955e-198	0.339130948681868	0.778	0.436	3.65871118371342e-194	0	RAB2A
KTN1	3.97789782798216e-197	0.375985384449613	0.834	0.507	8.19804963368843e-193	0	KTN1
CDA	8.03906097325301e-197	0.515978211170006	0.285	0.085	1.65677007597771e-192	0	CDA
RAB1A	8.02488402376757e-196	0.274071729985658	0.74	0.376	1.65384834845826e-191	0	RAB1A
IMPDH2	2.17002044842188e-195	0.276700403666808	0.531	0.241	4.47219514215264e-191	0	IMPDH2
MIDN	4.62942519315186e-195	0.444811553104845	0.792	0.456	9.54078238056667e-191	0	MIDN
ARF1	2.9736350905612e-193	0.375463543681397	0.872	0.573	6.12836455813757e-189	0	ARF1
BCAP31	4.13945946847512e-192	0.273883906795003	0.751	0.399	8.53101201858038e-188	0	BCAP31
C1orf43	8.42925545787229e-192	0.261617430543963	0.693	0.366	1.7371852573129e-187	0	C1orf43
FAM13A	1.11955397678413e-189	0.330547333647841	0.377	0.137	2.30728879075442e-185	0	FAM13A
PFDN2	3.64507326554724e-189	0.319895778168725	0.722	0.405	7.51213149296631e-185	0	PFDN2
VDAC2	6.8269335316159e-189	0.419590595081167	0.799	0.472	1.40696273153072e-184	0	VDAC2
ADAM28	1.72883005184457e-187	0.281749909756924	0.322	0.104	3.56294585384647e-183	0	ADAM28
TUBB2A	9.59778403742442e-187	0.273176636145051	0.645	0.305	1.9780073122728e-182	0	TUBB2A
COX6B1	1.27396788422349e-186	0.423136995670244	0.899	0.622	2.6255204125962e-182	0	COX6B1
EIF2S2	6.91758890542177e-186	0.254990779775192	0.77	0.417	1.42564589751837e-181	0	EIF2S2
MAFF	6.21448876379583e-185	0.271773695646622	0.707	0.361	1.28074398933068e-180	0	MAFF
ECM1	1.13604366020315e-182	0.423770238782424	0.462	0.189	2.34127237931268e-178	0	ECM1
JTB	1.87347871237599e-182	0.372419357674159	0.77	0.477	3.86105227833567e-178	0	JTB
KDELR1	2.48066564567683e-181	0.256979170321419	0.76	0.392	5.11240382917537e-177	0	KDELR1
SEM1	2.68026221956794e-179	0.347109585764001	0.805	0.483	5.52375240830757e-175	0	SEM1
NENF	2.33369777726943e-177	0.258825537782132	0.658	0.339	4.80951774917457e-173	0	NENF
AHNAK	6.90849744729928e-174	0.376282127956256	0.883	0.526	1.42377223891391e-169	0	AHNAK
CIB1	2.13687315617254e-173	0.588908941458953	0.878	0.565	4.40388188755598e-169	0	CIB1
MRPS21	8.72237958976354e-170	0.27929561904172	0.701	0.389	1.79759520965437e-165	0	MRPS21
PKM	3.79679334852002e-169	0.612393612324821	0.926	0.585	7.82481141196491e-165	0	PKM
SCAND1	6.3992435392977e-167	0.278497313707533	0.751	0.418	1.31882010101386e-162	0	SCAND1
CAST	2.02824230249735e-166	0.419404073121792	0.837	0.492	4.18000456121678e-162	0	CAST
ATP5MG	1.23139710695051e-163	0.311642775071544	0.689	0.339	2.5377862977143e-159	0	ATP5MG
VMP1	1.93804496435551e-163	0.284245275731201	0.825	0.473	3.99411686704026e-159	0	VMP1
LRRFIP1	7.72283871629994e-163	0.347137416883792	0.843	0.523	1.59159983104225e-158	0	LRRFIP1
TXNIP	4.27199262200783e-161	0.555908368594142	0.893	0.662	8.80414959469594e-157	0	TXNIP
P4HB	1.61993906475349e-159	0.349057189656105	0.872	0.499	3.33853241855048e-155	0	P4HB
NDUFB7	1.81885333682053e-159	0.284323238568379	0.768	0.449	3.74847484185342e-155	0	NDUFB7
UFC1	2.57754743304301e-159	0.270703935246068	0.724	0.426	5.31206750475835e-155	0	UFC1
MIF	1.66751824232011e-153	0.335276540041207	0.848	0.489	3.43658834559752e-149	0	MIF
SMPDL3A	6.78058883714505e-153	0.259771735178782	0.289	0.101	1.39741155344722e-148	0	SMPDL3A
EIF3A	4.84026613073246e-150	0.268976322196817	0.762	0.45	9.97530446882652e-146	0	EIF3A
KRT10	2.91914527855576e-148	0.255750391652042	0.745	0.434	6.01606650457556e-144	0	KRT10
ATF3	5.24892880526712e-148	0.667033023144552	0.77	0.505	1.0817517374775e-143	0	ATF3
NDUFB4	3.80669874496311e-146	0.258992228621528	0.801	0.477	7.84522544349448e-142	0	NDUFB4
COX5B	1.32309433278407e-145	0.315405881767624	0.895	0.601	2.72676511043469e-141	0	COX5B
OPTN	3.41293153924033e-145	0.251300610324651	0.568	0.283	7.03371060922039e-141	0	OPTN
TOMM20	1.38136810515998e-143	0.424383097471403	0.773	0.528	2.84686152792421e-139	0	TOMM20
SSR4	1.30172739172713e-142	0.336350216853723	0.881	0.656	2.68272998161044e-138	0	SSR4
COX6C	4.08231357024333e-142	0.378954126271543	0.867	0.621	8.41324003691448e-138	0	COX6C
CMTM6	5.5937456152564e-140	0.258989225830387	0.652	0.371	1.15281503384819e-135	0	CMTM6
COX7A2	8.93976651512323e-140	0.33779512948912	0.863	0.588	1.84239648110175e-135	0	COX7A2
P4HA1	9.55633344783413e-140	0.338763346148159	0.537	0.265	1.96946476026414e-135	0	P4HA1
MYL12A	3.09587816817643e-138	0.517346455854773	0.932	0.759	6.3802953167948e-134	0	MYL12A
TMEM59	6.77580527626865e-136	0.394576077013229	0.88	0.577	1.39642570938621e-131	0	TMEM59
UQCRQ	1.32602397410986e-135	0.274204671462426	0.82	0.483	2.732802808243e-131	0	UQCRQ
TPT1	3.01337414843722e-133	0.537035703617042	0.997	0.985	6.21026278251426e-129	0	TPT1
GPX4	5.57955216889344e-133	0.396188499175307	0.868	0.621	1.14988990648725e-128	0	GPX4
MGST3	3.2606295988033e-132	0.313973455308161	0.803	0.48	6.71983154017373e-128	0	MGST3
NUCKS1	5.28353729406317e-130	0.375503083899459	0.778	0.52	1.08888420093348e-125	0	NUCKS1
ACTG1	5.70831549646099e-130	0.40967686095965	0.982	0.895	1.17642674066565e-125	0	ACTG1
SEC61G	5.43100155115757e-128	0.289877573167386	0.847	0.53	1.11927510967806e-123	0	SEC61G
MT-CO2	1.34664589473769e-127	0.501574697184751	0.993	0.966	2.7753025244649e-123	0	MT-CO2
TMBIM6	7.37692028354278e-125	0.478957225039343	0.934	0.68	1.52030950123533e-120	0	TMBIM6
EIF3H	1.30226935013224e-124	0.34546814078606	0.79	0.535	2.68384690368754e-120	0	EIF3H
CST3	9.27919881607946e-124	0.387502887001192	0.969	0.656	1.91235008400581e-119	0	CST3
PRRC2C	9.88290859233915e-124	0.250013363946292	0.846	0.578	2.03676863179518e-119	0	PRRC2C
RPL27A	2.31905889037542e-122	0.317803982969374	0.97	0.85	4.7793484671747e-118	0	RPL27A
SQSTM1	4.20416743347921e-120	0.334500942761593	0.882	0.585	8.66436866365731e-116	0	SQSTM1
MT-ND4	2.75267728568845e-118	0.478013518121675	0.989	0.959	5.67299261807532e-114	0	MT-ND4
SPINK4	7.29030236553127e-117	0.898375421377132	0.265	0.105	1.50245841451234e-112	0	SPINK4
RPL31	2.37494722728168e-115	0.345469143268045	0.931	0.711	4.89452874070481e-111	0	RPL31
MT-ND3	5.10069232072052e-114	0.544280711366941	0.986	0.943	1.05120168037729e-109	0	MT-ND3
TPM3	5.95103795540083e-113	0.250345769849622	0.867	0.608	1.22644941222856e-108	0	TPM3
PABPC1	2.25211779613396e-109	0.400861680753905	0.907	0.731	4.64138956605247e-105	0	PABPC1
DAD1	6.16508865517265e-108	0.271063526276854	0.786	0.53	1.27056312094453e-103	0	DAD1
FXYD5	1.23815303224847e-105	0.261076604634286	0.789	0.522	2.55170958416086e-101	0	FXYD5
NOP53	3.41620154722433e-105	0.285752906348725	0.813	0.575	7.04044976867462e-101	0	NOP53
HSPB1	1.23342570442623e-102	0.383268493290502	0.936	0.641	2.54196703425201e-98	0	HSPB1
RPL36A	1.19016530303168e-99	0.3375929119719	0.913	0.723	2.45281167301799e-95	0	RPL36A
MT-ND5	1.66592326945238e-92	0.454021413276565	0.95	0.811	3.43330126601441e-88	0	MT-ND5
COX6A1	2.74952802851165e-92	0.263112064465293	0.859	0.593	5.66650231395966e-88	0	COX6A1
MT-ND1	1.07679751348541e-90	0.718054385200121	0.974	0.921	2.21917199554208e-86	0	MT-ND1
PGK1	1.86097128140168e-88	0.459892911042415	0.878	0.585	3.83527571384073e-84	0	PGK1
RPL36	3.72134876277017e-83	0.266973998282028	0.986	0.904	7.66932766519304e-79	0	RPL36
EEF2	1.98320687091212e-82	0.307291263410581	0.903	0.715	4.08719104026279e-78	0	EEF2
CHCHD2	3.69511651302531e-79	0.260891155017933	0.911	0.723	7.61526562169386e-75	0	CHCHD2
HSPA5	2.42893986286154e-62	0.343366862730667	0.851	0.612	5.00580216337134e-58	0	HSPA5
RPL8	4.81455716655134e-59	0.400813786556691	0.978	0.925	9.92232086454566e-55	0	RPL8
RPL12	2.34230228143973e-50	0.366040099220689	0.973	0.916	4.82725077181913e-46	0	RPL12
MT-CO1	3.00838076515453e-40	0.308593234365814	0.992	0.974	6.19997191890698e-36	0	MT-CO1
MT-CYB	5.00050710872201e-37	0.279143239052766	0.988	0.955	1.03055451003652e-32	0	MT-CYB
S100A4	1.34236936486027e-10	0.569742602178251	0.83	0.717	2.76648902404053e-06	0	S100A4
CCL3	0	4.15054363052321	0.919	0.248	0	1	CCL3
APOE	0	3.96829288674845	0.769	0.192	0	1	APOE
C1QB	0	3.91951764579372	0.951	0.154	0	1	C1QB
SPP1	0	3.88315590790742	0.772	0.24	0	1	SPP1
C1QA	0	3.86176910497738	0.961	0.158	0	1	C1QA
CCL4L2	0	3.62796001649873	0.859	0.269	0	1	CCL4L2
C1QC	0	3.58708382103302	0.923	0.104	0	1	C1QC
CCL3L3	0	3.50039230265857	0.55	0.144	0	1	CCL3L3
CD74	0	3.35400488451925	0.995	0.578	0	1	CD74
HLA-DRA	0	3.29957206989884	0.995	0.472	0	1	HLA-DRA
CCL4	0	3.22529831378159	0.897	0.317	0	1	CCL4
CD14	0	3.19917735470488	0.896	0.132	0	1	CD14
HLA-DRB1	0	3.15644485063578	0.982	0.426	0	1	HLA-DRB1
HLA-DPA1	0	3.11486011932151	0.979	0.409	0	1	HLA-DPA1
FTL	0	3.06040220053668	1	0.948	0	1	FTL
HLA-DQA1	0	3.04921485516375	0.929	0.244	0	1	HLA-DQA1
CCL3L1	0	3.03365157368943	0.293	0.049	0	1	CCL3L1
TYROBP	0	3.01570667377961	0.936	0.174	0	1	TYROBP
APOC1	0	3.01161316413959	0.601	0.126	0	1	APOC1
HLA-DPB1	0	2.91924796519703	0.969	0.398	0	1	HLA-DPB1
FCGR2A	0	2.87479852014941	0.846	0.102	0	1	FCGR2A
HLA-DQB1	0	2.76874555936657	0.911	0.27	0	1	HLA-DQB1
FCGR3A	0	2.76222738913005	0.831	0.084	0	1	FCGR3A
FOLR2	0	2.757280319528	0.74	0.064	0	1	FOLR2
CXCL3	0	2.7425475462122	0.782	0.28	0	1	CXCL3
FCER1G	0	2.74253809658261	0.906	0.165	0	1	FCER1G
AIF1	0	2.74226683782667	0.91	0.13	0	1	AIF1
IL1B	0	2.73818304063172	0.753	0.178	0	1	IL1B
CTSB	0	2.7025387446371	0.966	0.555	0	1	CTSB
PLTP	0	2.66881229695997	0.762	0.193	0	1	PLTP
MRC1	0	2.63960995511824	0.796	0.084	0	1	MRC1
CTSD	0	2.63602956907296	0.924	0.594	0	1	CTSD
F13A1	0	2.62456840404505	0.722	0.099	0	1	F13A1
MS4A7	0	2.61670674481832	0.799	0.068	0	1	MS4A7
GPNMB	0	2.61378317917909	0.733	0.134	0	1	GPNMB
CD163	0	2.57012161856912	0.799	0.076	0	1	CD163
MS4A6A	0	2.56642219235295	0.808	0.083	0	1	MS4A6A
CXCL2	0	2.50904917295094	0.825	0.314	0	1	CXCL2
CCL13	0	2.47728918424111	0.509	0.042	0	1	CCL13
CXCL8	0	2.46831669567584	0.873	0.383	0	1	CXCL8
CCL2	0	2.4532736242051	0.606	0.117	0	1	CCL2
SELENOP	0	2.44676235572241	0.664	0.206	0	1	SELENOP
CTSZ	0	2.42250254523918	0.924	0.488	0	1	CTSZ
HLA-DMA	0	2.36905588428172	0.834	0.221	0	1	HLA-DMA
MSR1	0	2.35715272218324	0.789	0.057	0	1	MSR1
CD68	0	2.33344332161773	0.836	0.252	0	1	CD68
GPX1	0	2.31818667772974	0.624	0.259	0	1	GPX1
MS4A4A	0	2.2789382688254	0.728	0.051	0	1	MS4A4A
SOD2	0	2.26179169768168	0.9	0.457	0	1	SOD2
SLCO2B1	0	2.24572878705553	0.746	0.071	0	1	SLCO2B1
MAFB	0	2.23838999684531	0.784	0.184	0	1	MAFB
VSIG4	0	2.21351129176656	0.712	0.054	0	1	VSIG4
RNASE11	0	2.20921910018179	0.656	0.298	0	1	RNASE1
CFD	0	2.19632158580166	0.672	0.104	0	1	CFD
CTSL	0	2.16765692443128	0.79	0.287	0	1	CTSL
FCGRT	0	2.1571388497812	0.852	0.389	0	1	FCGRT
HLA-DQA2	0	2.085559569357	0.605	0.081	0	1	HLA-DQA2
DAB2	0	2.04390566415334	0.748	0.213	0	1	DAB2
HLA-DMB	0	1.98973156882444	0.74	0.102	0	1	HLA-DMB
CTSC	0	1.97605267529034	0.84	0.401	0	1	CTSC
NPC2	0	1.96795090254169	0.899	0.482	0	1	NPC2
PSAP	0	1.94995142146068	0.914	0.573	0	1	PSAP
SGK1	0	1.94245693231679	0.745	0.278	0	1	SGK1
C5AR1	0	1.94043315109851	0.699	0.066	0	1	C5AR1
STAB1	0	1.92777176856948	0.635	0.074	0	1	STAB1
LAPTM5	0	1.90254162972541	0.898	0.354	0	1	LAPTM5
GLUL	0	1.89077273801603	0.857	0.429	0	1	GLUL
HMOX1	0	1.87702813504562	0.565	0.09	0	1	HMOX1
TREM2	0	1.87372180021537	0.631	0.03	0	1	TREM2
PLEK	0	1.8505118849943	0.705	0.089	0	1	PLEK
TMEM176B	0	1.84686832575488	0.815	0.328	0	1	TMEM176B
CTSS	0	1.8467522875912	0.81	0.359	0	1	CTSS
SLC16A10	0	1.83879209261615	0.594	0.052	0	1	SLC16A10
IGSF6	0	1.8103084154832	0.636	0.052	0	1	IGSF6
C3AR1	0	1.79630941615854	0.665	0.052	0	1	C3AR1
ITGB2	0	1.7908953499442	0.805	0.259	0	1	ITGB2
CSF1R	0	1.76356370432251	0.665	0.055	0	1	CSF1R
LGMN	0	1.75674640385958	0.677	0.286	0	1	LGMN
FCGR1A	0	1.74448046913804	0.651	0.038	0	1	FCGR1A
CYBB	0	1.73105190370932	0.692	0.079	0	1	CYBB
PLD3	0	1.7206332192471	0.728	0.325	0	1	PLD3
CD83	0	1.71756143634599	0.817	0.278	0	1	CD83
OTUD1	0	1.70193385912138	0.595	0.214	0	1	OTUD1
BCL2A1	0	1.68847246520765	0.687	0.138	0	1	BCL2A1
IER3	0	1.66571146024581	0.918	0.591	0	1	IER3
NUPR1	0	1.66162106671751	0.53	0.181	0	1	NUPR1
PLIN2	0	1.64011406065502	0.721	0.289	0	1	PLIN2
KCTD12	0	1.63599434263448	0.7	0.212	0	1	KCTD12
TYMP	0	1.62129552230208	0.83	0.42	0	1	TYMP
GPR34	0	1.61890862807181	0.584	0.028	0	1	GPR34
SPI1	0	1.61507307914539	0.679	0.064	0	1	SPI1
GRN	0	1.60335628150317	0.83	0.455	0	1	GRN
GPR183	0	1.5976959629365	0.702	0.22	0	1	GPR183
ASAH1	0	1.59366713542039	0.737	0.352	0	1	ASAH1
LAIR1	0	1.5887747269003	0.66	0.07	0	1	LAIR1
RGS1	0	1.55943188960613	0.712	0.252	0	1	RGS1
RASSF4	0	1.53980044190899	0.642	0.097	0	1	RASSF4
ACP5	0	1.50014723643002	0.492	0.102	0	1	ACP5
PLAUR	0	1.49401386786172	0.806	0.415	0	1	PLAUR
MFSD1	0	1.48707709593339	0.678	0.204	0	1	MFSD1
ALOX5AP	0	1.4813425307503	0.701	0.185	0	1	ALOX5AP
CLEC7A	0	1.47630820405999	0.62	0.052	0	1	CLEC7A
THBD	0	1.47015870844808	0.5	0.124	0	1	THBD
NAMPT	0	1.44939359799635	0.797	0.458	0	1	NAMPT
CH25H	0	1.44611358674606	0.332	0.043	0	1	CH25H
CAPG	0	1.41169164158387	0.781	0.394	0	1	CAPG
FCGR2B	0	1.40099839163803	0.46	0.057	0	1	FCGR2B
CREG1	0	1.3994657122836	0.693	0.282	0	1	CREG1
SRGN	0	1.39759701961947	0.935	0.506	0	1	SRGN
C1orf162	0	1.39352729422566	0.636	0.086	0	1	C1orf162
OLR1	0	1.37143330815217	0.521	0.052	0	1	OLR1
FTH1	0	1.36839475133841	0.998	0.962	0	1	FTH1
NR4A3	0	1.35682802312684	0.579	0.215	0	1	NR4A3
CXCL161	0	1.3564919379356	0.699	0.23	0	1	CXCL16
PILRA	0	1.35536507963129	0.591	0.035	0	1	PILRA
SDCBP	0	1.34088841746475	0.826	0.515	0	1	SDCBP
NINJ1	0	1.3375144528747	0.691	0.258	0	1	NINJ1
CD4	0	1.33462565197197	0.629	0.1	0	1	CD4
CPVL	0	1.32979833934044	0.577	0.104	0	1	CPVL
PMP22	0	1.31634849027173	0.683	0.219	0	1	PMP22
ICAM1	0	1.31535200314588	0.624	0.189	0	1	ICAM1
C2	0	1.3009986311575	0.524	0.118	0	1	C2
TMEM176A	0	1.29901302767022	0.706	0.269	0	1	TMEM176A
PPT1	0	1.29762030588614	0.687	0.242	0	1	PPT1
ABL2	0	1.29601408308291	0.587	0.232	0	1	ABL2
CEBPD	0	1.28736128747628	0.776	0.41	0	1	CEBPD
ARHGAP18	0	1.27876732725628	0.699	0.279	0	1	ARHGAP18
CD84	0	1.27044790333051	0.606	0.072	0	1	CD84
LST1	0	1.26994533858515	0.643	0.078	0	1	LST1
CPM	0	1.25954055196253	0.569	0.122	0	1	CPM
MNDA	0	1.25806370024275	0.573	0.053	0	1	MNDA
RNF130	0	1.24750446966652	0.657	0.227	0	1	RNF130
CD93	0	1.24679052506039	0.572	0.081	0	1	CD93
CTSH	0	1.24388413952054	0.669	0.247	0	1	CTSH
CD86	0	1.2410721392874	0.59	0.046	0	1	CD86
NFKBIA	0	1.23298912652482	0.922	0.733	0	1	NFKBIA
ADAP2	0	1.22461431787362	0.563	0.053	0	1	ADAP2
LITAF	0	1.21958726392253	0.766	0.446	0	1	LITAF
FGL2	0	1.21741927763542	0.525	0.06	0	1	FGL2
RNASE6	0	1.18616534900475	0.565	0.048	0	1	RNASE6
LY96	0	1.18549736052541	0.607	0.145	0	1	LY96
FPR3	0	1.17970934366697	0.513	0.023	0	1	FPR3
LCP2	0	1.17512896568569	0.592	0.112	0	1	LCP2
TMIGD3	0	1.17225697480668	0.367	0.013	0	1	TMIGD3
CD81	0	1.1701844386819	0.883	0.601	0	1	CD81
RASGEF1B	0	1.16744300643795	0.641	0.222	0	1	RASGEF1B
ETS2	0	1.1578141184869	0.668	0.287	0	1	ETS2
CEBPB	0	1.1513616995473	0.845	0.527	0	1	CEBPB
TNFSF13B	0	1.13418676807641	0.559	0.081	0	1	TNFSF13B
IL4I1	0	1.13031540836954	0.358	0.033	0	1	IL4I1
CST31	0	1.1297298386175	0.96	0.667	0	1	CST3
RAB31	0	1.12478125288837	0.678	0.233	0	1	RAB31
ITM2B	0	1.11873126317172	0.937	0.781	0	1	ITM2B
MPEG1	0	1.10955271627145	0.517	0.034	0	1	MPEG1
SLC15A3	0	1.10882285673105	0.546	0.072	0	1	SLC15A3
S100A9	0	1.10585639137274	0.728	0.137	0	1	S100A9
TPP1	0	1.10581591696296	0.652	0.282	0	1	TPP1
FUCA1	0	1.10410409909763	0.539	0.174	0	1	FUCA1
ABCA1	0	1.10256302267621	0.568	0.16	0	1	ABCA1
IL2RA	0	1.10234324757428	0.454	0.042	0	1	IL2RA
NPL	0	1.09938864783176	0.515	0.049	0	1	NPL
AKR1B1	0	1.09638259391547	0.591	0.184	0	1	AKR1B1
LILRB4	0	1.09535205997787	0.515	0.029	0	1	LILRB4
ATP6V0B	0	1.08823052631335	0.77	0.477	0	1	ATP6V0B
MARCKS	0	1.08780942509942	0.829	0.512	0	1	MARCKS
PLA2G7	0	1.08626066453702	0.342	0.017	0	1	PLA2G7
COLEC12	0	1.0820939432874	0.491	0.072	0	1	COLEC12
RGS10	0	1.08143476058228	0.672	0.296	0	1	RGS10
SAP30	0	1.07526734847805	0.565	0.197	0	1	SAP30
SLC11A1	0	1.0728876659629	0.468	0.054	0	1	SLC11A1
RNASET2	0	1.07275462573218	0.768	0.456	0	1	RNASET2
VAMP81	0	1.05980738419612	0.785	0.426	0	1	VAMP8
PLXDC2	0	1.04772455737314	0.616	0.156	0	1	PLXDC2
HLA-DOA	0	1.04336773629304	0.506	0.033	0	1	HLA-DOA
ATP6V1B2	0	1.04072270094328	0.567	0.175	0	1	ATP6V1B2
ACSL1	0	1.03533293797378	0.561	0.179	0	1	ACSL1
TBXAS1	0	1.03474481552832	0.55	0.082	0	1	TBXAS1
BRI3	0	1.02514423321464	0.829	0.547	0	1	BRI3
GNAI2	0	1.01911310476615	0.816	0.556	0	1	GNAI2
ARRB2	0	1.01765910946184	0.596	0.132	0	1	ARRB2
SLAMF8	0	1.01623741480429	0.509	0.04	0	1	SLAMF8
NLRP3	0	1.01465130687354	0.397	0.042	0	1	NLRP3
VMO1	0	1.007221863227	0.41	0.06	0	1	VMO1
LY86	0	1.00638054426363	0.542	0.061	0	1	LY86
GK	0	1.00381114503844	0.485	0.115	0	1	GK
HEXA	0	1.00216634679914	0.634	0.286	0	1	HEXA
SIRPA	0	1.00085262749102	0.528	0.07	0	1	SIRPA
HAVCR2	0	1.000044915871	0.534	0.049	0	1	HAVCR2
IL1A	0	0.994094181761737	0.311	0.042	0	1	IL1A
BMP2K	0	0.993988147337955	0.536	0.124	0	1	BMP2K
SAT1	0	0.99194405785168	0.92	0.771	0	1	SAT1
TLR2	0	0.988910529383271	0.502	0.047	0	1	TLR2
GAA	0	0.978137105682396	0.568	0.171	0	1	GAA
PHACTR1	0	0.976199406315577	0.526	0.097	0	1	PHACTR1
SDC3	0	0.973546239411412	0.469	0.1	0	1	SDC3
DSE	0	0.966230399532026	0.56	0.157	0	1	DSE
LIPA	0	0.963588561868073	0.502	0.174	0	1	LIPA
ZEB2	0	0.961055618017819	0.652	0.217	0	1	ZEB2
GM2A	0	0.956733653492767	0.499	0.104	0	1	GM2A
MERTK	0	0.955847118562042	0.474	0.029	0	1	MERTK
QKI	0	0.950464677905665	0.655	0.299	0	1	QKI
NCF2	0	0.947019097295855	0.513	0.071	0	1	NCF2
FPR1	0	0.935864378138205	0.5	0.052	0	1	FPR1
SAMHD1	0	0.933280581324215	0.571	0.148	0	1	SAMHD1
HCLS1	0	0.92623748168878	0.629	0.194	0	1	HCLS1
LHFPL2	0	0.921993733377026	0.513	0.143	0	1	LHFPL2
AP1B1	0	0.921554046636279	0.548	0.169	0	1	AP1B1
EMILIN2	0	0.91888740545576	0.513	0.095	0	1	EMILIN2
HEXB	0	0.915377265503062	0.621	0.283	0	1	HEXB
ITGAX	0	0.914063359211744	0.461	0.046	0	1	ITGAX
MPP1	0	0.913012098152989	0.503	0.078	0	1	MPP1
CYBA	0	0.911956546820389	0.922	0.778	0	1	CYBA
CD209	0	0.900151457903228	0.316	0.01	0	1	CD209
IL18	0	0.889815977634849	0.523	0.156	0	1	IL18
NCF4	0	0.878162726627182	0.53	0.078	0	1	NCF4
OGFRL1	0	0.871995728844145	0.51	0.14	0	1	OGFRL1
GNS	0	0.870410001000118	0.565	0.221	0	1	GNS
EPB41L3	0	0.86240157542454	0.455	0.042	0	1	EPB41L3
SLC1A3	0	0.860767640968895	0.438	0.047	0	1	SLC1A3
TTYH3	0	0.859872891151728	0.57	0.217	0	1	TTYH3
SCPEP1	0	0.852238693835757	0.543	0.183	0	1	SCPEP1
MAF	0	0.84475804815199	0.601	0.231	0	1	MAF
CD302	0	0.844299838231795	0.507	0.102	0	1	CD302
OSM	0	0.842979925435267	0.339	0.042	0	1	OSM
ALCAM	0	0.833927537337206	0.519	0.187	0	1	ALCAM
CD300A	0	0.831494806349005	0.462	0.048	0	1	CD300A
NRP1	0	0.830528746559653	0.573	0.195	0	1	NRP1
TREM1	0	0.830021922068392	0.384	0.056	0	1	TREM1
A2M	0	0.827746042985678	0.685	0.187	0	1	A2M
RAB20	0	0.817789429826209	0.495	0.131	0	1	RAB20
ADA2	0	0.816873409686845	0.469	0.048	0	1	ADA2
LYN	0	0.81498624059949	0.569	0.199	0	1	LYN
TGFBI	0	0.809680782025612	0.643	0.242	0	1	TGFBI
CD53	0	0.80858534810671	0.688	0.236	0	1	CD53
SNX10	0	0.798404894770833	0.473	0.103	0	1	SNX10
FERMT3	0	0.796181755267734	0.565	0.193	0	1	FERMT3
GAL3ST4	0	0.79585418584497	0.37	0.031	0	1	GAL3ST4
SLC7A7	0	0.795097992688789	0.476	0.101	0	1	SLC7A7
ENPP2	0	0.789592000099812	0.423	0.064	0	1	ENPP2
TNFSF12	0	0.787338912100771	0.571	0.213	0	1	TNFSF12
NCKAP1L	0	0.786216674954945	0.505	0.077	0	1	NCKAP1L
IQGAP2	0	0.781440374763934	0.56	0.188	0	1	IQGAP2
CALHM6	0	0.78143688990836	0.421	0.054	0	1	CALHM6
ITGAM	0	0.778533070140268	0.462	0.045	0	1	ITGAM
HCK	0	0.772850393290326	0.444	0.035	0	1	HCK
IGSF21	0	0.761677506580001	0.337	0.009	0	1	IGSF21
KCNMA1	0	0.753424879128963	0.38	0.033	0	1	KCNMA1
FYB1	0	0.740109614930859	0.63	0.193	0	1	FYB1
LYZ1	0	0.738216863390762	0.85	0.403	0	1	LYZ
THEMIS2	0	0.734784450532728	0.454	0.078	0	1	THEMIS2
RNF144B	0	0.72920555169393	0.431	0.076	0	1	RNF144B
CSF2RA	0	0.728855296380607	0.433	0.032	0	1	CSF2RA
PLXND1	0	0.721908223956939	0.526	0.147	0	1	PLXND1
MCOLN1	0	0.715970391453042	0.471	0.134	0	1	MCOLN1
ALOX5	0	0.711580741474292	0.503	0.146	0	1	ALOX5
SYK	0	0.70884496838556	0.474	0.107	0	1	SYK
SLC31A2	0	0.69581738580476	0.457	0.081	0	1	SLC31A2
IFI30	0	0.682501577432413	0.361	0.059	0	1	IFI30
GPX3	0	0.67336870137472	0.418	0.081	0	1	GPX3
SLC43A3	0	0.670207379643789	0.432	0.109	0	1	SLC43A3
CCR1	0	0.669990018598146	0.359	0.017	0	1	CCR1
SLC8A1	0	0.66716885798236	0.401	0.038	0	1	SLC8A1
SIGLEC1	0	0.660916363374207	0.333	0.012	0	1	SIGLEC1
C1orf54	0	0.652989637287499	0.401	0.101	0	1	C1orf54
FMNL2	0	0.642684066752761	0.433	0.105	0	1	FMNL2
MYO5A	0	0.631577797181621	0.439	0.095	0	1	MYO5A
TFEC	0	0.628850103559215	0.389	0.024	0	1	TFEC
TNFRSF1B	0	0.628561861633106	0.543	0.161	0	1	TNFRSF1B
LILRB5	0	0.627104981077984	0.276	0.006	0	1	LILRB5
PTAFR	0	0.623682887027745	0.398	0.057	0	1	PTAFR
RENBP	0	0.621188463778219	0.395	0.04	0	1	RENBP
SLC11A2	0	0.615096413186904	0.417	0.12	0	1	SLC11A2
GPR137B	0	0.609890378782729	0.439	0.127	0	1	GPR137B
LRRC25	0	0.609347430214651	0.383	0.017	0	1	LRRC25
CLEC5A	0	0.606493629800417	0.27	0.026	0	1	CLEC5A
STX11	0	0.605820269010865	0.421	0.096	0	1	STX11
PIK3AP1	0	0.604519854531036	0.41	0.083	0	1	PIK3AP1
DMXL2	0	0.604312702651081	0.386	0.07	0	1	DMXL2
NAIP	0	0.603101829682733	0.401	0.052	0	1	NAIP
LILRB3	0	0.599850116427925	0.385	0.026	0	1	LILRB3
CCRL2	0	0.597556560652001	0.323	0.051	0	1	CCRL2
MTSS1	0	0.596146665579675	0.41	0.094	0	1	MTSS1
HPGDS	0	0.593588384963609	0.352	0.024	0	1	HPGDS
CYTH4	0	0.587137777885494	0.388	0.053	0	1	CYTH4
FCGR1B	0	0.585184849422794	0.317	0.014	0	1	FCGR1B
LILRB2	0	0.582884180213364	0.355	0.019	0	1	LILRB2
SLC2A5	0	0.577013706336555	0.28	0.024	0	1	SLC2A5
DOCK4	0	0.568285578316578	0.357	0.064	0	1	DOCK4
GPR84	0	0.568263197138402	0.311	0.025	0	1	GPR84
S100B	0	0.566758532027862	0.297	0.028	0	1	S100B
LINC01094	0	0.566008974885003	0.262	0.014	0	1	LINC01094
TM6SF1	0	0.557872784987034	0.362	0.027	0	1	TM6SF1
DOK2	0	0.557355026080987	0.47	0.101	0	1	DOK2
FRMD4A	0	0.554929391842222	0.376	0.069	0	1	FRMD4A
GNB4	0	0.554560558869128	0.408	0.102	0	1	GNB4
PARVG	0	0.550154270423207	0.427	0.074	0	1	PARVG
ICAM4	0	0.549878133937507	0.27	0.04	0	1	ICAM4
CD72	0	0.549425297927206	0.313	0.034	0	1	CD72
MARCH1	0	0.544627433168509	0.273	0.018	0	1	MARCH1
IL10RA	0	0.542600324956761	0.488	0.115	0	1	IL10RA
CASP1	0	0.541250818354024	0.432	0.105	0	1	CASP1
IRAK3	0	0.540777875552297	0.421	0.086	0	1	IRAK3
PLXNC1	0	0.540580009695141	0.382	0.072	0	1	PLXNC1
DOCK2	0	0.536386055619205	0.453	0.084	0	1	DOCK2
TMEM37	0	0.532679863084759	0.336	0.066	0	1	TMEM37
CR1	0	0.523659656718603	0.287	0.02	0	1	CR1
OLFML2B	0	0.523245417928651	0.429	0.109	0	1	OLFML2B
FAM20A	0	0.522043013330309	0.293	0.031	0	1	FAM20A
PYGL	0	0.506689013228181	0.368	0.072	0	1	PYGL
IRF8	0	0.505895569346684	0.44	0.106	0	1	IRF8
CIITA	0	0.502961386467233	0.334	0.036	0	1	CIITA
ADAMTSL4	0	0.502553585164788	0.332	0.057	0	1	ADAMTSL4
PLA2G15	0	0.498627327475953	0.35	0.083	0	1	PLA2G15
SLC43A2	0	0.497260791172514	0.392	0.08	0	1	SLC43A2
RGL1	0	0.496782038160942	0.321	0.063	0	1	RGL1
SH2B3	0	0.496289718601949	0.397	0.097	0	1	SH2B3
PREX1	0	0.494022731704186	0.465	0.113	0	1	PREX1
CD33	0	0.492718755334241	0.323	0.024	0	1	CD33
SIGLEC10	0	0.492447784485336	0.301	0.024	0	1	SIGLEC10
OSCAR	0	0.488451383375614	0.303	0.025	0	1	OSCAR
ADORA3	0	0.48826033101742	0.274	0.006	0	1	ADORA3
LAT2	0	0.486945223305566	0.395	0.067	0	1	LAT2
LTC4S	0	0.480694320873195	0.362	0.078	0	1	LTC4S
ZNF385A	0	0.48052926036493	0.345	0.077	0	1	ZNF385A
EVI2A	0	0.479688959994897	0.42	0.1	0	1	EVI2A
RIN3	0	0.473785240984322	0.412	0.102	0	1	RIN3
EVI2B	0	0.471636071979029	0.512	0.146	0	1	EVI2B
TLR4	0	0.470992553089249	0.322	0.044	0	1	TLR4
PTGS1	0	0.464624872911667	0.342	0.036	0	1	PTGS1
CMKLR1	0	0.453377406146905	0.3	0.023	0	1	CMKLR1
CEBPA	0	0.441820756603694	0.283	0.05	0	1	CEBPA
MYO1F	0	0.438691227141294	0.4	0.066	0	1	MYO1F
RRAGD	0	0.431663727159316	0.314	0.058	0	1	RRAGD
SLC7A8	0	0.428068905477669	0.288	0.055	0	1	SLC7A8
SLC37A2	0	0.420962909434329	0.25	0.015	0	1	SLC37A2
KCNAB2	0	0.415764603482235	0.377	0.079	0	1	KCNAB2
CLEC4A	0	0.414556022802546	0.275	0.027	0	1	CLEC4A
GATM	0	0.406020689622527	0.367	0.088	0	1	GATM
GIMAP4	0	0.405322354711988	0.416	0.096	0	1	GIMAP4
FGD2	0	0.398185183543107	0.251	0.037	0	1	FGD2
WAS	0	0.396956119610865	0.433	0.103	0	1	WAS
P2RX7	0	0.396785449550534	0.27	0.016	0	1	P2RX7
LRMDA	0	0.395977639107249	0.319	0.07	0	1	LRMDA
ST3GAL6	0	0.393326795460297	0.27	0.046	0	1	ST3GAL6
PIK3R5	0	0.386639614997771	0.315	0.035	0	1	PIK3R5
TSPAN33	0	0.383015772207376	0.281	0.044	0	1	TSPAN33
SLA	0	0.377161165134864	0.517	0.139	0	1	SLA
PECAM1	0	0.371487502408754	0.489	0.088	0	1	PECAM1
AOAH	0	0.364131696014745	0.277	0.042	0	1	AOAH
TLR7	0	0.361901057087817	0.25	0.009	0	1	TLR7
CLIC2	0	0.360855055690998	0.252	0.039	0	1	CLIC2
BTK	0	0.355230149794656	0.295	0.034	0	1	BTK
MCTP1	0	0.35305049580612	0.284	0.042	0	1	MCTP1
KLHL6	0	0.317639463045676	0.29	0.048	0	1	KLHL6
PLEKHO2	4.64370374738701e-307	0.560645663923079	0.406	0.113	9.57020905298989e-303	1	PLEKHO2
RNF13	1.57807588597127e-305	0.87526955428539	0.586	0.262	3.2522565933982e-301	1	RNF13
RCAN1	2.12329948331561e-304	1.52499594013732	0.427	0.135	4.37590790516515e-300	1	RCAN1
ITPR2	2.41488281149654e-303	0.755229075942968	0.501	0.177	4.97683198621322e-299	1	ITPR2
ARHGAP4	1.35450470507599e-301	0.503991909073478	0.458	0.134	2.79149874669111e-297	1	ARHGAP4
MMP19	1.81632397388243e-300	0.874314943776769	0.32	0.073	3.74326207777431e-296	1	MMP19
GRINA	1.48483647900899e-297	0.812078634122907	0.583	0.254	3.06009949958963e-293	1	GRINA
PLAU	2.91534182626383e-296	0.985158193589491	0.577	0.225	6.00822796974712e-292	1	PLAU
RASGRP3	1.30145901886993e-294	0.506652913977671	0.293	0.059	2.68217689198905e-290	1	RASGRP3
OAZ1	1.12431270123324e-292	0.752164695681507	0.915	0.799	2.31709604597158e-288	1	OAZ1
DRAM1	1.40634208168971e-291	0.592160991806532	0.41	0.126	2.89833039615433e-287	1	DRAM1
PYCARD	3.07300710355957e-290	0.848399865012575	0.63	0.28	6.33316033972591e-286	1	PYCARD
ETV5	2.71276579726011e-288	0.566332594964465	0.351	0.092	5.59073903157337e-284	1	ETV5
UCP2	3.83247259270878e-288	0.603853743097878	0.51	0.168	7.89834276631353e-284	1	UCP2
HBEGF	3.57710258000266e-287	1.21868367221301	0.557	0.231	7.37205070712749e-283	1	HBEGF
DAPK11	1.56995448156863e-286	0.504352324882347	0.422	0.128	3.2355191910648e-282	1	DAPK1
ST8SIA4	1.8331926282688e-286	0.324216380853312	0.336	0.075	3.77802668759918e-282	1	ST8SIA4
MAP3K8	5.01264472825856e-285	0.855839729590058	0.594	0.254	1.03305595204681e-280	1	MAP3K8
FCHO2	1.13846231084315e-283	0.642875273490524	0.475	0.172	2.34625697641664e-279	1	FCHO2
AP2A2	1.57090791992121e-282	0.649438301823484	0.489	0.185	3.23748413216563e-278	1	AP2A2
CCDC88A	3.33669016033504e-282	0.66088381856488	0.499	0.18	6.87658475143449e-278	1	CCDC88A
RBPJ	3.81102241590667e-281	1.06040314706513	0.676	0.36	7.85413609694205e-277	1	RBPJ
TMSB4X	5.0956732726928e-281	0.594638368818655	0.999	0.977	1.05016730476926e-276	1	TMSB4X
ATP6V1F	8.76320990899141e-281	1.0878580605402	0.737	0.466	1.80600993014404e-276	1	ATP6V1F
SOAT1	1.03225683685348e-280	0.538514063455754	0.402	0.119	2.12737811507134e-276	1	SOAT1
CYFIP1	3.23809366549203e-280	0.759008654030173	0.556	0.24	6.67338723521253e-276	1	CYFIP1
HNMT	2.0182332812654e-279	0.752403214063806	0.558	0.236	4.15937696935986e-275	1	HNMT
FES	3.75311901823156e-279	0.382844283692531	0.306	0.069	7.73480298467343e-275	1	FES
SELPLG	2.81931859375179e-277	0.382714725250156	0.349	0.086	5.81033368986306e-273	1	SELPLG
HSPA1A	8.53231222488673e-275	1.08691788587448	0.943	0.798	1.75842422642691e-270	1	HSPA1A
MGAT1	2.30086883951345e-272	0.857855606253021	0.632	0.313	4.74186059135327e-268	1	MGAT1
RBM471	1.26469447303199e-270	0.595059758880549	0.519	0.191	2.60640883947163e-266	1	RBM47
GNPDA1	5.03068039556749e-270	0.545631141236196	0.416	0.136	1.0367729227225e-265	1	GNPDA1
MGAT4A	3.50945226512998e-269	0.529590266330244	0.477	0.161	7.23263017320637e-265	1	MGAT4A
RB1	1.20060588128662e-268	0.721961118095283	0.515	0.205	2.47432866074359e-264	1	RB1
LPAR6	1.3403625246502e-268	0.658877826106865	0.436	0.142	2.7623531270516e-264	1	LPAR6
TNFAIP2	2.58765914701631e-268	0.623655102325059	0.517	0.195	5.33290673608592e-264	1	TNFAIP2
NR4A2	4.2411557159182e-266	1.15918622414414	0.765	0.458	8.74059781493581e-262	1	NR4A2
LAP3	3.99204068752297e-265	0.803659145149477	0.549	0.234	8.22719665291608e-261	1	LAP3
ENG	1.29992794212146e-264	0.52201807459672	0.476	0.161	2.67902149591813e-260	1	ENG
APBB1IP	8.60003978556127e-264	0.396332052051584	0.437	0.123	1.77238219940632e-259	1	APBB1IP
FUOM	1.89158539820988e-261	0.455214198256602	0.385	0.11	3.89836834717073e-257	1	FUOM
CELF2	8.49191434243355e-259	0.472260481430819	0.559	0.195	1.75009862683213e-254	1	CELF2
ATP6AP1	1.18563649219245e-257	0.783325933575327	0.625	0.317	2.44347824675943e-253	1	ATP6AP1
PTGER4	3.33117498511717e-257	0.612584903429364	0.469	0.158	6.86521852682799e-253	1	PTGER4
NCOA4	6.22186338246095e-255	0.849931667049049	0.576	0.276	1.28226382449138e-250	1	NCOA4
BLVRA	5.33901996405865e-254	0.651884721138599	0.478	0.181	1.10031862439285e-249	1	BLVRA
TSPAN4	7.66326262272727e-253	0.602088052162138	0.502	0.186	1.57932179391786e-248	1	TSPAN4
TCN2	1.74574068868542e-252	0.437763034232007	0.318	0.084	3.59779698531178e-248	1	TCN2
EGR2	1.43140860463306e-251	1.14982413297325	0.391	0.128	2.94998999328827e-247	1	EGR2
TNF	4.71652637526296e-250	1.16473123882356	0.417	0.139	9.72028920677943e-246	1	TNF
GAS2L3	3.15030961072506e-249	0.314040610038127	0.262	0.056	6.49247307674328e-245	1	GAS2L3
LCP1	4.06453066638859e-247	0.554120259552704	0.625	0.246	8.37659125036025e-243	1	LCP1
LRP1	4.2065408063924e-247	0.585626272974508	0.6	0.256	8.6692599478941e-243	1	LRP1
GPRIN3	3.23128209282663e-246	0.371830846159687	0.363	0.098	6.65934926510641e-242	1	GPRIN3
PDE4B	3.4808898423084e-246	0.679650111403787	0.541	0.202	7.17376587601337e-242	1	PDE4B
GRB2	5.49812234729401e-246	0.837363521044009	0.665	0.367	1.13310803455382e-241	1	GRB2
LAMP2	2.02005077563003e-245	0.770496805519926	0.647	0.343	4.16312264349593e-241	1	LAMP2
GAS7	6.54877989246584e-245	0.305221036154876	0.267	0.058	1.34963804803829e-240	1	GAS7
FKBP15	1.80980994895805e-241	0.434244053665691	0.382	0.124	3.72983732380764e-237	1	FKBP15
HCST	1.65947556369889e-240	0.595963610744518	0.603	0.233	3.42001318922704e-236	1	HCST
MEF2C	4.42701239725538e-238	0.407763709355102	0.457	0.15	9.12362984950361e-234	1	MEF2C
SNX2	4.90589364013311e-237	0.715074997485345	0.593	0.285	1.01105562029503e-232	1	SNX2
CSTA	3.17520871061417e-235	0.398736065947256	0.315	0.084	6.54378763170474e-231	1	CSTA
CPEB4	4.6773361772922e-235	0.703385283055076	0.509	0.214	9.63952212778149e-231	1	CPEB4
KYNU	8.4157810197001e-235	0.466693221495416	0.39	0.126	1.73440831034999e-230	1	KYNU
BEX4	1.04748298730084e-234	0.473076025698774	0.382	0.119	2.1587576885283e-230	1	BEX4
SOCS3	7.88013537804193e-234	0.952980027287752	0.704	0.407	1.62401710006066e-229	1	SOCS3
NAGA	9.93610269526178e-234	0.533253935132327	0.402	0.142	2.0477314044665e-229	1	NAGA
ACP2	3.02811686346017e-233	0.542089050034102	0.389	0.136	6.24064604390506e-229	1	ACP2
MKNK1	4.77249565291957e-233	0.416730363115754	0.386	0.127	9.83563629110195e-229	1	MKNK1
SDSL	8.34151674483438e-233	0.406734570616654	0.306	0.084	1.71910318594292e-228	1	SDSL
DPYD	6.06126745078895e-230	0.369085861597471	0.376	0.118	1.2491666089331e-225	1	DPYD
DOCK8	1.05158739545714e-229	0.341099641570028	0.44	0.137	2.16721646329762e-225	1	DOCK8
NFKBIZ	3.17823262368227e-229	1.06363345455993	0.688	0.404	6.55001961414679e-225	1	NFKBIZ
ATP6AP2	2.55002777879022e-228	0.829079923042657	0.709	0.431	5.25535224930877e-224	1	ATP6AP2
PRCP	2.88961005715159e-227	0.636330078782463	0.444	0.172	5.95519736678371e-223	1	PRCP
BCAT1	2.32706999338922e-226	0.47576380398551	0.437	0.155	4.79585854937585e-222	1	BCAT1
HACD4	4.16158860563983e-226	0.324691034661107	0.285	0.069	8.57661795736312e-222	1	HACD4
MYO1G	7.6226962178178e-226	0.293324464942383	0.283	0.066	1.57096146353007e-221	1	MYO1G
TIMP2	1.03858580067511e-224	0.655911552285406	0.746	0.416	2.14042147661134e-220	1	TIMP2
B3GNT51	2.68017275871797e-223	0.592927441302719	0.482	0.19	5.52356803844186e-219	1	B3GNT5
METTL7A	3.52447496024514e-223	0.434841634455747	0.359	0.111	7.26359044556921e-219	1	METTL7A
ID2	3.60259876715529e-223	1.02970342920208	0.719	0.428	7.42459579923033e-219	1	ID2
JAML	7.1532841748538e-223	0.261837238895275	0.256	0.055	1.47422033559562e-218	1	JAML
PRNP	3.6862280136402e-222	0.772406937589865	0.629	0.319	7.5969473133111e-218	1	PRNP
CREBL2	2.54544187818403e-221	0.501932885825357	0.406	0.149	5.24590116674946e-217	1	CREBL2
ACER3	1.71410656607642e-220	0.400243806397492	0.367	0.122	3.5326022220269e-216	1	ACER3
ZFAND5	2.30593511469884e-220	1.09134972834324	0.731	0.508	4.75230167788284e-216	1	ZFAND5
HIF1A	2.67646775829378e-220	0.87736067106908	0.666	0.375	5.51593240306766e-216	1	HIF1A
RGS2	1.69669412101168e-219	0.829703729436718	0.614	0.299	3.49671691399298e-215	1	RGS2
RASSF2	5.0637560720331e-219	0.287695638551235	0.294	0.075	1.0435894888853e-214	1	RASSF2
FRMD4B	3.48719594712094e-218	0.4180378572584	0.458	0.172	7.18676212742155e-214	1	FRMD4B
SPRED1	3.9626126129766e-218	0.580206332617091	0.431	0.164	8.16654833408347e-214	1	SPRED1
ZNF267	7.87394469856058e-218	0.755196798317363	0.503	0.219	1.62274126292635e-213	1	ZNF267
LMO2	1.35748819391398e-217	0.258854090804897	0.301	0.079	2.79764741883732e-213	1	LMO2
CYB5D1	3.05649693113399e-217	0.649820624615408	0.317	0.094	6.29913452537405e-213	1	CYB5D1
GLA	4.22245523433864e-217	0.619546508560004	0.457	0.181	8.7020579924485e-213	1	GLA
TAGAP	2.08699995010585e-216	0.406096314973121	0.428	0.139	4.30109819717314e-212	1	TAGAP
TBC1D14	3.11237715989804e-216	0.3894336642875	0.344	0.109	6.41429808883387e-212	1	TBC1D14
GPR155	1.82883820927758e-215	0.347338104332234	0.273	0.069	3.76905266550017e-211	1	GPR155
NFKBID	1.94838758771001e-215	0.525688784122654	0.416	0.144	4.01543197951156e-211	1	NFKBID
AP1S2	4.76287232332402e-215	0.541226700023992	0.46	0.181	9.81580357113848e-211	1	AP1S2
GMFG	6.76793273307735e-215	0.592138649338702	0.666	0.292	1.39480325695991e-210	1	GMFG
PEPD	6.81710094675703e-214	0.566479872203846	0.487	0.206	1.40493633411716e-209	1	PEPD
OSBPL1A	2.34807018432653e-213	0.336548747499691	0.318	0.093	4.83913784287854e-209	1	OSBPL1A
IDH1	3.7159249093163e-213	0.585201449209242	0.47	0.197	7.65814964560997e-209	1	IDH1
RHBDF2	7.60098827251438e-213	0.42125264435629	0.364	0.12	1.56648767308249e-208	1	RHBDF2
FAM49B	1.06308448563963e-212	0.678581024923587	0.381	0.127	2.19091081645472e-208	1	FAM49B
LAMP1	1.80546450395348e-212	0.849218656043789	0.707	0.431	3.72088179619772e-208	1	LAMP1
KLF41	6.16344442599151e-212	1.00051287730205	0.695	0.389	1.27022426175259e-207	1	KLF4
GNA13	9.97759205650324e-211	0.664025374089895	0.522	0.237	2.05628194692475e-206	1	GNA13
CLN8	2.50998585914505e-210	0.433742228107009	0.367	0.124	5.17282985711203e-206	1	CLN8
FBP1	3.09832132652488e-209	0.736843970560499	0.398	0.141	6.38533042183513e-205	1	FBP1
AKR1A1	6.19370215924109e-209	0.713333013958312	0.617	0.332	1.276460077998e-204	1	AKR1A1
CEP170	3.20713014421741e-208	0.532251072281946	0.476	0.2	6.60957451421766e-204	1	CEP170
NRP2	9.45518879413165e-208	0.616660242899387	0.5	0.215	1.94861985858259e-203	1	NRP2
PTPN6	8.93094793996303e-207	0.47004786816132	0.447	0.173	1.84057906094698e-202	1	PTPN6
MITF	5.1109467414319e-206	0.354196078709747	0.318	0.095	1.0533150139417e-201	1	MITF
CD37	8.67166332894695e-205	0.286445238330099	0.664	0.274	1.78714309546268e-200	1	CD37
VIM	9.09771505408944e-205	0.618157121917237	0.968	0.687	1.87494809549729e-200	1	VIM
PARVB	9.24277467455675e-205	0.368628691304944	0.367	0.123	1.9048434326794e-200	1	PARVB
METRNL	3.19754888080259e-203	0.717902028773059	0.656	0.36	6.58982848844605e-199	1	METRNL
APLP21	2.30055142009002e-202	0.726364857352656	0.765	0.476	4.74120642166352e-198	1	APLP2
LGALS91	2.4082233543121e-201	0.512472104774378	0.478	0.199	4.9631075109018e-197	1	LGALS9
JDP2	1.76728316170561e-200	0.478279489290501	0.407	0.153	3.64219386795909e-196	1	JDP2
LPXN	1.20057278775335e-198	0.261311327561275	0.323	0.093	2.47426045828088e-194	1	LPXN
BST2	3.80477510805343e-198	0.603983965576676	0.666	0.331	7.84126102018731e-194	1	BST2
GCA	1.55442592761874e-196	0.459223736837301	0.406	0.156	3.20351639422947e-192	1	GCA
SH3TC1	9.63292259948177e-195	0.256941022575071	0.296	0.086	1.9852490185272e-190	1	SH3TC1
GRK3	1.40095796661743e-194	0.288022774457886	0.25	0.063	2.88723427340185e-190	1	GRK3
AMPD3	1.54517474837116e-194	0.276799682546473	0.25	0.064	3.18445063891812e-190	1	AMPD3
RHOQ	1.24329089299003e-193	0.514056633530241	0.48	0.206	2.56229820136315e-189	1	RHOQ
TMEM51	1.30474808331021e-193	0.411258958738517	0.349	0.123	2.68895532489402e-189	1	TMEM51
DOCK10	5.59586090396353e-193	0.325383813328281	0.341	0.104	1.15325097369784e-188	1	DOCK10
CREB5	1.92040824905301e-192	0.412469732470922	0.296	0.088	3.95776936047335e-188	1	CREB5
ST6GAL1	2.13203496248706e-192	0.292887885528036	0.3	0.087	4.39391085418958e-188	1	ST6GAL1
SHTN1	1.67615598420948e-191	0.428626469290368	0.38	0.141	3.45438986785732e-187	1	SHTN1
CCL20	4.68591720976078e-191	1.44541217638393	0.432	0.185	9.65720677759599e-187	1	CCL20
KIF1B	3.50213364143116e-190	0.556203983207339	0.453	0.194	7.21754722162547e-186	1	KIF1B
GNAQ1	6.03422510701814e-190	0.611971166302967	0.556	0.273	1.24359345230537e-185	1	GNAQ
TFRC	2.62170465935493e-189	0.882313520657371	0.47	0.212	5.40307113246458e-185	1	TFRC
MFSD12	5.26722833876402e-188	0.556361892348328	0.461	0.203	1.08552308833588e-183	1	MFSD12
ME2	5.98405872988621e-187	0.405878850018324	0.381	0.143	1.23325466364225e-182	1	ME2
ABCG1	1.01996614310022e-185	0.382526104507197	0.397	0.148	2.10204822431525e-181	1	ABCG1
PTPRC	2.7108754262477e-185	0.262689626032879	0.694	0.3	5.58684316595389e-181	1	PTPRC
MANBA	3.77465712400255e-185	0.430130610174443	0.392	0.152	7.77919086685686e-181	1	MANBA
ADPGK	9.16542626242353e-185	0.361283883641572	0.427	0.171	1.88890269842287e-180	1	ADPGK
ATP6V0D1	5.39472504830629e-184	0.701086144992892	0.605	0.339	1.11179888520544e-179	1	ATP6V0D1
ANXA5	7.8260311732726e-184	0.6939689042117	0.794	0.543	1.61286676449975e-179	1	ANXA5
UPP1	3.1564310434959e-183	0.604854143876056	0.561	0.271	6.50508873754071e-179	1	UPP1
ARHGAP45	4.60567153090193e-183	0.25120175296172	0.369	0.123	9.49182845803578e-179	1	ARHGAP45
RAB5C	9.68441889558453e-183	0.691139639161236	0.671	0.404	1.99586189019101e-178	1	RAB5C
CARD16	5.62628607276685e-182	0.366041560271816	0.471	0.194	1.15952129673652e-177	1	CARD16
ATP1B3	1.1547593922064e-181	0.912639221500446	0.731	0.469	2.37984363139817e-177	1	ATP1B3
THAP2	1.57653346488044e-181	0.66488396644526	0.333	0.117	3.24907781777209e-177	1	THAP2
ARPC3	2.28356719992124e-181	0.631826881978899	0.867	0.721	4.70620364231768e-177	1	ARPC3
M6PR	1.22114079012877e-180	0.618557454238798	0.571	0.304	2.51664905437637e-176	1	M6PR
RAPGEF1	3.61332751743889e-180	0.427944369186636	0.457	0.194	7.4467066806898e-176	1	RAPGEF1
IFNGR1	4.49848049900822e-180	0.633178335870041	0.609	0.334	9.27091846040605e-176	1	IFNGR1
CD40	7.654862088195e-180	0.44230483405628	0.395	0.151	1.57759052775611e-175	1	CD40
FMNL1	1.93003085920345e-179	0.286433352776871	0.429	0.157	3.97760059773239e-175	1	FMNL1
UNC93B11	4.28753446509502e-179	0.500850788947391	0.491	0.219	8.83617977911433e-175	1	UNC93B1
HSPA1B	2.2742057843921e-178	0.813776677141189	0.839	0.638	4.68691070105369e-174	1	HSPA1B
FMN11	9.05350714148216e-177	0.305010166711365	0.367	0.136	1.86583728678806e-172	1	FMN1
LSP1	1.27167607331815e-176	0.674518923440968	0.513	0.225	2.62079721950137e-172	1	LSP1
SAMSN1	2.02838921135577e-176	0.250495978117099	0.569	0.231	4.18030732568311e-172	1	SAMSN1
GNA15	4.66375360447554e-176	0.346409536817914	0.34	0.119	9.61152980346365e-172	1	GNA15
MYO9B	1.38471254650167e-175	0.40136934970969	0.461	0.202	2.8537540870853e-171	1	MYO9B
PNRC1	2.48988795697392e-175	0.757034200553769	0.826	0.664	5.13141009052756e-171	1	PNRC1
IFNGR21	9.87739348092904e-175	0.646696713736965	0.6	0.325	2.03563202248467e-170	1	IFNGR2
DUSP3	1.67607994291739e-174	0.516351787369858	0.446	0.202	3.45423315435845e-170	1	DUSP3
ATF5	5.09811872869439e-174	0.566736151934569	0.365	0.141	1.05067128879663e-169	1	ATF5
HOMER3	5.93850244623643e-173	0.41469962460478	0.408	0.167	1.22386596914487e-168	1	HOMER3
FNIP2	1.10800875577162e-172	0.621843750795092	0.465	0.216	2.28349524476972e-168	1	FNIP2
SNX29	1.20160244244178e-172	0.345049331961693	0.351	0.128	2.47638247362826e-168	1	SNX29
ABHD12	8.71863791386403e-172	0.398455285388376	0.434	0.19	1.79682408766824e-167	1	ABHD12
INSIG1	9.0044979008025e-172	0.963254716557669	0.517	0.264	1.85573697237639e-167	1	INSIG1
NEAT1	1.27805710527258e-170	1.20141129864736	0.608	0.366	2.63394788825626e-166	1	NEAT1
PLEKHO1	5.32606051112803e-170	0.471705994857313	0.469	0.2	1.09764781073838e-165	1	PLEKHO1
DSC21	3.20212015824884e-169	0.329406810434917	0.375	0.144	6.59924943413503e-165	1	DSC2
APH1B	6.45173412122188e-169	0.287053166467464	0.294	0.097	1.32963788504262e-164	1	APH1B
SNN	5.02344895090184e-168	0.301597097895009	0.274	0.083	1.03528259429136e-163	1	SNN
LPCAT2	8.73706342627209e-167	0.367901279907225	0.375	0.147	1.80062140152041e-162	1	LPCAT2
TET2	1.23954868202395e-166	0.457371085926906	0.409	0.171	2.55458587878315e-162	1	TET2
GLB1	2.73920283942251e-166	0.443076803320116	0.403	0.174	5.64522313176584e-162	1	GLB1
DRAM2	5.83412666382678e-166	0.427574651710771	0.471	0.217	1.20235516414806e-161	1	DRAM2
CNDP2	1.1551617605729e-165	0.500831479163403	0.501	0.247	2.38067287236468e-161	1	CNDP2
WIPF1	2.13699384048704e-163	0.406068086568193	0.547	0.26	4.40413060585975e-159	1	WIPF1
LACTB	2.28765405534336e-163	0.493794463200927	0.455	0.212	4.71462624265713e-159	1	LACTB
RHOG	2.31574875349288e-163	0.620973010655867	0.596	0.336	4.77252660607348e-159	1	RHOG
FKBP5	2.56585960010614e-163	0.485953626628858	0.592	0.302	5.28798004985874e-159	1	FKBP5
PDK4	1.55900916030853e-162	0.567689873275358	0.298	0.103	3.21296197847985e-158	1	PDK4
ELL2	5.26664547905506e-162	0.603064217709412	0.543	0.274	1.08540296677846e-157	1	ELL2
CMTM3	5.84623077593668e-162	0.458194198061239	0.482	0.215	1.20484970061279e-157	1	CMTM3
RAP2A	6.06500150786656e-161	0.394075059939405	0.383	0.158	1.24993616075622e-156	1	RAP2A
SH3BP5	7.30840705558382e-161	0.417224237972821	0.428	0.181	1.50618961008527e-156	1	SH3BP5
DUSP2	1.46762216017852e-160	0.558695571884117	0.71	0.406	3.0246225099119e-156	1	DUSP2
LIMS1	3.44557832466327e-160	0.700901466891907	0.668	0.413	7.10099236929852e-156	1	LIMS1
AC016831.1	1.6560491625395e-159	0.447010463046016	0.254	0.075	3.41295171907765e-155	1	AC016831.1
PDGFC	4.99642151832791e-159	0.411763857625324	0.392	0.159	1.0297125107122e-154	1	PDGFC
TNFAIP3	1.6285866101114e-158	0.843971420215852	0.722	0.48	3.35635414477859e-154	1	TNFAIP3
SNX24	2.27242188417381e-158	0.287471481601525	0.271	0.087	4.68323426109381e-154	1	SNX24
GPSM3	4.45233126648868e-158	0.358122516964444	0.56	0.262	9.17580950710652e-154	1	GPSM3
AMDHD2	7.93799594141943e-157	0.28354920350985	0.315	0.115	1.63594158356713e-152	1	AMDHD2
SWAP70	8.82220965241857e-157	0.420099509452797	0.484	0.229	1.81816918726694e-152	1	SWAP70
HSD17B4	1.01931081860817e-156	0.449982437467171	0.405	0.179	2.10069766606958e-152	1	HSD17B4
RCBTB2	1.04103641808064e-156	0.27720598804474	0.266	0.085	2.14547195402239e-152	1	RCBTB2
OSTF1	2.2973933038201e-156	0.523780238032623	0.555	0.29	4.73469785984285e-152	1	OSTF1
NAGK	1.23312919893785e-155	0.493956430578615	0.484	0.24	2.54135596609101e-151	1	NAGK
DUSP1	1.47207475298945e-155	0.719591949389565	0.871	0.712	3.03379885843596e-151	1	DUSP1
FCHSD2	2.04185812601592e-155	0.369473835310582	0.328	0.121	4.20806541190621e-151	1	FCHSD2
CAT	4.03269443022617e-155	0.404852785132448	0.417	0.184	8.31097995125312e-151	1	CAT
CTSA	4.86365213862958e-155	0.683319502203678	0.618	0.368	1.00235006925017e-150	1	CTSA
MMP9	1.28571958974346e-154	0.578526124695687	0.262	0.081	2.64973950250229e-150	1	MMP9
GADD45B	6.03966306522564e-154	0.704167786186826	0.797	0.583	1.24471416111235e-149	1	GADD45B
RELT	8.32774594929084e-152	0.252302227498431	0.271	0.087	1.71626516268935e-147	1	RELT
C9orf72	9.58019745852088e-152	0.255528404621066	0.272	0.088	1.97438289422657e-147	1	C9orf72
TWF2	2.16854032320503e-151	0.499629146433298	0.514	0.264	4.46914475209324e-147	1	TWF2
H3F3A	3.30436910746489e-151	0.92118880827517	0.601	0.355	6.80997429357439e-147	1	H3F3A
IL13RA1	4.44658059912902e-151	0.490921554927033	0.51	0.264	9.16395795674499e-147	1	IL13RA1
ARPC1B	5.16385907764587e-151	0.62842181838754	0.759	0.547	1.06421971731204e-146	1	ARPC1B
MARCH2	1.75087005856501e-150	0.443509825535804	0.293	0.102	3.60836810369663e-146	1	MARCH2
RALGDS	3.15365604802684e-150	0.433926009094047	0.473	0.227	6.49936974937852e-146	1	RALGDS
ARL4C	4.47124437423079e-150	0.672847937376282	0.638	0.369	9.21478753085224e-146	1	ARL4C
SLC31A1	8.79726869823871e-150	0.316193119004949	0.321	0.123	1.81302910602002e-145	1	SLC31A1
ADCY7	9.87709722690991e-149	0.272752949493155	0.305	0.109	2.03557096749386e-144	1	ADCY7
TANC2	1.37756656220864e-148	0.290751146994414	0.322	0.12	2.83902692805578e-144	1	TANC2
ZFHX3	3.40035350776486e-148	0.506706041044197	0.493	0.251	7.00778854415259e-144	1	ZFHX3
CD63	8.5844280911976e-148	0.540017339446817	0.929	0.748	1.76916478531491e-143	1	CD63
PPIF	2.38327549396908e-147	0.478795143950911	0.45	0.211	4.91169246552087e-143	1	PPIF
SEC14L1	6.39093783634527e-147	0.467364760999981	0.527	0.276	1.3171083786924e-142	1	SEC14L1
KIAA0930	1.18694627508309e-146	0.387776166537187	0.387	0.169	2.44617757831873e-142	1	KIAA0930
RAB32	1.3698102266389e-146	0.570841501254598	0.478	0.24	2.82304189608011e-142	1	RAB32
TBC1D9	3.2731590391741e-146	0.2583988718732	0.259	0.083	6.7456534638339e-142	1	TBC1D9
PDE4DIP	4.14969252606885e-146	0.417432299829819	0.419	0.19	8.5521013269753e-142	1	PDE4DIP
PTPRE	4.93087100836391e-146	0.529373849318192	0.456	0.219	1.01620320611372e-141	1	PTPRE
NFIL3	9.35141813523533e-146	0.466157853700564	0.447	0.211	1.92723376349065e-141	1	NFIL3
ZNF331	1.78089840496219e-145	0.567810326365183	0.59	0.3	3.67025352278658e-141	1	ZNF331
POU2F2	7.88392745739387e-145	0.262935402515	0.285	0.094	1.6247986096943e-140	1	POU2F2
P2RX4	1.42519514024786e-144	0.320975308049768	0.374	0.158	2.93718466453682e-140	1	P2RX4
DPYSL2	1.47663606228252e-144	0.434114158767952	0.503	0.256	3.04319926075804e-140	1	DPYSL2
NUDT16	4.14528537274484e-144	0.440751143996744	0.424	0.199	8.54301862468985e-140	1	NUDT16
COMT	1.06649533180618e-143	0.554111105458614	0.658	0.402	2.19794022931936e-139	1	COMT
IL1RN	1.57891921751019e-143	0.821815457096278	0.302	0.114	3.25399461536674e-139	1	IL1RN
SMIM30	5.42550361512081e-143	0.423311333009988	0.423	0.199	1.11814204004025e-138	1	SMIM30
NCEH1	2.05324497512869e-142	0.321355936153298	0.306	0.116	4.23153256924272e-138	1	NCEH1
SH3BGRL	2.08008154639275e-142	0.601645186036275	0.674	0.429	4.28684005896083e-138	1	SH3BGRL
GYPC	2.39428938263522e-142	0.438680340292746	0.519	0.243	4.93439098867292e-138	1	GYPC
CHST11	3.44162025530084e-142	0.282524684503134	0.435	0.188	7.0928351841495e-138	1	CHST11
MCL1	5.68998827310474e-142	0.69119156494927	0.798	0.647	1.17264968320416e-137	1	MCL1
GSTO1	1.78354143574869e-141	0.659555140827379	0.672	0.426	3.67570054493448e-137	1	GSTO1
FGD41	3.26374860782495e-141	0.446749379933998	0.408	0.183	6.72625950586643e-137	1	FGD4
TNS3	1.12764374578336e-140	0.376078227302064	0.41	0.184	2.32396099568494e-136	1	TNS3
PAPSS2	1.89499951853768e-140	0.417797665425932	0.336	0.133	3.90540450775431e-136	1	PAPSS2
SDCCAG8	2.28272203241802e-140	0.404455604140632	0.411	0.191	4.70446183661031e-136	1	SDCCAG8
RNF149	3.07539409503615e-140	0.4652686955644	0.571	0.318	6.33807969046e-136	1	RNF149
IL6R	3.7119967871024e-140	0.353416374485649	0.307	0.114	7.65005417853934e-136	1	IL6R
WASHC4	7.4592478273562e-140	0.411181287318241	0.449	0.215	1.53727638473984e-135	1	WASHC4
GRASP	1.31149792339283e-139	0.309288356305133	0.39	0.155	2.70286607032027e-135	1	GRASP
CFLAR	2.13774455487088e-139	0.764809902830879	0.656	0.431	4.4056777531334e-135	1	CFLAR
COTL1	2.97654328869412e-139	0.541378526550809	0.714	0.453	6.13435806366971e-135	1	COTL1
C3	3.74778897160678e-139	0.306486744399073	0.278	0.094	7.72381829158441e-135	1	C3
ATP6V0A1	7.84720919157883e-139	0.331572325026906	0.356	0.151	1.61723134229248e-134	1	ATP6V0A1
CNPY3	1.02087498059746e-138	0.442939227671445	0.519	0.276	2.1039212475133e-134	1	CNPY3
COLGALT1	1.78027564639046e-138	0.40130420633869	0.476	0.242	3.66897007964609e-134	1	COLGALT1
BLVRB1	3.09670909740004e-138	0.586158906394607	0.645	0.379	6.38200777883173e-134	1	BLVRB
FAM129A	4.26920605934903e-138	0.340021930244951	0.31	0.111	8.79840676771241e-134	1	FAM129A
RUNX1	5.30797961095154e-138	0.554188930646964	0.566	0.312	1.093921518021e-133	1	RUNX1
H2AFY	8.40184535986474e-138	0.606077491671242	0.379	0.163	1.73153631021452e-133	1	H2AFY
AP2S1	9.04633863910831e-138	0.599895489188339	0.695	0.445	1.86435993013383e-133	1	AP2S1
[truncated: 10,660 more rows]
