# Supplementary material for: Single-cell RNA-seq reveals the genesis and heterogeneity of tumor microenvironment in pancreatic undifferentiated carcinoma with osteoclast-like giant-cells
Source: Mol Cancer. 2022 Jun 22;21:133. doi: 10.1186/s12943-022-01596-8 (PMC9214989; doi:10.1186/s12943-022-01596-8)
Supplement: Supplementary file 12 — Additional file 12: Table S4. DEGs of clusters of ductal type I subclusters at the resolution of 0.1. [file 12943_2022_1596_MOESM12_ESM.csv]

Table S4 DEGs of clusters of ductal type I subclusters at the resolution of 0.1
	p_val	avg_log2FC	pct.1	pct.2	p_val_adj	cluster	gene
H3-3A	0	2.270624187	0.838	0.147	0	0	H3-3A
H3-3B	0	1.899902856	0.857	0.161	0	0	H3-3B
ATP5F1E	0	1.756482243	0.809	0.134	0	0	ATP5F1E
TLE5	4.65E-301	1.636535062	0.667	0.072	9.59E-297	0	TLE5
ATP5MC2	2.34E-290	1.554284777	0.677	0.083	4.83E-286	0	ATP5MC2
ATP5MG	9.58E-268	1.419408477	0.645	0.079	1.97E-263	0	ATP5MG
ATP5MD	2.26E-255	1.245387331	0.606	0.066	4.65E-251	0	ATP5MD
ATP5MF	3.01E-248	1.2052204	0.6	0.068	6.20E-244	0	ATP5MF
ATP5IF1	5.84E-248	1.211727601	0.584	0.061	1.20E-243	0	ATP5IF1
ATP5F1D	7.08E-247	1.296369569	0.573	0.055	1.46E-242	0	ATP5F1D
ATP5MPL	4.42E-246	1.169278384	0.61	0.077	9.10E-242	0	ATP5MPL
ATP5MC3	3.03E-243	1.172036755	0.593	0.067	6.25E-239	0	ATP5MC3
NIBAN2	3.97E-243	1.185388873	0.577	0.059	8.19E-239	0	NIBAN2
ATP5PF	4.57E-242	1.177796252	0.567	0.055	9.42E-238	0	ATP5PF
ATP5ME	8.12E-242	1.275636514	0.572	0.06	1.67E-237	0	ATP5ME
ITPRID2	9.54E-239	1.310097313	0.527	0.04	1.97E-234	0	ITPRID2
ATP5F1B	1.58E-232	1.083941084	0.557	0.058	3.25E-228	0	ATP5F1B
H1-0	2.03E-231	1.291637954	0.584	0.074	4.19E-227	0	H1-0
ATP5PD	2.09E-229	1.139971724	0.561	0.06	4.31E-225	0	ATP5PD
CTSE	1.59E-223	1.89155352	0.621	0.171	3.28E-219	0	CTSE
H2AJ	7.02E-219	1.062309048	0.554	0.068	1.45E-214	0	H2AJ
CLDN18	1.60E-212	1.669145358	0.616	0.131	3.30E-208	0	CLDN18
MACROH2A1	1.58E-208	0.958668077	0.515	0.053	3.26E-204	0	MACROH2A1
PLAAT3	2.30E-208	1.260278175	0.515	0.055	4.73E-204	0	PLAAT3
SEPTIN9	2.55E-208	0.978797386	0.534	0.064	5.26E-204	0	SEPTIN9
H2AZ1	4.81E-208	1.094072848	0.543	0.068	9.91E-204	0	H2AZ1
IGKC	3.27E-207	0.35211777	0.142	0.55	6.74E-203	0	IGKC
RAB5IF	2.36E-206	0.915768351	0.524	0.059	4.85E-202	0	RAB5IF
RBIS	1.38E-205	0.984106622	0.515	0.056	2.84E-201	0	RBIS
CIAO2B	1.03E-203	0.955043309	0.525	0.062	2.13E-199	0	CIAO2B
ATP5PO	1.24E-203	0.966768324	0.493	0.046	2.57E-199	0	ATP5PO
MICOS13	7.26E-201	0.938758601	0.495	0.047	1.50E-196	0	MICOS13
SEPTIN7	3.11E-198	0.767174262	0.545	0.076	6.41E-194	0	SEPTIN7
ATP5F1C	5.60E-195	0.839441079	0.507	0.058	1.15E-190	0	ATP5F1C
H2AZ2	6.79E-195	0.774989398	0.512	0.06	1.40E-190	0	H2AZ2
GPX2	1.06E-194	1.749701389	0.632	0.203	2.19E-190	0	GPX2
SEPTIN2	2.04E-194	0.848417177	0.501	0.056	4.20E-190	0	SEPTIN2
CEMIP2	5.60E-186	0.963057588	0.473	0.05	1.15E-181	0	CEMIP2
H1-10	8.44E-182	0.99928921	0.497	0.064	1.74E-177	0	H1-10
TMEM238	2.39E-181	1.325944206	0.638	0.27	4.92E-177	0	TMEM238
MARCHF6	2.42E-180	0.760414897	0.456	0.044	4.99E-176	0	MARCHF6
MICOS10	2.61E-179	0.767352539	0.496	0.065	5.39E-175	0	MICOS10
H1-2	3.22E-179	1.32229232	0.467	0.053	6.63E-175	0	H1-2
RPL29	1.85E-176	1.15529679	0.878	0.813	3.81E-172	0	RPL29
ELF3	3.50E-176	1.125915789	0.905	0.684	7.21E-172	0	ELF3
DEPP1	1.68E-174	1.008606325	0.438	0.04	3.46E-170	0	DEPP1
DARS1	7.60E-173	0.73857499	0.449	0.046	1.57E-168	0	DARS1
ADSS2	5.69E-172	0.74320348	0.418	0.033	1.17E-167	0	ADSS2
ATP5MC1	2.21E-170	0.78129554	0.437	0.042	4.56E-166	0	ATP5MC1
SYT8	3.46E-170	1.364529261	0.54	0.13	7.14E-166	0	SYT8
EPRS1	7.43E-166	0.656944442	0.42	0.037	1.53E-161	0	EPRS1
H2AC6	1.30E-163	0.920747546	0.418	0.04	2.67E-159	0	H2AC6
ATP5PB	3.70E-163	0.600640858	0.404	0.031	7.62E-159	0	ATP5PB
MIA	1.98E-162	1.329882817	0.475	0.095	4.08E-158	0	MIA
TUG1	8.18E-161	0.659482815	0.41	0.037	1.69E-156	0	TUG1
ANTKMT	1.48E-159	0.738525067	0.411	0.038	3.06E-155	0	ANTKMT
ANXA10	7.01E-159	1.290325566	0.472	0.098	1.44E-154	0	ANXA10
KARS1	2.18E-156	0.604803825	0.397	0.034	4.49E-152	0	KARS1
AOPEP	7.87E-156	0.687499121	0.418	0.045	1.62E-151	0	AOPEP
TENT5A	1.21E-154	0.861244552	0.397	0.035	2.49E-150	0	TENT5A
SEPTIN11	6.19E-153	0.595700557	0.407	0.038	1.28E-148	0	SEPTIN11
ATP5F1A	6.79E-153	0.66750304	0.385	0.031	1.40E-148	0	ATP5F1A
RESF1	1.17E-152	0.771262532	0.437	0.058	2.41E-148	0	RESF1
MIA2	4.70E-152	0.661749248	0.405	0.042	9.70E-148	0	MIA2
OGA	9.83E-152	0.771914812	0.402	0.041	2.03E-147	0	OGA
RTF2	3.02E-151	0.590058697	0.409	0.044	6.21E-147	0	RTF2
PRXL2A	3.33E-149	0.597891503	0.378	0.031	6.86E-145	0	PRXL2A
AC008397.1	2.97E-148	0.726961431	0.367	0.024	6.11E-144	0	AC008397.1
PGAP6	3.06E-147	0.594803416	0.377	0.031	6.31E-143	0	PGAP6
FAM174C	1.16E-146	0.564770138	0.386	0.035	2.38E-142	0	FAM174C
PIGR	1.38E-142	2.354120052	0.399	0.059	2.85E-138	0	PIGR
SLC40A1	5.76E-141	1.346038109	0.561	0.225	1.19E-136	0	SLC40A1
RPS29	8.76E-141	0.746284364	0.904	0.868	1.80E-136	0	RPS29
MUC1	1.96E-140	1.182939179	0.874	0.657	4.05E-136	0	MUC1
CYSTM1	1.92E-139	1.211406195	0.753	0.518	3.97E-135	0	CYSTM1
RO60	1.12E-137	0.504528394	0.36	0.032	2.30E-133	0	RO60
COA8	2.97E-137	0.524172459	0.355	0.029	6.12E-133	0	COA8
ZNRD2	3.32E-137	0.53733559	0.355	0.029	6.84E-133	0	ZNRD2
SEPTIN10	1.35E-135	0.482197006	0.358	0.031	2.79E-131	0	SEPTIN10
MARCHF7	1.24E-134	0.50694019	0.356	0.031	2.56E-130	0	MARCHF7
MUC5AC	5.32E-133	2.407587812	0.553	0.206	1.10E-128	0	MUC5AC
TESC	5.69E-133	0.945235358	0.466	0.12	1.17E-128	0	TESC
CYRIB	8.00E-133	0.418930446	0.388	0.048	1.65E-128	0	CYRIB
POLR2J3.1	3.27E-132	0.826993379	0.335	0.023	6.73E-128	0	POLR2J3.1
QARS1	1.79E-131	0.559238213	0.35	0.033	3.69E-127	0	QARS1
LRATD2	2.69E-130	0.462136722	0.339	0.027	5.54E-126	0	LRATD2
CFAP298	1.51E-128	0.455882038	0.326	0.023	3.11E-124	0	CFAP298
NPDC1	5.21E-128	1.046307893	0.531	0.193	1.07E-123	0	NPDC1
TUT7	1.42E-125	0.518321591	0.334	0.028	2.93E-121	0	TUT7
SARS1	7.64E-124	0.532485059	0.341	0.034	1.57E-119	0	SARS1
NARS1	1.09E-123	0.521263617	0.329	0.028	2.25E-119	0	NARS1
DUOX2	1.52E-123	1.384190944	0.468	0.124	3.12E-119	0	DUOX2
H4C3	1.86E-122	0.79753068	0.365	0.047	3.82E-118	0	H4C3
RAB25	2.31E-122	0.885458078	0.593	0.283	4.75E-118	0	RAB25
CDKN2B	1.03E-121	0.611513439	0.353	0.044	2.11E-117	0	CDKN2B
H2AW	4.11E-121	0.482616424	0.328	0.031	8.48E-117	0	H2AW
MMP7	9.48E-121	2.311244258	0.474	0.166	1.95E-116	0	MMP7
ODR4	3.14E-120	0.390607209	0.33	0.032	6.47E-116	0	ODR4
NCBP2AS2	1.06E-119	0.444877748	0.323	0.028	2.18E-115	0	NCBP2AS2
SFTA2	2.16E-119	0.825073679	0.477	0.147	4.45E-115	0	SFTA2
MIDEAS	3.31E-119	0.440959959	0.34	0.036	6.82E-115	0	MIDEAS
LARS1	2.42E-118	0.454968132	0.336	0.037	4.99E-114	0	LARS1
ILRUN	3.00E-117	0.454028132	0.315	0.028	6.19E-113	0	ILRUN
ADH1C	4.20E-117	1.355022341	0.3	0.02	8.66E-113	0	ADH1C
GET3	8.49E-116	0.340210803	0.333	0.037	1.75E-111	0	GET3
H2BC21	8.84E-116	0.533834628	0.325	0.034	1.82E-111	0	H2BC21
TARS1	9.35E-116	0.469096212	0.312	0.026	1.93E-111	0	TARS1
SGPP2	2.33E-115	0.68892754	0.431	0.131	4.80E-111	0	SGPP2
PGAP4	3.38E-114	0.376304959	0.301	0.022	6.97E-110	0	PGAP4
BMP2	5.62E-114	0.879190703	0.467	0.155	1.16E-109	0	BMP2
MT-ND4L	9.63E-114	1.001362391	0.76	0.512	1.98E-109	0	MT-ND4L
CDKN2A	6.38E-113	0.852660303	0.416	0.091	1.32E-108	0	CDKN2A
SLC4A4	4.57E-111	0.636232708	0.287	0.02	9.42E-107	0	SLC4A4
H2AX	2.51E-110	0.520809581	0.325	0.039	5.17E-106	0	H2AX
PSME3IP1	1.96E-108	0.389846727	0.305	0.031	4.04E-104	0	PSME3IP1
H2BC5	5.49E-108	0.448018133	0.281	0.019	1.13E-103	0	H2BC5
LYZ	8.58E-107	1.947956877	0.793	0.601	1.77E-102	0	LYZ
CYP3A5	5.50E-106	0.984476586	0.706	0.418	1.13E-101	0	CYP3A5
RPS27	9.70E-106	0.582338671	0.948	0.966	2.00E-101	0	RPS27
ABCC3	2.63E-105	1.154351974	0.541	0.265	5.42E-101	0	ABCC3
COP1	2.65E-105	0.359468742	0.285	0.023	5.47E-101	0	COP1
SLC6A20	4.69E-105	0.589919471	0.325	0.049	9.66E-101	0	SLC6A20
GARS1	1.11E-104	0.369740542	0.294	0.028	2.28E-100	0	GARS1
STING1	2.52E-104	0.37352508	0.298	0.031	5.20E-100	0	STING1
CYBC1	5.53E-104	0.383085088	0.299	0.031	1.14E-99	0	CYBC1
RASSF7	8.13E-104	1.062971592	0.591	0.311	1.67E-99	0	RASSF7
ONECUT3	1.73E-103	0.705226369	0.32	0.054	3.56E-99	0	ONECUT3
PRXL2B	2.33E-103	0.436800333	0.272	0.019	4.80E-99	0	PRXL2B
MPZL2	1.05E-102	0.590963113	0.396	0.117	2.17E-98	0	MPZL2
RARS1	1.19E-102	0.415611942	0.276	0.022	2.46E-98	0	RARS1
VSIG1	1.76E-102	0.751844053	0.35	0.075	3.62E-98	0	VSIG1
ANXA4	3.34E-102	1.057845294	0.668	0.48	6.87E-98	0	ANXA4
MARCHF5	9.01E-102	0.344771477	0.277	0.022	1.86E-97	0	MARCHF5
SYNGR2	1.17E-100	0.815308702	0.612	0.361	2.41E-96	0	SYNGR2
SCO2	1.28E-100	0.419834336	0.275	0.023	2.64E-96	0	SCO2
KLF5	3.64E-100	1.048137951	0.671	0.473	7.50E-96	0	KLF5
BMP4	2.04E-99	0.844156668	0.405	0.139	4.21E-95	0	BMP4
MACO1	2.76E-98	0.364796987	0.272	0.023	5.69E-94	0	MACO1
SULT1C2	6.37E-98	1.062727259	0.371	0.09	1.31E-93	0	SULT1C2
CXCL17	1.65E-97	0.98595868	0.333	0.07	3.39E-93	0	CXCL17
VSIG2	2.29E-97	0.817249459	0.535	0.25	4.72E-93	0	VSIG2
TMA7	3.93E-97	0.826456637	0.689	0.486	8.09E-93	0	TMA7
SMIM22	1.02E-96	0.797412051	0.76	0.473	2.10E-92	0	SMIM22
ECPAS	1.07E-96	0.296369928	0.265	0.021	2.21E-92	0	ECPAS
TMPRSS4	1.49E-96	0.799411144	0.612	0.328	3.06E-92	0	TMPRSS4
CERT1	2.10E-95	0.383956291	0.265	0.023	4.33E-91	0	CERT1
MT-ND5	2.15E-95	0.849640506	0.893	0.816	4.44E-91	0	MT-ND5
UTP25	2.54E-95	0.281889545	0.262	0.022	5.24E-91	0	UTP25
ANO1	3.00E-95	0.686601692	0.341	0.083	6.19E-91	0	ANO1
TM4SF4	3.56E-95	1.04497862	0.269	0.028	7.33E-91	0	TM4SF4
RPL34	4.34E-95	0.574196535	0.899	0.906	8.95E-91	0	RPL34
VARS1	9.31E-95	0.363687286	0.256	0.019	1.92E-90	0	VARS1
MUC20	1.02E-94	1.028323389	0.469	0.188	2.10E-90	0	MUC20
NBEAL2	7.37E-93	0.71981727	0.359	0.1	1.52E-88	0	NBEAL2
MANSC1	3.06E-92	0.453229884	0.364	0.104	6.30E-88	0	MANSC1
CSKMT	3.09E-92	0.700666696	0.275	0.031	6.37E-88	0	CSKMT
MBOAT1	1.21E-91	0.456996051	0.27	0.032	2.50E-87	0	MBOAT1
PLA2G10	3.59E-91	0.58760255	0.368	0.102	7.40E-87	0	PLA2G10
CIAO2A	3.77E-91	0.333804052	0.264	0.026	7.78E-87	0	CIAO2A
PLXNB1	1.13E-90	0.647017212	0.332	0.077	2.32E-86	0	PLXNB1
TOB1	3.00E-90	1.033854713	0.614	0.411	6.19E-86	0	TOB1
KCNK1	4.00E-90	0.763788529	0.576	0.306	8.24E-86	0	KCNK1
MTAP	4.59E-89	0.270277455	0.272	0.035	9.45E-85	0	MTAP
ARL6IP1	5.60E-89	0.862764193	0.668	0.495	1.15E-84	0	ARL6IP1
TASOR	1.78E-88	0.302170157	0.254	0.025	3.68E-84	0	TASOR
RPL27A	2.81E-88	0.701083883	0.87	0.845	5.79E-84	0	RPL27A
CARS1	6.76E-88	0.294914108	0.251	0.023	1.39E-83	0	CARS1
MARCHF3	6.80E-88	0.30679743	0.254	0.025	1.40E-83	0	MARCHF3
ST6GALNAC1	2.13E-87	0.744080313	0.435	0.169	4.38E-83	0	ST6GALNAC1
CAPN8	2.89E-87	0.837324371	0.541	0.262	5.95E-83	0	CAPN8
CYP2S1	8.82E-87	0.630950797	0.375	0.121	1.82E-82	0	CYP2S1
CAPN5	1.03E-86	0.804028423	0.456	0.198	2.12E-82	0	CAPN5
FLNB	1.17E-86	0.977580999	0.646	0.438	2.41E-82	0	FLNB
TMEM47	1.75E-86	0.505236057	0.274	0.04	3.60E-82	0	TMEM47
SHROOM3	4.42E-86	0.716349544	0.493	0.236	9.12E-82	0	SHROOM3
MYRF	4.81E-86	0.78890771	0.452	0.206	9.92E-82	0	MYRF
MUCL3	6.54E-86	1.140028177	0.255	0.027	1.35E-81	0	MUCL3
PABPC1	1.42E-85	0.756540588	0.778	0.694	2.92E-81	0	PABPC1
GJB1	1.09E-84	0.400682128	0.272	0.044	2.25E-80	0	GJB1
LAD1	8.03E-84	0.705809024	0.543	0.287	1.65E-79	0	LAD1
SELENBP1	1.16E-83	0.555844776	0.317	0.076	2.39E-79	0	SELENBP1
RAB34	1.89E-83	0.302254854	0.315	0.068	3.89E-79	0	RAB34
MSLN	3.77E-83	0.855923934	0.632	0.375	7.77E-79	0	MSLN
ERBB2	6.04E-83	0.732095053	0.478	0.239	1.24E-78	0	ERBB2
MYO1D	2.58E-81	0.567356797	0.401	0.159	5.32E-77	0	MYO1D
GALNT12	4.15E-81	0.467474906	0.33	0.093	8.55E-77	0	GALNT12
COL17A1	1.26E-80	0.884635307	0.499	0.238	2.60E-76	0	COL17A1
TMPRSS3	3.83E-80	0.496822337	0.37	0.125	7.90E-76	0	TMPRSS3
S100A6	7.09E-80	0.67254886	0.983	0.995	1.46E-75	0	S100A6
DAPK1	1.34E-79	0.474817607	0.328	0.093	2.76E-75	0	DAPK1
MRPS21	2.90E-79	0.72093838	0.558	0.352	5.98E-75	0	MRPS21
ITGA6	8.99E-79	0.82518017	0.614	0.405	1.85E-74	0	ITGA6
ESRP1	1.16E-78	0.567769528	0.415	0.173	2.40E-74	0	ESRP1
TSPAN8	3.18E-78	0.776534803	0.709	0.459	6.55E-74	0	TSPAN8
ALDOB	4.13E-78	0.591842213	0.272	0.054	8.51E-74	0	ALDOB
DMKN	1.04E-77	0.536587614	0.408	0.168	2.15E-73	0	DMKN
MUC3A	1.90E-77	1.121937931	0.44	0.181	3.92E-73	0	MUC3A
MT-ND3	3.02E-77	0.685871876	0.967	0.971	6.23E-73	0	MT-ND3
MYH14	4.62E-77	0.782935847	0.588	0.327	9.51E-73	0	MYH14
MMP28	5.96E-77	0.495139438	0.315	0.089	1.23E-72	0	MMP28
MLPH	6.89E-75	0.822437582	0.667	0.464	1.42E-70	0	MLPH
RASSF6	8.91E-75	0.731226759	0.452	0.205	1.84E-70	0	RASSF6
PRR15L	2.11E-74	0.476359544	0.359	0.124	4.35E-70	0	PRR15L
SPINK1	2.73E-74	1.460407373	0.61	0.405	5.63E-70	0	SPINK1
PRR15	6.29E-74	0.460046217	0.334	0.109	1.30E-69	0	PRR15
SPTLC1	1.87E-73	0.468214058	0.399	0.178	3.86E-69	0	SPTLC1
FCGBP	3.64E-73	3.666205217	0.381	0.164	7.50E-69	0	FCGBP
QPCT	3.99E-73	0.269589711	0.251	0.041	8.22E-69	0	QPCT
LDLR	5.28E-73	0.906410159	0.562	0.363	1.09E-68	0	LDLR
ANXA1	6.56E-73	1.009079677	0.668	0.45	1.35E-68	0	ANXA1
SERINC2	1.01E-72	0.832364402	0.626	0.412	2.08E-68	0	SERINC2
CORO2A	3.52E-72	0.486950266	0.353	0.13	7.25E-68	0	CORO2A
ARL14	5.73E-72	0.768638223	0.373	0.143	1.18E-67	0	ARL14
HSD17B2	7.47E-72	0.635076913	0.313	0.095	1.54E-67	0	HSD17B2
ITGB4	1.60E-71	0.738329759	0.633	0.418	3.29E-67	0	ITGB4
MECOM	3.76E-71	0.64099065	0.383	0.166	7.74E-67	0	MECOM
TINAGL1	4.34E-71	0.935429322	0.571	0.352	8.95E-67	0	TINAGL1
TM9SF3	6.14E-71	0.733412413	0.678	0.528	1.27E-66	0	TM9SF3
SERPINB5	9.30E-71	0.639538664	0.368	0.149	1.92E-66	0	SERPINB5
BCL2L15	3.50E-70	0.485665563	0.377	0.142	7.22E-66	0	BCL2L15
POF1B	6.05E-70	0.538406198	0.433	0.202	1.25E-65	0	POF1B
PPP1R16A	9.85E-70	0.582970171	0.417	0.203	2.03E-65	0	PPP1R16A
ERN2	1.02E-69	0.835675004	0.428	0.185	2.09E-65	0	ERN2
MST1R	1.99E-69	0.61613168	0.349	0.129	4.09E-65	0	MST1R
HMGN4	2.59E-69	0.280919329	0.289	0.077	5.33E-65	0	HMGN4
EPB41L1	3.19E-69	0.532681016	0.4	0.179	6.58E-65	0	EPB41L1
HDHD3	4.36E-69	0.56006684	0.387	0.166	8.99E-65	0	HDHD3
DUOXA2	5.99E-69	1.343627592	0.25	0.047	1.23E-64	0	DUOXA2
TRIM31	8.45E-69	0.622942164	0.4	0.16	1.74E-64	0	TRIM31
ONECUT2	3.35E-68	0.702940096	0.401	0.172	6.90E-64	0	ONECUT2
PLAT	3.50E-68	1.576524305	0.459	0.253	7.21E-64	0	PLAT
SESN3	1.13E-67	0.369320035	0.256	0.057	2.32E-63	0	SESN3
PYCARD	1.14E-67	0.536039779	0.427	0.205	2.34E-63	0	PYCARD
EDN1	2.39E-67	0.976239303	0.357	0.145	4.93E-63	0	EDN1
FAM3D	2.65E-67	0.891268085	0.47	0.246	5.47E-63	0	FAM3D
AGPAT2	3.46E-67	0.704498108	0.655	0.409	7.13E-63	0	AGPAT2
FBP1	2.51E-66	0.407425307	0.332	0.119	5.17E-62	0	FBP1
ABHD2	3.67E-66	0.701917028	0.611	0.424	7.57E-62	0	ABHD2
GOLM1	3.96E-66	0.775302449	0.715	0.502	8.16E-62	0	GOLM1
FRY	4.94E-66	0.468061136	0.266	0.066	1.02E-61	0	FRY
CLINT1	1.09E-65	0.718250315	0.542	0.361	2.25E-61	0	CLINT1
ST14	1.72E-65	0.685716212	0.634	0.391	3.55E-61	0	ST14
LPCAT4	3.16E-65	0.779237121	0.502	0.29	6.52E-61	0	LPCAT4
LSR	4.60E-65	0.639513941	0.702	0.491	9.49E-61	0	LSR
RNASE1	1.29E-64	0.809599941	0.623	0.411	2.65E-60	0	RNASE1
SH3YL1	1.80E-64	0.565266017	0.551	0.328	3.72E-60	0	SH3YL1
ARGLU1	2.07E-64	0.752971928	0.692	0.498	4.26E-60	0	ARGLU1
LRP5	3.87E-64	0.573701131	0.415	0.193	7.97E-60	0	LRP5
ZDHHC3	4.09E-64	0.596008256	0.433	0.245	8.43E-60	0	ZDHHC3
ETNK1	7.71E-64	0.695537913	0.503	0.31	1.59E-59	0	ETNK1
S100P	1.42E-63	0.818598577	0.795	0.57	2.93E-59	0	S100P
CLDN7	1.72E-63	0.717351864	0.728	0.468	3.54E-59	0	CLDN7
MALL	1.78E-63	0.673644801	0.469	0.244	3.67E-59	0	MALL
MT-ND2	2.23E-63	0.656454438	0.954	0.95	4.60E-59	0	MT-ND2
SYTL2	2.55E-63	0.784486949	0.464	0.235	5.25E-59	0	SYTL2
CTTN	5.87E-63	0.646298998	0.613	0.437	1.21E-58	0	CTTN
TRAK1	7.67E-63	0.714829405	0.478	0.292	1.58E-58	0	TRAK1
WWP1	1.26E-62	0.508099113	0.412	0.211	2.60E-58	0	WWP1
TMC5	1.87E-62	0.780750114	0.712	0.451	3.85E-58	0	TMC5
GBP3	4.52E-62	0.441672091	0.293	0.094	9.32E-58	0	GBP3
ANKRD10	6.53E-62	0.656039716	0.51	0.328	1.35E-57	0	ANKRD10
MT-ATP8	6.69E-62	0.590868387	0.46	0.242	1.38E-57	0	MT-ATP8
PLS1	1.18E-61	0.567759251	0.539	0.305	2.43E-57	0	PLS1
HS3ST1	1.50E-61	0.577923849	0.376	0.163	3.08E-57	0	HS3ST1
VILL	2.88E-61	0.587576761	0.491	0.255	5.94E-57	0	VILL
FGFR2	3.33E-61	0.393241088	0.258	0.068	6.85E-57	0	FGFR2
NMRK1	4.94E-61	0.330161792	0.276	0.077	1.02E-56	0	NMRK1
CLMN	5.46E-61	0.589286061	0.375	0.168	1.13E-56	0	CLMN
SEZ6L2	8.98E-61	0.542579445	0.418	0.212	1.85E-56	0	SEZ6L2
GALNT3	9.68E-61	0.524488999	0.546	0.327	2.00E-56	0	GALNT3
ANKRD22	1.12E-60	0.346864143	0.329	0.122	2.31E-56	0	ANKRD22
SLMAP	1.78E-60	0.544445366	0.402	0.205	3.66E-56	0	SLMAP
PGGHG	2.40E-60	0.81529029	0.346	0.137	4.95E-56	0	PGGHG
ABO	3.60E-60	0.346525224	0.301	0.104	7.43E-56	0	ABO
CRACR2B	3.67E-60	0.670312452	0.449	0.23	7.57E-56	0	CRACR2B
SUCLG2	4.07E-60	0.476330281	0.382	0.191	8.38E-56	0	SUCLG2
DNM2	5.45E-60	0.872689548	0.567	0.378	1.12E-55	0	DNM2
CDC42EP5	9.60E-60	0.69841974	0.61	0.373	1.98E-55	0	CDC42EP5
TRNP1	1.10E-59	0.881372596	0.454	0.25	2.27E-55	0	TRNP1
FUT4	1.92E-59	0.360312577	0.277	0.088	3.96E-55	0	FUT4
WDR45B	2.98E-59	0.62564147	0.53	0.34	6.14E-55	0	WDR45B
RNF128	4.09E-59	0.459313606	0.302	0.106	8.44E-55	0	RNF128
LPAR6	4.85E-59	0.389612125	0.27	0.08	9.99E-55	0	LPAR6
CD81	8.58E-59	0.34923638	0.598	0.346	1.77E-54	0	CD81
LIMA1	1.22E-58	0.694148647	0.577	0.386	2.51E-54	0	LIMA1
DEGS2	3.57E-58	0.362628542	0.255	0.068	7.36E-54	0	DEGS2
FAM83H	4.37E-58	0.375994411	0.372	0.172	9.01E-54	0	FAM83H
SAMD12	7.27E-58	0.405603071	0.341	0.139	1.50E-53	0	SAMD12
CCDC12	1.06E-57	0.532733896	0.441	0.26	2.19E-53	0	CCDC12
CLDN1	1.61E-57	0.541859417	0.43	0.226	3.32E-53	0	CLDN1
RPL30	2.10E-57	0.519524531	0.903	0.931	4.33E-53	0	RPL30
PKP3	2.35E-57	0.589598046	0.585	0.376	4.85E-53	0	PKP3
C6orf132	2.80E-57	0.538765371	0.481	0.281	5.77E-53	0	C6orf132
MAGI1	2.91E-57	0.519093146	0.316	0.124	6.01E-53	0	MAGI1
STARD10	4.82E-57	0.742407057	0.621	0.4	9.93E-53	0	STARD10
ATP11A	5.91E-57	0.511210615	0.391	0.206	1.22E-52	0	ATP11A
RAB40B	7.95E-57	0.464081355	0.349	0.152	1.64E-52	0	RAB40B
GSTP1	1.49E-56	0.514807842	0.854	0.815	3.08E-52	0	GSTP1
POLD4	1.96E-56	0.808904524	0.491	0.307	4.05E-52	0	POLD4
SLC9B2	3.66E-56	0.277542891	0.261	0.079	7.54E-52	0	SLC9B2
ADAM15	3.78E-56	0.630388467	0.463	0.278	7.78E-52	0	ADAM15
AKAP1	4.37E-56	0.574120382	0.423	0.245	9.01E-52	0	AKAP1
ITGB6	9.72E-56	0.525149375	0.393	0.19	2.00E-51	0	ITGB6
TLE1	1.35E-55	0.409132166	0.357	0.164	2.78E-51	0	TLE1
MARCKSL1	1.87E-55	0.634502906	0.677	0.539	3.86E-51	0	MARCKSL1
CD82	2.96E-55	0.729983038	0.556	0.376	6.10E-51	0	CD82
MTMR11	4.21E-55	0.503108085	0.433	0.235	8.67E-51	0	MTMR11
TMEM30B	5.18E-55	0.40457015	0.426	0.218	1.07E-50	0	TMEM30B
NPNT	7.49E-55	0.339056828	0.288	0.103	1.54E-50	0	NPNT
TRIM29	2.13E-54	0.600433237	0.435	0.241	4.38E-50	0	TRIM29
TM4SF5	3.01E-54	0.548556147	0.402	0.185	6.21E-50	0	TM4SF5
ZNF706	3.50E-54	0.579612928	0.64	0.495	7.21E-50	0	ZNF706
ASPHD1	5.18E-54	0.384655211	0.261	0.079	1.07E-49	0	ASPHD1
B4GALT4	5.45E-54	0.500099332	0.414	0.241	1.12E-49	0	B4GALT4
SOX9	7.57E-54	0.806301132	0.543	0.382	1.56E-49	0	SOX9
DAG1	7.82E-54	0.445412074	0.397	0.223	1.61E-49	0	DAG1
FAT1	2.95E-53	0.696280399	0.498	0.333	6.08E-49	0	FAT1
BICDL2	3.39E-53	0.567670853	0.407	0.208	6.98E-49	0	BICDL2
RALBP1	4.81E-53	0.606639113	0.559	0.414	9.91E-49	0	RALBP1
TNIK	9.96E-53	0.316706707	0.285	0.107	2.05E-48	0	TNIK
PIK3C2B	1.48E-52	0.30796292	0.325	0.134	3.05E-48	0	PIK3C2B
SYNE2	2.03E-52	0.980884924	0.576	0.426	4.19E-48	0	SYNE2
EIF4A2	2.23E-52	0.586610575	0.708	0.564	4.60E-48	0	EIF4A2
EVPL	2.64E-52	0.391834258	0.333	0.145	5.44E-48	0	EVPL
DAPP1	3.17E-52	0.307350453	0.274	0.094	6.53E-48	0	DAPP1
FKBP1B	3.86E-52	0.278109007	0.25	0.079	7.96E-48	0	FKBP1B
BAIAP2L1	5.31E-52	0.601197033	0.531	0.333	1.09E-47	0	BAIAP2L1
RAPGEFL1	5.76E-52	0.378848643	0.286	0.106	1.19E-47	0	RAPGEFL1
TRIM2	1.35E-51	0.455972674	0.376	0.195	2.79E-47	0	TRIM2
AMN	2.81E-51	0.76544817	0.526	0.292	5.80E-47	0	AMN
DOK4	3.55E-51	0.393003223	0.344	0.161	7.32E-47	0	DOK4
PLAC8	4.24E-51	0.954538187	0.518	0.338	8.73E-47	0	PLAC8
C1GALT1	5.56E-51	0.532533296	0.469	0.306	1.15E-46	0	C1GALT1
MGST1	5.69E-51	0.597174847	0.382	0.196	1.17E-46	0	MGST1
RPL8	7.44E-51	0.543551455	0.914	0.931	1.53E-46	0	RPL8
NFIX	7.86E-51	0.348529651	0.308	0.131	1.62E-46	0	NFIX
CDH3	1.30E-50	0.329767528	0.276	0.097	2.67E-46	0	CDH3
LAMB2	1.32E-50	0.381077092	0.303	0.122	2.72E-46	0	LAMB2
IP6K2	2.26E-50	0.475094704	0.397	0.226	4.67E-46	0	IP6K2
PRKCD	8.42E-50	0.46956978	0.372	0.192	1.74E-45	0	PRKCD
SH3RF1	1.14E-49	0.494541171	0.473	0.306	2.36E-45	0	SH3RF1
FUT6	1.30E-49	0.425058482	0.276	0.098	2.67E-45	0	FUT6
B3GALT5	1.53E-49	0.519922892	0.387	0.188	3.16E-45	0	B3GALT5
ARHGAP32	1.68E-49	0.526920324	0.409	0.233	3.46E-45	0	ARHGAP32
EHF	2.08E-49	0.427322215	0.419	0.227	4.29E-45	0	EHF
TSPAN15	3.57E-49	0.420710191	0.481	0.293	7.35E-45	0	TSPAN15
SEMA3B	4.88E-49	0.756374068	0.424	0.226	1.01E-44	0	SEMA3B
DPM3	8.87E-49	0.427327743	0.405	0.236	1.83E-44	0	DPM3
MCU	1.15E-48	0.507938163	0.411	0.227	2.38E-44	0	MCU
AHR	2.38E-48	0.540911499	0.509	0.356	4.90E-44	0	AHR
NRARP	2.45E-48	0.606395531	0.422	0.219	5.04E-44	0	NRARP
S100A14	3.06E-48	0.398727061	0.645	0.405	6.31E-44	0	S100A14
LGALS9	3.14E-48	0.44791955	0.407	0.214	6.47E-44	0	LGALS9
ADAP1	3.39E-48	0.467307913	0.373	0.182	6.99E-44	0	ADAP1
DAB2IP	4.86E-48	0.296019725	0.29	0.116	1.00E-43	0	DAB2IP
CDC42EP1	6.89E-48	0.585897905	0.47	0.306	1.42E-43	0	CDC42EP1
FAR1	7.46E-48	0.439513611	0.346	0.174	1.54E-43	0	FAR1
PLLP	1.41E-47	0.344080431	0.302	0.133	2.91E-43	0	PLLP
TSTD1	1.65E-47	0.644362344	0.517	0.386	3.40E-43	0	TSTD1
TMED3	1.99E-47	0.373344862	0.44	0.271	4.11E-43	0	TMED3
ABLIM1	2.18E-47	0.489922282	0.475	0.293	4.50E-43	0	ABLIM1
RPL12	2.23E-47	0.499939354	0.9	0.906	4.60E-43	0	RPL12
ARHGAP26	3.40E-47	0.574610125	0.358	0.182	7.01E-43	0	ARHGAP26
NECTIN4	4.18E-47	0.464756507	0.449	0.262	8.62E-43	0	NECTIN4
CDS1	7.05E-47	0.360613041	0.332	0.152	1.45E-42	0	CDS1
PGM2L1	1.05E-46	0.490997327	0.371	0.203	2.17E-42	0	PGM2L1
SLC44A4	1.82E-46	0.557097256	0.588	0.364	3.75E-42	0	SLC44A4
EEF1B2	2.22E-46	0.653539594	0.742	0.7	4.57E-42	0	EEF1B2
NOP53	6.30E-46	0.650861875	0.644	0.524	1.30E-41	0	NOP53
VPS13A	6.46E-46	0.551714453	0.294	0.128	1.33E-41	0	VPS13A
ADIRF	7.78E-46	0.542784912	0.446	0.255	1.60E-41	0	ADIRF
LAMA3	9.59E-46	0.423992495	0.434	0.239	1.98E-41	0	LAMA3
CENPV	1.30E-45	0.39818339	0.302	0.133	2.68E-41	0	CENPV
PLBD1	1.40E-45	0.474717459	0.47	0.308	2.88E-41	0	PLBD1
USH1C	1.47E-45	0.356955238	0.41	0.217	3.04E-41	0	USH1C
PMVK	1.65E-45	0.394360568	0.413	0.261	3.40E-41	0	PMVK
ATP8B1	2.12E-45	0.532476819	0.399	0.218	4.36E-41	0	ATP8B1
NAPRT	2.19E-45	0.644359147	0.531	0.352	4.51E-41	0	NAPRT
FAM120AOS	2.36E-45	0.481192852	0.416	0.261	4.86E-41	0	FAM120AOS
ADGRG1	3.19E-45	0.344507988	0.435	0.264	6.57E-41	0	ADGRG1
EPPK1	3.46E-45	0.4030076	0.358	0.175	7.13E-41	0	EPPK1
OXR1	3.75E-45	0.370250339	0.371	0.203	7.73E-41	0	OXR1
ARHGEF5	5.15E-45	0.391811035	0.337	0.165	1.06E-40	0	ARHGEF5
MGST2	6.95E-45	0.498397616	0.515	0.375	1.43E-40	0	MGST2
TSTA3	8.11E-45	0.550997418	0.502	0.361	1.67E-40	0	TSTA3
ZBTB7A	9.42E-45	0.572113171	0.595	0.457	1.94E-40	0	ZBTB7A
HMGCS1	1.84E-44	0.450668197	0.443	0.271	3.79E-40	0	HMGCS1
MYO6	2.02E-44	0.575965597	0.581	0.414	4.17E-40	0	MYO6
NQO1	2.39E-44	0.615754387	0.595	0.432	4.93E-40	0	NQO1
PLEKHF2	2.41E-44	0.298906115	0.322	0.156	4.96E-40	0	PLEKHF2
MISP	3.04E-44	0.455318016	0.514	0.306	6.27E-40	0	MISP
RPS11	3.06E-44	0.549997775	0.834	0.795	6.31E-40	0	RPS11
RAC1	3.89E-44	0.414480486	0.823	0.787	8.03E-40	0	RAC1
LGR4	5.53E-44	0.407210708	0.315	0.146	1.14E-39	0	LGR4
TRIB2	9.05E-44	0.404159487	0.303	0.145	1.87E-39	0	TRIB2
AHCYL2	9.92E-44	0.393001491	0.277	0.12	2.04E-39	0	AHCYL2
TM9SF2	1.03E-43	0.501167161	0.554	0.415	2.12E-39	0	TM9SF2
MAP1LC3A	1.26E-43	0.431844221	0.394	0.228	2.61E-39	0	MAP1LC3A
PBX1	1.37E-43	0.434749383	0.329	0.169	2.82E-39	0	PBX1
PTBP3	1.38E-43	0.500569757	0.567	0.428	2.85E-39	0	PTBP3
FUT2	1.53E-43	0.494278361	0.32	0.148	3.15E-39	0	FUT2
NUMA1	1.61E-43	0.503601861	0.474	0.313	3.32E-39	0	NUMA1
STK38L	1.74E-43	0.445571108	0.367	0.215	3.58E-39	0	STK38L
IGFBP3	1.98E-43	0.844493394	0.331	0.158	4.08E-39	0	IGFBP3
FBXO34	3.23E-43	0.405860221	0.382	0.22	6.66E-39	0	FBXO34
SREBF2	3.30E-43	0.394786989	0.37	0.214	6.80E-39	0	SREBF2
CASC4	3.37E-43	0.471784449	0.467	0.313	6.94E-39	0	CASC4
NDRG2	4.00E-43	0.399378746	0.297	0.134	8.25E-39	0	NDRG2
TPT1	4.63E-43	0.55422158	0.972	0.997	9.55E-39	0	TPT1
TJP3	4.74E-43	0.524679873	0.378	0.194	9.78E-39	0	TJP3
PPL	5.44E-43	0.383002734	0.353	0.182	1.12E-38	0	PPL
SPINK4	6.54E-43	0.394955528	0.186	0.378	1.35E-38	0	SPINK4
CANT1	7.01E-43	0.489811688	0.416	0.263	1.45E-38	0	CANT1
CXCL1	7.20E-43	1.208162979	0.353	0.194	1.48E-38	0	CXCL1
CBLC	9.28E-43	0.358959482	0.308	0.139	1.91E-38	0	CBLC
CHKA	1.04E-42	0.360769036	0.301	0.145	2.14E-38	0	CHKA
GATA6	1.17E-42	0.371676596	0.344	0.181	2.40E-38	0	GATA6
GPRC5A	1.59E-42	0.57883549	0.747	0.634	3.27E-38	0	GPRC5A
IFT172	1.65E-42	0.401450179	0.439	0.259	3.40E-38	0	IFT172
PTGS2	1.69E-42	0.752822432	0.325	0.164	3.49E-38	0	PTGS2
CCDC88B	1.78E-42	0.367176487	0.285	0.121	3.68E-38	0	CCDC88B
SDC1	2.75E-42	0.514255519	0.544	0.375	5.68E-38	0	SDC1
RPS28	3.21E-42	0.377812897	0.873	0.888	6.62E-38	0	RPS28
PARP4	5.50E-42	0.49012874	0.481	0.344	1.13E-37	0	PARP4
RETREG1	5.98E-42	0.290189509	0.294	0.125	1.23E-37	0	RETREG1
NFIC	6.71E-42	0.361667767	0.355	0.199	1.38E-37	0	NFIC
AP1M2	6.76E-42	0.295472674	0.414	0.232	1.39E-37	0	AP1M2
PLEC	7.05E-42	0.689326981	0.682	0.555	1.45E-37	0	PLEC
MYO15B	1.05E-41	0.982608506	0.366	0.194	2.16E-37	0	MYO15B
IRF9	1.21E-41	0.293072571	0.336	0.167	2.50E-37	0	IRF9
INPP4B	1.40E-41	0.426228958	0.413	0.242	2.89E-37	0	INPP4B
EFNA1	1.46E-41	0.665297831	0.524	0.369	3.02E-37	0	EFNA1
FOS	1.62E-41	0.748069361	0.836	0.831	3.33E-37	0	FOS
TMEM176A	1.64E-41	0.48658566	0.489	0.301	3.39E-37	0	TMEM176A
MFSD6	1.82E-41	0.278804649	0.353	0.185	3.75E-37	0	MFSD6
EEF1D	2.48E-41	0.519262088	0.745	0.684	5.11E-37	0	EEF1D
TNFAIP2	3.87E-41	0.645096097	0.371	0.205	7.98E-37	0	TNFAIP2
LRCH1	6.42E-41	0.273416285	0.297	0.142	1.32E-36	0	LRCH1
PDXDC1	6.73E-41	0.574414931	0.456	0.299	1.39E-36	0	PDXDC1
CDH1	7.18E-41	0.439171972	0.626	0.411	1.48E-36	0	CDH1
EPS8L2	9.13E-41	0.615847067	0.561	0.364	1.88E-36	0	EPS8L2
KDM5B	9.50E-41	0.572695284	0.495	0.345	1.96E-36	0	KDM5B
GCC2	9.99E-41	0.517835348	0.651	0.516	2.06E-36	0	GCC2
FUT3	1.20E-40	0.376748742	0.416	0.232	2.48E-36	0	FUT3
PLEKHA6	1.42E-40	0.410490725	0.376	0.211	2.94E-36	0	PLEKHA6
FAM120A	2.37E-40	0.559434737	0.53	0.408	4.89E-36	0	FAM120A
CGN	2.61E-40	0.38867978	0.502	0.298	5.38E-36	0	CGN
NUDT8	2.70E-40	0.309282116	0.255	0.106	5.56E-36	0	NUDT8
ZDHHC7	4.26E-40	0.416956209	0.408	0.265	8.78E-36	0	ZDHHC7
SPTBN1	5.22E-40	0.558669062	0.722	0.624	1.08E-35	0	SPTBN1
IRF6	6.04E-40	0.327405473	0.415	0.24	1.25E-35	0	IRF6
PRKACB	6.94E-40	0.296667075	0.295	0.139	1.43E-35	0	PRKACB
CEACAM6	8.46E-40	0.491435643	0.797	0.647	1.74E-35	0	CEACAM6
ARSD	9.54E-40	0.450381159	0.418	0.276	1.97E-35	0	ARSD
RHPN2	1.01E-39	0.454921573	0.398	0.232	2.07E-35	0	RHPN2
C19orf33	1.21E-39	0.522994848	0.82	0.703	2.49E-35	0	C19orf33
ARRDC1	1.36E-39	0.461581582	0.496	0.328	2.80E-35	0	ARRDC1
CLDN4	1.37E-39	0.626504169	0.883	0.794	2.83E-35	0	CLDN4
ZDHHC13	1.79E-39	0.350840414	0.276	0.123	3.68E-35	0	ZDHHC13
GPRC5C	3.87E-39	0.40456695	0.429	0.27	7.97E-35	0	GPRC5C
HSD17B12	4.10E-39	0.430896528	0.457	0.319	8.44E-35	0	HSD17B12
RPL23A	5.58E-39	0.441151502	0.854	0.86	1.15E-34	0	RPL23A
SORD	5.83E-39	0.310643312	0.329	0.179	1.20E-34	0	SORD
CEP170B	5.99E-39	0.485010854	0.415	0.261	1.24E-34	0	CEP170B
LLGL2	7.61E-39	0.482086297	0.624	0.402	1.57E-34	0	LLGL2
ZDHHC20	9.00E-39	0.392666287	0.435	0.297	1.86E-34	0	ZDHHC20
ELMO3	1.12E-38	0.465051791	0.333	0.176	2.30E-34	0	ELMO3
AHNAK	1.19E-38	0.615261334	0.745	0.612	2.46E-34	0	AHNAK
SGSM3	2.27E-38	0.516747753	0.283	0.135	4.68E-34	0	SGSM3
SPCS1	2.48E-38	0.450428874	0.54	0.427	5.10E-34	0	SPCS1
WFDC2	2.48E-38	0.860667187	0.584	0.391	5.12E-34	0	WFDC2
MXRA5	2.87E-38	0.270198061	0.303	0.139	5.91E-34	0	MXRA5
TSPAN3	2.96E-38	0.527631744	0.721	0.566	6.10E-34	0	TSPAN3
CYHR1	3.25E-38	0.377337601	0.363	0.217	6.69E-34	0	CYHR1
FRMD4B	3.34E-38	0.254606434	0.32	0.158	6.88E-34	0	FRMD4B
HNRNPDL	3.96E-38	0.445312805	0.662	0.535	8.16E-34	0	HNRNPDL
BHLHE41	5.05E-38	0.304219159	0.314	0.16	1.04E-33	0	BHLHE41
ARFIP1	6.14E-38	0.315651806	0.395	0.256	1.27E-33	0	ARFIP1
SFN	8.90E-38	0.647968958	0.604	0.424	1.83E-33	0	SFN
CDHR5	9.52E-38	0.64486229	0.324	0.158	1.96E-33	0	CDHR5
PRKAA1	1.00E-37	0.327290249	0.42	0.276	2.06E-33	0	PRKAA1
SLC44A2	1.08E-37	0.278373149	0.361	0.208	2.23E-33	0	SLC44A2
PSCA	1.54E-37	1.052513124	0.326	0.168	3.18E-33	0	PSCA
MT-ND4	1.74E-37	0.409900801	0.974	0.981	3.59E-33	0	MT-ND4
RPS3	2.08E-37	0.45154865	0.894	0.917	4.29E-33	0	RPS3
KNOP1	2.23E-37	0.401264463	0.354	0.206	4.60E-33	0	KNOP1
MED4	3.32E-37	0.33501088	0.417	0.282	6.85E-33	0	MED4
ARHGEF35	5.11E-37	0.290019726	0.357	0.206	1.05E-32	0	ARHGEF35
CLCN3	5.20E-37	0.333601308	0.408	0.256	1.07E-32	0	CLCN3
PCSK7	5.36E-37	0.555120939	0.407	0.264	1.10E-32	0	PCSK7
GSDMB	5.61E-37	0.427846358	0.258	0.11	1.16E-32	0	GSDMB
DGKH	6.01E-37	0.477928743	0.378	0.229	1.24E-32	0	DGKH
SRRM2	6.68E-37	0.620011584	0.756	0.592	1.38E-32	0	SRRM2
GIPC1	6.97E-37	0.466970743	0.523	0.385	1.44E-32	0	GIPC1
SIRT7	8.16E-37	0.522240214	0.421	0.283	1.68E-32	0	SIRT7
AP1AR	9.41E-37	0.259074252	0.327	0.181	1.94E-32	0	AP1AR
ANP32B	1.65E-36	0.480751212	0.578	0.462	3.40E-32	0	ANP32B
ROCK1	1.72E-36	0.395323528	0.475	0.338	3.54E-32	0	ROCK1
B3GNT3	2.58E-36	0.292264648	0.408	0.236	5.31E-32	0	B3GNT3
RNF19A	4.53E-36	0.318667911	0.42	0.265	9.34E-32	0	RNF19A
RPLP2	5.19E-36	0.357665656	0.866	0.878	1.07E-31	0	RPLP2
DDR1	5.28E-36	0.445802239	0.519	0.376	1.09E-31	0	DDR1
MGLL	6.02E-36	0.493282697	0.614	0.447	1.24E-31	0	MGLL
GSDMD	6.88E-36	0.470848672	0.407	0.265	1.42E-31	0	GSDMD
PPP4R1	7.14E-36	0.420697641	0.411	0.269	1.47E-31	0	PPP4R1
AGR3	8.24E-36	0.507515401	0.482	0.288	1.70E-31	0	AGR3
VPS28	9.75E-36	0.419190657	0.593	0.471	2.01E-31	0	VPS28
HNRNPD	1.01E-35	0.390068937	0.57	0.446	2.07E-31	0	HNRNPD
TC2N	1.10E-35	0.353343681	0.47	0.284	2.26E-31	0	TC2N
MT-ND1	1.59E-35	0.672987952	0.938	0.95	3.29E-31	0	MT-ND1
WDR82	2.18E-35	0.342578473	0.375	0.236	4.49E-31	0	WDR82
LAPTM4B	2.58E-35	0.293528364	0.368	0.229	5.31E-31	0	LAPTM4B
CDC42BPA	2.80E-35	0.521131385	0.456	0.332	5.77E-31	0	CDC42BPA
GNL3L	3.61E-35	0.319804571	0.266	0.127	7.43E-31	0	GNL3L
RBM5	4.15E-35	0.4373064	0.359	0.214	8.56E-31	0	RBM5
EEF1G	5.30E-35	0.366367717	0.304	0.167	1.09E-30	0	EEF1G
ARHGEF12	6.26E-35	0.405930002	0.439	0.298	1.29E-30	0	ARHGEF12
CDK10	6.49E-35	0.466786424	0.355	0.214	1.34E-30	0	CDK10
UBE3C	7.33E-35	0.308764982	0.319	0.176	1.51E-30	0	UBE3C
LCN2	8.86E-35	0.529622171	0.726	0.546	1.83E-30	0	LCN2
TMEM123	9.61E-35	0.384802669	0.594	0.455	1.98E-30	0	TMEM123
CLIC3	1.19E-34	0.543004373	0.435	0.284	2.46E-30	0	CLIC3
DLG1	1.59E-34	0.371491816	0.354	0.209	3.28E-30	0	DLG1
SPPL2B	1.89E-34	0.597160662	0.34	0.194	3.90E-30	0	SPPL2B
AFG3L2	1.98E-34	0.360735641	0.349	0.214	4.09E-30	0	AFG3L2
GNL3	2.08E-34	0.388614055	0.375	0.237	4.29E-30	0	GNL3
HID1	2.19E-34	0.491631396	0.32	0.164	4.52E-30	0	HID1
DDX42	2.84E-34	0.337050172	0.415	0.287	5.86E-30	0	DDX42
PNN	3.42E-34	0.51487635	0.542	0.402	7.04E-30	0	PNN
GNAQ	3.85E-34	0.37019013	0.446	0.306	7.93E-30	0	GNAQ
MARK2	4.84E-34	0.352212052	0.411	0.273	9.98E-30	0	MARK2
TCF7L2	5.46E-34	0.481125284	0.536	0.405	1.12E-29	0	TCF7L2
GNA11	5.48E-34	0.36190108	0.392	0.256	1.13E-29	0	GNA11
SHISA5	5.57E-34	0.299065505	0.389	0.254	1.15E-29	0	SHISA5
PTPRN2	5.85E-34	0.30186443	0.275	0.131	1.21E-29	0	PTPRN2
FGD4	5.96E-34	0.337839125	0.399	0.256	1.23E-29	0	FGD4
SH3D19	6.36E-34	0.2748386	0.369	0.21	1.31E-29	0	SH3D19
SVIP	8.79E-34	0.335567481	0.457	0.28	1.81E-29	0	SVIP
MSMO1	9.52E-34	0.366650401	0.402	0.275	1.96E-29	0	MSMO1
TNFRSF21	1.01E-33	0.406562867	0.447	0.307	2.09E-29	0	TNFRSF21
CCDC6	1.46E-33	0.347900578	0.442	0.312	3.00E-29	0	CCDC6
SYT13	1.49E-33	0.344903644	0.299	0.166	3.08E-29	0	SYT13
FERMT1	2.02E-33	0.356529119	0.407	0.255	4.16E-29	0	FERMT1
TMEM63A	2.09E-33	0.502460487	0.423	0.285	4.30E-29	0	TMEM63A
COG3	2.22E-33	0.335064316	0.315	0.175	4.59E-29	0	COG3
REX1BD	2.47E-33	0.419970766	0.473	0.348	5.09E-29	0	REX1BD
PLXNA2	2.63E-33	0.298217144	0.255	0.119	5.43E-29	0	PLXNA2
TRAPPC6A	3.42E-33	0.399315402	0.379	0.245	7.05E-29	0	TRAPPC6A
ATP1B1	3.72E-33	0.5634642	0.754	0.64	7.67E-29	0	ATP1B1
CHMP3	4.30E-33	0.375161517	0.533	0.413	8.86E-29	0	CHMP3
PKDCC	4.46E-33	0.451137253	0.259	0.12	9.20E-29	0	PKDCC
SLC38A10	6.59E-33	0.374913468	0.373	0.243	1.36E-28	0	SLC38A10
PRDX2	7.84E-33	0.416707039	0.526	0.379	1.62E-28	0	PRDX2
ERBB3	8.19E-33	0.396018657	0.551	0.339	1.69E-28	0	ERBB3
SORBS2	8.46E-33	0.455892136	0.348	0.206	1.74E-28	0	SORBS2
TOM1L1	1.09E-32	0.321798474	0.29	0.155	2.24E-28	0	TOM1L1
ID1	1.32E-32	0.792532615	0.575	0.46	2.72E-28	0	ID1
SLC44A1	1.52E-32	0.409155554	0.505	0.374	3.12E-28	0	SLC44A1
PELI1	1.98E-32	0.374631296	0.41	0.27	4.08E-28	0	PELI1
NFIB	1.98E-32	0.333475685	0.275	0.134	4.09E-28	0	NFIB
SREBF1	2.85E-32	0.448829005	0.324	0.187	5.87E-28	0	SREBF1
INAVA	2.87E-32	0.375293939	0.525	0.345	5.92E-28	0	INAVA
TM4SF1	3.76E-32	0.496045027	0.749	0.706	7.76E-28	0	TM4SF1
MRPL57	5.11E-32	0.410570845	0.531	0.422	1.05E-27	0	MRPL57
PHF14	5.54E-32	0.470990423	0.428	0.307	1.14E-27	0	PHF14
PIK3C2A	5.94E-32	0.436608544	0.353	0.217	1.22E-27	0	PIK3C2A
SLC12A7	6.07E-32	0.355053954	0.381	0.226	1.25E-27	0	SLC12A7
IARS2	6.18E-32	0.301465864	0.4	0.279	1.27E-27	0	IARS2
HOOK2	7.01E-32	0.472025078	0.398	0.248	1.44E-27	0	HOOK2
SMIM5	7.12E-32	0.266339426	0.312	0.164	1.47E-27	0	SMIM5
ANKRD17	7.79E-32	0.398346175	0.384	0.255	1.61E-27	0	ANKRD17
INF2	7.87E-32	0.643056058	0.572	0.421	1.62E-27	0	INF2
EIF3E	1.29E-31	0.57726254	0.584	0.493	2.65E-27	0	EIF3E
CHD3	1.34E-31	0.415944629	0.372	0.241	2.77E-27	0	CHD3
ARHGEF11	1.41E-31	0.274350225	0.259	0.126	2.92E-27	0	ARHGEF11
TKT	1.45E-31	0.39688319	0.486	0.354	2.99E-27	0	TKT
SETD2	1.73E-31	0.315849968	0.321	0.184	3.57E-27	0	SETD2
TLE4	2.20E-31	0.452489417	0.342	0.199	4.52E-27	0	TLE4
ZNF518A	2.62E-31	0.307143674	0.362	0.225	5.40E-27	0	ZNF518A
AP2B1	2.71E-31	0.369953268	0.446	0.323	5.59E-27	0	AP2B1
SLC12A2	3.21E-31	0.566985609	0.449	0.311	6.62E-27	0	SLC12A2
GPI	3.51E-31	0.527528715	0.529	0.382	7.23E-27	0	GPI
PLPP2	4.52E-31	0.439821801	0.493	0.37	9.31E-27	0	PLPP2
ASPH	5.06E-31	0.587866725	0.644	0.493	1.04E-26	0	ASPH
STK24	6.34E-31	0.441429835	0.559	0.438	1.31E-26	0	STK24
VMP1	6.53E-31	0.647183236	0.671	0.549	1.35E-26	0	VMP1
DHCR24	6.85E-31	0.253636515	0.279	0.144	1.41E-26	0	DHCR24
GMDS	8.13E-31	0.75328812	0.385	0.251	1.67E-26	0	GMDS
IDH1	8.74E-31	0.364290047	0.366	0.237	1.80E-26	0	IDH1
SMIM6	1.02E-30	0.289212846	0.311	0.166	2.10E-26	0	SMIM6
RPL35	1.02E-30	0.321297461	0.871	0.872	2.11E-26	0	RPL35
SMCHD1	1.12E-30	0.490497611	0.456	0.332	2.30E-26	0	SMCHD1
CD2AP	1.21E-30	0.362747732	0.595	0.466	2.48E-26	0	CD2AP
FOXP1	1.22E-30	0.440339977	0.527	0.402	2.51E-26	0	FOXP1
HOXB7	1.49E-30	0.369926603	0.354	0.232	3.08E-26	0	HOXB7
EPS8L1	1.54E-30	0.485326355	0.538	0.357	3.18E-26	0	EPS8L1
SQLE	1.57E-30	0.352216912	0.39	0.25	3.23E-26	0	SQLE
STAP2	1.64E-30	0.321528138	0.324	0.188	3.38E-26	0	STAP2
TMC6	1.76E-30	0.280939049	0.388	0.241	3.64E-26	0	TMC6
YES1	1.85E-30	0.312017875	0.392	0.27	3.81E-26	0	YES1
TRPM4	2.10E-30	0.423120861	0.318	0.183	4.33E-26	0	TRPM4
SSH3	2.13E-30	0.262300383	0.294	0.158	4.38E-26	0	SSH3
DYNC1I2	2.51E-30	0.422181931	0.538	0.414	5.18E-26	0	DYNC1I2
USP7	2.94E-30	0.375979591	0.419	0.298	6.05E-26	0	USP7
PLEKHA5	3.18E-30	0.362930236	0.383	0.259	6.55E-26	0	PLEKHA5
SLC35C1	4.94E-30	0.299029831	0.26	0.133	1.02E-25	0	SLC35C1
AGR2	5.79E-30	0.709449423	0.851	0.73	1.19E-25	0	AGR2
MEIS2	7.07E-30	0.447021355	0.25	0.121	1.46E-25	0	MEIS2
HOXB3	8.06E-30	0.287104238	0.262	0.135	1.66E-25	0	HOXB3
AP1G2	8.47E-30	0.404572167	0.357	0.221	1.75E-25	0	AP1G2
POLR1D	1.06E-29	0.416772281	0.581	0.475	2.19E-25	0	POLR1D
ADD3	1.23E-29	0.505251136	0.459	0.338	2.54E-25	0	ADD3
PCYT2	1.34E-29	0.329460801	0.318	0.192	2.76E-25	0	PCYT2
GSN	1.62E-29	0.547059041	0.713	0.59	3.34E-25	0	GSN
TOX3	1.76E-29	0.28008933	0.386	0.23	3.63E-25	0	TOX3
CASZ1	2.34E-29	0.380425705	0.278	0.142	4.83E-25	0	CASZ1
CUL4A	2.91E-29	0.353179021	0.388	0.272	6.00E-25	0	CUL4A
AFF1	2.94E-29	0.306340317	0.318	0.187	6.06E-25	0	AFF1
MAP3K11	4.25E-29	0.331449185	0.384	0.255	8.75E-25	0	MAP3K11
NT5C	4.39E-29	0.468977161	0.5	0.375	9.05E-25	0	NT5C
USP54	4.65E-29	0.277845036	0.286	0.155	9.58E-25	0	USP54
PCDH1	5.01E-29	0.381436807	0.459	0.311	1.03E-24	0	PCDH1
TRIP6	5.14E-29	0.302176459	0.368	0.239	1.06E-24	0	TRIP6
SCD	7.16E-29	0.5722695	0.388	0.262	1.47E-24	0	SCD
CMBL	8.43E-29	0.49470107	0.289	0.161	1.74E-24	0	CMBL
RPS19	8.45E-29	0.372522916	0.927	0.953	1.74E-24	0	RPS19
SMC5	8.97E-29	0.259719174	0.363	0.227	1.85E-24	0	SMC5
TANC1	9.55E-29	0.258062792	0.274	0.147	1.97E-24	0	TANC1
CISD3	9.83E-29	0.384339746	0.4	0.286	2.03E-24	0	CISD3
IKBKB	1.24E-28	0.334906783	0.276	0.151	2.55E-24	0	IKBKB
ARHGEF7	1.45E-28	0.289565585	0.317	0.19	2.99E-24	0	ARHGEF7
GCNT3	1.62E-28	0.510065459	0.509	0.342	3.34E-24	0	GCNT3
ADGRF1	1.96E-28	0.277011206	0.375	0.216	4.03E-24	0	ADGRF1
CXADR	2.53E-28	0.30412123	0.448	0.3	5.22E-24	0	CXADR
RPL31	2.74E-28	0.41964508	0.79	0.701	5.65E-24	0	RPL31
SLC37A1	3.20E-28	0.330172155	0.29	0.16	6.60E-24	0	SLC37A1
EFNB1	3.26E-28	0.425205734	0.43	0.295	6.72E-24	0	EFNB1
STK39	3.38E-28	0.307102151	0.388	0.264	6.97E-24	0	STK39
EIF2S3	3.82E-28	0.378400884	0.523	0.411	7.88E-24	0	EIF2S3
ABHD14B	4.49E-28	0.25888457	0.339	0.22	9.25E-24	0	ABHD14B
LGALS4	6.23E-28	0.340400613	0.771	0.576	1.28E-23	0	LGALS4
AAMP	6.38E-28	0.297284437	0.447	0.324	1.31E-23	0	AAMP
ALDH2	8.06E-28	0.450677701	0.375	0.236	1.66E-23	0	ALDH2
SRC	8.11E-28	0.488423971	0.388	0.252	1.67E-23	0	SRC
LUC7L3	1.05E-27	0.423311283	0.499	0.373	2.17E-23	0	LUC7L3
DNPH1	1.08E-27	0.378124604	0.447	0.332	2.22E-23	0	DNPH1
MTUS1	1.13E-27	0.345552855	0.345	0.205	2.33E-23	0	MTUS1
MPZL1	1.20E-27	0.252119228	0.417	0.307	2.47E-23	0	MPZL1
AOC1	1.21E-27	0.613220164	0.39	0.239	2.50E-23	0	AOC1
LMO4	1.26E-27	0.639408766	0.459	0.359	2.61E-23	0	LMO4
KANSL1	1.40E-27	0.385539541	0.431	0.301	2.89E-23	0	KANSL1
RBM47	1.44E-27	0.326450588	0.465	0.316	2.98E-23	0	RBM47
FASN	1.48E-27	0.350518501	0.253	0.134	3.05E-23	0	FASN
CTDSP1	1.66E-27	0.380866111	0.408	0.288	3.42E-23	0	CTDSP1
FAM162A	1.70E-27	0.351222777	0.477	0.351	3.50E-23	0	FAM162A
CYB5A	1.81E-27	0.404374438	0.43	0.301	3.73E-23	0	CYB5A
TCIM	1.85E-27	0.706197534	0.463	0.327	3.82E-23	0	TCIM
PLEKHA7	2.43E-27	0.284780774	0.297	0.17	5.00E-23	0	PLEKHA7
TMC4	2.47E-27	0.309991471	0.42	0.261	5.10E-23	0	TMC4
SRSF1	2.51E-27	0.313021205	0.41	0.292	5.18E-23	0	SRSF1
SMARCC1	2.74E-27	0.321163071	0.381	0.275	5.64E-23	0	SMARCC1
SPINT2	2.76E-27	0.447299553	0.798	0.675	5.68E-23	0	SPINT2
TMUB1	3.47E-27	0.351348601	0.401	0.284	7.16E-23	0	TMUB1
SLC39A4	3.91E-27	0.266761087	0.437	0.311	8.06E-23	0	SLC39A4
FARP2	3.98E-27	0.322133456	0.328	0.203	8.20E-23	0	FARP2
SCRIB	4.13E-27	0.366633345	0.293	0.173	8.51E-23	0	SCRIB
UBL3	4.28E-27	0.369839795	0.478	0.367	8.82E-23	0	UBL3
SINHCAF	4.63E-27	0.303180807	0.443	0.327	9.54E-23	0	SINHCAF
MIB1	5.61E-27	0.300762942	0.297	0.181	1.16E-22	0	MIB1
PLK2	5.77E-27	0.435055967	0.431	0.307	1.19E-22	0	PLK2
MET	5.94E-27	0.454625062	0.471	0.364	1.22E-22	0	MET
CTDSPL	6.74E-27	0.308852932	0.339	0.221	1.39E-22	0	CTDSPL
HNRNPUL2	6.86E-27	0.329392125	0.383	0.269	1.41E-22	0	HNRNPUL2
BRD3	6.95E-27	0.304725918	0.318	0.202	1.43E-22	0	BRD3
ZBTB7B	7.93E-27	0.316260655	0.335	0.209	1.63E-22	0	ZBTB7B
SLC35F5	9.19E-27	0.285685261	0.389	0.269	1.89E-22	0	SLC35F5
PSD4	1.05E-26	0.354562675	0.331	0.208	2.16E-22	0	PSD4
MBNL2	1.09E-26	0.392549946	0.451	0.338	2.25E-22	0	MBNL2
APH1A	1.16E-26	0.306747116	0.499	0.409	2.39E-22	0	APH1A
ADAM10	1.54E-26	0.355458707	0.464	0.347	3.17E-22	0	ADAM10
C11orf1	1.78E-26	0.281961449	0.339	0.226	3.67E-22	0	C11orf1
NUDT14	2.10E-26	0.274252103	0.301	0.175	4.33E-22	0	NUDT14
CTBP2	2.27E-26	0.35629908	0.473	0.356	4.67E-22	0	CTBP2
B4GALNT3	2.36E-26	0.568627156	0.312	0.187	4.87E-22	0	B4GALNT3
MOB2	2.45E-26	0.309174447	0.345	0.227	5.05E-22	0	MOB2
P4HTM	3.34E-26	0.272814569	0.298	0.179	6.88E-22	0	P4HTM
CDKN2AIP	3.67E-26	0.307575398	0.366	0.248	7.56E-22	0	CDKN2AIP
TCF3	5.18E-26	0.266408304	0.281	0.167	1.07E-21	0	TCF3
ATP9A	5.80E-26	0.313686107	0.358	0.233	1.20E-21	0	ATP9A
QSOX1	6.49E-26	0.441313143	0.676	0.537	1.34E-21	0	QSOX1
NPIPB15	8.57E-26	0.422562135	0.26	0.139	1.77E-21	0	NPIPB15
RTN3	9.35E-26	0.252101805	0.486	0.372	1.93E-21	0	RTN3
NDUFAF8	9.69E-26	0.250550897	0.37	0.261	2.00E-21	0	NDUFAF8
TNK2	1.07E-25	0.291601041	0.346	0.217	2.21E-21	0	TNK2
ARFGEF1	1.10E-25	0.385760153	0.379	0.259	2.26E-21	0	ARFGEF1
TRA2B	1.15E-25	0.452731316	0.576	0.462	2.38E-21	0	TRA2B
MLLT6	1.27E-25	0.290186276	0.361	0.232	2.62E-21	0	MLLT6
SRSF5	1.31E-25	0.486337403	0.661	0.55	2.69E-21	0	SRSF5
SERPINB1	1.43E-25	0.540240096	0.604	0.496	2.94E-21	0	SERPINB1
SUN1	1.65E-25	0.413228679	0.539	0.415	3.40E-21	0	SUN1
GALNT7	1.82E-25	0.463543156	0.435	0.32	3.75E-21	0	GALNT7
LSM7	1.82E-25	0.371545368	0.537	0.442	3.75E-21	0	LSM7
GOLPH3	1.88E-25	0.259524912	0.42	0.317	3.88E-21	0	GOLPH3
PET100	1.91E-25	0.397127748	0.525	0.403	3.93E-21	0	PET100
PKP4	2.10E-25	0.305175198	0.327	0.214	4.32E-21	0	PKP4
PSMG2	2.33E-25	0.250960182	0.422	0.318	4.81E-21	0	PSMG2
RPS25	2.79E-25	0.265540301	0.848	0.845	5.74E-21	0	RPS25
LIPH	2.81E-25	0.380042887	0.492	0.328	5.79E-21	0	LIPH
ZC3H13	3.62E-25	0.391904255	0.434	0.336	7.45E-21	0	ZC3H13
ATP11B	3.85E-25	0.288685144	0.338	0.223	7.94E-21	0	ATP11B
N4BP2L2	5.21E-25	0.524240363	0.59	0.484	1.07E-20	0	N4BP2L2
GRB7	5.23E-25	0.314630828	0.358	0.22	1.08E-20	0	GRB7
TUFT1	5.35E-25	0.323326912	0.37	0.244	1.10E-20	0	TUFT1
TNKS1BP1	5.35E-25	0.340568352	0.359	0.245	1.10E-20	0	TNKS1BP1
TMEM141	5.56E-25	0.355608851	0.584	0.456	1.15E-20	0	TMEM141
KRT10	5.62E-25	0.37912158	0.576	0.478	1.16E-20	0	KRT10
SMAD3	5.90E-25	0.347532416	0.371	0.25	1.22E-20	0	SMAD3
FOXQ1	6.94E-25	0.504712178	0.469	0.344	1.43E-20	0	FOXQ1
TMCO1	7.13E-25	0.335898465	0.553	0.459	1.47E-20	0	TMCO1
ECI1	7.23E-25	0.359573884	0.468	0.345	1.49E-20	0	ECI1
RPL18A	7.31E-25	0.351728144	0.894	0.917	1.51E-20	0	RPL18A
EFCAB14	7.84E-25	0.343013009	0.448	0.334	1.62E-20	0	EFCAB14
GALNT5	7.94E-25	0.324636145	0.46	0.324	1.64E-20	0	GALNT5
ANKRD12	8.86E-25	0.404120543	0.549	0.447	1.83E-20	0	ANKRD12
CNOT1	1.13E-24	0.295243152	0.401	0.287	2.34E-20	0	CNOT1
PPP4R2	1.22E-24	0.276312577	0.362	0.256	2.52E-20	0	PPP4R2
IST1	1.32E-24	0.353454699	0.484	0.375	2.71E-20	0	IST1
C9orf16	1.44E-24	0.548497179	0.556	0.49	2.97E-20	0	C9orf16
RELA	1.78E-24	0.344142473	0.421	0.315	3.68E-20	0	RELA
SPG7	1.80E-24	0.488785511	0.382	0.268	3.71E-20	0	SPG7
IMPDH2	1.85E-24	0.399304094	0.383	0.291	3.80E-20	0	IMPDH2
BCL9L	1.92E-24	0.339913357	0.426	0.316	3.97E-20	0	BCL9L
PAFAH1B3	1.93E-24	0.287208671	0.345	0.233	3.98E-20	0	PAFAH1B3
PNPLA2	2.44E-24	0.485340964	0.558	0.43	5.03E-20	0	PNPLA2
BAG1	2.46E-24	0.387560098	0.552	0.445	5.07E-20	0	BAG1
HNRNPA3	2.61E-24	0.336742698	0.641	0.55	5.38E-20	0	HNRNPA3
VEGFA	3.19E-24	0.607058467	0.678	0.555	6.56E-20	0	VEGFA
CES2	3.65E-24	0.455718344	0.336	0.221	7.51E-20	0	CES2
RAB11A	3.84E-24	0.341193941	0.572	0.45	7.92E-20	0	RAB11A
SEL1L3	4.55E-24	0.322087042	0.377	0.247	9.37E-20	0	SEL1L3
TFRC	4.91E-24	0.264786265	0.325	0.202	1.01E-19	0	TFRC
RBM6	5.06E-24	0.439549678	0.342	0.229	1.04E-19	0	RBM6
CYB561	5.10E-24	0.316750845	0.361	0.251	1.05E-19	0	CYB561
CCNG2	5.64E-24	0.289257986	0.376	0.257	1.16E-19	0	CCNG2
RC3H1	7.67E-24	0.384994727	0.369	0.255	1.58E-19	0	RC3H1
ABR	7.75E-24	0.273448845	0.266	0.154	1.60E-19	0	ABR
ICA1	8.24E-24	0.283794267	0.438	0.289	1.70E-19	0	ICA1
SEPHS2	8.50E-24	0.339874256	0.405	0.294	1.75E-19	0	SEPHS2
HNRNPK	8.64E-24	0.306198298	0.69	0.601	1.78E-19	0	HNRNPK
TP53I3	8.96E-24	0.31075728	0.347	0.232	1.85E-19	0	TP53I3
UGCG	9.06E-24	0.384048094	0.482	0.359	1.87E-19	0	UGCG
IRF7	1.15E-23	0.333580748	0.371	0.248	2.37E-19	0	IRF7
FAM135A	1.15E-23	0.330568603	0.261	0.146	2.37E-19	0	FAM135A
UNC93B1	1.24E-23	0.31736127	0.45	0.333	2.55E-19	0	UNC93B1
SP3	1.42E-23	0.301460888	0.402	0.3	2.92E-19	0	SP3
PRPF3	1.69E-23	0.267512673	0.258	0.148	3.49E-19	0	PRPF3
CASK	1.89E-23	0.277154782	0.389	0.282	3.89E-19	0	CASK
EI24	1.90E-23	0.275676059	0.441	0.345	3.92E-19	0	EI24
ITM2B	1.98E-23	0.417541138	0.742	0.761	4.09E-19	0	ITM2B
RALGPS2	2.37E-23	0.435826231	0.384	0.268	4.87E-19	0	RALGPS2
SLC35E1	2.64E-23	0.269457818	0.35	0.244	5.44E-19	0	SLC35E1
IFNGR2	2.76E-23	0.279377115	0.492	0.38	5.70E-19	0	IFNGR2
FDFT1	2.84E-23	0.352683759	0.412	0.309	5.86E-19	0	FDFT1
RPS21	3.01E-23	0.263995679	0.883	0.895	6.20E-19	0	RPS21
HK2	3.06E-23	0.545528591	0.352	0.236	6.31E-19	0	HK2
ACOX1	3.11E-23	0.311805697	0.331	0.225	6.40E-19	0	ACOX1
PPP6R3	3.14E-23	0.289003767	0.351	0.241	6.48E-19	0	PPP6R3
RPS6KA4	3.16E-23	0.292807426	0.289	0.181	6.51E-19	0	RPS6KA4
NDUFA13	3.36E-23	0.383946979	0.655	0.534	6.93E-19	0	NDUFA13
CD46	5.02E-23	0.342460241	0.624	0.525	1.03E-18	0	CD46
PUF60	6.89E-23	0.334630093	0.469	0.365	1.42E-18	0	PUF60
UHMK1	7.23E-23	0.290917876	0.45	0.352	1.49E-18	0	UHMK1
RPL13A	7.42E-23	0.500596292	0.867	0.875	1.53E-18	0	RPL13A
RSBN1L	8.69E-23	0.34984285	0.461	0.362	1.79E-18	0	RSBN1L
PPP3CA	9.40E-23	0.299253174	0.447	0.355	1.94E-18	0	PPP3CA
TMEM176B	1.00E-22	0.318041978	0.542	0.388	2.07E-18	0	TMEM176B
WDR6	1.03E-22	0.263419832	0.253	0.148	2.12E-18	0	WDR6
HNRNPL	1.07E-22	0.310335078	0.421	0.307	2.20E-18	0	HNRNPL
BCAS1	1.21E-22	0.373453177	0.439	0.285	2.50E-18	0	BCAS1
RAB27B	1.25E-22	0.360628879	0.366	0.252	2.58E-18	0	RAB27B
RABGAP1L	1.50E-22	0.277253001	0.4	0.292	3.09E-18	0	RABGAP1L
PNKD	1.59E-22	0.398535686	0.44	0.334	3.28E-18	0	PNKD
RAB1B	1.63E-22	0.352261704	0.469	0.367	3.37E-18	0	RAB1B
OCIAD2	1.71E-22	0.360433724	0.618	0.527	3.53E-18	0	OCIAD2
EMC10	2.22E-22	0.278433621	0.447	0.342	4.59E-18	0	EMC10
EHBP1L1	2.83E-22	0.385176281	0.431	0.325	5.84E-18	0	EHBP1L1
TMEM159	2.97E-22	0.290758849	0.416	0.303	6.13E-18	0	TMEM159
LAMTOR2	3.15E-22	0.321567652	0.497	0.415	6.49E-18	0	LAMTOR2
IMPA2	3.21E-22	0.38114108	0.352	0.239	6.62E-18	0	IMPA2
UNC50	3.93E-22	0.267189125	0.352	0.255	8.09E-18	0	UNC50
SLTM	4.73E-22	0.344462209	0.483	0.376	9.75E-18	0	SLTM
USP53	4.90E-22	0.40408917	0.483	0.36	1.01E-17	0	USP53
TMEM165	5.12E-22	0.436084393	0.535	0.417	1.06E-17	0	TMEM165
CCL20	5.15E-22	0.740534912	0.325	0.215	1.06E-17	0	CCL20
CSTB	5.21E-22	0.310706257	0.807	0.734	1.07E-17	0	CSTB
TMEM259	5.46E-22	0.48826678	0.505	0.402	1.13E-17	0	TMEM259
SPSB3	5.53E-22	0.429298157	0.432	0.331	1.14E-17	0	SPSB3
LFNG	5.59E-22	0.362987819	0.338	0.224	1.15E-17	0	LFNG
NDRG1	6.74E-22	0.863772074	0.568	0.468	1.39E-17	0	NDRG1
DNAJB11	6.83E-22	0.292251967	0.4	0.3	1.41E-17	0	DNAJB11
ARFIP2	6.83E-22	0.253158024	0.284	0.173	1.41E-17	0	ARFIP2
PRSS8	6.84E-22	0.409914819	0.557	0.385	1.41E-17	0	PRSS8
CYP20A1	6.85E-22	0.303988939	0.325	0.223	1.41E-17	0	CYP20A1
KIF13B	7.75E-22	0.34915406	0.42	0.314	1.60E-17	0	KIF13B
CAPN1	7.96E-22	0.263691734	0.5	0.395	1.64E-17	0	CAPN1
TIMM8B	9.57E-22	0.261300838	0.412	0.309	1.97E-17	0	TIMM8B
YPEL2	9.96E-22	0.255252038	0.284	0.169	2.05E-17	0	YPEL2
LRBA	1.01E-21	0.266611735	0.304	0.197	2.09E-17	0	LRBA
ARHGEF16	1.04E-21	0.412728578	0.298	0.18	2.14E-17	0	ARHGEF16
PLEKHG3	1.15E-21	0.346020065	0.255	0.148	2.36E-17	0	PLEKHG3
DNAJC10	1.61E-21	0.28729207	0.397	0.292	3.33E-17	0	DNAJC10
CSNK1G2	1.66E-21	0.351336715	0.368	0.267	3.42E-17	0	CSNK1G2
SETX	2.06E-21	0.329238459	0.383	0.275	4.25E-17	0	SETX
SH2D4A	2.07E-21	0.251034694	0.352	0.241	4.26E-17	0	SH2D4A
SEC31A	2.19E-21	0.325877148	0.556	0.435	4.52E-17	0	SEC31A
IER2	2.20E-21	0.443800964	0.763	0.707	4.53E-17	0	IER2
REG4	2.39E-21	0.86859753	0.435	0.311	4.92E-17	0	REG4
CMTM6	2.49E-21	0.358876363	0.468	0.394	5.13E-17	0	CMTM6
PPARG	3.18E-21	0.263272873	0.31	0.204	6.55E-17	0	PPARG
RABL6	3.39E-21	0.410744419	0.454	0.357	6.98E-17	0	RABL6
TMEM134	3.62E-21	0.259713644	0.404	0.311	7.46E-17	0	TMEM134
NFE2L1	3.65E-21	0.270611846	0.42	0.315	7.52E-17	0	NFE2L1
ANXA3	3.88E-21	0.319131534	0.533	0.4	8.00E-17	0	ANXA3
SLC52A2	3.93E-21	0.301222723	0.376	0.28	8.10E-17	0	SLC52A2
HES1	4.51E-21	0.719160012	0.551	0.44	9.30E-17	0	HES1
RBM33	4.59E-21	0.337525021	0.36	0.256	9.46E-17	0	RBM33
SLC25A29	5.12E-21	0.385483462	0.326	0.224	1.05E-16	0	SLC25A29
CREB3L1	5.39E-21	0.358294827	0.429	0.31	1.11E-16	0	CREB3L1
CERS6	6.04E-21	0.255075608	0.379	0.276	1.24E-16	0	CERS6
MBIP	6.87E-21	0.264384122	0.273	0.173	1.42E-16	0	MBIP
NME3	7.53E-21	0.31175114	0.457	0.355	1.55E-16	0	NME3
PDZK1IP1	9.11E-21	0.342160996	0.491	0.345	1.88E-16	0	PDZK1IP1
ARID4B	1.04E-20	0.352288313	0.482	0.4	2.15E-16	0	ARID4B
UBR5	1.05E-20	0.356433858	0.318	0.217	2.17E-16	0	UBR5
YWHAZ	1.07E-20	0.296665516	0.8	0.752	2.20E-16	0	YWHAZ
LRRC1	1.07E-20	0.297080786	0.309	0.204	2.21E-16	0	LRRC1
SNX27	1.25E-20	0.26496086	0.336	0.24	2.57E-16	0	SNX27
DIAPH2	1.35E-20	0.28004535	0.259	0.155	2.77E-16	0	DIAPH2
EPS8L3	1.40E-20	0.350207711	0.377	0.241	2.89E-16	0	EPS8L3
FZD5	1.44E-20	0.302415931	0.297	0.187	2.96E-16	0	FZD5
CDCP1	1.56E-20	0.306291064	0.477	0.364	3.22E-16	0	CDCP1
OSBPL3	1.62E-20	0.263816012	0.303	0.2	3.34E-16	0	OSBPL3
UQCRC1	1.90E-20	0.297839221	0.434	0.334	3.91E-16	0	UQCRC1
PYGB	2.07E-20	0.358410793	0.406	0.313	4.26E-16	0	PYGB
NFATC3	2.08E-20	0.253471132	0.307	0.205	4.30E-16	0	NFATC3
OTUB1	2.40E-20	0.302400403	0.426	0.329	4.94E-16	0	OTUB1
SCAF11	2.45E-20	0.352752625	0.564	0.462	5.06E-16	0	SCAF11
PHKB	3.07E-20	0.313793491	0.355	0.255	6.33E-16	0	PHKB
NR2F6	3.17E-20	0.269524066	0.47	0.367	6.54E-16	0	NR2F6
GAK	3.23E-20	0.476461642	0.383	0.278	6.65E-16	0	GAK
CCNL1	3.36E-20	0.472934788	0.626	0.535	6.93E-16	0	CCNL1
CUX1	3.77E-20	0.399004293	0.441	0.345	7.77E-16	0	CUX1
FARP1	3.91E-20	0.295511416	0.371	0.278	8.05E-16	0	FARP1
TMBIM1	3.99E-20	0.434557316	0.641	0.552	8.23E-16	0	TMBIM1
KIAA1522	4.02E-20	0.284259683	0.452	0.333	8.28E-16	0	KIAA1522
U2SURP	4.35E-20	0.321674343	0.494	0.401	8.95E-16	0	U2SURP
KDM2A	4.62E-20	0.385766139	0.43	0.331	9.53E-16	0	KDM2A
CPNE3	4.94E-20	0.264774502	0.372	0.283	1.02E-15	0	CPNE3
PLEKHJ1	6.95E-20	0.356327561	0.365	0.269	1.43E-15	0	PLEKHJ1
RHOA	7.89E-20	0.283164225	0.684	0.592	1.63E-15	0	RHOA
DAP	8.32E-20	0.271683258	0.475	0.377	1.71E-15	0	DAP
PFKL	8.99E-20	0.475142229	0.508	0.404	1.85E-15	0	PFKL
GLYR1	9.15E-20	0.302968008	0.347	0.251	1.89E-15	0	GLYR1
TIMM13	9.97E-20	0.396165654	0.431	0.343	2.05E-15	0	TIMM13
RNF39	9.98E-20	0.272458696	0.283	0.17	2.06E-15	0	RNF39
MGAT4B	1.25E-19	0.326396679	0.471	0.371	2.57E-15	0	MGAT4B
EPS8	1.40E-19	0.302726186	0.572	0.457	2.89E-15	0	EPS8
ARHGEF1	1.61E-19	0.32440721	0.368	0.266	3.31E-15	0	ARHGEF1
PPA1	2.01E-19	0.372519619	0.583	0.511	4.15E-15	0	PPA1
TRIM44	2.11E-19	0.330010591	0.387	0.294	4.35E-15	0	TRIM44
HECTD1	2.19E-19	0.357354244	0.429	0.326	4.52E-15	0	HECTD1
COMTD1	2.53E-19	0.409009159	0.451	0.355	5.22E-15	0	COMTD1
LAMTOR4	2.92E-19	0.25584477	0.55	0.462	6.02E-15	0	LAMTOR4
SPINT1	3.00E-19	0.460754639	0.634	0.49	6.19E-15	0	SPINT1
MCRIP2	3.14E-19	0.27061849	0.298	0.198	6.47E-15	0	MCRIP2
CNDP2	3.29E-19	0.349214501	0.372	0.277	6.78E-15	0	CNDP2
ZMIZ2	3.36E-19	0.403691166	0.326	0.227	6.93E-15	0	ZMIZ2
PATJ	3.60E-19	0.295480442	0.352	0.243	7.42E-15	0	PATJ
SPIRE2	3.72E-19	0.39672292	0.283	0.175	7.67E-15	0	SPIRE2
TNFRSF14	4.18E-19	0.518341113	0.387	0.288	8.61E-15	0	TNFRSF14
MYO1C	4.51E-19	0.353180798	0.439	0.336	9.30E-15	0	MYO1C
DDX3X	5.09E-19	0.402504329	0.659	0.555	1.05E-14	0	DDX3X
SH3GLB2	5.67E-19	0.361729624	0.382	0.285	1.17E-14	0	SH3GLB2
PBRM1	5.75E-19	0.287396014	0.325	0.233	1.19E-14	0	PBRM1
PRKCI	5.95E-19	0.254003253	0.375	0.292	1.23E-14	0	PRKCI
MRPL23	6.15E-19	0.265581438	0.339	0.245	1.27E-14	0	MRPL23
OFD1	6.31E-19	0.346561789	0.41	0.313	1.30E-14	0	OFD1
TOMM20	6.42E-19	0.367516868	0.588	0.523	1.32E-14	0	TOMM20
CCDC47	1.13E-18	0.266796848	0.431	0.343	2.33E-14	0	CCDC47
LGALS3BP	1.18E-18	0.508430396	0.665	0.525	2.44E-14	0	LGALS3BP
MTDH	1.48E-18	0.298099685	0.587	0.494	3.05E-14	0	MTDH
RAB11B	1.55E-18	0.281697646	0.431	0.346	3.19E-14	0	RAB11B
SELENOH	1.65E-18	0.300999634	0.547	0.44	3.40E-14	0	SELENOH
PUM2	1.68E-18	0.283783331	0.375	0.286	3.46E-14	0	PUM2
TMEM50B	1.79E-18	0.361066195	0.367	0.285	3.68E-14	0	TMEM50B
ZMYM2	2.65E-18	0.30787649	0.431	0.332	5.45E-14	0	ZMYM2
MSI2	2.85E-18	0.367114728	0.355	0.267	5.88E-14	0	MSI2
CCND1	2.89E-18	0.525384289	0.597	0.528	5.96E-14	0	CCND1
WDR34	3.50E-18	0.2971593	0.349	0.258	7.21E-14	0	WDR34
SGMS2	3.67E-18	0.265542915	0.382	0.286	7.57E-14	0	SGMS2
CHMP1A	4.00E-18	0.257567192	0.425	0.333	8.25E-14	0	CHMP1A
LMTK2	4.19E-18	0.255146487	0.304	0.198	8.64E-14	0	LMTK2
DHRS3	4.27E-18	0.396488912	0.426	0.327	8.79E-14	0	DHRS3
TOP2B	4.58E-18	0.259217282	0.326	0.237	9.43E-14	0	TOP2B
KIF1C	4.58E-18	0.329090982	0.275	0.182	9.43E-14	0	KIF1C
GOLGA2	4.59E-18	0.322249605	0.437	0.345	9.47E-14	0	GOLGA2
RTF1	5.08E-18	0.345959751	0.464	0.375	1.05E-13	0	RTF1
MPHOSPH8	5.55E-18	0.365290344	0.525	0.443	1.14E-13	0	MPHOSPH8
ATP2B4	5.98E-18	0.25796552	0.394	0.301	1.23E-13	0	ATP2B4
MVD	6.56E-18	0.303405132	0.308	0.214	1.35E-13	0	MVD
BRD7	7.49E-18	0.281302463	0.445	0.358	1.54E-13	0	BRD7
PITPNM1	8.92E-18	0.398225666	0.269	0.176	1.84E-13	0	PITPNM1
ENTPD6	9.89E-18	0.424278272	0.344	0.25	2.04E-13	0	ENTPD6
UBXN6	9.92E-18	0.306768527	0.363	0.277	2.04E-13	0	UBXN6
SF1	9.95E-18	0.28769927	0.554	0.457	2.05E-13	0	SF1
CBX3	1.06E-17	0.26921824	0.568	0.459	2.18E-13	0	CBX3
MAML2	1.23E-17	0.253211504	0.314	0.224	2.54E-13	0	MAML2
RNASE4	1.25E-17	0.333813547	0.259	0.167	2.57E-13	0	RNASE4
AKAP9	1.57E-17	0.391984494	0.599	0.496	3.23E-13	0	AKAP9
FAM13A	1.60E-17	0.453767736	0.294	0.197	3.30E-13	0	FAM13A
SNRNP70	1.78E-17	0.45377243	0.484	0.389	3.68E-13	0	SNRNP70
EDEM3	1.90E-17	0.26859432	0.415	0.323	3.91E-13	0	EDEM3
MYO5C	2.07E-17	0.337972505	0.321	0.214	4.27E-13	0	MYO5C
PTPRF	2.27E-17	0.294537696	0.504	0.384	4.67E-13	0	PTPRF
ATRX	2.34E-17	0.345222123	0.513	0.419	4.81E-13	0	ATRX
ARAP1	2.38E-17	0.328570029	0.259	0.167	4.91E-13	0	ARAP1
MAP3K13	2.40E-17	0.28209059	0.473	0.382	4.94E-13	0	MAP3K13
SMG1	2.41E-17	0.401216639	0.468	0.367	4.97E-13	0	SMG1
F2RL1	2.98E-17	0.263148991	0.406	0.286	6.13E-13	0	F2RL1
PPP1R35	3.28E-17	0.302627792	0.392	0.312	6.75E-13	0	PPP1R35
MED16	3.28E-17	0.331478799	0.354	0.265	6.76E-13	0	MED16
CRIP1	3.30E-17	0.511262474	0.547	0.445	6.79E-13	0	CRIP1
RBM26	4.38E-17	0.28514441	0.362	0.272	9.02E-13	0	RBM26
FBXW5	4.79E-17	0.289861934	0.483	0.388	9.86E-13	0	FBXW5
SLC22A18	5.08E-17	0.347536224	0.381	0.276	1.05E-12	0	SLC22A18
PDZD8	5.37E-17	0.297060158	0.398	0.313	1.11E-12	0	PDZD8
KLF4	5.78E-17	0.353708735	0.644	0.546	1.19E-12	0	KLF4
FAM234A	6.62E-17	0.290400531	0.352	0.267	1.36E-12	0	FAM234A
SERPINB6	6.75E-17	0.472156121	0.57	0.463	1.39E-12	0	SERPINB6
SERF2	7.77E-17	0.344437584	0.902	0.881	1.60E-12	0	SERF2
ESRRA	8.06E-17	0.264180764	0.34	0.25	1.66E-12	0	ESRRA
PTPRK	9.59E-17	0.256218794	0.384	0.301	1.98E-12	0	PTPRK
PRSS22	1.07E-16	0.288290836	0.542	0.397	2.20E-12	0	PRSS22
KDM3A	1.19E-16	0.385118206	0.32	0.233	2.45E-12	0	KDM3A
CDC42BPB	1.27E-16	0.256215246	0.433	0.34	2.61E-12	0	CDC42BPB
ABHD17C	1.28E-16	0.288103496	0.482	0.364	2.65E-12	0	ABHD17C
RPS9	1.67E-16	0.327762144	0.857	0.872	3.43E-12	0	RPS9
IRF2BP2	1.91E-16	0.309152328	0.53	0.446	3.94E-12	0	IRF2BP2
ERO1A	2.14E-16	0.741052982	0.661	0.556	4.40E-12	0	ERO1A
JTB	2.75E-16	0.282187787	0.585	0.509	5.66E-12	0	JTB
SBNO2	3.44E-16	0.36213816	0.335	0.248	7.08E-12	0	SBNO2
PDIA4	3.45E-16	0.439511085	0.541	0.432	7.12E-12	0	PDIA4
VPS36	3.62E-16	0.298767572	0.401	0.315	7.47E-12	0	VPS36
TMCO3	3.88E-16	0.250781865	0.426	0.342	8.00E-12	0	TMCO3
SNRNP200	4.72E-16	0.402049079	0.428	0.346	9.74E-12	0	SNRNP200
CDK13	4.85E-16	0.328611337	0.372	0.282	1.00E-11	0	CDK13
TNRC6A	5.20E-16	0.279051249	0.354	0.268	1.07E-11	0	TNRC6A
REPIN1	5.41E-16	0.250466375	0.311	0.226	1.11E-11	0	REPIN1
MICALL2	5.47E-16	0.469741594	0.305	0.214	1.13E-11	0	MICALL2
HDLBP	5.75E-16	0.346589933	0.627	0.519	1.19E-11	0	HDLBP
OCIAD1	6.25E-16	0.250868356	0.503	0.404	1.29E-11	0	OCIAD1
RNPEPL1	6.93E-16	0.364793318	0.479	0.388	1.43E-11	0	RNPEPL1
PRPF4B	6.99E-16	0.391380553	0.433	0.354	1.44E-11	0	PRPF4B
RNMT	7.70E-16	0.346992995	0.435	0.346	1.59E-11	0	RNMT
MANF	9.62E-16	0.302049811	0.461	0.364	1.98E-11	0	MANF
CREBZF	1.00E-15	0.266911968	0.289	0.198	2.07E-11	0	CREBZF
ASH1L	1.01E-15	0.297504308	0.482	0.405	2.07E-11	0	ASH1L
RBCK1	1.10E-15	0.294016637	0.511	0.42	2.27E-11	0	RBCK1
NDUFS2	1.26E-15	0.265949581	0.458	0.374	2.59E-11	0	NDUFS2
ITPR3	1.42E-15	0.271605245	0.434	0.343	2.92E-11	0	ITPR3
AKAP13	1.54E-15	0.303883983	0.612	0.518	3.18E-11	0	AKAP13
STXBP2	1.70E-15	0.283095961	0.394	0.304	3.51E-11	0	STXBP2
CENPX	1.80E-15	0.329931419	0.398	0.313	3.70E-11	0	CENPX
PLEKHA1	2.56E-15	0.311018829	0.428	0.346	5.28E-11	0	PLEKHA1
P4HB	2.65E-15	0.429968229	0.715	0.611	5.46E-11	0	P4HB
TTYH3	2.90E-15	0.273292794	0.386	0.302	5.98E-11	0	TTYH3
NECTIN2	3.17E-15	0.285685089	0.536	0.445	6.53E-11	0	NECTIN2
PAXX	3.19E-15	0.293004358	0.413	0.332	6.57E-11	0	PAXX
ASL	3.92E-15	0.385792506	0.494	0.397	8.07E-11	0	ASL
GON4L	4.22E-15	0.318943224	0.366	0.289	8.70E-11	0	GON4L
NPEPPS	4.38E-15	0.375161703	0.497	0.406	9.03E-11	0	NPEPPS
PIAS1	5.11E-15	0.25740581	0.324	0.239	1.05E-10	0	PIAS1
RETSAT	6.10E-15	0.27353679	0.319	0.235	1.26E-10	0	RETSAT
LARP1B	7.38E-15	0.345030285	0.319	0.237	1.52E-10	0	LARP1B
CLDN23	7.97E-15	0.317868616	0.283	0.195	1.64E-10	0	CLDN23
TMOD3	8.95E-15	0.27031814	0.529	0.434	1.84E-10	0	TMOD3
RAB40C	1.54E-14	0.299923854	0.25	0.17	3.18E-10	0	RAB40C
RBBP6	1.66E-14	0.303348514	0.458	0.374	3.42E-10	0	RBBP6
LPIN2	1.76E-14	0.396003208	0.452	0.362	3.63E-10	0	LPIN2
HGS	1.82E-14	0.341154832	0.366	0.281	3.76E-10	0	HGS
CXCL3	1.99E-14	0.702041077	0.444	0.382	4.10E-10	0	CXCL3
RPL17	2.06E-14	0.556845599	0.621	0.534	4.25E-10	0	RPL17
SPTAN1	2.10E-14	0.322629578	0.522	0.439	4.32E-10	0	SPTAN1
NCOA7	2.15E-14	0.355978568	0.418	0.347	4.43E-10	0	NCOA7
CDK5RAP3	2.30E-14	0.341003898	0.355	0.274	4.74E-10	0	CDK5RAP3
PRRC2C	2.36E-14	0.324802425	0.704	0.633	4.86E-10	0	PRRC2C
GSTM3	2.42E-14	0.317906408	0.306	0.225	5.00E-10	0	GSTM3
TIA1	2.51E-14	0.295605629	0.319	0.239	5.17E-10	0	TIA1
ITGA3	2.58E-14	0.379711126	0.539	0.435	5.32E-10	0	ITGA3
TMEM184A	2.60E-14	0.290965211	0.273	0.184	5.36E-10	0	TMEM184A
LRRFIP1	2.83E-14	0.342887608	0.672	0.6	5.83E-10	0	LRRFIP1
VPS13C	4.82E-14	0.304424005	0.363	0.279	9.94E-10	0	VPS13C
MT-CYB	5.03E-14	0.255056203	0.965	0.978	1.04E-09	0	MT-CYB
SEC16A	5.05E-14	0.256235785	0.363	0.28	1.04E-09	0	SEC16A
PPFIA1	5.09E-14	0.260727131	0.338	0.262	1.05E-09	0	PPFIA1
SLC50A1	5.24E-14	0.321107008	0.453	0.365	1.08E-09	0	SLC50A1
DGAT1	5.35E-14	0.401022934	0.381	0.303	1.10E-09	0	DGAT1
FDPS	7.14E-14	0.412418611	0.463	0.393	1.47E-09	0	FDPS
TAOK1	9.41E-14	0.257437229	0.391	0.318	1.94E-09	0	TAOK1
ENC1	9.73E-14	0.261907597	0.307	0.221	2.01E-09	0	ENC1
AKAP17A	9.87E-14	0.290609554	0.304	0.223	2.03E-09	0	AKAP17A
CEACAM5	9.91E-14	0.376478225	0.816	0.749	2.04E-09	0	CEACAM5
TFF1	1.03E-13	1.050943253	0.768	0.723	2.13E-09	0	TFF1
HNRNPA1	1.30E-13	0.280615503	0.713	0.641	2.68E-09	0	HNRNPA1
INTS6	1.34E-13	0.474819354	0.492	0.41	2.76E-09	0	INTS6
SESTD1	1.44E-13	0.275693686	0.392	0.328	2.97E-09	0	SESTD1
ATP10B	1.55E-13	0.463116119	0.262	0.178	3.19E-09	0	ATP10B
TRA2A	1.89E-13	0.403407973	0.43	0.351	3.89E-09	0	TRA2A
RPS24	2.05E-13	0.268830779	0.897	0.934	4.22E-09	0	RPS24
GPATCH8	2.36E-13	0.253606574	0.348	0.273	4.86E-09	0	GPATCH8
IVNS1ABP	4.39E-13	0.346718831	0.437	0.37	9.05E-09	0	IVNS1ABP
RIOK3	4.44E-13	0.320760877	0.556	0.479	9.16E-09	0	RIOK3
TMEM125	4.63E-13	0.271412152	0.251	0.164	9.54E-09	0	TMEM125
CIAO1	5.50E-13	0.25044255	0.377	0.304	1.13E-08	0	CIAO1
UPF1	7.29E-13	0.255200313	0.323	0.252	1.50E-08	0	UPF1
RPL36A	1.11E-12	0.296279427	0.78	0.703	2.29E-08	0	RPL36A
HNRNPH3	1.12E-12	0.268695552	0.479	0.402	2.32E-08	0	HNRNPH3
EPN1	1.32E-12	0.288035229	0.462	0.382	2.72E-08	0	EPN1
IER5	1.38E-12	0.369901893	0.574	0.517	2.84E-08	0	IER5
CAPN15	1.47E-12	0.318989365	0.292	0.217	3.03E-08	0	CAPN15
LARP7	1.58E-12	0.266649694	0.374	0.303	3.27E-08	0	LARP7
TCN1	1.72E-12	0.367654734	0.279	0.19	3.55E-08	0	TCN1
SELENOW	2.01E-12	0.26765641	0.693	0.605	4.15E-08	0	SELENOW
MDK	2.04E-12	0.413791917	0.654	0.552	4.20E-08	0	MDK
RNF145	2.67E-12	0.364490252	0.414	0.339	5.51E-08	0	RNF145
LONP2	2.70E-12	0.252553642	0.384	0.31	5.57E-08	0	LONP2
C12orf75	3.28E-12	0.340966765	0.468	0.378	6.77E-08	0	C12orf75
MINDY2	3.44E-12	0.322326206	0.368	0.295	7.09E-08	0	MINDY2
ASAP2	4.92E-12	0.25166944	0.444	0.372	1.01E-07	0	ASAP2
EXOC3	6.41E-12	0.270663032	0.284	0.212	1.32E-07	0	EXOC3
KCNK6	7.74E-12	0.361542266	0.349	0.254	1.59E-07	0	KCNK6
ETFA	8.73E-12	0.31433811	0.378	0.304	1.80E-07	0	ETFA
SPG11	9.93E-12	0.315131538	0.3	0.229	2.05E-07	0	SPG11
CLSTN1	1.04E-11	0.266916052	0.465	0.382	2.15E-07	0	CLSTN1
AP3D1	1.25E-11	0.264496617	0.411	0.34	2.57E-07	0	AP3D1
POGZ	1.25E-11	0.275140388	0.364	0.3	2.57E-07	0	POGZ
CAV2	1.25E-11	0.250432863	0.42	0.358	2.58E-07	0	CAV2
CDKN1C	1.40E-11	0.493868208	0.41	0.336	2.88E-07	0	CDKN1C
EFNB2	1.60E-11	0.313126106	0.461	0.407	3.30E-07	0	EFNB2
CHD9	2.06E-11	0.364458746	0.447	0.369	4.25E-07	0	CHD9
TXNIP	2.26E-11	0.400516306	0.748	0.752	4.65E-07	0	TXNIP
FMN1	2.34E-11	0.261845022	0.326	0.247	4.81E-07	0	FMN1
ZKSCAN1	3.93E-11	0.311529747	0.479	0.399	8.11E-07	0	ZKSCAN1
CELF1	4.80E-11	0.257146356	0.437	0.367	9.90E-07	0	CELF1
SMPD4	8.53E-11	0.322803295	0.294	0.229	1.76E-06	0	SMPD4
KAT6A	9.50E-11	0.2510524	0.358	0.298	1.96E-06	0	KAT6A
PTGES2	1.64E-10	0.253801951	0.332	0.274	3.38E-06	0	PTGES2
OSBPL2	2.09E-10	0.25402234	0.377	0.305	4.30E-06	0	OSBPL2
SELENOS	2.20E-10	0.262408528	0.533	0.448	4.54E-06	0	SELENOS
ACIN1	3.16E-10	0.283656031	0.415	0.348	6.51E-06	0	ACIN1
NUDT4	3.93E-10	0.260417178	0.503	0.438	8.10E-06	0	NUDT4
PHGR1	4.29E-10	0.307917984	0.566	0.469	8.85E-06	0	PHGR1
CHD7	4.80E-10	0.277824029	0.323	0.256	9.89E-06	0	CHD7
RDH13	5.73E-10	0.252811329	0.282	0.208	1.18E-05	0	RDH13
MICU1	8.43E-10	0.279993189	0.387	0.322	1.74E-05	0	MICU1
PITX1	1.21E-09	0.302508145	0.444	0.37	2.50E-05	0	PITX1
PLXNB2	1.31E-09	0.316328488	0.568	0.484	2.69E-05	0	PLXNB2
RBM25	1.64E-09	0.289277931	0.552	0.472	3.38E-05	0	RBM25
CYBA	1.85E-09	0.322211102	0.816	0.785	3.81E-05	0	CYBA
ARHGAP27	2.05E-09	0.276788631	0.418	0.323	4.23E-05	0	ARHGAP27
WASHC1	2.26E-09	0.326259607	0.276	0.215	4.66E-05	0	WASHC1
LTBR	2.63E-09	0.262280771	0.421	0.352	5.42E-05	0	LTBR
SLK	3.35E-09	0.258636819	0.523	0.465	6.89E-05	0	SLK
ANKRD36C	6.33E-09	0.784940126	0.474	0.402	0.000130471	0	ANKRD36C
DTX2	1.25E-08	0.25721805	0.29	0.226	0.000257641	0	DTX2
ANG	2.41E-08	0.265629236	0.352	0.288	0.000496531	0	ANG
MROH1	3.27E-08	0.303389026	0.311	0.248	0.000673195	0	MROH1
DAPK3	3.28E-08	0.300933194	0.29	0.232	0.000676563	0	DAPK3
ZBTB20	3.86E-08	0.281947808	0.452	0.382	0.000794684	0	ZBTB20
RPS20	6.07E-08	0.304708879	0.728	0.721	0.00125029	0	RPS20
WDR60	6.17E-08	0.253595754	0.262	0.205	0.001272354	0	WDR60
LTBP4	6.34E-08	0.36740604	0.258	0.201	0.001306987	0	LTBP4
FRYL	8.69E-08	0.368993856	0.337	0.283	0.00178994	0	FRYL
EXOC1	9.09E-08	0.262771268	0.3	0.249	0.0018735	0	EXOC1
ARHGAP12	1.07E-07	0.259046072	0.37	0.315	0.002198421	0	ARHGAP12
CSNK1D	1.33E-07	0.262964072	0.438	0.376	0.00273244	0	CSNK1D
HEXIM1	1.34E-07	0.467640188	0.424	0.368	0.002763471	0	HEXIM1
SLC25A37	1.40E-07	0.328088626	0.46	0.378	0.002882034	0	SLC25A37
LENG8	1.40E-07	0.362051826	0.305	0.252	0.002885526	0	LENG8
ENOSF1	1.80E-07	0.337715069	0.257	0.205	0.003703779	0	ENOSF1
SLC35A3	1.85E-07	0.289899151	0.345	0.289	0.003809946	0	SLC35A3
IRF3	1.93E-07	0.286715528	0.405	0.35	0.00398605	0	IRF3
RHOT2	2.38E-07	0.290301536	0.315	0.264	0.004901509	0	RHOT2
UGDH	3.96E-07	0.282077739	0.328	0.276	0.008152525	0	UGDH
PLXNA3	3.96E-07	0.316056808	0.265	0.215	0.008160708	0	PLXNA3
FBLIM1	1.37E-06	0.353590138	0.361	0.31	0.02819222	0	FBLIM1
LY6E	5.90E-06	0.33187744	0.629	0.553	0.121579032	0	LY6E
B3GNT5	6.05E-06	0.275263768	0.394	0.351	0.124696008	0	B3GNT5
KATNBL1	6.56E-06	0.428791525	0.386	0.34	0.135193987	0	KATNBL1
SEMA4B	6.98E-06	0.343307678	0.393	0.352	0.143760295	0	SEMA4B
SPATA20	7.44E-06	0.299832769	0.252	0.21	0.15326547	0	SPATA20
LPIN1	9.97E-06	0.326099548	0.306	0.262	0.205445938	0	LPIN1
PKM	1.01E-05	0.266327056	0.799	0.718	0.207432936	0	PKM
RNF213	1.02E-05	0.344044982	0.47	0.421	0.210732307	0	RNF213
BRD9	1.59E-05	0.331663013	0.319	0.277	0.327167043	0	BRD9
STAT6	2.27E-05	0.306081415	0.381	0.337	0.468453123	0	STAT6
AGRN	2.77E-05	0.276020299	0.468	0.406	0.569879535	0	AGRN
TSC2	3.49E-05	0.265372518	0.27	0.23	0.719530069	0	TSC2
TRABD	3.93E-05	0.255534945	0.41	0.366	0.809895554	0	TRABD
APOL1	3.95E-05	0.517894831	0.444	0.395	0.813183595	0	APOL1
ARHGEF2	4.71E-05	0.257948486	0.288	0.249	0.970747111	0	ARHGEF2
AKR1C3	7.11E-05	0.325839875	0.277	0.23	1	0	AKR1C3
RHOB	9.12E-05	0.282849615	0.715	0.723	1	0	RHOB
ITPKC	9.60E-05	0.273790841	0.372	0.333	1	0	ITPKC
NR1D1	0.000167485	0.307344841	0.286	0.245	1	0	NR1D1
PPP1R13L	0.000182921	0.282785466	0.354	0.319	1	0	PPP1R13L
EGLN3	0.000276881	0.527722762	0.412	0.401	1	0	EGLN3
WSB1	0.000393336	0.284517364	0.595	0.535	1	0	WSB1
SYMPK	0.001550485	0.322497203	0.284	0.263	1	0	SYMPK
ACADVL	0.003844967	0.263249043	0.489	0.43	1	0	ACADVL
VIM	4.57E-217	2.643619055	0.777	0.305	9.41E-213	1	VIM
MALAT1	4.12E-87	1.564597591	0.562	0.224	8.49E-83	1	MALAT1
B2M	4.65E-84	0.505360795	0.999	0.972	9.58E-80	1	B2M
H3F3B	7.81E-82	1.508044477	0.525	0.213	1.61E-77	1	H3F3B
NEAT1	2.18E-80	1.594434413	0.527	0.209	4.48E-76	1	NEAT1
ACTB	4.56E-71	0.700637829	0.985	0.943	9.40E-67	1	ACTB
C1QA	2.72E-67	1.957931151	0.309	0.096	5.61E-63	1	C1QA
HLA-DQA1	6.76E-65	1.879368616	0.312	0.1	1.39E-60	1	HLA-DQA1
FN1	1.79E-62	2.188242059	0.452	0.226	3.69E-58	1	FN1
HLA-DRA	2.71E-61	2.708140864	0.541	0.341	5.58E-57	1	HLA-DRA
SRGN	6.71E-58	1.614809176	0.423	0.19	1.38E-53	1	SRGN
COL1A2	6.38E-56	2.280775288	0.459	0.252	1.32E-51	1	COL1A2
COL3A1	1.86E-54	2.153278419	0.413	0.204	3.83E-50	1	COL3A1
HLA-C	3.60E-54	0.713107149	0.896	0.843	7.42E-50	1	HLA-C
TYROBP	1.19E-52	1.47982547	0.266	0.085	2.46E-48	1	TYROBP
HLA-B	2.15E-51	0.553926646	0.947	0.902	4.43E-47	1	HLA-B
FCER1G	8.01E-50	1.494301845	0.259	0.084	1.65E-45	1	FCER1G
HLA-DPA1	3.67E-49	2.299684723	0.452	0.265	7.57E-45	1	HLA-DPA1
LAPTM5	1.47E-48	1.245228614	0.299	0.111	3.03E-44	1	LAPTM5
LGALS1	4.79E-48	0.304657768	0.661	0.422	9.87E-44	1	LGALS1
CXCR4	2.08E-45	1.686908941	0.388	0.198	4.29E-41	1	CXCR4
HLA-DPB1	3.82E-44	2.286816361	0.415	0.236	7.88E-40	1	HLA-DPB1
CD74	7.53E-43	2.253637565	0.602	0.501	1.55E-38	1	CD74
C1QB	8.98E-43	1.974856366	0.272	0.106	1.85E-38	1	C1QB
SPARC	1.80E-41	1.564952052	0.389	0.203	3.71E-37	1	SPARC
HLA-DRB1	1.46E-40	2.236468339	0.464	0.308	3.01E-36	1	HLA-DRB1
H3F3A	1.85E-40	1.025174263	0.431	0.208	3.81E-36	1	H3F3A
ATP5E	2.70E-39	0.858976098	0.452	0.211	5.57E-35	1	ATP5E
FTL	6.03E-39	1.083794524	0.905	0.901	1.24E-34	1	FTL
TAGLN	1.61E-37	1.29121779	0.447	0.263	3.33E-33	1	TAGLN
CCL4	3.03E-35	2.165329843	0.355	0.196	6.24E-31	1	CCL4
FTH1	7.05E-35	0.369616685	0.981	0.933	1.45E-30	1	FTH1
CCL3	1.96E-31	1.996609472	0.331	0.181	4.04E-27	1	CCL3
TUBA1A	4.03E-31	1.345552665	0.368	0.212	8.30E-27	1	TUBA1A
COL1A1	1.77E-30	2.110742285	0.449	0.327	3.64E-26	1	COL1A1
SPP1	1.17E-29	2.427178265	0.322	0.175	2.42E-25	1	SPP1
GPX1	2.79E-29	1.362344709	0.306	0.16	5.74E-25	1	GPX1
HSP90AA1	5.43E-29	0.33343211	0.96	0.925	1.12E-24	1	HSP90AA1
HLA-A	8.30E-29	0.446285009	0.918	0.922	1.71E-24	1	HLA-A
IGFBP7	3.56E-28	1.668777026	0.487	0.39	7.34E-24	1	IGFBP7
LUM	2.06E-27	1.43442802	0.306	0.163	4.24E-23	1	LUM
MUC13	3.29E-27	1.279979198	0.548	0.455	6.79E-23	1	MUC13
MGP	6.16E-27	1.399861061	0.26	0.124	1.27E-22	1	MGP
HLA-DQB1	2.28E-26	1.623873032	0.316	0.185	4.70E-22	1	HLA-DQB1
MYL6	8.36E-26	0.430771809	0.886	0.903	1.72E-21	1	MYL6
CD55	6.45E-25	0.726316679	0.773	0.747	1.33E-20	1	CD55
CALD1	4.01E-22	1.102744458	0.306	0.176	8.27E-18	1	CALD1
TMSB4X	1.50E-20	0.29109508	0.984	0.96	3.09E-16	1	TMSB4X
CCL4L2	3.48E-17	1.784092075	0.279	0.179	7.18E-13	1	CCL4L2
IFI27	3.93E-17	0.419709915	0.828	0.849	8.11E-13	1	IFI27
PRSS2	9.54E-17	1.334148719	0.262	0.159	1.97E-12	1	PRSS2
CLDN3	8.80E-16	0.681867587	0.562	0.472	1.81E-11	1	CLDN3
CD83	1.23E-15	1.078949969	0.259	0.162	2.52E-11	1	CD83
XIST	1.97E-15	0.651624911	0.3	0.18	4.07E-11	1	XIST
WDR1	8.09E-15	0.257921736	0.26	0.478	1.67E-10	1	WDR1
CD63	1.07E-14	0.270853971	0.851	0.846	2.20E-10	1	CD63
C11orf96	1.25E-14	1.161606188	0.354	0.269	2.59E-10	1	C11orf96
NFKBIA	1.35E-14	0.340004218	0.725	0.678	2.78E-10	1	NFKBIA
HLA-E	4.77E-14	0.602072386	0.678	0.752	9.84E-10	1	HLA-E
DCN	6.92E-14	0.747811155	0.279	0.173	1.43E-09	1	DCN
HSPA1A	8.95E-14	0.306142221	0.854	0.852	1.84E-09	1	HSPA1A
COQ10B	2.52E-13	0.272204125	0.204	0.378	5.19E-09	1	COQ10B
MRPL13	3.28E-13	0.33716112	0.196	0.388	6.77E-09	1	MRPL13
CFL1	5.40E-13	0.346806392	0.808	0.841	1.11E-08	1	CFL1
DUSP2	5.43E-13	1.242876752	0.316	0.24	1.12E-08	1	DUSP2
KRR1	1.23E-12	0.263928893	0.18	0.341	2.53E-08	1	KRR1
BTG1	1.31E-12	0.797390008	0.658	0.737	2.70E-08	1	BTG1
JUND	1.41E-12	0.401548244	0.783	0.847	2.91E-08	1	JUND
C12orf49	1.77E-12	0.253301456	0.141	0.284	3.65E-08	1	C12orf49
APOE	1.85E-12	1.304809902	0.25	0.165	3.82E-08	1	APOE
HIGD1A	6.02E-12	0.292164607	0.272	0.473	1.24E-07	1	HIGD1A
ECM1	7.62E-12	0.310490525	0.181	0.333	1.57E-07	1	ECM1
JUNB	1.62E-11	0.504449817	0.755	0.813	3.34E-07	1	JUNB
NTHL1	2.57E-11	0.358749227	0.224	0.395	5.30E-07	1	NTHL1
GRB2	3.89E-11	0.252042978	0.233	0.412	8.01E-07	1	GRB2
CDC42SE2	4.16E-11	0.27299801	0.196	0.352	8.58E-07	1	CDC42SE2
ORMDL2	5.29E-11	0.3568191	0.25	0.436	1.09E-06	1	ORMDL2
PPP2R5C	6.62E-11	0.278676968	0.279	0.477	1.36E-06	1	PPP2R5C
FAM91A1	8.84E-11	0.261409286	0.201	0.36	1.82E-06	1	FAM91A1
MT-ATP6	9.66E-11	0.2501675	0.999	0.984	1.99E-06	1	MT-ATP6
PPIC	1.22E-10	0.308397433	0.202	0.37	2.52E-06	1	PPIC
PNP	1.28E-10	0.31333159	0.242	0.426	2.63E-06	1	PNP
ARPC3	1.28E-10	0.580872214	0.639	0.714	2.64E-06	1	ARPC3
PFN1	1.34E-10	0.509367511	0.673	0.75	2.76E-06	1	PFN1
PLAUR	1.54E-10	0.708501774	0.569	0.569	3.16E-06	1	PLAUR
RNF114	1.73E-10	0.286581602	0.259	0.445	3.57E-06	1	RNF114
GLTP	2.49E-10	0.262866911	0.137	0.262	5.14E-06	1	GLTP
FNDC3B	5.32E-10	0.33245492	0.276	0.466	1.10E-05	1	FNDC3B
STX12	6.13E-10	0.281447651	0.159	0.291	1.26E-05	1	STX12
SH3KBP1	9.52E-10	0.428383177	0.221	0.374	1.96E-05	1	SH3KBP1
RBPJ	1.29E-09	0.314834479	0.223	0.392	2.67E-05	1	RBPJ
UBE2J1	1.91E-09	0.279748105	0.189	0.331	3.93E-05	1	UBE2J1
ST3GAL1	2.30E-09	0.262401866	0.189	0.327	4.73E-05	1	ST3GAL1
SH3BGRL3	2.53E-09	0.259780606	0.811	0.84	5.21E-05	1	SH3BGRL3
CSRP1	2.54E-09	0.365340793	0.279	0.462	5.23E-05	1	CSRP1
ATP1B3	3.29E-09	0.254133562	0.267	0.449	6.78E-05	1	ATP1B3
CXCL8	4.44E-09	0.637650708	0.536	0.502	9.15E-05	1	CXCL8
ATP6AP2	4.65E-09	0.287502451	0.294	0.501	9.58E-05	1	ATP6AP2
GNB1	5.54E-09	0.268870905	0.318	0.518	0.000114262	1	GNB1
ATP6V0D1	5.96E-09	0.350441838	0.253	0.431	0.000122825	1	ATP6V0D1
TNFAIP3	6.06E-09	0.977057716	0.404	0.37	0.000124878	1	TNFAIP3
TPP1	6.49E-09	0.35967574	0.223	0.381	0.0001338	1	TPP1
ATP5G2	9.47E-09	0.49870152	0.259	0.178	0.00019517	1	ATP5G2
PRR13	1.18E-08	0.284683908	0.355	0.582	0.000244008	1	PRR13
CHORDC1	1.51E-08	0.281070784	0.226	0.37	0.000311756	1	CHORDC1
COTL1	1.52E-08	0.263599989	0.297	0.492	0.00031367	1	COTL1
IFI16	2.41E-08	0.317800459	0.256	0.421	0.000496198	1	IFI16
CTSB	3.02E-08	1.046602773	0.562	0.658	0.000622433	1	CTSB
MPC1	3.05E-08	0.35888546	0.184	0.316	0.000628586	1	MPC1
CAPZA1	6.23E-08	0.289900736	0.311	0.496	0.001283313	1	CAPZA1
ALDOA	7.10E-08	0.50690939	0.533	0.502	0.001462656	1	ALDOA
CDC42SE1	7.45E-08	0.418696701	0.276	0.453	0.001535754	1	CDC42SE1
ZC3HAV1	7.75E-08	0.326867177	0.199	0.331	0.00159718	1	ZC3HAV1
MFSD1	8.62E-08	0.262672597	0.156	0.273	0.001775784	1	MFSD1
PLD3	1.33E-07	0.344170969	0.256	0.424	0.002743037	1	PLD3
DUSP1	1.45E-07	0.411904764	0.629	0.669	0.002983624	1	DUSP1
PSMB9	1.56E-07	0.275297886	0.218	0.355	0.003207588	1	PSMB9
METRNL	2.11E-07	0.418343916	0.242	0.396	0.004357801	1	METRNL
LEPROTL1	2.81E-07	0.276481107	0.183	0.306	0.005787758	1	LEPROTL1
SH3BGRL	2.92E-07	0.25137551	0.22	0.358	0.006022329	1	SH3BGRL
CHD1	4.87E-07	0.262741976	0.22	0.35	0.010037589	1	CHD1
B4GALT1	5.07E-07	0.366565008	0.284	0.454	0.010448984	1	B4GALT1
ASS1	5.54E-07	0.256106356	0.251	0.393	0.011409703	1	ASS1
BCAS2	5.67E-07	0.313346403	0.196	0.321	0.01169049	1	BCAS2
RNF130	6.03E-07	0.265620337	0.147	0.255	0.012437149	1	RNF130
RPN2	7.25E-07	0.262978953	0.374	0.58	0.014948898	1	RPN2
ARID5B	1.11E-06	0.263545791	0.205	0.325	0.022940738	1	ARID5B
SNX2	1.28E-06	0.284512048	0.166	0.275	0.026435301	1	SNX2
YPEL5	1.37E-06	0.357826374	0.331	0.529	0.028164926	1	YPEL5
RGCC	1.45E-06	0.953787764	0.363	0.34	0.029900018	1	RGCC
STK17A	1.49E-06	0.34308891	0.202	0.324	0.030712424	1	STK17A
PAIP2	1.53E-06	0.353394398	0.262	0.407	0.031465516	1	PAIP2
RAD21	1.80E-06	0.348620571	0.343	0.533	0.037181975	1	RAD21
CSRNP1	1.83E-06	0.273520608	0.281	0.437	0.037618757	1	CSRNP1
DUSP4	2.01E-06	0.290621169	0.302	0.468	0.04148359	1	DUSP4
BNIP3L	2.62E-06	0.287154399	0.319	0.485	0.054067349	1	BNIP3L
DHRS7	3.25E-06	0.313949134	0.34	0.525	0.067064184	1	DHRS7
RRAGC	3.57E-06	0.270321854	0.162	0.26	0.073542081	1	RRAGC
PLSCR1	3.81E-06	0.336693199	0.312	0.493	0.078427221	1	PLSCR1
TMEM106C	4.20E-06	0.263952678	0.168	0.273	0.086481712	1	TMEM106C
HERPUD1	4.72E-06	0.345666051	0.342	0.538	0.097321487	1	HERPUD1
ATF3	5.17E-06	0.385841793	0.639	0.662	0.106549884	1	ATF3
SLC2A1	5.65E-06	0.273371386	0.376	0.545	0.116506771	1	SLC2A1
KLK11	5.74E-06	0.328332062	0.227	0.349	0.118224727	1	KLK11
C4BPB	6.75E-06	0.283517343	0.159	0.257	0.139124046	1	C4BPB
PFDN5	7.26E-06	0.319745812	0.636	0.741	0.149591324	1	PFDN5
SERPINH1	7.57E-06	0.456319034	0.221	0.351	0.156095624	1	SERPINH1
IDI1	8.34E-06	0.427308863	0.251	0.387	0.171901232	1	IDI1
TPM1	9.88E-06	0.834466965	0.588	0.681	0.203654268	1	TPM1
RAC2	1.14E-05	0.252774126	0.189	0.296	0.234293673	1	RAC2
SERTAD2	1.27E-05	0.288928384	0.198	0.304	0.262411789	1	SERTAD2
PALLD	1.83E-05	0.49582724	0.196	0.309	0.378077197	1	PALLD
DNAJB6	1.89E-05	0.281313855	0.374	0.572	0.389027429	1	DNAJB6
NDUFB9	1.95E-05	0.29519737	0.36	0.55	0.401366849	1	NDUFB9
CTNNB1	2.05E-05	0.266512315	0.415	0.623	0.42169499	1	CTNNB1
REL	2.83E-05	0.302319804	0.309	0.466	0.583440735	1	REL
DDX24	4.13E-05	0.32594506	0.386	0.573	0.85089287	1	DDX24
CEACAM1	7.69E-05	0.817652061	0.368	0.355	1	1	CEACAM1
PSME2	9.04E-05	0.307383943	0.345	0.519	1	1	PSME2
EIF4A3	9.06E-05	0.539433055	0.278	0.431	1	1	EIF4A3
RHOF	0.000100938	0.257525832	0.212	0.315	1	1	RHOF
IL32	0.000105721	0.576040185	0.541	0.604	1	1	IL32
CKS2	0.00011103	0.275715084	0.202	0.303	1	1	CKS2
WASF2	0.000130767	0.350780755	0.361	0.543	1	1	WASF2
TMEM106B	0.00014193	0.34643453	0.328	0.48	1	1	TMEM106B
SGK1	0.000148776	0.280119075	0.22	0.331	1	1	SGK1
PDZK1IP11	0.00016404	0.296324979	0.324	0.463	1	1	PDZK1IP1
WTAP	0.000166873	0.443284726	0.272	0.405	1	1	WTAP
DNAJA1	0.000214627	0.625873389	0.553	0.643	1	1	DNAJA1
UBE2S	0.00025451	0.323976444	0.315	0.464	1	1	UBE2S
GLUL	0.000264866	0.265061046	0.398	0.589	1	1	GLUL
RALA	0.000281165	0.402427216	0.319	0.477	1	1	RALA
DNAJB1	0.000348027	0.436355338	0.617	0.702	1	1	DNAJB1
FOSL2	0.000493197	0.407420558	0.322	0.47	1	1	FOSL2
RAP1B	0.000554847	0.355218101	0.36	0.529	1	1	RAP1B
CTSC	0.000730851	0.617712024	0.273	0.411	1	1	CTSC
ELL2	0.000738848	0.317831128	0.195	0.278	1	1	ELL2
TACC1	0.000769471	0.382910357	0.299	0.426	1	1	TACC1
MYL9	0.000831791	0.749756667	0.284	0.261	1	1	MYL9
SDCBP	0.000869093	0.307928196	0.398	0.596	1	1	SDCBP
TMBIM6	0.001118118	0.261283452	0.703	0.791	1	1	TMBIM6
TP53INP2	0.001142321	0.327431786	0.174	0.25	1	1	TP53INP2
EZR	0.001147354	0.301019063	0.718	0.829	1	1	EZR
STK17B	0.001237812	0.497885996	0.264	0.378	1	1	STK17B
IGFBP4	0.001310949	0.424462898	0.308	0.444	1	1	IGFBP4
ZG16B	0.001397139	0.468759302	0.294	0.423	1	1	ZG16B
CAPZB	0.00144382	0.346505672	0.398	0.584	1	1	CAPZB
MFGE8	0.001644795	0.25200989	0.201	0.284	1	1	MFGE8
PIK3R1	0.001694742	0.347867826	0.181	0.259	1	1	PIK3R1
TMPRSS2	0.001893873	0.375766069	0.305	0.427	1	1	TMPRSS2
SOD2	0.002104192	1.139681278	0.404	0.46	1	1	SOD2
ATP6V0B	0.002114563	0.383499992	0.374	0.557	1	1	ATP6V0B
NABP1	0.002700212	0.362727579	0.223	0.309	1	1	NABP1
FHL2	0.002824078	0.260493444	0.432	0.617	1	1	FHL2
OAS1	0.003013135	0.396497093	0.189	0.268	1	1	OAS1
NAMPT	0.003069531	0.445538507	0.355	0.524	1	1	NAMPT
VAMP5	0.003226675	0.31917236	0.226	0.312	1	1	VAMP5
COL6A1	0.003485463	0.398347233	0.207	0.292	1	1	COL6A1
MAL2	0.003543712	0.537729533	0.566	0.646	1	1	MAL2
ARHGDIB	0.003544348	1.02747647	0.33	0.357	1	1	ARHGDIB
LITAF	0.003924365	0.453878661	0.345	0.506	1	1	LITAF
RGS10	0.004069988	0.419641347	0.193	0.272	1	1	RGS10
IDS	0.004137227	0.400642862	0.23	0.319	1	1	IDS
LRRC75A	0.0045344	0.296039934	0.196	0.269	1	1	LRRC75A
ISG20	0.005491754	0.801981036	0.403	0.443	1	1	ISG20
CAPG	0.005735216	0.28851766	0.415	0.592	1	1	CAPG
IRF1	0.006052453	0.380987807	0.312	0.435	1	1	IRF1
NINJ1	0.006731118	0.483711751	0.187	0.263	1	1	NINJ1
TIPARP	0.008533825	0.400117171	0.336	0.464	1	1	TIPARP
TYMP	0.008543595	0.817657798	0.403	0.452	1	1	TYMP
TPM2	0.008660631	0.655868996	0.299	0.298	1	1	TPM2
MALAT11	0	2.872215139	0.968	0.185	0	2	MALAT1
NEAT11	0	2.801191289	0.928	0.17	0	2	NEAT1
H3F3A1	0	2.374239917	0.919	0.156	0	2	H3F3A
H3F3B1	0	2.265595359	0.935	0.172	0	2	H3F3B
XIST1	0	2.173711103	0.826	0.121	0	2	XIST
AL365226.2	0	1.73929798	0.741	0.079	0	2	AL365226.2
FAM46A	0	1.68948187	0.692	0.082	0	2	FAM46A
AL121761.2	0	1.494509	0.592	0.035	0	2	AL121761.2
AES	0	1.348371157	0.712	0.083	0	2	AES
PLA2G16	0	1.227161001	0.615	0.063	0	2	PLA2G16
H1F0	0	1.141473362	0.559	0.04	0	2	H1F0
FAM84B	0	0.910095059	0.514	0.031	0	2	FAM84B
PDE4C	0	0.549774202	0.408	0.012	0	2	PDE4C
ATP5E1	3.27E-303	1.936458567	0.917	0.163	6.74E-299	2	ATP5E
ATP5J2	2.02E-300	1.269175164	0.7	0.088	4.17E-296	2	ATP5J2
C8orf59	2.14E-294	1.3175289	0.651	0.082	4.41E-290	2	C8orf59
H2AFY	3.32E-294	1.088457572	0.655	0.079	6.83E-290	2	H2AFY
USMG5	1.09E-289	1.358756738	0.73	0.101	2.24E-285	2	USMG5
SSFA2	2.23E-288	0.86986465	0.554	0.055	4.59E-284	2	SSFA2
TMEM8A	3.50E-288	0.61162179	0.496	0.04	7.21E-284	2	TMEM8A
C6orf222	2.05E-287	0.704667156	0.403	0.018	4.22E-283	2	C6orf222
ATP5G21	4.76E-283	1.55591957	0.777	0.119	9.82E-279	2	ATP5G2
NORAD	1.34E-280	0.992205739	0.647	0.081	2.76E-276	2	NORAD
ATP5J	3.56E-276	1.283797561	0.696	0.095	7.34E-272	2	ATP5J
H2AFV	3.55E-275	1.020708829	0.619	0.076	7.32E-271	2	H2AFV
ATP5L	2.05E-273	1.337659141	0.719	0.104	4.23E-269	2	ATP5L
LINC00467	7.83E-272	0.613646305	0.453	0.034	1.61E-267	2	LINC00467
C14orf2	3.96E-271	1.117991833	0.667	0.088	8.16E-267	2	C14orf2
ATP5D	2.72E-268	1.020391876	0.631	0.08	5.61E-264	2	ATP5D
ATPIF1	4.42E-267	1.161001054	0.651	0.088	9.12E-263	2	ATPIF1
GPX11	7.38E-267	1.408720358	0.732	0.114	1.52E-262	2	GPX1
FAM49B	5.12E-264	0.962485804	0.565	0.065	1.05E-259	2	FAM49B
C20orf24	1.13E-255	1.030945041	0.624	0.082	2.33E-251	2	C20orf24
KIAA1551	5.01E-254	0.796151897	0.541	0.06	1.03E-249	2	KIAA1551
HIST1H4C	1.36E-253	1.152090783	0.529	0.058	2.80E-249	2	HIST1H4C
ATP5O	2.07E-252	1.075862443	0.635	0.087	4.26E-248	2	ATP5O
WDR83OS	1.18E-251	1.072248523	0.662	0.097	2.42E-247	2	WDR83OS
ATP5C1	6.20E-250	0.975270072	0.665	0.092	1.28E-245	2	ATP5C1
ATP5G3	7.54E-250	1.091741444	0.678	0.096	1.55E-245	2	ATP5G3
MGEA5	4.07E-248	0.681352556	0.54	0.061	8.38E-244	2	MGEA5
PTP4A1	5.46E-248	0.866322154	0.572	0.071	1.13E-243	2	PTP4A1
TMEM2	2.43E-247	0.645832026	0.482	0.047	5.01E-243	2	TMEM2
SEPT9	6.32E-246	0.629266347	0.549	0.065	1.30E-241	2	SEPT9
ATP5B	3.32E-245	1.11654794	0.68	0.099	6.84E-241	2	ATP5B
DUSP27	1.01E-242	0.330552985	0.309	0.01	2.09E-238	2	DUSP27
SEPT2	4.91E-241	0.709577863	0.603	0.079	1.01E-236	2	SEPT2
C6orf48	3.16E-240	1.002869025	0.61	0.082	6.51E-236	2	C6orf48
RTFDC1	4.28E-240	0.758827548	0.556	0.065	8.81E-236	2	RTFDC1
LINC01559	6.23E-240	0.340776431	0.3	0.009	1.28E-235	2	LINC01559
ATP5H	7.25E-237	0.969918379	0.61	0.085	1.49E-232	2	ATP5H
H2AFJ	7.64E-237	0.833305572	0.572	0.075	1.57E-232	2	H2AFJ
FAM213A	9.90E-234	0.841398391	0.529	0.064	2.04E-229	2	FAM213A
ATP5I	1.22E-231	0.810147645	0.576	0.076	2.51E-227	2	ATP5I
6-Mar	1.35E-230	0.562801458	0.504	0.057	2.78E-226	2	6-Mar
AC144450.1	1.62E-228	0.507119265	0.272	0.007	3.33E-224	2	AC144450.1
FAM96B	2.17E-226	0.828141364	0.61	0.084	4.47E-222	2	FAM96B
FAM129B	3.54E-226	0.754268405	0.561	0.073	7.30E-222	2	FAM129B
C19orf70	6.38E-224	0.697430992	0.547	0.071	1.31E-219	2	C19orf70
MIR4435-2HG	5.60E-223	0.698113056	0.543	0.069	1.15E-218	2	MIR4435-2HG
JPX	2.50E-218	0.594985438	0.475	0.053	5.15E-214	2	JPX
KARS	2.02E-216	0.527867958	0.486	0.057	4.16E-212	2	KARS
LINC00969	4.61E-216	0.454990888	0.371	0.028	9.49E-212	2	LINC00969
SARS	1.17E-214	0.709338268	0.541	0.071	2.42E-210	2	SARS
ATP5F1	2.43E-213	0.679845102	0.541	0.072	5.01E-209	2	ATP5F1
APOPT1	1.78E-212	0.60335199	0.496	0.06	3.67E-208	2	APOPT1
C6orf106	3.11E-209	0.492412221	0.426	0.045	6.41E-205	2	C6orf106
C10orf10	5.51E-209	0.670931767	0.433	0.044	1.13E-204	2	C10orf10
EPRS	1.24E-208	0.619576515	0.522	0.069	2.55E-204	2	EPRS
FAM213B	7.67E-208	0.324899116	0.308	0.016	1.58E-203	2	FAM213B
PQLC3	8.04E-208	0.411089925	0.405	0.039	1.66E-203	2	PQLC3
FAM173A	1.05E-203	0.542415077	0.448	0.051	2.17E-199	2	FAM173A
AC004556.1	1.93E-203	0.32256958	0.367	0.03	3.99E-199	2	AC004556.1
H1FX	3.55E-202	0.723011218	0.448	0.052	7.31E-198	2	H1FX
TMEM57	1.20E-201	0.436614872	0.448	0.051	2.46E-197	2	TMEM57
C21orf59	3.18E-201	0.420884408	0.439	0.05	6.55E-197	2	C21orf59
SEPT7	5.35E-200	0.713907793	0.599	0.091	1.10E-195	2	SEPT7
7-Mar	2.84E-197	0.522458046	0.451	0.054	5.85E-193	2	7-Mar
H2AFZ	2.24E-193	0.75876426	0.637	0.106	4.62E-189	2	H2AFZ
FAM103A1	2.71E-192	0.365088254	0.39	0.04	5.58E-188	2	FAM103A1
SNHG8	6.07E-192	0.790924421	0.516	0.073	1.25E-187	2	SNHG8
ATP5G1	2.00E-191	0.648964373	0.478	0.063	4.12E-187	2	ATP5G1
MINOS1	5.45E-189	0.631865821	0.559	0.085	1.12E-184	2	MINOS1
CTAGE5	1.55E-188	0.38708534	0.356	0.032	3.19E-184	2	CTAGE5
TROVE2	1.54E-186	0.480997694	0.471	0.062	3.17E-182	2	TROVE2
DOPEY2	3.89E-184	0.302345491	0.326	0.026	8.01E-180	2	DOPEY2
LRP11	2.45E-183	0.516935493	0.453	0.064	5.05E-179	2	LRP11
KRT23	1.87E-181	1.237665688	0.594	0.124	3.85E-177	2	KRT23
DARS	9.64E-180	0.461318077	0.473	0.064	1.99E-175	2	DARS
ATP5A1	2.42E-178	0.473089879	0.48	0.066	4.99E-174	2	ATP5A1
SSSCA1	9.47E-177	0.423904848	0.43	0.054	1.95E-172	2	SSSCA1
NARS	4.06E-173	0.330196129	0.41	0.05	8.37E-169	2	NARS
C1orf27	5.06E-173	0.336067836	0.362	0.038	1.04E-168	2	C1orf27
ASNA1	1.93E-172	0.444339746	0.421	0.054	3.98E-168	2	ASNA1
LARS	1.12E-170	0.424955333	0.435	0.057	2.31E-166	2	LARS
VARS	5.67E-170	0.460961474	0.399	0.048	1.17E-165	2	VARS
ELMSAN1	1.92E-169	0.326178031	0.397	0.048	3.95E-165	2	ELMSAN1
LINC00116	9.19E-169	0.436996113	0.417	0.054	1.89E-164	2	LINC00116
RFWD2	6.73E-168	0.259272275	0.342	0.034	1.39E-163	2	RFWD2
C19orf24	9.81E-167	0.400944558	0.424	0.057	2.02E-162	2	C19orf24
CARS	1.19E-164	0.277283077	0.376	0.045	2.46E-160	2	CARS
CCL3L3	8.79E-164	0.25199001	0.464	0.07	1.81E-159	2	CCL3L3
5-Mar	2.80E-163	0.251591208	0.371	0.043	5.77E-159	2	5-Mar
9-Mar	7.32E-162	0.331617802	0.25	0.014	1.51E-157	2	9-Mar
CYTOR	1.26E-161	0.550917777	0.504	0.08	2.59E-157	2	CYTOR
H2AFX	4.26E-160	0.383899326	0.383	0.048	8.77E-156	2	H2AFX
SEPT10	6.58E-159	0.313867531	0.415	0.057	1.36E-154	2	SEPT10
FAM45A	9.53E-159	0.311305727	0.376	0.046	1.96E-154	2	FAM45A
ADSS	4.89E-158	0.40258041	0.426	0.06	1.01E-153	2	ADSS
COL4A3BP	7.23E-158	0.277913918	0.356	0.041	1.49E-153	2	COL4A3BP
AARS	4.03E-156	0.37669311	0.369	0.046	8.32E-152	2	AARS
IGHG4	1.11E-155	0.443928469	0.558	0.111	2.29E-151	2	IGHG4
AC005261.2	3.01E-155	0.317033378	0.351	0.041	6.21E-151	2	AC005261.2
MARS	8.16E-155	0.268280654	0.392	0.052	1.68E-150	2	MARS
PQLC1	6.63E-154	0.268269019	0.374	0.048	1.37E-149	2	PQLC1
TMEM173	9.87E-154	0.490623408	0.406	0.057	2.03E-149	2	TMEM173
RARS	8.87E-152	0.316706855	0.383	0.05	1.83E-147	2	RARS
EBLN3P	8.69E-150	0.355788402	0.358	0.045	1.79E-145	2	EBLN3P
AC020916.1	2.47E-149	0.550611437	0.397	0.056	5.09E-145	2	AC020916.1
CHTF8	3.46E-147	0.30614901	0.388	0.057	7.12E-143	2	CHTF8
HIST1H1C	3.70E-147	0.519674815	0.326	0.037	7.63E-143	2	HIST1H1C
CTGF	1.78E-145	0.412218718	0.489	0.084	3.66E-141	2	CTGF
FAM192A	2.94E-145	0.308834221	0.351	0.044	6.07E-141	2	FAM192A
POLR2J3	1.14E-139	0.649199231	0.491	0.103	2.35E-135	2	POLR2J3
TP53TG1	4.31E-139	0.26346153	0.331	0.041	8.88E-135	2	TP53TG1
HIST1H2AC	2.92E-138	0.70932919	0.309	0.036	6.02E-134	2	HIST1H2AC
GARS	1.31E-137	0.417602339	0.399	0.06	2.70E-133	2	GARS
FBXO18	5.59E-137	0.265048125	0.336	0.043	1.15E-132	2	FBXO18
METTL27	3.97E-135	0.771325042	0.567	0.147	8.17E-131	2	METTL27
AC245297.3	2.50E-134	0.377553923	0.335	0.044	5.15E-130	2	AC245297.3
SUPT4H1	3.97E-133	0.613708489	0.538	0.132	8.17E-129	2	SUPT4H1
CLDN31	1.27E-132	1.434549583	0.863	0.439	2.61E-128	2	CLDN3
PKP1	2.59E-131	0.302977285	0.293	0.033	5.34E-127	2	PKP1
WARS	4.56E-131	0.271760148	0.342	0.047	9.40E-127	2	WARS
YARS	3.26E-130	0.292317623	0.347	0.048	6.73E-126	2	YARS
2-Mar	1.88E-128	0.261218909	0.327	0.044	3.87E-124	2	2-Mar
SEPT11	9.45E-128	0.29457097	0.354	0.052	1.95E-123	2	SEPT11
HIST1H2BD	9.55E-125	0.369101742	0.263	0.028	1.97E-120	2	HIST1H2BD
RAMP1	1.59E-123	1.460092004	0.725	0.328	3.28E-119	2	RAMP1
TARS	1.86E-122	0.347949074	0.371	0.058	3.83E-118	2	TARS
ALDOA1	3.12E-122	1.37067308	0.865	0.464	6.43E-118	2	ALDOA
HES2	7.69E-122	0.27359544	0.273	0.031	1.59E-117	2	HES2
C1orf123	1.56E-121	0.287468752	0.338	0.049	3.22E-117	2	C1orf123
QARS	4.91E-121	0.321839812	0.308	0.041	1.01E-116	2	QARS
SNHG15	7.09E-120	0.412135568	0.333	0.049	1.46E-115	2	SNHG15
ZCCHC6	3.66E-119	0.272199735	0.317	0.044	7.54E-115	2	ZCCHC6
C17orf62	9.58E-119	0.275316408	0.306	0.042	1.97E-114	2	C17orf62
SMIM31	1.42E-115	0.513307053	0.478	0.108	2.93E-111	2	SMIM31
MIR22HG	1.41E-110	0.313631786	0.324	0.051	2.90E-106	2	MIR22HG
GPR153	1.27E-109	0.605157609	0.529	0.164	2.62E-105	2	GPR153
FKBP2	1.57E-109	0.876558426	0.651	0.246	3.23E-105	2	FKBP2
RARRES3	5.57E-109	0.371803229	0.282	0.038	1.15E-104	2	RARRES3
FTX	1.10E-106	0.346540832	0.29	0.042	2.26E-102	2	FTX
SEMA3A	2.93E-105	0.298882229	0.322	0.055	6.04E-101	2	SEMA3A
IL1B	4.32E-105	0.384224356	0.46	0.105	8.91E-101	2	IL1B
SIPA1L2	8.76E-103	0.607222982	0.525	0.149	1.80E-98	2	SIPA1L2
EPB41L4A-AS1	4.90E-100	0.320824026	0.286	0.044	1.01E-95	2	EPB41L4A-AS1
TMEM106B1	1.20E-95	1.328820854	0.759	0.426	2.47E-91	2	TMEM106B
HLA-C1	2.82E-95	1.164548836	0.944	0.838	5.82E-91	2	HLA-C
IGF2	1.08E-94	0.671264891	0.331	0.063	2.22E-90	2	IGF2
AL161431.1	1.16E-94	0.30801097	0.261	0.038	2.38E-90	2	AL161431.1
MUC131	3.58E-94	1.552387391	0.772	0.431	7.39E-90	2	MUC13
RAB4B	3.82E-94	0.277386458	0.318	0.06	7.87E-90	2	RAB4B
ARID3A	7.43E-94	0.337395949	0.401	0.097	1.53E-89	2	ARID3A
MFGE81	2.32E-91	0.721452805	0.622	0.232	4.77E-87	2	MFGE8
S100A4	6.10E-89	1.541216187	0.941	0.709	1.26E-84	2	S100A4
RGCC1	2.31E-88	1.026009116	0.685	0.302	4.76E-84	2	RGCC
LCK	3.25E-88	0.412450974	0.397	0.101	6.70E-84	2	LCK
HES6	4.57E-86	0.509318161	0.48	0.151	9.42E-82	2	HES6
TACC11	2.15E-82	1.13991164	0.701	0.375	4.44E-78	2	TACC1
ZG16B1	1.92E-80	1.121828217	0.701	0.372	3.95E-76	2	ZG16B
KRT7	3.78E-80	1.173235867	0.89	0.71	7.79E-76	2	KRT7
TMEM106C1	7.70E-80	0.634105961	0.552	0.225	1.59E-75	2	TMEM106C
DDIT3	3.33E-78	0.878894432	0.701	0.331	6.87E-74	2	DDIT3
DUSP5	5.43E-78	0.921165441	0.734	0.37	1.12E-73	2	DUSP5
HES4	9.79E-75	0.817065958	0.665	0.327	2.02E-70	2	HES4
AC016831.5	2.37E-74	0.347294656	0.254	0.046	4.88E-70	2	AC016831.5
TNFRSF11B	8.85E-73	1.073827116	0.493	0.182	1.82E-68	2	TNFRSF11B
HPGD	1.20E-71	0.759357	0.604	0.264	2.48E-67	2	HPGD
TMSB10	3.96E-71	0.624930865	1	0.974	8.16E-67	2	TMSB10
SLC7A11	3.66E-70	0.637930662	0.466	0.164	7.55E-66	2	SLC7A11
IDS1	4.14E-70	0.505679131	0.628	0.27	8.54E-66	2	IDS
IGLC2	1.15E-69	1.177378727	0.428	0.124	2.36E-65	2	IGLC2
MUC16	5.40E-69	0.690868676	0.421	0.124	1.11E-64	2	MUC16
PRDM1	9.92E-69	0.505635028	0.471	0.166	2.05E-64	2	PRDM1
CDKN1A	1.04E-68	0.795945135	0.755	0.451	2.15E-64	2	CDKN1A
C2	1.15E-68	0.487869242	0.399	0.123	2.37E-64	2	C2
SERTAD21	1.85E-68	0.562076791	0.581	0.256	3.81E-64	2	SERTAD2
HLA-A1	2.14E-68	0.841908119	0.977	0.915	4.41E-64	2	HLA-A
KLK1	4.98E-68	0.861515224	0.513	0.198	1.03E-63	2	KLK1
TMEM65	1.52E-67	0.628746846	0.498	0.2	3.13E-63	2	TMEM65
ZNF165	3.43E-67	0.265628152	0.356	0.099	7.07E-63	2	ZNF165
DNAJC12	2.36E-66	0.36983028	0.254	0.052	4.86E-62	2	DNAJC12
NDUFB91	9.07E-66	1.018006406	0.737	0.501	1.87E-61	2	NDUFB9
AFDN	2.15E-65	0.686454461	0.736	0.441	4.44E-61	2	AFDN
HLA-E1	4.22E-65	0.836899373	0.894	0.724	8.69E-61	2	HLA-E
ARPC31	4.34E-64	0.801627743	0.849	0.687	8.94E-60	2	ARPC3
ABHD11	4.51E-64	0.744962531	0.667	0.367	9.30E-60	2	ABHD11
SAA1	4.92E-64	1.173036566	0.326	0.087	1.01E-59	2	SAA1
ATF31	3.30E-63	0.933619155	0.883	0.633	6.80E-59	2	ATF3
RNASET2	3.14E-62	1.00323675	0.777	0.552	6.47E-58	2	RNASET2
DYNLL1	4.70E-62	0.773851218	0.896	0.745	9.68E-58	2	DYNLL1
RNF223	8.73E-62	0.32542156	0.388	0.122	1.80E-57	2	RNF223
TXNDC12	1.93E-61	0.251098984	0.471	0.179	3.97E-57	2	TXNDC12
KRT18	5.53E-61	0.726704877	0.957	0.869	1.14E-56	2	KRT18
NABP11	2.45E-60	0.525161421	0.585	0.265	5.05E-56	2	NABP1
EIF3H	2.79E-60	0.916247283	0.784	0.586	5.75E-56	2	EIF3H
TRIB1	2.94E-59	0.820751203	0.665	0.37	6.06E-55	2	TRIB1
MIB2	4.24E-59	0.481602616	0.547	0.243	8.73E-55	2	MIB2
TIPARP1	5.86E-59	0.88336788	0.703	0.418	1.21E-54	2	TIPARP
HEBP2	5.68E-58	0.800252293	0.781	0.58	1.17E-53	2	HEBP2
SPINK41	6.31E-57	0.701622707	0.527	0.213	1.30E-52	2	SPINK4
PITRM1	3.17E-56	0.333186421	0.428	0.158	6.54E-52	2	PITRM1
ACOT7	4.09E-56	0.539986821	0.478	0.194	8.43E-52	2	ACOT7
PPDPF	4.34E-56	0.782397669	0.932	0.841	8.95E-52	2	PPDPF
DCLRE1C	2.15E-55	0.344851271	0.412	0.148	4.43E-51	2	DCLRE1C
ZBTB10	6.28E-55	0.488192914	0.487	0.206	1.29E-50	2	ZBTB10
RAB11FIP1	1.88E-54	0.806431669	0.849	0.611	3.86E-50	2	RAB11FIP1
RBM38	2.01E-54	0.469101442	0.457	0.187	4.15E-50	2	RBM38
RPS12	2.19E-54	0.663297994	0.987	0.922	4.52E-50	2	RPS12
RDX	2.57E-54	0.333070007	0.426	0.155	5.29E-50	2	RDX
TP53INP21	4.22E-54	0.433889413	0.495	0.21	8.69E-50	2	TP53INP2
LGALS3	7.60E-54	0.767066173	0.944	0.847	1.57E-49	2	LGALS3
SRGAP1	2.02E-53	0.405682924	0.522	0.235	4.16E-49	2	SRGAP1
DDT	3.79E-53	0.53298251	0.621	0.338	7.81E-49	2	DDT
STK40	7.72E-53	0.258338063	0.444	0.176	1.59E-48	2	STK40
DUSP14	8.70E-53	0.316863218	0.362	0.122	1.79E-48	2	DUSP14
ZNF292	1.75E-52	0.662283809	0.71	0.434	3.60E-48	2	ZNF292
IL10RB	8.89E-52	0.339720092	0.468	0.209	1.83E-47	2	IL10RB
WASF21	1.01E-51	0.671068146	0.718	0.496	2.09E-47	2	WASF2
SQSTM1	4.66E-51	0.715542394	0.851	0.695	9.61E-47	2	SQSTM1
TATDN1	6.45E-51	0.551168143	0.568	0.311	1.33E-46	2	TATDN1
ODC1	1.23E-50	0.928377627	0.629	0.357	2.53E-46	2	ODC1
ATP2C2	1.36E-50	0.275268202	0.457	0.184	2.79E-46	2	ATP2C2
CAPN2	1.42E-50	0.707171744	0.791	0.598	2.93E-46	2	CAPN2
PLAUR1	1.61E-50	0.760067275	0.795	0.543	3.32E-46	2	PLAUR
SLCO4A1	2.55E-50	0.46817487	0.538	0.26	5.26E-46	2	SLCO4A1
UBE2J11	2.79E-50	0.465480871	0.545	0.286	5.75E-46	2	UBE2J1
ITGB8	3.43E-50	0.841599409	0.621	0.344	7.07E-46	2	ITGB8
CD109	4.40E-50	0.281359122	0.415	0.158	9.06E-46	2	CD109
RAD211	9.96E-50	0.808227142	0.716	0.484	2.05E-45	2	RAD21
MAL21	1.39E-49	0.954137815	0.813	0.615	2.86E-45	2	MAL2
CORO1A	1.60E-49	0.289202935	0.336	0.111	3.29E-45	2	CORO1A
NSMCE2	4.93E-49	0.38631283	0.448	0.194	1.02E-44	2	NSMCE2
CFD	7.08E-49	0.311444237	0.353	0.126	1.46E-44	2	CFD
TTC9	7.93E-49	0.370577041	0.482	0.218	1.63E-44	2	TTC9
PARD3	1.20E-48	0.292596287	0.48	0.212	2.46E-44	2	PARD3
PLXND1	1.50E-48	0.289893976	0.3	0.091	3.09E-44	2	PLXND1
EZR1	2.82E-48	0.710937443	0.894	0.806	5.81E-44	2	EZR
SOD21	9.29E-48	0.559269756	0.716	0.422	1.91E-43	2	SOD2
YBX1	2.03E-47	0.560659494	0.865	0.644	4.19E-43	2	YBX1
AZGP1	2.73E-47	0.507150027	0.46	0.193	5.62E-43	2	AZGP1
DYNLRB1	8.59E-47	0.713737424	0.799	0.62	1.77E-42	2	DYNLRB1
GULP1	2.07E-46	0.483642965	0.552	0.278	4.26E-42	2	GULP1
DHTKD1	5.28E-46	0.319169759	0.363	0.135	1.09E-41	2	DHTKD1
S100A9	1.32E-45	0.321124325	0.273	0.078	2.71E-41	2	S100A9
OAS11	3.02E-45	0.357561584	0.489	0.231	6.22E-41	2	OAS1
RALA1	1.29E-44	0.693630349	0.665	0.433	2.65E-40	2	RALA
ALCAM	1.47E-44	0.544798688	0.543	0.291	3.04E-40	2	ALCAM
CREM	2.60E-44	0.436385376	0.421	0.168	5.36E-40	2	CREM
TYMP1	7.36E-44	0.72307979	0.678	0.419	1.52E-39	2	TYMP
OPTN	1.53E-43	0.509694712	0.665	0.404	3.15E-39	2	OPTN
PGM3	2.67E-43	0.297041048	0.468	0.209	5.50E-39	2	PGM3
HLA-B1	3.76E-43	0.583838273	0.989	0.898	7.75E-39	2	HLA-B
RPS8	5.03E-43	0.592113149	0.969	0.89	1.04E-38	2	RPS8
CTNNBIP1	6.29E-43	0.465032862	0.54	0.295	1.30E-38	2	CTNNBIP1
HOXB6	8.47E-43	0.270779496	0.385	0.159	1.75E-38	2	HOXB6
AVPI1	1.07E-42	0.462116526	0.507	0.257	2.20E-38	2	AVPI1
FTH11	1.11E-42	0.875943258	0.996	0.932	2.28E-38	2	FTH1
FOXO3	1.43E-42	0.602201631	0.599	0.351	2.94E-38	2	FOXO3
CLIC5	3.01E-42	0.275038605	0.345	0.127	6.20E-38	2	CLIC5
MACC1	3.26E-42	0.600212128	0.705	0.441	6.72E-38	2	MACC1
PERP	3.35E-42	0.780954288	0.833	0.674	6.91E-38	2	PERP
KLK111	3.72E-42	0.607640454	0.574	0.305	7.67E-38	2	KLK11
MKKS	7.40E-42	0.273166396	0.439	0.191	1.52E-37	2	MKKS
SCNN1A	9.23E-42	0.410933262	0.705	0.42	1.90E-37	2	SCNN1A
GAN	1.28E-41	0.299256494	0.374	0.151	2.63E-37	2	GAN
TNFSF9	1.45E-41	0.358034145	0.367	0.141	2.99E-37	2	TNFSF9
PSMB1	2.51E-41	0.625330907	0.732	0.548	5.17E-37	2	PSMB1
GUCD1	3.88E-41	0.393159172	0.54	0.291	8.01E-37	2	GUCD1
C6orf62	1.18E-40	0.485422924	0.635	0.372	2.43E-36	2	C6orf62
GLRX	1.85E-40	0.502602114	0.52	0.273	3.82E-36	2	GLRX
MSRB2	6.03E-40	0.355313706	0.536	0.288	1.24E-35	2	MSRB2
TMPRSS21	6.60E-40	0.687043738	0.629	0.386	1.36E-35	2	TMPRSS2
FBXO32	6.91E-40	0.608221509	0.558	0.305	1.42E-35	2	FBXO32
MOSPD1	8.91E-40	0.332560051	0.354	0.141	1.84E-35	2	MOSPD1
IL23A	1.28E-39	0.319978774	0.261	0.084	2.64E-35	2	IL23A
SCEL	1.29E-39	0.3001841	0.426	0.183	2.66E-35	2	SCEL
UBE2H	1.34E-39	0.568912671	0.7	0.49	2.75E-35	2	UBE2H
RHOBTB3	1.58E-39	0.28559657	0.365	0.139	3.26E-35	2	RHOBTB3
VAT1	2.64E-39	0.397428008	0.491	0.253	5.43E-35	2	VAT1
MAFF	2.73E-39	0.60388128	0.73	0.499	5.63E-35	2	MAFF
GUSB	5.91E-39	0.370038242	0.531	0.284	1.22E-34	2	GUSB
INSR	7.65E-39	0.782835936	0.64	0.393	1.58E-34	2	INSR
PSAP	7.87E-39	0.559372394	0.833	0.666	1.62E-34	2	PSAP
CD24	9.03E-39	0.773206779	0.799	0.624	1.86E-34	2	CD24
FRK	1.04E-38	0.306546573	0.448	0.216	2.15E-34	2	FRK
FUCA2	1.19E-38	0.337185001	0.514	0.268	2.44E-34	2	FUCA2
MRPL131	1.62E-38	0.483609109	0.558	0.34	3.34E-34	2	MRPL13
GK	1.98E-38	0.332449582	0.311	0.113	4.08E-34	2	GK
C12orf491	2.63E-38	0.264043358	0.478	0.241	5.42E-34	2	C12orf49
CD9	3.08E-38	0.708842103	0.797	0.605	6.35E-34	2	CD9
ARHGAP18	3.56E-38	0.514058962	0.57	0.334	7.33E-34	2	ARHGAP18
PLK3	3.74E-38	0.375078752	0.565	0.308	7.71E-34	2	PLK3
ZNF562	4.31E-38	0.28196497	0.451	0.216	8.89E-34	2	ZNF562
UTP23	5.20E-38	0.397765389	0.511	0.268	1.07E-33	2	UTP23
MYLIP	7.65E-38	0.443226643	0.505	0.27	1.58E-33	2	MYLIP
NAGA	1.42E-37	0.275817294	0.421	0.196	2.93E-33	2	NAGA
SH3BGRL31	1.57E-37	0.520066051	0.93	0.826	3.24E-33	2	SH3BGRL3
STEAP4	1.60E-37	0.302613658	0.394	0.169	3.29E-33	2	STEAP4
HSBP1L1	2.39E-37	0.411128151	0.54	0.297	4.93E-33	2	HSBP1L1
SPTSSA	4.82E-37	0.646201327	0.577	0.349	9.94E-33	2	SPTSSA
MAN1A2	5.72E-37	0.322080441	0.514	0.273	1.18E-32	2	MAN1A2
PSMB2	9.23E-37	0.483573796	0.631	0.403	1.90E-32	2	PSMB2
C1orf116	1.02E-36	0.449488013	0.559	0.323	2.11E-32	2	C1orf116
UFD1	1.51E-36	0.441420102	0.613	0.368	3.12E-32	2	UFD1
COX7A2	1.88E-36	0.559704745	0.824	0.653	3.88E-32	2	COX7A2
FSCN1	2.05E-36	0.284050355	0.486	0.23	4.22E-32	2	FSCN1
B4GALT5	2.26E-36	0.472855257	0.594	0.357	4.66E-32	2	B4GALT5
PPP1R10	2.46E-36	0.510141884	0.644	0.4	5.07E-32	2	PPP1R10
NAA10	5.20E-36	0.394863481	0.606	0.365	1.07E-31	2	NAA10
DUSP6	9.09E-36	0.527424848	0.635	0.383	1.87E-31	2	DUSP6
SH3GLB1	1.87E-35	0.489179029	0.665	0.45	3.84E-31	2	SH3GLB1
PIGT	2.13E-35	0.504204122	0.638	0.433	4.38E-31	2	PIGT
CITED2	2.31E-35	0.552156879	0.563	0.306	4.77E-31	2	CITED2
ORMDL21	5.68E-35	0.462224806	0.601	0.39	1.17E-30	2	ORMDL2
DNAJC5	1.10E-34	0.298714896	0.541	0.312	2.27E-30	2	DNAJC5
KRT19	2.12E-34	0.568510857	0.962	0.891	4.36E-30	2	KRT19
MRPL42	2.40E-34	0.374802669	0.518	0.288	4.94E-30	2	MRPL42
TPRG1L	3.57E-34	0.283522101	0.511	0.276	7.36E-30	2	TPRG1L
SRD5A3	3.80E-34	0.698398957	0.617	0.397	7.84E-30	2	SRD5A3
CLDN12	4.48E-34	0.278514296	0.558	0.319	9.24E-30	2	CLDN12
ISCU	5.50E-34	0.373279356	0.595	0.365	1.13E-29	2	ISCU
CDC34	6.00E-34	0.284378362	0.531	0.301	1.24E-29	2	CDC34
PHLDA2	1.34E-33	0.560717691	0.854	0.676	2.77E-29	2	PHLDA2
ARL5B	1.48E-33	0.336182114	0.504	0.271	3.04E-29	2	ARL5B
LSM3	1.48E-33	0.456047139	0.631	0.416	3.04E-29	2	LSM3
HMGN2	1.53E-33	0.455187583	0.653	0.445	3.16E-29	2	HMGN2
PINK1	1.88E-33	0.261565589	0.52	0.282	3.88E-29	2	PINK1
FAM3C	3.55E-33	0.675686098	0.714	0.502	7.32E-29	2	FAM3C
PHLDA1	4.10E-33	0.400987744	0.619	0.368	8.44E-29	2	PHLDA1
ID3	4.57E-33	0.454443046	0.374	0.162	9.42E-29	2	ID3
FAM91A11	4.76E-33	0.385063663	0.538	0.317	9.80E-29	2	FAM91A1
TUBA1C	5.14E-33	0.498964543	0.752	0.547	1.06E-28	2	TUBA1C
NDUFA4	5.35E-33	0.552813189	0.818	0.642	1.10E-28	2	NDUFA4
IDH2	6.73E-33	0.251160112	0.406	0.196	1.39E-28	2	IDH2
DERL1	7.92E-33	0.518708392	0.563	0.363	1.63E-28	2	DERL1
GINM1	8.30E-33	0.279166696	0.511	0.279	1.71E-28	2	GINM1
PPP1R11	1.21E-32	0.39202459	0.581	0.37	2.50E-28	2	PPP1R11
EEF1A1	1.27E-32	0.491608346	0.991	0.95	2.61E-28	2	EEF1A1
DPH3	1.35E-32	0.287709558	0.491	0.266	2.78E-28	2	DPH3
RNF181	1.62E-32	0.441899885	0.647	0.438	3.34E-28	2	RNF181
SEC63	2.34E-32	0.40662793	0.574	0.343	4.83E-28	2	SEC63
CYB5R3	3.84E-32	0.403382877	0.649	0.442	7.91E-28	2	CYB5R3
ZMYND8	7.59E-32	0.41186894	0.674	0.454	1.57E-27	2	ZMYND8
MEPCE	9.49E-32	0.301083779	0.406	0.202	1.96E-27	2	MEPCE
AGO2	1.12E-31	0.353960068	0.592	0.365	2.31E-27	2	AGO2
IFI271	1.32E-31	0.694524658	0.905	0.839	2.71E-27	2	IFI27
FOSL1	1.47E-31	0.611746476	0.5	0.278	3.02E-27	2	FOSL1
GTF2H5	1.66E-31	0.352061588	0.54	0.31	3.42E-27	2	GTF2H5
LEPROT	1.95E-31	0.411433965	0.624	0.4	4.01E-27	2	LEPROT
ISG201	2.05E-31	0.471710031	0.637	0.414	4.22E-27	2	ISG20
PCMT1	2.30E-31	0.329438025	0.525	0.298	4.74E-27	2	PCMT1
ATP6V1E1	2.72E-31	0.42374326	0.603	0.385	5.60E-27	2	ATP6V1E1
FER1L6	3.10E-31	0.568615803	0.444	0.224	6.39E-27	2	FER1L6
PLEKHB2	3.71E-31	0.380884984	0.612	0.397	7.65E-27	2	PLEKHB2
CDYL	3.86E-31	0.266682583	0.486	0.266	7.96E-27	2	CDYL
SNAP29	6.43E-31	0.292996894	0.48	0.266	1.33E-26	2	SNAP29
ARL1	7.60E-31	0.405929178	0.592	0.372	1.57E-26	2	ARL1
IK	1.09E-30	0.298886797	0.603	0.373	2.26E-26	2	IK
PIGP	1.88E-30	0.312722347	0.496	0.283	3.87E-26	2	PIGP
S100A2	2.44E-30	1.044590412	0.491	0.282	5.03E-26	2	S100A2
GNB11	2.77E-30	0.373746682	0.671	0.472	5.72E-26	2	GNB1
ARRDC4	5.42E-30	0.402983164	0.362	0.168	1.12E-25	2	ARRDC4
MAGED2	7.63E-30	0.43846898	0.534	0.326	1.57E-25	2	MAGED2
SDHB	8.56E-30	0.275498292	0.516	0.294	1.76E-25	2	SDHB
RWDD1	1.42E-29	0.325715874	0.599	0.378	2.92E-25	2	RWDD1
RNF1141	1.67E-29	0.382133196	0.595	0.401	3.44E-25	2	RNF114
NELFE	1.94E-29	0.301871387	0.534	0.331	4.00E-25	2	NELFE
RHOC	2.36E-29	0.586453663	0.766	0.643	4.86E-25	2	RHOC
CEACAM11	2.42E-29	0.723534009	0.545	0.335	4.98E-25	2	CEACAM1
SNX9	2.52E-29	0.344150219	0.617	0.409	5.20E-25	2	SNX9
ELOB	2.72E-29	0.458064405	0.912	0.774	5.60E-25	2	ELOB
SSBP3	4.13E-29	0.28629346	0.509	0.294	8.51E-25	2	SSBP3
ARPC1A	4.25E-29	0.507907964	0.642	0.451	8.76E-25	2	ARPC1A
ARHGEF4	4.35E-29	0.319475002	0.264	0.106	8.96E-25	2	ARHGEF4
CD164	4.65E-29	0.528772731	0.806	0.67	9.57E-25	2	CD164
SFT2D1	5.32E-29	0.371524635	0.613	0.419	1.10E-24	2	SFT2D1
NUS1	5.71E-29	0.278319936	0.446	0.236	1.18E-24	2	NUS1
RPLP0	6.75E-29	0.406844978	0.942	0.832	1.39E-24	2	RPLP0
NUDC	7.02E-29	0.385393433	0.649	0.426	1.45E-24	2	NUDC
PON2	7.86E-29	0.538898341	0.588	0.382	1.62E-24	2	PON2
VAPB	9.22E-29	0.273370432	0.457	0.242	1.90E-24	2	VAPB
CAP1	1.02E-28	0.476222344	0.736	0.588	2.10E-24	2	CAP1
TMSB4X1	1.21E-28	0.374105575	1	0.959	2.49E-24	2	TMSB4X
MEF2D	1.24E-28	0.359368311	0.545	0.335	2.55E-24	2	MEF2D
HSPB11	1.51E-28	0.251202735	0.513	0.304	3.10E-24	2	HSPB11
PHIP	1.55E-28	0.272086676	0.603	0.374	3.20E-24	2	PHIP
SLC5A3	1.74E-28	0.446372688	0.543	0.312	3.60E-24	2	SLC5A3
TIMP2	2.47E-28	0.536445594	0.71	0.507	5.10E-24	2	TIMP2
KLF6	4.35E-28	0.470949142	0.883	0.747	8.96E-24	2	KLF6
PFDN51	4.40E-28	0.404211053	0.863	0.712	9.06E-24	2	PFDN5
EGR1	4.55E-28	0.558232754	0.836	0.601	9.38E-24	2	EGR1
CSNK2B	5.39E-28	0.438457791	0.642	0.45	1.11E-23	2	CSNK2B
PSMD11	5.70E-28	0.478424989	0.608	0.398	1.17E-23	2	PSMD11
CD68	1.34E-27	0.257951865	0.583	0.357	2.77E-23	2	CD68
RPS17	1.51E-27	0.392385146	0.802	0.63	3.12E-23	2	RPS17
MT-CO3	1.66E-27	0.50423732	1	0.977	3.43E-23	2	MT-CO3
PCCA	1.71E-27	0.586048775	0.277	0.125	3.52E-23	2	PCCA
BIK	1.71E-27	0.387193617	0.568	0.358	3.53E-23	2	BIK
FAM50A	1.83E-27	0.28275241	0.612	0.393	3.77E-23	2	FAM50A
FOSL21	1.83E-27	0.321500109	0.649	0.428	3.77E-23	2	FOSL2
THBD	1.88E-27	0.368885015	0.318	0.136	3.88E-23	2	THBD
CAMK2N1	1.91E-27	0.471732582	0.854	0.69	3.94E-23	2	CAMK2N1
DSP	1.99E-27	0.43674912	0.781	0.58	4.09E-23	2	DSP
OVOL1	2.39E-27	0.289237634	0.417	0.216	4.93E-23	2	OVOL1
CHMP2B	3.10E-27	0.468039866	0.655	0.476	6.39E-23	2	CHMP2B
DUSP10	3.17E-27	0.354665116	0.466	0.258	6.53E-23	2	DUSP10
KRT8	3.52E-27	0.514992637	0.921	0.863	7.26E-23	2	KRT8
RMND5A	3.58E-27	0.388584921	0.572	0.35	7.38E-23	2	RMND5A
MYO5B	4.43E-27	0.279871764	0.531	0.308	9.14E-23	2	MYO5B
GDF15	4.50E-27	0.380463021	0.572	0.339	9.27E-23	2	GDF15
PSMA7	4.71E-27	0.465141548	0.811	0.643	9.71E-23	2	PSMA7
SLC17A5	4.88E-27	0.256456204	0.45	0.25	1.01E-22	2	SLC17A5
SSR1	6.77E-27	0.359385306	0.568	0.358	1.40E-22	2	SSR1
CCDC59	7.70E-27	0.255419481	0.576	0.354	1.59E-22	2	CCDC59
HMGA1	8.16E-27	0.624776194	0.788	0.585	1.68E-22	2	HMGA1
GLRX3	8.68E-27	0.380743676	0.567	0.359	1.79E-22	2	GLRX3
TSPAN1	9.87E-27	0.70865531	0.795	0.636	2.03E-22	2	TSPAN1
SNX3	1.04E-26	0.359003993	0.656	0.472	2.15E-22	2	SNX3
ACSL5	1.31E-26	0.504043552	0.54	0.34	2.70E-22	2	ACSL5
DHRS71	1.80E-26	0.411722324	0.664	0.482	3.71E-22	2	DHRS7
DYNLT3	2.31E-26	0.418720982	0.612	0.41	4.77E-22	2	DYNLT3
ATP6V0B1	3.15E-26	0.370742953	0.691	0.516	6.50E-22	2	ATP6V0B
GNG5	3.40E-26	0.401913674	0.759	0.618	7.01E-22	2	GNG5
DFFA	3.59E-26	0.255955829	0.41	0.214	7.39E-22	2	DFFA
RPL15	4.39E-26	0.453937982	0.946	0.84	9.05E-22	2	RPL15
DUSP41	4.61E-26	0.398866602	0.624	0.426	9.49E-22	2	DUSP4
DNAJB9	6.57E-26	0.369110116	0.487	0.278	1.35E-21	2	DNAJB9
ADIPOR1	7.84E-26	0.312390261	0.592	0.396	1.62E-21	2	ADIPOR1
AURKAIP1	7.97E-26	0.348292287	0.683	0.506	1.64E-21	2	AURKAIP1
ADRM1	1.07E-25	0.422617271	0.665	0.476	2.20E-21	2	ADRM1
SERP1	1.34E-25	0.517827261	0.761	0.615	2.77E-21	2	SERP1
TRIP10	1.46E-25	0.28533957	0.592	0.379	3.01E-21	2	TRIP10
IGF2BP2	1.58E-25	0.264933921	0.583	0.371	3.27E-21	2	IGF2BP2
RBMS1	1.60E-25	0.257061573	0.577	0.368	3.30E-21	2	RBMS1
NDUFA12	1.66E-25	0.329825675	0.638	0.451	3.42E-21	2	NDUFA12
EIF3I	1.79E-25	0.289907606	0.617	0.423	3.69E-21	2	EIF3I
MRPS15	1.95E-25	0.29270777	0.531	0.323	4.02E-21	2	MRPS15
TMED2	2.89E-25	0.406142779	0.665	0.499	5.96E-21	2	TMED2
SERINC1	3.71E-25	0.297257676	0.635	0.434	7.65E-21	2	SERINC1
YIPF6	4.78E-25	0.292655975	0.559	0.36	9.84E-21	2	YIPF6
ABRACL	5.54E-25	0.392641459	0.559	0.357	1.14E-20	2	ABRACL
LRRC59	5.61E-25	0.364158008	0.581	0.394	1.16E-20	2	LRRC59
TUBB2A	6.72E-25	0.26511396	0.651	0.44	1.39E-20	2	TUBB2A
SLC25A3	7.02E-25	0.356478322	0.768	0.622	1.45E-20	2	SLC25A3
NACA	7.63E-25	0.393682747	0.919	0.801	1.57E-20	2	NACA
SREK1IP1	9.68E-25	0.253079019	0.549	0.335	1.99E-20	2	SREK1IP1
TCP1	1.44E-24	0.263504876	0.615	0.417	2.97E-20	2	TCP1
CAPZB1	1.68E-24	0.318115166	0.712	0.543	3.47E-20	2	CAPZB
NEDD9	1.93E-24	0.363474241	0.529	0.323	3.98E-20	2	NEDD9
KLHL21	3.25E-24	0.27709813	0.448	0.252	6.71E-20	2	KLHL21
RAP1B1	3.39E-24	0.309821367	0.667	0.489	6.99E-20	2	RAP1B
PTGES3	3.71E-24	0.360717603	0.759	0.601	7.65E-20	2	PTGES3
CSDE1	5.51E-24	0.371767222	0.714	0.542	1.14E-19	2	CSDE1
MRPS6	6.06E-24	0.43978577	0.595	0.375	1.25E-19	2	MRPS6
MYL61	7.81E-24	0.328796631	0.966	0.893	1.61E-19	2	MYL6
HIGD1A1	1.16E-23	0.369807482	0.606	0.429	2.39E-19	2	HIGD1A
CAPG1	1.22E-23	0.445164955	0.719	0.552	2.52E-19	2	CAPG
LITAF1	1.37E-23	0.357104029	0.656	0.465	2.81E-19	2	LITAF
MAPK3	1.76E-23	0.3068587	0.66	0.475	3.63E-19	2	MAPK3
NR4A2	1.78E-23	0.420638071	0.561	0.338	3.66E-19	2	NR4A2
CSNK1E	1.89E-23	0.280599396	0.61	0.404	3.89E-19	2	CSNK1E
USP16	2.20E-23	0.319927021	0.543	0.333	4.54E-19	2	USP16
SVIL	2.66E-23	0.253368226	0.505	0.3	5.48E-19	2	SVIL
TSPAN13	2.97E-23	0.3523974	0.61	0.417	6.13E-19	2	TSPAN13
PIM3	3.60E-23	0.430084465	0.705	0.51	7.41E-19	2	PIM3
GLUD1	3.67E-23	0.320114096	0.572	0.383	7.56E-19	2	GLUD1
BTG2	3.84E-23	0.4235909	0.705	0.468	7.91E-19	2	BTG2
NDUFA6	4.86E-23	0.341442046	0.619	0.446	1.00E-18	2	NDUFA6
ATP2A2	8.79E-23	0.300636155	0.638	0.451	1.81E-18	2	ATP2A2
FNBP1L	1.03E-22	0.253946346	0.531	0.33	2.11E-18	2	FNBP1L
DAZAP2	1.10E-22	0.266830444	0.691	0.52	2.28E-18	2	DAZAP2
SDR16C5	1.37E-22	0.384021119	0.572	0.386	2.82E-18	2	SDR16C5
COX6A1	1.56E-22	0.397171817	0.784	0.669	3.22E-18	2	COX6A1
UBE2B	1.59E-22	0.322542491	0.696	0.519	3.28E-18	2	UBE2B
SUMO3	1.89E-22	0.253185592	0.55	0.348	3.90E-18	2	SUMO3
EMC4	2.08E-22	0.267943077	0.556	0.36	4.29E-18	2	EMC4
MEA1	2.46E-22	0.28170437	0.538	0.334	5.07E-18	2	MEA1
UBE2D1	3.14E-22	0.288920077	0.513	0.333	6.47E-18	2	UBE2D1
POLR2K	4.07E-22	0.269120094	0.615	0.444	8.39E-18	2	POLR2K
SNRPC	4.31E-22	0.287062876	0.574	0.377	8.89E-18	2	SNRPC
LAMB3	5.14E-22	0.399472735	0.822	0.67	1.06E-17	2	LAMB3
GDI2	5.28E-22	0.302729992	0.631	0.446	1.09E-17	2	GDI2
NTHL11	7.05E-22	0.395732033	0.543	0.354	1.45E-17	2	NTHL1
EIF4EBP1	8.00E-22	0.370025469	0.507	0.318	1.65E-17	2	EIF4EBP1
MARCKS	9.38E-22	0.367143643	0.786	0.614	1.93E-17	2	MARCKS
KIF5B	9.62E-22	0.360460037	0.696	0.53	1.98E-17	2	KIF5B
RPL6	9.80E-22	0.326238669	0.921	0.778	2.02E-17	2	RPL6
KLK10	9.85E-22	0.518924815	0.507	0.313	2.03E-17	2	KLK10
ARFGAP3	1.24E-21	0.274813033	0.608	0.421	2.55E-17	2	ARFGAP3
MRPS10	1.30E-21	0.259728085	0.505	0.318	2.68E-17	2	MRPS10
LAMTOR5	1.32E-21	0.316779961	0.676	0.521	2.72E-17	2	LAMTOR5
TUBA1B	1.36E-21	0.403094536	0.788	0.619	2.80E-17	2	TUBA1B
CASP4	1.90E-21	0.284549717	0.522	0.343	3.91E-17	2	CASP4
CKB	2.33E-21	0.408675505	0.568	0.376	4.80E-17	2	CKB
PRDX1	2.37E-21	0.276567131	0.809	0.628	4.88E-17	2	PRDX1
VDAC2	2.39E-21	0.384324048	0.728	0.597	4.93E-17	2	VDAC2
KDELR2	3.12E-21	0.372056573	0.755	0.606	6.43E-17	2	KDELR2
JUN	4.99E-21	0.493717487	0.921	0.813	1.03E-16	2	JUN
AQP5	6.86E-21	0.446584957	0.367	0.201	1.41E-16	2	AQP5
IRS2	1.02E-20	0.276147884	0.574	0.369	2.10E-16	2	IRS2
UBE2L3	1.02E-20	0.336044124	0.635	0.462	2.10E-16	2	UBE2L3
CLTB	1.18E-20	0.331217307	0.748	0.6	2.42E-16	2	CLTB
SF3B5	1.18E-20	0.327063374	0.633	0.432	2.44E-16	2	SF3B5
DDRGK1	1.35E-20	0.250281571	0.588	0.404	2.78E-16	2	DDRGK1
TMEM59	1.79E-20	0.444902863	0.788	0.673	3.70E-16	2	TMEM59
SSR3	2.80E-20	0.39456335	0.673	0.497	5.76E-16	2	SSR3
PCBP2	3.54E-20	0.282491663	0.73	0.577	7.30E-16	2	PCBP2
CEBPB	3.57E-20	0.347691365	0.782	0.576	7.36E-16	2	CEBPB
KRTCAP3	3.87E-20	0.349431046	0.559	0.362	7.97E-16	2	KRTCAP3
CAST	4.23E-20	0.302310607	0.766	0.629	8.71E-16	2	CAST
SYAP1	5.08E-20	0.339550439	0.637	0.462	1.05E-15	2	SYAP1
ATP6V0E1	9.26E-20	0.312162686	0.745	0.594	1.91E-15	2	ATP6V0E1
TBCA	9.73E-20	0.286829856	0.723	0.553	2.01E-15	2	TBCA
RAN	9.81E-20	0.283013553	0.739	0.582	2.02E-15	2	RAN
HOOK3	1.02E-19	0.28365361	0.541	0.35	2.11E-15	2	HOOK3
RPS7	1.09E-19	0.383707325	0.946	0.793	2.25E-15	2	RPS7
CD631	1.60E-19	0.342145786	0.894	0.841	3.30E-15	2	CD63
PLSCR11	1.97E-19	0.382074029	0.599	0.454	4.05E-15	2	PLSCR1
HMGN1	4.46E-19	0.356983733	0.746	0.599	9.19E-15	2	HMGN1
RRBP1	4.65E-19	0.366945122	0.822	0.696	9.59E-15	2	RRBP1
TACSTD2	5.14E-19	0.287455223	0.82	0.672	1.06E-14	2	TACSTD2
EPHB6	6.43E-19	0.414742109	0.288	0.147	1.32E-14	2	EPHB6
RPS26	6.77E-19	0.293037996	0.849	0.738	1.40E-14	2	RPS26
ATP6V1G1	7.33E-19	0.370188942	0.748	0.596	1.51E-14	2	ATP6V1G1
NDUFS5	8.98E-19	0.342398466	0.746	0.558	1.85E-14	2	NDUFS5
PTP4A2	1.73E-18	0.301789555	0.701	0.543	3.56E-14	2	PTP4A2
BSG	2.14E-18	0.277800881	0.77	0.634	4.41E-14	2	BSG
ISG15	2.70E-18	0.451228421	0.606	0.429	5.56E-14	2	ISG15
CARHSP1	2.79E-18	0.311108852	0.665	0.489	5.75E-14	2	CARHSP1
GORASP2	3.16E-18	0.264901697	0.561	0.384	6.52E-14	2	GORASP2
PRSS221	3.81E-18	0.255352437	0.667	0.477	7.86E-14	2	PRSS22
PSMC1	3.88E-18	0.276864384	0.615	0.437	8.00E-14	2	PSMC1
RPN21	5.49E-18	0.372160714	0.676	0.539	1.13E-13	2	RPN2
TAX1BP1	6.24E-18	0.345096063	0.743	0.597	1.29E-13	2	TAX1BP1
TNFRSF12A	8.30E-18	0.304921763	0.703	0.526	1.71E-13	2	TNFRSF12A
PRELID3B	8.68E-18	0.277989342	0.563	0.404	1.79E-13	2	PRELID3B
CMPK1	9.95E-18	0.300881243	0.669	0.532	2.05E-13	2	CMPK1
PDIA6	1.09E-17	0.40457085	0.712	0.55	2.25E-13	2	PDIA6
TMEM50A	1.28E-17	0.35344218	0.669	0.53	2.64E-13	2	TMEM50A
MAGT1	1.30E-17	0.290779408	0.572	0.4	2.68E-13	2	MAGT1
NDUFB4	1.47E-17	0.313881307	0.714	0.573	3.04E-13	2	NDUFB4
MIDN	1.59E-17	0.364899771	0.736	0.574	3.29E-13	2	MIDN
ARL4A	1.70E-17	0.367478051	0.583	0.403	3.51E-13	2	ARL4A
FXYD3	2.45E-17	0.434061513	0.716	0.579	5.05E-13	2	FXYD3
SMDT1	3.03E-17	0.276130162	0.624	0.455	6.24E-13	2	SMDT1
PSMA5	3.37E-17	0.257637434	0.574	0.419	6.94E-13	2	PSMA5
FABP5	3.44E-17	0.251874438	0.446	0.268	7.09E-13	2	FABP5
RPL7	3.65E-17	0.381894574	0.89	0.756	7.52E-13	2	RPL7
PDXK	4.99E-17	0.333999041	0.622	0.448	1.03E-12	2	PDXK
TST	1.28E-16	0.268507391	0.498	0.325	2.65E-12	2	TST
FOXC1	3.03E-16	0.314287573	0.504	0.308	6.25E-12	2	FOXC1
JUP	3.05E-16	0.270644828	0.764	0.636	6.28E-12	2	JUP
SNU13	5.77E-16	0.3326737	0.701	0.533	1.19E-11	2	SNU13
ZNRF1	5.97E-16	0.260762626	0.451	0.296	1.23E-11	2	ZNRF1
SRI	6.38E-16	0.371083097	0.737	0.591	1.31E-11	2	SRI
ARL6IP4	6.58E-16	0.273942934	0.719	0.558	1.36E-11	2	ARL6IP4
SLPI	7.80E-16	0.520291733	0.775	0.625	1.61E-11	2	SLPI
PRDX5	8.59E-16	0.273556788	0.772	0.627	1.77E-11	2	PRDX5
GLUL1	1.37E-15	0.257025752	0.728	0.545	2.83E-11	2	GLUL
SEC61G	1.46E-15	0.330535229	0.788	0.654	3.00E-11	2	SEC61G
SOX4	2.01E-15	0.39006817	0.779	0.592	4.15E-11	2	SOX4
HBEGF	2.03E-15	0.436534699	0.478	0.324	4.19E-11	2	HBEGF
WEE1	2.35E-15	0.28744433	0.513	0.344	4.85E-11	2	WEE1
PSMB6	2.72E-15	0.260631446	0.59	0.422	5.61E-11	2	PSMB6
PTTG1IP	3.84E-15	0.325459536	0.763	0.613	7.92E-11	2	PTTG1IP
TMBIM61	9.63E-15	0.298866039	0.844	0.772	1.98E-10	2	TMBIM6
ATP6V1F	1.10E-14	0.298585437	0.683	0.482	2.27E-10	2	ATP6V1F
CHMP4C	2.26E-14	0.25644666	0.486	0.327	4.66E-10	2	CHMP4C
REEP3	2.59E-14	0.273648165	0.622	0.459	5.34E-10	2	REEP3
PSME21	2.80E-14	0.312729858	0.637	0.481	5.77E-10	2	PSME2
TPD52	6.25E-14	0.266923538	0.612	0.459	1.29E-09	2	TPD52
TMBIM4	7.89E-14	0.250595747	0.629	0.493	1.63E-09	2	TMBIM4
CD551	1.06E-13	0.517626176	0.835	0.74	2.19E-09	2	CD55
PSMB3	1.85E-13	0.280122337	0.656	0.509	3.82E-09	2	PSMB3
FHL21	4.63E-13	0.36969563	0.691	0.582	9.54E-09	2	FHL2
LMO7	4.98E-13	0.311660563	0.808	0.703	1.03E-08	2	LMO7
TALDO1	5.59E-13	0.372939903	0.694	0.54	1.15E-08	2	TALDO1
RPS15	8.87E-13	0.403497748	0.977	0.907	1.83E-08	2	RPS15
IER5L	9.46E-13	0.28896357	0.608	0.433	1.95E-08	2	IER5L
BTF3	1.32E-12	0.286655978	0.842	0.716	2.73E-08	2	BTF3
TFF3	2.92E-12	0.525677749	0.885	0.753	6.01E-08	2	TFF3
COX6C	3.47E-12	0.257838756	0.815	0.667	7.15E-08	2	COX6C
EPCAM	6.10E-12	0.347179324	0.831	0.723	1.26E-07	2	EPCAM
SF3B6	1.98E-11	0.291322363	0.685	0.539	4.09E-07	2	SF3B6
APP	2.57E-11	0.276510003	0.665	0.557	5.29E-07	2	APP
GABARAPL1	3.11E-11	0.274343473	0.415	0.27	6.42E-07	2	GABARAPL1
CHCHD2	3.79E-11	0.251298478	0.827	0.746	7.81E-07	2	CHCHD2
SAT1	4.63E-11	0.360477571	0.926	0.813	9.54E-07	2	SAT1
ITGA2	1.29E-10	0.400244194	0.66	0.537	2.66E-06	2	ITGA2
SSR4	1.39E-09	0.300664909	0.818	0.697	2.86E-05	2	SSR4
MYDGF	1.81E-09	0.264526981	0.655	0.52	3.72E-05	2	MYDGF
IFI6	4.74E-09	0.26247073	0.527	0.399	9.77E-05	2	IFI6
KRT17	2.65E-08	0.550935702	0.567	0.4	0.000546204	2	KRT17
MT-CO2	5.14E-08	0.251153543	0.998	0.981	0.001058684	2	MT-CO2
IER3	1.52E-07	0.342919908	0.831	0.698	0.003142683	2	IER3
CSTB1	1.79E-05	0.299246784	0.871	0.774	0.368884507	2	CSTB
CD59	0.001342417	0.278561512	0.71	0.634	1	2	CD59
DCN1	0	2.954673913	0.863	0.126	0	3	DCN
PAEP	0	2.735871212	0.62	0.048	0	3	PAEP
VCAN	0	2.309494764	0.789	0.074	0	3	VCAN
ATP5E2	0	2.277671164	0.954	0.178	0	3	ATP5E
ITGA5	0	2.249640913	0.762	0.108	0	3	ITGA5
ACTG2	0	2.153599075	0.481	0.017	0	3	ACTG2
CYR61	0	1.901771237	0.638	0.055	0	3	CYR61
KRT81	0	1.851234552	0.558	0.014	0	3	KRT81
H2AFZ1	0	1.842028314	0.805	0.104	0	3	H2AFZ
MLLT11	0	1.740119057	0.67	0.044	0	3	MLLT11
INHBA	0	1.732409042	0.634	0.055	0	3	INHBA
COL6A3	0	1.731754411	0.668	0.069	0	3	COL6A3
MXRA8	0	1.473257486	0.65	0.049	0	3	MXRA8
CYTOR1	0	1.450682236	0.684	0.074	0	3	CYTOR
LOX	0	1.447271173	0.606	0.02	0	3	LOX
LINC01615	0	1.335919382	0.558	0.01	0	3	LINC01615
SRPX	0	1.051022354	0.522	0.018	0	3	SRPX
FLJ22447	0	0.821413008	0.355	0.007	0	3	FLJ22447
C16orf45	0	0.743625493	0.469	0.005	0	3	C16orf45
HACD1	0	0.632750197	0.435	0.015	0	3	HACD1
TENM2	0	0.605904753	0.368	0.004	0	3	TENM2
GFPT2	0	0.519135591	0.396	0.011	0	3	GFPT2
GPR68	0	0.409473867	0.357	0.006	0	3	GPR68
AIM2	8.08E-308	0.370779053	0.357	0.007	1.66E-303	3	AIM2
SERPINE1	5.12E-298	2.83644467	0.801	0.135	1.06E-293	3	SERPINE1
MFAP2	2.68E-297	0.961993665	0.497	0.033	5.52E-293	3	MFAP2
LGALS11	4.95E-293	3.877628173	0.995	0.404	1.02E-288	3	LGALS1
TNC	1.40E-290	0.781157404	0.4	0.015	2.89E-286	3	TNC
SPOCD1	1.43E-290	0.923306246	0.476	0.029	2.94E-286	3	SPOCD1
AC112721.1	1.41E-289	0.512696792	0.288	0.002	2.90E-285	3	AC112721.1
FAP	2.43E-289	0.67573563	0.405	0.016	5.01E-285	3	FAP
ATP5B1	7.00E-287	1.627092252	0.757	0.106	1.44E-282	3	ATP5B
GGT5	1.14E-285	0.880618281	0.442	0.023	2.36E-281	3	GGT5
ATP5G22	1.28E-280	1.779536801	0.833	0.13	2.64E-276	3	ATP5G2
CRNDE	1.98E-280	0.982863299	0.545	0.048	4.09E-276	3	CRNDE
ATP5G31	2.01E-276	1.605137345	0.737	0.105	4.15E-272	3	ATP5G3
FAM129B1	1.98E-273	1.27650561	0.652	0.077	4.08E-269	3	FAM129B
KRT86	4.94E-271	0.863286675	0.362	0.013	1.02E-266	3	KRT86
LINC01711	1.99E-269	0.283715586	0.27	0.002	4.11E-265	3	LINC01711
SMIM3	8.00E-269	0.960592946	0.556	0.054	1.65E-264	3	SMIM3
RASSF8	8.97E-267	0.994768223	0.533	0.05	1.85E-262	3	RASSF8
GLIPR2	1.17E-265	0.588985647	0.419	0.022	2.42E-261	3	GLIPR2
PODNL1	1.41E-265	0.488507219	0.346	0.011	2.90E-261	3	PODNL1
IL33	2.85E-265	0.986491628	0.316	0.007	5.88E-261	3	IL33
SEPT71	6.76E-263	1.428816477	0.686	0.096	1.39E-258	3	SEPT7
GLIPR1	9.92E-262	1.195379895	0.595	0.067	2.04E-257	3	GLIPR1
TGFBI	6.26E-260	2.185407416	0.801	0.161	1.29E-255	3	TGFBI
NDUFA4L2	3.78E-259	2.221666869	0.675	0.091	7.79E-255	3	NDUFA4L2
FAM129A	6.81E-257	0.576165348	0.4	0.02	1.40E-252	3	FAM129A
ATP5C11	1.07E-255	1.53236352	0.703	0.102	2.20E-251	3	ATP5C1
CTGF1	2.16E-255	2.088888366	0.634	0.08	4.45E-251	3	CTGF
EMP3	8.62E-255	2.545811483	0.906	0.278	1.78E-250	3	EMP3
FBN2	4.71E-249	0.370590627	0.311	0.008	9.71E-245	3	FBN2
FAM96B1	1.13E-248	1.445913595	0.657	0.093	2.32E-244	3	FAM96B
C6orf481	1.15E-243	1.381479218	0.657	0.091	2.38E-239	3	C6orf48
CTHRC1	2.15E-241	1.13758373	0.595	0.073	4.43E-237	3	CTHRC1
USMG51	5.43E-241	1.437168349	0.739	0.115	1.12E-236	3	USMG5
MINOS11	1.08E-240	1.258255119	0.643	0.089	2.23E-236	3	MINOS1
APCDD1L	2.15E-240	0.289719633	0.286	0.006	4.43E-236	3	APCDD1L
[truncated: 1,260 more rows]
