# Supplementary material for: Single-cell RNA-seq reveals the genesis and heterogeneity of tumor microenvironment in pancreatic undifferentiated carcinoma with osteoclast-like giant-cells
Source: Mol Cancer. 2022 Jun 22;21:133. doi: 10.1186/s12943-022-01596-8 (PMC9214989; doi:10.1186/s12943-022-01596-8)
Supplement: Supplementary file 13 — Additional file 13: Table S5. Hallmarks of ductal type I recluster at resolution of 0.1. [file 12943_2022_1596_MOESM13_ESM.csv]

Table S5 Hallmarks of ductal type I recluster at resolution of 0.1
	Cluster	cluster	ID	Description	GeneRatio	BgRatio	pvalue	p.adjust	qvalue	geneID	Count
1	0	0	HALLMARK_ESTROGEN_RESPONSE_EARLY	HALLMARK_ESTROGEN_RESPONSE_EARLY	33/359	200/4383	5.95E-05	0.001458743	0.001253485	ABHD2/ABLIM1/ADD3/AFF1/AKAP1/BAG1/CANT1/CCND1/CLDN7/CLIC3/DHRS3/ELF3/FARP1/FASN/FDFT1/FLNB/FOS/HES1/KLF4/LAD1/MLPH/MUC1/PLAAT3/RAPGEFL1/RETREG1/SEMA3B/SFN/SLC37A1/TFF1/TJP3/TMPRSS3/TOB1/UGCG	33
2	0	0	HALLMARK_P53_PATHWAY	HALLMARK_P53_PATHWAY	33/359	200/4383	5.95E-05	0.001458743	0.001253485	BMP2/CD81/CD82/CDKN2A/CDKN2AIP/CDKN2B/EI24/EPS8L2/FAM162A/FOS/GPX2/H1-2/H2AJ/H2AW/HEXIM1/IER5/IP6K2/ITGB4/KIF13B/KLF4/NDRG1/PLK2/PLXNB2/RAB40C/RETSAT/SDC1/SERPINB5/SFN/ST14/TM4SF1/TOB1/TXNIP/WWP1	33
3	0	0	HALLMARK_ESTROGEN_RESPONSE_LATE	HALLMARK_ESTROGEN_RESPONSE_LATE	32/359	200/4383	0.000141601	0.002312824	0.001987389	ABHD2/ADD3/AFF1/AGR2/ATP2B4/BAG1/CCND1/CDH1/CLIC3/FARP1/FDFT1/FLNB/FOS/IMPA2/KLF4/LLGL2/LSR/MDK/PKP3/PLAAT3/PLXNB1/RAPGEFL1/SEMA3B/SFN/SORD/ST14/TFF1/TJP3/TMPRSS3/TOB1/TRIM29/UGDH	32
4	0	0	HALLMARK_MITOTIC_SPINDLE	HALLMARK_MITOTIC_SPINDLE	29/359	199/4383	0.001398318	0.017129399	0.01471914	ABR/AKAP13/ARFGEF1/ARFIP2/ARHGAP27/ARHGEF11/ARHGEF12/ARHGEF7/CD2AP/CDC42BPA/CDC42EP1/CSNK1D/CTTN/DLG1/FARP1/FGD4/FLNB/GSN/MAP3K11/NUMA1/PPP4R2/RALBP1/RHOT2/ROCK1/SEPTIN9/SORBS2/SPTAN1/SPTBN1/STK38L	29
5	0	0	HALLMARK_CHOLESTEROL_HOMEOSTASIS	HALLMARK_CHOLESTEROL_HOMEOSTASIS	14/359	74/4383	0.002299489	0.022534992	0.019364118	CHKA/FASN/FDFT1/FDPS/HMGCS1/LDLR/MVD/PCYT2/PMVK/PPARG/SCD/SEMA3B/SQLE/SREBF2	14
6	0	0	HALLMARK_OXIDATIVE_PHOSPHORYLATION	HALLMARK_OXIDATIVE_PHOSPHORYLATION	28/359	200/4383	0.003083798	0.023934085	0.020566346	AFG3L2/ATP1B1/ATP5F1A/ATP5F1B/ATP5F1C/ATP5F1D/ATP5F1E/ATP5MC1/ATP5MC2/ATP5MC3/ATP5ME/ATP5MF/ATP5MG/ATP5PB/ATP5PD/ATP5PF/ATP5PO/CYB5A/ECI1/ETFA/GPI/IDH1/NDUFS2/RETSAT/RHOT2/TIMM13/TIMM8B/UQCRC1	28
7	0	0	HALLMARK_NOTCH_SIGNALING	HALLMARK_NOTCH_SIGNALING	8/359	32/4383	0.003419155	0.023934085	0.020566346	APH1A/CCND1/DTX2/FZD5/HES1/LFNG/MAML2/TCF7L2	8
8	1	1	HALLMARK_EPITHELIAL_MESENCHYMAL_TRANSITION	HALLMARK_EPITHELIAL_MESENCHYMAL_TRANSITION	18/76	200/4383	4.16E-09	1.71E-07	1.36E-07	CALD1/COL1A1/COL1A2/COL3A1/CXCL8/DCN/ECM1/FN1/LGALS1/LUM/MGP/PLAUR/PRSS2/SPARC/SPP1/TAGLN/TNFAIP3/VIM	18
9	1	1	HALLMARK_INTERFERON_GAMMA_RESPONSE	HALLMARK_INTERFERON_GAMMA_RESPONSE	13/76	200/4383	3.02E-05	0.000619858	0.00049334	ARID5B/B2M/BTG1/CD74/HLA-A/HLA-B/HLA-DQA1/HLA-DRB1/IFI27/NFKBIA/PNP/PSMB9/TNFAIP3	13
10	1	1	HALLMARK_COMPLEMENT	HALLMARK_COMPLEMENT	12/76	200/4383	0.000137916	0.001884857	0.001500143	C1QA/CD55/CSRP1/CTSB/FCER1G/FN1/GRB2/HSPA1A/PFN1/PLAUR/PSMB9/TNFAIP3	12
11	1	1	HALLMARK_TNFA_SIGNALING_VIA_NFKB	HALLMARK_TNFA_SIGNALING_VIA_NFKB	11/76	200/4383	0.000571158	0.005854371	0.004659448	B4GALT1/BTG1/CCL4/CD83/DUSP1/DUSP2/DUSP4/JUNB/NFKBIA/PLAUR/TNFAIP3	11
12	2	2	HALLMARK_TNFA_SIGNALING_VIA_NFKB	HALLMARK_TNFA_SIGNALING_VIA_NFKB	34/219	200/4383	1.04E-10	4.80E-09	4.07E-09	ATF3/B4GALT5/BTG2/CDKN1A/CEBPB/DUSP4/DUSP5/EGR1/FOSL1/FOSL2/HBEGF/IER3/IL1B/IL23A/IRS2/JUN/KLF6/LAMB3/LITAF/MAFF/MARCKS/NR4A2/PHLDA1/PHLDA2/PLAUR/SAT1/SOD2/SQSTM1/TIPARP/TNFSF9/TRIB1/TRIP10/TUBB2A/ZBTB10	34
13	2	2	HALLMARK_APOPTOSIS	HALLMARK_APOPTOSIS	23/219	161/4383	3.47E-06	7.98E-05	6.75E-05	APP/ATF3/BIK/BTG2/CASP4/CDKN1A/DDIT3/DFFA/GPX1/IER3/IL1B/ISG20/JUN/KRT18/LGALS3/NEDD9/SAT1/SOD2/SQSTM1/TIMP2/TNFRSF12A/VDAC2/WEE1	23
14	2	2	HALLMARK_HYPOXIA	HALLMARK_HYPOXIA	22/219	200/4383	0.000333498	0.004382898	0.003710921	ALDOA/ATF3/CDKN1A/CITED2/DDIT3/FOSL2/FOXO3/GLRX/IDS/IER3/IRS2/ISG20/JUN/KLF6/MAFF/PKP1/PLAUR/PRDX5/S100A4/TIPARP/TPD52/ZNF292	22
15	2	2	HALLMARK_ANDROGEN_RESPONSE	HALLMARK_ANDROGEN_RESPONSE	14/219	100/4383	0.000381122	0.004382898	0.003710921	ADRM1/AZGP1/DNAJB9/HPGD/KRT19/KRT8/PGM3/SAT1/STEAP4/TMEM50A/TMPRSS2/TPD52/UBE2J1/ZBTB10	14
16	2	2	HALLMARK_CHOLESTEROL_HOMEOSTASIS	HALLMARK_CHOLESTEROL_HOMEOSTASIS	10/219	74/4383	0.003401395	0.031085128	0.026319216	ALCAM/ATF3/CD9/FABP5/GUSB/LGALS3/MAL2/PLAUR/PLSCR1/TNFRSF12A	10
17	2	2	HALLMARK_ESTROGEN_RESPONSE_LATE	HALLMARK_ESTROGEN_RESPONSE_LATE	19/219	200/4383	0.004730346	0.031085128	0.026319216	CD9/CKB/COX6C/DNAJC12/DYNLT3/FABP5/FOXC1/FRK/IDH2/ISG20/KLK10/KLK11/KRT19/PERP/S100A9/SCNN1A/TFF3/TSPAN13/TST	19
18	2	2	HALLMARK_OXIDATIVE_PHOSPHORYLATION	HALLMARK_OXIDATIVE_PHOSPHORYLATION	19/219	200/4383	0.004730346	0.031085128	0.026319216	ATP6V0B/ATP6V0E1/ATP6V1E1/ATP6V1F/ATP6V1G1/COX6A1/COX6C/COX7A2/CYB5R3/GLUD1/IDH2/ISCU/MRPS15/NDUFA4/NDUFA6/NDUFB4/SDHB/SLC25A3/VDAC2	19
19	3	3	HALLMARK_MYC_TARGETS_V1	HALLMARK_MYC_TARGETS_V1	72/553	200/4383	2.38E-18	1.17E-16	9.03E-17	AP3S1/APEX1/BUB3/C1QBP/CCT2/CCT3/CCT4/CCT5/CCT7/CDK4/DDX21/EIF2S1/EIF3D/GLO1/GSPT1/HDDC2/HSP90AB1/ILF2/LDHA/LSM2/MRPS18B/NAP1L1/NDUFAB1/NHP2/NME1/NPM1/PA2G4/PABPC4/PGK1/PHB2/POLD2/PRDX3/PRDX4/PRPF31/PSMA1/PSMA2/PSMA7/PSMB2/PSMB3/PSMC4/PSMD1/PSMD14/PSMD7/PSMD8/PTGES3/PWP1/RACK1/RAN/RANBP1/RPL18/RPL22/RPL6/RPLP0/RPS10/RPS2/RPS5/RPS6/SERBP1/SLC25A3/SNRPB2/SNRPD2/SNRPD3/SRM/SSBP1/SYNCRIP/TCP1/TRIM28/…	72
20	3	3	HALLMARK_EPITHELIAL_MESENCHYMAL_TRANSITION	HALLMARK_EPITHELIAL_MESENCHYMAL_TRANSITION	70/553	200/4383	4.33E-17	1.06E-15	8.21E-16	ACTA2/AREG/BMP1/CALD1/CALU/CAPG/CD44/CD59/COL12A1/COL1A1/COL5A2/COL6A2/COL6A3/CTHRC1/DAB2/DCN/DKK1/EMP3/ENO2/FAP/FBN2/FERMT2/FLNA/FSTL3/GADD45A/GEM/GJA1/GLIPR1/HTRA1/IGFBP4/INHBA/ITGA5/ITGB1/LAMC1/LGALS1/LOX/LOXL1/LRP1/LUM/MMP14/MYL9/NNMT/NOTCH2/NT5E/PDLIM4/PFN2/PLAUR/PLOD1/PLOD2/PLOD3/PMEPA1/PMP22/SERPINE1/SERPINH1/SNAI2/SPARC/SPOCK1/TAGLN/TGFB1/TGFBI/TGM2/THBS1/TIMP1/TNC/TNFRSF12A/TPM1/TPM2/TPM…	70
21	3	3	HALLMARK_HYPOXIA	HALLMARK_HYPOXIA	44/553	200/4383	0.000106468	0.001738984	0.001344864	AK4/AKAP12/ALDOA/ANGPTL4/ANXA2/BHLHE40/CAV1/CAVIN1/CAVIN3/CITED2/DCN/DDIT4/ENO1/ENO2/ERRFI1/GAPDH/HK1/IDS/KLF6/LDHA/LOX/MIF/MT1E/MT2A/MYH9/NR3C1/P4HA2/PFKP/PGK1/PLAUR/PLIN2/PNRC1/RBPJ/S100A4/SAP30/SERPINE1/SLC2A3/SRPX/TGFBI/TGM2/TMEM45A/TPBG/TPI1/TPST2	44
22	3	3	HALLMARK_OXIDATIVE_PHOSPHORYLATION	HALLMARK_OXIDATIVE_PHOSPHORYLATION	42/553	200/4383	0.000444327	0.005443011	0.004209418	ACADM/ATP6V0B/ATP6V0E1/ATP6V1F/COX6A1/COX7A2L/CYB5R3/ETFB/GLUD1/HADHB/HSD17B10/HSPA9/IMMT/ISCU/LDHA/MAOB/MDH1/MDH2/MRPL15/MRPS12/MRPS15/NDUFA4/NDUFA9/NDUFAB1/NDUFB2/NDUFB6/NDUFB8/NDUFC2/NDUFS4/PDHA1/PHB2/POLR2F/PRDX3/SDHB/SLC25A3/SLC25A6/TOMM22/UQCR10/UQCRFS1/UQCRH/VDAC1/VDAC2	42
23	3	3	HALLMARK_REACTIVE_OXYGEN_SPECIES_PATHWAY	HALLMARK_REACTIVE_OXYGEN_SPECIES_PATHWAY	15/553	49/4383	0.000691196	0.006773722	0.005238539	ATOX1/EGLN2/FTL/GCLM/LAMTOR5/LSP1/PDLIM1/PFKP/PRDX1/PRDX4/PRDX6/PRNP/SOD1/SOD2/TXN	15
24	3	3	HALLMARK_TNFA_SIGNALING_VIA_NFKB	HALLMARK_TNFA_SIGNALING_VIA_NFKB	41/553	200/4383	0.000867872	0.007087622	0.005481297	ABCA1/AREG/ATP2B1/B4GALT1/BHLHE40/CCL2/CCL4/CD44/CD83/CEBPB/CSF1/DUSP5/G0S2/GADD45A/GEM/GFPT2/ICAM1/IL1B/IL6ST/INHBA/KLF6/KYNU/MARCKS/NAMPT/NFE2L2/PDE4B/PHLDA1/PLAU/PLAUR/PMEPA1/PNRC1/PTPRE/SERPINE1/SGK1/SLC2A3/SOD2/SPHK1/SPSB1/TNC/TNFSF9/TSC22D1	41
