# Supplementary material for: Single-cell RNA-seq reveals the genesis and heterogeneity of tumor microenvironment in pancreatic undifferentiated carcinoma with osteoclast-like giant-cells
Source: Mol Cancer. 2022 Jun 22;21:133. doi: 10.1186/s12943-022-01596-8 (PMC9214989; doi:10.1186/s12943-022-01596-8)
Supplement: Supplementary file 14 — Additional file 14: Table S6. gesGO analysis of cluster3 in figure 3. [file 12943_2022_1596_MOESM14_ESM.csv]

	ID	Description	setSize	enrichmentScore	NES	pvalue	p.adjust	qvalues	rank	leading_edge	core_enrichment
GO:0030198	GO:0030198	extracellular matrix organization	51	0.626564122438184	2.21413397499532	1.75404563045264e-08	1.58127213585305e-05	1.20475239354773e-05	143	tags=41%, list=12%, signal=38%	TIMP1/DCN/SERPINE1/VCAN/ITGA5/TGFBI/LUM/COL6A3/ITGB1/SPARC/CD44/LOX/MMP14/COL10A1/LAMB1/CAV1/TGFB1/COL1A1/HTRA1/FSCN1/MFAP2
GO:0043062	GO:0043062	extracellular structure organization	51	0.626564122438184	2.21413397499532	1.75404563045264e-08	1.58127213585305e-05	1.20475239354773e-05	143	tags=41%, list=12%, signal=38%	TIMP1/DCN/SERPINE1/VCAN/ITGA5/TGFBI/LUM/COL6A3/ITGB1/SPARC/CD44/LOX/MMP14/COL10A1/LAMB1/CAV1/TGFB1/COL1A1/HTRA1/FSCN1/MFAP2
GO:0009888	GO:0009888	tissue development	200	0.438333170477907	1.71062347508601	1.88639369406513e-07	0.000113372261013314	8.63769744124558e-05	262	tags=36%, list=22%, signal=34%	TIMP1/DCN/SERPINE1/ITGA5/TAGLN/TGFBI/ACTG2/LUM/TGM2/SRGN/KRT81/INHBA/FABP5/ITGB1/FLNA/VAMP5/AREG/MSN/ERRFI1/CEBPB/CD44/LOX/SELENOM/MMP14/NRP1/RTN4/YBX1/CTSB/IL1B/MYADM/LAMB1/CAV1/PSMB1/CTHRC1/SERPINB3/PSMA7/GPX1/AP2S1/TGFB1/HIF1A/FKBP1A/S100A4/AP2M1/TGFB1I1/PSMB2/COL1A1/MYL6/PHB2/PFN1/RAB13/MYL6B/PSMD2/ARID5B/PSMB5/CTSZ/PLOD1/KRT86/CCL3/ANKRD1/PSAP/MKKS/CLIC4/TNC/ATP2B1/RPS7/ACTB/HMGA2/ANKH/FAM20…
GO:0003008	GO:0003008	system process	105	0.484046573122803	1.81921949999473	1.77132558138828e-06	0.000798425005810768	0.000608310495713607	267	tags=41%, list=22%, signal=35%	ITGA5/TPM2/TGFBI/MYL9/ACTG2/ALDOA/LUM/CALD1/AKAP12/INHBA/FABP5/ITGB1/ENO1/FLNA/ERRFI1/CEBPB/SELENOM/IL1B/TLN1/GSTO1/CAV1/GPX1/PRNP/TGFB1/HIF1A/COL1A1/MYL6/SGK1/CTSC/MYL6B/APOE/CTSZ/CACNA2D4/CCL3/HLA-DRA/PSAP/MKKS/FBXO32/ATP2B1/CALM1/SNAI2/GNAS/MAGED2
GO:0007275	GO:0007275	multicellular organism development	409	0.37608580808425	1.50808655941681	5.91047328772198e-06	0.00210846280385038	0.00160641268005065	302	tags=33%, list=25%, signal=37%	LGALS1/TIMP1/DCN/SERPINE1/PAEP/VCAN/ITGA5/TAGLN/TGFBI/MYL9/ACTG2/LUM/TGM2/SRGN/KRT81/INHBA/COL6A3/ITGB1/NNMT/SPARC/FLNA/VAMP5/AREG/MSN/ERRFI1/CEBPB/CD44/STMN1/TPI1/MXRA8/PDLIM4/LOX/SELENOM/BEX3/ACTN1/MMP14/NRP1/PDLIM7/RTN4/YBX1/CTSB/VKORC1/IL1B/MYADM/COL10A1/LAMB1/CAV1/PSMB1/PRDX1/CTHRC1/SERPINB3/YWHAQ/PSMA7/GPX1/RAC2/RPS4X/AP2S1/TGFB1/RACK1/HIF1A/FKBP1A/S100A4/NAP1L1/S100A9/AP2M1/TGFB1I1/IGF2/PS…
GO:0048856	GO:0048856	anatomical structure development	451	0.377495904892763	1.51724552439	7.01651515424421e-06	0.00210846280385038	0.00160641268005065	469	tags=48%, list=39%, signal=47%	LGALS1/TIMP1/DCN/SERPINE1/PAEP/VCAN/ITGA5/TAGLN/TGFBI/MYL9/ACTG2/ALDOA/LUM/TGM2/SRGN/KRT81/INHBA/COL6A3/FABP5/ITGB1/NNMT/SPARC/FLNA/VAMP5/AREG/MSN/ERRFI1/CEBPB/CD44/STMN1/TPI1/MXRA8/PDLIM4/LOX/SELENOM/BEX3/ACTN1/MMP14/NRP1/PDLIM7/RTN4/YBX1/CTSB/SPANXB1/VKORC1/IL1B/MYADM/COL10A1/LAMB1/CAV1/PSMB1/PRDX1/CTHRC1/SERPINB3/YWHAQ/PSMA7/GPX1/RAC2/RPS4X/AP2S1/TGFB1/RACK1/HIF1A/FKBP1A/S100A4/NAP1L1/S100A9/A…
GO:0009611	GO:0009611	response to wounding	72	0.525191311360574	1.91644854307529	8.26694543544129e-06	0.00212932894572866	0.00162231034484976	259	tags=46%, list=22%, signal=38%	LGALS1/TIMP1/DCN/SERPINE1/ITGA5/MYL9/ITGB1/SPARC/FLNA/CD44/LOX/NRP1/VKORC1/TLN1/CAV1/GPX1/SERPINA1/TGFB1/DCBLD2/HIF1A/COL1A1/PHB2/TNFRSF12A/AXL/APOE/ANXA5/CAPZB/PLAU/CD59/TNC/ACTB/ELK3/GNAS
GO:0032502	GO:0032502	developmental process	499	0.367536935319202	1.47953729186052	1.00731301065996e-05	0.00223966977517263	0.00170637770768034	469	tags=47%, list=39%, signal=49%	LGALS1/TIMP1/DCN/SERPINE1/PAEP/VCAN/ITGA5/TAGLN/TGFBI/MYL9/ACTG2/ALDOA/LUM/TGM2/SRGN/KRT81/INHBA/COL6A3/FABP5/ITGB1/NNMT/SPARC/FLNA/VAMP5/AREG/MSN/ERRFI1/CEBPB/CD44/STMN1/TPI1/MXRA8/PDLIM4/LOX/SELENOM/BEX3/ACTN1/MMP14/NRP1/PDLIM7/RTN4/YBX1/CTSB/SPANXB1/VKORC1/HMGA1/IL1B/MYADM/COL10A1/LAMB1/CAV1/PSMB1/PRDX1/CTHRC1/SERPINB3/YWHAQ/PSMA7/GPX1/RAC2/RPS4X/AP2S1/PRNP/TGFB1/RACK1/HIF1A/FKBP1A/S100A4/NAP1…
GO:0007159	GO:0007159	leukocyte cell-cell adhesion	31	0.638652884363265	2.11041840125464	1.11797160158367e-05	0.00223966977517263	0.00170637770768034	125	tags=42%, list=10%, signal=39%	LGALS1/ITGA5/ITGB1/MSN/CEBPB/NT5E/CD44/IL1B/CAV1/RAC2/PRNP/S100A9/IGF2
GO:0048731	GO:0048731	system development	378	0.371310241943668	1.48589244708579	1.41023273975268e-05	0.00254264962977408	0.00193721444776552	302	tags=33%, list=25%, signal=36%	LGALS1/TIMP1/DCN/SERPINE1/VCAN/ITGA5/TAGLN/TGFBI/MYL9/ACTG2/LUM/TGM2/SRGN/KRT81/INHBA/COL6A3/ITGB1/NNMT/SPARC/FLNA/VAMP5/AREG/MSN/ERRFI1/CEBPB/CD44/STMN1/MXRA8/PDLIM4/LOX/SELENOM/ACTN1/MMP14/NRP1/PDLIM7/RTN4/CTSB/VKORC1/IL1B/COL10A1/LAMB1/CAV1/PSMB1/PRDX1/CTHRC1/SERPINB3/YWHAQ/PSMA7/GPX1/RAC2/AP2S1/TGFB1/HIF1A/FKBP1A/S100A4/NAP1L1/S100A9/AP2M1/TGFB1I1/IGF2/PSMB2/COL1A1/MYL6/HTRA1/PHB2/IL33/SNX3/T…
GO:0002576	GO:0002576	platelet degranulation	27	0.629763051402556	2.03440500311553	2.33658785220672e-05	0.00277408598631181	0.00211354304938372	267	tags=63%, list=22%, signal=50%	TIMP1/SERPINE1/ALDOA/SRGN/SPARC/FLNA/ACTN1/TLN1/SERPINA1/TGFB1/IGF2/ANXA5/CD63/PSAP/TMSB4X/CALM1/MAGED2
GO:0040012	GO:0040012	regulation of locomotion	94	0.465587633092515	1.73317301118545	2.35967158552559e-05	0.00277408598631181	0.00211354304938372	213	tags=36%, list=18%, signal=32%	TIMP1/DCN/SERPINE1/ITGA5/AKAP12/ITGB1/SPARC/FLNA/MSN/MMP14/NRP1/RTN4/IL1B/MYADM/LAMB1/CAV1/SERPINB3/RAC2/TGFB1/RACK1/HIF1A/MALAT1/COL1A1/IL33/PFN1/SGK1/TMSB10/APOE/CAVIN1/CCL3/MKKS/PLAU/CLIC4/TMSB4X
GO:2000145	GO:2000145	regulation of cell motility	94	0.465587633092515	1.73317301118545	2.35967158552559e-05	0.00277408598631181	0.00211354304938372	213	tags=36%, list=18%, signal=32%	TIMP1/DCN/SERPINE1/ITGA5/AKAP12/ITGB1/SPARC/FLNA/MSN/MMP14/NRP1/RTN4/IL1B/MYADM/LAMB1/CAV1/SERPINB3/RAC2/TGFB1/RACK1/HIF1A/MALAT1/COL1A1/IL33/PFN1/SGK1/TMSB10/APOE/CAVIN1/CCL3/MKKS/PLAU/CLIC4/TMSB4X
GO:0051270	GO:0051270	regulation of cellular component movement	101	0.465176461714385	1.74108809518573	2.38759636905636e-05	0.00277408598631181	0.00211354304938372	213	tags=36%, list=18%, signal=32%	TIMP1/DCN/SERPINE1/ITGA5/AKAP12/ITGB1/SPARC/FLNA/MSN/STMN1/ACTN1/MMP14/NRP1/RTN4/IL1B/MYADM/LAMB1/CAV1/SERPINB3/RAC2/TGFB1/RACK1/HIF1A/MALAT1/COL1A1/IL33/PFN1/SGK1/TMSB10/APOE/CAVIN1/CCL3/MKKS/PLAU/CLIC4/TMSB4X
GO:0044409	GO:0044409	entry into host	15	0.734402458466253	2.1147017451949	2.47627516945821e-05	0.00277408598631181	0.00211354304938372	154	tags=60%, list=13%, signal=53%	LGALS1/ITGA5/ITGB1/CTSB/CAV1/SERPINB3/IFITM3/SNX3/AXL
GO:0046718	GO:0046718	viral entry into host cell	15	0.734402458466253	2.1147017451949	2.47627516945821e-05	0.00277408598631181	0.00211354304938372	154	tags=60%, list=13%, signal=53%	LGALS1/ITGA5/ITGB1/CTSB/CAV1/SERPINB3/IFITM3/SNX3/AXL
GO:0042060	GO:0042060	wound healing	63	0.52802544975057	1.90504913785527	2.75061885249455e-05	0.00277408598631181	0.00211354304938372	301	tags=52%, list=25%, signal=41%	TIMP1/DCN/SERPINE1/ITGA5/MYL9/ITGB1/SPARC/FLNA/CD44/LOX/VKORC1/TLN1/CAV1/GPX1/SERPINA1/TGFB1/DCBLD2/HIF1A/COL1A1/TNFRSF12A/AXL/APOE/ANXA5/CAPZB/PLAU/CD59/TNC/ACTB/ELK3/GNAS/TFPI/FAP/CD109
GO:0097191	GO:0097191	extrinsic apoptotic signaling pathway	26	0.640828375441076	2.06351871993988	2.76947020264074e-05	0.00277408598631181	0.00211354304938372	178	tags=54%, list=15%, signal=47%	SERPINE1/MLLT11/INHBA/BEX3/NRP1/IL1B/CAV1/GPX1/TGFB1/SRPX/G0S2/IL33/TNFRSF12A/PARK7
GO:0051701	GO:0051701	interaction with host	23	0.656091329203463	2.05993308969186	2.99835092224168e-05	0.00284527721726408	0.00216778279973706	154	tags=48%, list=13%, signal=43%	LGALS1/ITGA5/ITGB1/GAPDH/CTSB/CAV1/SERPINB3/IFITM3/PHB2/SNX3/AXL
GO:0009653	GO:0009653	anatomical structure morphogenesis	240	0.38828907024598	1.53158292113719	3.90076867104671e-05	0.00351654295694861	0.00267921216616629	483	tags=54%, list=40%, signal=40%	DCN/SERPINE1/ITGA5/TGFBI/ACTG2/ALDOA/TGM2/INHBA/ITGB1/SPARC/FLNA/AREG/MSN/ERRFI1/CEBPB/CD44/STMN1/LOX/ACTN1/MMP14/NRP1/PDLIM7/RTN4/YBX1/IL1B/MYADM/LAMB1/CAV1/PSMB1/CTHRC1/PSMA7/GPX1/RAC2/AP2S1/TGFB1/RACK1/HIF1A/FKBP1A/AP2M1/TGFB1I1/IGF2/PSMB2/COL1A1/HTRA1/PHB2/TNFRSF12A/MFAP2/LIMS1/PFN1/SGK1/AXL/MFGE8/PSMD2/APOE/ARID5B/PSMB5/CTSZ/CAP1/CAPZB/CCL3/ANKRD1/PSAP/MKKS/S100A13/CLIC4/DBN1/TNC/RPS7/ACTB/H…
GO:0032940	GO:0032940	secretion by cell	168	0.416738427714176	1.61306003426438	4.23752009998994e-05	0.00351883755372477	0.00268096039210137	304	tags=40%, list=25%, signal=35%	TIMP1/SERPINE1/ALDOA/SRGN/INHBA/FABP5/TUBB/SPARC/FLNA/CD44/LAT/GAPDH/SELENOM/PGAM1/ACTN1/CTSB/SLC2A3/IL1B/GLIPR1/TLN1/PSMB1/SERPINB3/RAC2/CKAP4/SERPINA1/TGFB1/HIF1A/CKLF/S100A9/IGF2/IL33/CCT2/RAB13/AXL/CTSC/PSMD2/APOE/ANXA5/PARK7/CTSZ/CAP1/CAVIN1/RAB31/CCL3/ANKRD1/NPC2/CD63/PSAP/PLAU/S100A13/TMSB4X/EEF1A1/FTL/PA2G4/SCG5/CD59/CALM1/GNAS/RAP1B/MAGED2/IL11/HSP90AB1/CTSA/CDA/FOXD1/CD109/PSMD14/HSPA8
GO:0140352	GO:0140352	export from cell	172	0.411548396439084	1.59603168615402	4.29364537892096e-05	0.00351883755372477	0.00268096039210137	304	tags=40%, list=25%, signal=35%	TIMP1/SERPINE1/ALDOA/SRGN/INHBA/FABP5/TUBB/SPARC/FLNA/CD44/LAT/GAPDH/SELENOM/PGAM1/ACTN1/CTSB/SLC2A3/IL1B/GLIPR1/TLN1/PSMB1/SERPINB3/RAC2/CKAP4/SERPINA1/TGFB1/HIF1A/CKLF/S100A9/IGF2/IL33/CCT2/RAB13/AXL/CTSC/PSMD2/APOE/ANXA5/PARK7/CTSZ/CAP1/CAVIN1/RAB31/CCL3/ANKRD1/NPC2/CD63/PSAP/PLAU/S100A13/TMSB4X/EEF1A1/FTL/PA2G4/SCG5/CD59/ATP2B1/CALM1/GNAS/RAP1B/MAGED2/IL11/HSP90AB1/CTSA/CDA/FOXD1/CD109/PSMD14…
GO:0048870	GO:0048870	cell motility	161	0.419949137766993	1.61906829801671	4.91102405788506e-05	0.00359644758726846	0.00274009055164511	476	tags=58%, list=40%, signal=41%	TIMP1/DCN/SERPINE1/ITGA5/AKAP12/ITGB1/SPARC/FLNA/MSN/CD44/LOX/MMP14/NRP1/RTN4/IL1B/MYADM/CCL3L3/LAMB1/CAV1/CTHRC1/SERPINB3/GPX1/RAC2/TGFB1/RACK1/HIF1A/MALAT1/CKLF/S100A9/COL1A1/PHB2/IL33/TNFRSF12A/FSCN1/PFN1/RAB13/SGK1/AXL/TMSB10/APOE/ARID5B/CAP1/CAVIN1/CCL3/CD63/MKKS/PLAU/CLIC4/TMSB4X/SLC16A3/ACTB/PLTP/DDT/SNAI2/CITED2/FAP/LAMC1/MAP4K4/RHOBTB3/IGFBP6/OSBPL8/GADD45A/ACTR3/WNT5B/PLEKHO1/MYH9/BAMBI…
GO:0051674	GO:0051674	localization of cell	161	0.419949137766993	1.61906829801671	4.91102405788506e-05	0.00359644758726846	0.00274009055164511	476	tags=58%, list=40%, signal=41%	TIMP1/DCN/SERPINE1/ITGA5/AKAP12/ITGB1/SPARC/FLNA/MSN/CD44/LOX/MMP14/NRP1/RTN4/IL1B/MYADM/CCL3L3/LAMB1/CAV1/CTHRC1/SERPINB3/GPX1/RAC2/TGFB1/RACK1/HIF1A/MALAT1/CKLF/S100A9/COL1A1/PHB2/IL33/TNFRSF12A/FSCN1/PFN1/RAB13/SGK1/AXL/TMSB10/APOE/ARID5B/CAP1/CAVIN1/CCL3/CD63/MKKS/PLAU/CLIC4/TMSB4X/SLC16A3/ACTB/PLTP/DDT/SNAI2/CITED2/FAP/LAMC1/MAP4K4/RHOBTB3/IGFBP6/OSBPL8/GADD45A/ACTR3/WNT5B/PLEKHO1/MYH9/BAMBI…
GO:0045926	GO:0045926	negative regulation of growth	20	0.670835417777388	2.0632275868498	4.98675483536946e-05	0.00359644758726846	0.00274009055164511	114	tags=50%, list=9%, signal=46%	MT2A/MT1E/INHBA/ENO1/NRP1/RTN4/TGFB1/RACK1/DCBLD2/HIF1A
GO:0051272	GO:0051272	positive regulation of cellular component movement	65	0.503523392227173	1.82177535894846	5.52840359508435e-05	0.00383373526228349	0.00292087720307088	213	tags=40%, list=18%, signal=35%	SERPINE1/ITGA5/AKAP12/ITGB1/SPARC/FLNA/STMN1/MMP14/NRP1/RTN4/IL1B/MYADM/LAMB1/CAV1/SERPINB3/RAC2/TGFB1/RACK1/HIF1A/MALAT1/COL1A1/PFN1/CAVIN1/CCL3/PLAU/TMSB4X
GO:0046903	GO:0046903	secretion	173	0.416965809583779	1.61791512049205	6.14799583768157e-05	0.00398751779030892	0.00303804227828073	304	tags=40%, list=25%, signal=35%	TIMP1/SERPINE1/ALDOA/SRGN/INHBA/FABP5/TUBB/SPARC/FLNA/CD44/LAT/GAPDH/SELENOM/PGAM1/ACTN1/CTSB/SLC2A3/IL1B/GLIPR1/TLN1/CAV1/PSMB1/SERPINB3/RAC2/CKAP4/SERPINA1/TGFB1/HIF1A/CKLF/S100A9/IGF2/IL33/CCT2/RAB13/SGK1/AXL/CTSC/PSMD2/APOE/ANXA5/PARK7/CTSZ/CAP1/CAVIN1/RAB31/CCL3/ANKRD1/NPC2/CD63/PSAP/PLAU/S100A13/TMSB4X/EEF1A1/FTL/PA2G4/SCG5/CD59/CALM1/GNAS/RAP1B/MAGED2/IL11/HSP90AB1/CTSA/CDA/FOXD1/CD109/PSM…
GO:0007155	GO:0007155	cell adhesion	130	0.430924871886796	1.64492264157416	7.05043024586755e-05	0.00398751779030892	0.00303804227828073	158	tags=28%, list=13%, signal=27%	LGALS1/SERPINE1/VCAN/ITGA5/TGFBI/MYL9/TGM2/COL6A3/ITGB1/FLNA/MSN/CEBPB/NT5E/CD44/MXRA8/ACTN1/MMP14/NRP1/IL1B/MYADM/TLN1/LAMB1/CAV1/RAC2/PRNP/TGFB1/SRPX/S100A9/TGFB1I1/IGF2/COL1A1/FXYD5/TNFRSF12A/LIMS1/AXL/MFGE8
GO:0052126	GO:0052126	movement in host environment	18	0.683914670343269	2.05356383507069	7.35652903984458e-05	0.00398751779030892	0.00303804227828073	154	tags=50%, list=13%, signal=44%	LGALS1/ITGA5/ITGB1/CTSB/CAV1/SERPINB3/IFITM3/SNX3/AXL
GO:0006928	GO:0006928	movement of cell or subcellular component	192	0.396175531460844	1.54418371361	7.38884384397091e-05	0.00398751779030892	0.00303804227828073	476	tags=55%, list=40%, signal=40%	TIMP1/DCN/SERPINE1/ITGA5/TPM2/AKAP12/ITGB1/SPARC/FLNA/MSN/CD44/STMN1/LOX/ACTN1/MMP14/NRP1/PDLIM7/RTN4/IL1B/MYADM/CCL3L3/LAMB1/CAV1/CTHRC1/SERPINB3/GPX1/RAC2/TGFB1/RACK1/HIF1A/MALAT1/CKLF/S100A9/COL1A1/MYL6/PHB2/IL33/TNFRSF12A/FSCN1/PFN1/RAB13/SGK1/AXL/MYL6B/TMSB10/APOE/ARID5B/CAP1/CAVIN1/CCL3/CD63/MKKS/PLAU/CLIC4/TMSB4X/SLC16A3/ACTB/PLTP/DDT/SNAI2/CITED2/FAP/LAMC1/MAP4K4/RHOBTB3/FOXD1/IGFBP6/HSPA…
GO:0040017	GO:0040017	positive regulation of locomotion	64	0.492552097120019	1.78155954399965	7.61445307943226e-05	0.00398751779030892	0.00303804227828073	213	tags=39%, list=18%, signal=34%	SERPINE1/ITGA5/AKAP12/ITGB1/SPARC/FLNA/MMP14/NRP1/RTN4/IL1B/MYADM/LAMB1/CAV1/SERPINB3/RAC2/TGFB1/RACK1/HIF1A/MALAT1/COL1A1/PFN1/CAVIN1/CCL3/PLAU/TMSB4X
GO:2000147	GO:2000147	positive regulation of cell motility	64	0.492552097120019	1.78155954399965	7.61445307943226e-05	0.00398751779030892	0.00303804227828073	213	tags=39%, list=18%, signal=34%	SERPINE1/ITGA5/AKAP12/ITGB1/SPARC/FLNA/MMP14/NRP1/RTN4/IL1B/MYADM/LAMB1/CAV1/SERPINB3/RAC2/TGFB1/RACK1/HIF1A/MALAT1/COL1A1/PFN1/CAVIN1/CCL3/PLAU/TMSB4X
GO:0048584	GO:0048584	positive regulation of response to stimulus	233	0.384608661121399	1.51318611359958	7.72725774371257e-05	0.00398751779030892	0.00303804227828073	431	tags=49%, list=36%, signal=39%	LGALS1/DCN/SERPINE1/ITGA5/TGM2/AKAP12/MLLT11/INHBA/FABP5/ITGB1/FLNA/AREG/CEBPB/CD44/LAT/NRP1/RTN4/C1S/HMGA1/IL1B/GSTO1/CCL3L3/CAV1/PSMB1/YWHAQ/PSMA7/GPX1/RAC2/PRNP/TGFB1/RACK1/SRPX/HIF1A/FKBP1A/G0S2/S100A4/S100A9/TGFB1I1/IGF2/PSMB2/COL1A1/PHB2/IL33/TNFRSF12A/NEAT1/LIMS1/HINT1/AXL/CTSC/RWDD1/PSMD2/CMTM3/APOE/PSMB5/PARK7/CCL3/ANKRD1/CD63/HLA-DRA/PSAP/DUSP6/S100A13/TMSB4X/C1R/CD59/RPS7/ACTB/DDT/HMGA…
GO:0031589	GO:0031589	cell-substrate adhesion	45	0.54542216596537	1.89697445800797	7.87151705082985e-05	0.00398751779030892	0.00303804227828073	221	tags=42%, list=18%, signal=36%	LGALS1/SERPINE1/ITGA5/ITGB1/FLNA/CD44/ACTN1/MMP14/NRP1/MYADM/LAMB1/RAC2/COL1A1/TNFRSF12A/LIMS1/AXL/CD63/PLAU/RSU1
GO:0016477	GO:0016477	cell migration	146	0.418686397658459	1.61067330175894	7.95286715877051e-05	0.00398751779030892	0.00303804227828073	476	tags=58%, list=40%, signal=40%	TIMP1/DCN/SERPINE1/ITGA5/AKAP12/ITGB1/SPARC/FLNA/MSN/CD44/LOX/MMP14/NRP1/RTN4/IL1B/MYADM/CCL3L3/LAMB1/CAV1/CTHRC1/SERPINB3/GPX1/RAC2/TGFB1/RACK1/HIF1A/CKLF/S100A9/COL1A1/PHB2/IL33/TNFRSF12A/FSCN1/PFN1/RAB13/SGK1/AXL/TMSB10/APOE/ARID5B/CAP1/CCL3/CD63/PLAU/CLIC4/TMSB4X/SLC16A3/DDT/SNAI2/CITED2/FAP/LAMC1/MAP4K4/RHOBTB3/IGFBP6/OSBPL8/GADD45A/WNT5B/PLEKHO1/MYH9/BAMBI/FCER1G/TREM1/CD99/PFN2/GLIPR2/RGCC…
GO:0061061	GO:0061061	muscle structure development	59	0.510341098954868	1.82939650189799	8.06567190712892e-05	0.00398751779030892	0.00303804227828073	167	tags=34%, list=14%, signal=31%	LGALS1/DCN/TAGLN/COL6A3/ITGB1/VAMP5/PDLIM4/LOX/MMP14/PDLIM7/YBX1/CAV1/GPX1/TGFB1/FKBP1A/IGF2/MYL6/MYL6B/FHL3/ARID5B
GO:0022610	GO:0022610	biological adhesion	131	0.430404452015696	1.64473831628384	8.29128147995031e-05	0.00398751779030892	0.00303804227828073	459	tags=56%, list=38%, signal=39%	LGALS1/SERPINE1/VCAN/ITGA5/TGFBI/MYL9/TGM2/COL6A3/ITGB1/FLNA/MSN/CEBPB/NT5E/CD44/MXRA8/ACTN1/MMP14/NRP1/IL1B/MYADM/TLN1/LAMB1/CAV1/RAC2/PRNP/TGFB1/SRPX/S100A9/TGFB1I1/IGF2/COL1A1/FXYD5/TNFRSF12A/LIMS1/AXL/MFGE8/CYTIP/CD63/PLAU/RSU1/TNC/ACTB/SNAI2/PPFIBP1/GNAS/HSP90AB1/CITED2/FAP/LAMC1/MAP4K4/HLA-DPA1/IL6ST/MYH9/FLOT1/CNN3/SPON2/ZFP36L1/PAWR/CSRP1/CD99/TENM2/RGCC/RDX/GBP1/ARPC2/ABL2/COL12A1/GTPBP4…
GO:0040011	GO:0040011	locomotion	175	0.409002397982083	1.58657185240878	8.40408630237044e-05	0.00398751779030892	0.00303804227828073	476	tags=57%, list=40%, signal=40%	TIMP1/DCN/SERPINE1/ITGA5/AKAP12/ITGB1/SPARC/FLNA/MSN/CD44/LOX/MMP14/NRP1/PDLIM7/RTN4/IL1B/MYADM/CCL3L3/LAMB1/CAV1/CTHRC1/SERPINB3/GPX1/RAC2/TGFB1/RACK1/HIF1A/MALAT1/CKLF/S100A9/COL1A1/PHB2/IL33/TNFRSF12A/FSCN1/PFN1/PLP2/RAB13/SGK1/AXL/TMSB10/CMTM3/APOE/ARID5B/CAP1/CAVIN1/CCL3/CD63/MKKS/PLAU/CLIC4/TMSB4X/SLC16A3/ACTB/PLTP/DDT/SNAI2/CITED2/FAP/LAMC1/MAP4K4/RHOBTB3/FOXD1/IGFBP6/OSBPL8/GADD45A/ACTR3/…
GO:0048583	GO:0048583	regulation of response to stimulus	365	0.361859066414866	1.44711224086647	9.08091568466642e-05	0.00419491642805562	0.00319605682845117	441	tags=46%, list=37%, signal=42%	LGALS1/TIMP1/DCN/SERPINE1/ITGA5/TGM2/AKAP12/MLLT11/INHBA/FABP5/ITGB1/ENO1/FLNA/AREG/ERRFI1/CEBPB/NT5E/CD44/STMN1/LAT/LOX/MMP14/NRP1/RTN4/YBX1/C1S/VKORC1/RPL5/HMGA1/IL1B/MYADM/GSTO1/CCL3L3/CAV1/PSMB1/PRDX1/CTHRC1/SERPINB3/YWHAQ/PSMA7/GPX1/RAC2/PMEPA1/PRNP/TGFB1/RACK1/SRPX/HIF1A/LEPROT/FKBP1A/G0S2/S100A4/S100A9/TGFB1I1/IGF2/PSMB2/COL1A1/HTRA1/PHB2/IL33/SNX3/TNFRSF12A/LTBP1/NEAT1/LIMS1/HINT1/AXL/CTS…
GO:0042221	GO:0042221	response to chemical	390	0.356898159379593	1.42992043720541	9.30652563073903e-05	0.00419491642805562	0.00319605682845117	470	tags=48%, list=39%, signal=44%	LGALS1/TIMP1/MT2A/DCN/SERPINE1/ITGA5/LUM/MT1E/AKAP12/INHBA/ITGB1/NNMT/ENO1/SPARC/FLNA/AREG/MSN/ERRFI1/CEBPB/CD44/LOX/GAPDH/SELENOM/MMP14/NRP1/PDLIM7/YBX1/CTSB/VKORC1/IL1B/TLN1/GSTO1/CCL3L3/CAV1/PSMB1/PRDX1/PSMA7/IFITM3/GPX1/RAC2/PMEPA1/PRNP/TGFB1/RACK1/HIF1A/LEPROT/MALAT1/CKLF/S100A9/TGFB1I1/IGF2/PSMB2/COL1A1/HTRA1/PHB2/IL33/TNFRSF12A/FSCN1/LTBP1/TUBA1B/LIMS1/PLP2/RAB13/AXL/CTSC/RWDD1/NPM1/PSMD2/…
GO:0070887	GO:0070887	cellular response to chemical stimulus	318	0.369397961025209	1.47358509579717	0.000102089660405691	0.00443098890241473	0.00337591763298084	470	tags=51%, list=39%, signal=42%	LGALS1/TIMP1/MT2A/DCN/SERPINE1/ITGA5/MT1E/AKAP12/INHBA/ITGB1/ENO1/SPARC/FLNA/MSN/ERRFI1/CEBPB/CD44/LOX/GAPDH/NRP1/YBX1/CTSB/IL1B/TLN1/GSTO1/CCL3L3/CAV1/PSMB1/PRDX1/PSMA7/IFITM3/GPX1/RAC2/PMEPA1/PRNP/TGFB1/RACK1/HIF1A/LEPROT/MALAT1/CKLF/S100A9/TGFB1I1/IGF2/PSMB2/COL1A1/HTRA1/PHB2/IL33/TNFRSF12A/FSCN1/LTBP1/TUBA1B/LIMS1/PLP2/RAB13/AXL/RWDD1/NPM1/PSMD2/APOE/ARID5B/PSMB5/RPLP0/PARK7/LAPTM5/RAB31/CCL3…
GO:0045055	GO:0045055	regulated exocytosis	120	0.432760274808235	1.63701077881294	0.000103217711537115	0.00443098890241473	0.00337591763298084	304	tags=42%, list=25%, signal=35%	TIMP1/SERPINE1/ALDOA/SRGN/FABP5/TUBB/SPARC/FLNA/CD44/LAT/PGAM1/ACTN1/CTSB/SLC2A3/GLIPR1/TLN1/PSMB1/SERPINB3/RAC2/CKAP4/SERPINA1/TGFB1/S100A9/IGF2/CCT2/CTSC/PSMD2/ANXA5/CTSZ/CAP1/RAB31/CCL3/NPC2/CD63/PSAP/PLAU/S100A13/TMSB4X/EEF1A1/FTL/PA2G4/CD59/CALM1/RAP1B/MAGED2/HSP90AB1/CTSA/CDA/CD109/PSMD14/HSPA8
GO:0023052	GO:0023052	signaling	467	0.351372580138649	1.41476376823424	0.00010998602077049	0.00461173942905102	0.00351362930490795	466	tags=47%, list=39%, signal=47%	LGALS1/TIMP1/MT2A/DCN/SERPINE1/ITGA5/TGM2/SRGN/AKAP12/MLLT11/INHBA/FABP5/ITGB1/ENO1/FLNA/AREG/MSN/ERRFI1/CEBPB/CD44/STMN1/LAT/PDLIM4/LOX/GAPDH/RRAD/SELENOM/BEX3/MMP14/NRP1/RTN4/YBX1/CTSB/RPL5/IL1B/MYADM/TLN1/GSTO1/CCL3L3/CAV1/PSMB1/PRDX1/CTHRC1/SERPINB3/YWHAQ/PSMA7/IFITM3/GPX1/RAC2/PMEPA1/AP2S1/PRNP/TGFB1/RACK1/SRPX/DCBLD2/HIF1A/LEPROT/FKBP1A/G0S2/S100A4/CKLF/S100A9/AP2M1/TGFB1I1/IGF2/PSMB2/COL1A…
GO:0048771	GO:0048771	tissue remodeling	16	0.703075787202839	2.05270387720277	0.000124308814784338	0.00504176230014218	0.00384125860506498	154	tags=56%, list=13%, signal=50%	TIMP1/TGM2/MMP14/CAV1/CTHRC1/RAC2/TGFB1/HIF1A/AXL
GO:0048513	GO:0048513	animal organ development	296	0.370651609711505	1.47342848054871	0.000125834333614197	0.00504176230014218	0.00384125860506498	302	tags=33%, list=25%, signal=33%	LGALS1/TIMP1/DCN/SERPINE1/TAGLN/TGFBI/MYL9/ACTG2/LUM/TGM2/SRGN/KRT81/INHBA/COL6A3/ITGB1/NNMT/SPARC/FLNA/VAMP5/AREG/MSN/ERRFI1/CEBPB/CD44/STMN1/PDLIM4/LOX/SELENOM/ACTN1/MMP14/NRP1/PDLIM7/RTN4/CTSB/VKORC1/IL1B/LAMB1/CAV1/PSMB1/CTHRC1/SERPINB3/YWHAQ/PSMA7/GPX1/AP2S1/TGFB1/HIF1A/FKBP1A/S100A4/AP2M1/TGFB1I1/IGF2/PSMB2/COL1A1/MYL6/HTRA1/PHB2/LTBP1/MFAP2/PFN1/RAB13/AXL/MYL6B/FHL3/PSMD2/ARID5B/PSMB5/CTSZ…
GO:0030334	GO:0030334	regulation of cell migration	90	0.454093054690014	1.68596937810325	0.000139437695309842	0.0053850173509059	0.00410278053707692	213	tags=34%, list=18%, signal=31%	TIMP1/DCN/SERPINE1/ITGA5/AKAP12/ITGB1/SPARC/FLNA/MSN/MMP14/NRP1/RTN4/IL1B/MYADM/LAMB1/CAV1/SERPINB3/RAC2/TGFB1/RACK1/HIF1A/COL1A1/IL33/PFN1/SGK1/TMSB10/APOE/CCL3/PLAU/CLIC4/TMSB4X
GO:0001775	GO:0001775	cell activation	171	0.404277706154264	1.56848941275269	0.000143972156180359	0.0053850173509059	0.00410278053707692	368	tags=44%, list=31%, signal=36%	LGALS1/TIMP1/MYL9/ALDOA/AKAP12/INHBA/FABP5/ITGB1/TUBB/FLNA/MSN/CEBPB/CD44/LAT/PGAM1/MMP14/CTSB/SLC2A3/IL1B/GLIPR1/TLN1/CAV1/PSMB1/PRDX1/SERPINB3/RAC2/CKAP4/SERPINA1/PRNP/TGFB1/FKBP1A/S100A9/IGF2/COL1A1/PHB2/IL33/CCT2/AXL/CTSC/PSMD2/APOE/CTSZ/CAP1/RAB31/CCL3/NPC2/CD63/PSAP/PLAU/S100A13/EEF1A1/FTL/PA2G4/CD59/ACTB/SAMSN1/GNAS/RAP1B/IL11/HSP90AB1/CTSA/CDA/PSMD14/HSPA8/HLA-DPA1/TRAPPC1/KLF6/IL6ST/MYH9…
GO:0006887	GO:0006887	exocytosis	126	0.423199616186707	1.60911093454728	0.000143972156180359	0.0053850173509059	0.00410278053707692	304	tags=41%, list=25%, signal=34%	TIMP1/SERPINE1/ALDOA/SRGN/FABP5/TUBB/SPARC/FLNA/CD44/LAT/PGAM1/ACTN1/CTSB/SLC2A3/GLIPR1/TLN1/PSMB1/SERPINB3/RAC2/CKAP4/SERPINA1/TGFB1/S100A9/IGF2/CCT2/RAB13/CTSC/PSMD2/ANXA5/CTSZ/CAP1/RAB31/CCL3/NPC2/CD63/PSAP/PLAU/S100A13/TMSB4X/EEF1A1/FTL/PA2G4/CD59/CALM1/RAP1B/MAGED2/HSP90AB1/CTSA/CDA/CD109/PSMD14/HSPA8
GO:0014070	GO:0014070	response to organic cyclic compound	87	0.459543864147572	1.70137253657821	0.00015304108652043	0.0053850173509059	0.00410278053707692	339	tags=49%, list=28%, signal=38%	LGALS1/LUM/INHBA/SPARC/FLNA/AREG/MSN/ERRFI1/CEBPB/LOX/MMP14/VKORC1/IL1B/CAV1/PMEPA1/TGFB1/PSMB2/COL1A1/PHB2/RWDD1/NPM1/PARK7/GGT5/CCL3/ANKRD1/DUSP6/FBXO32/TNC/ATP2B1/ACTB/PLIN2/PTGES/SNAI2/GNAS/RAP1B/TFPI/HSP90AB1/SHMT2/NEDD8/CDK4/GJB2/NME1/FLOT1
GO:0098609	GO:0098609	cell-cell adhesion	65	0.489144798517234	1.76975281516705	0.00015304108652043	0.0053850173509059	0.00410278053707692	146	tags=32%, list=12%, signal=30%	LGALS1/ITGA5/MYL9/ITGB1/FLNA/MSN/CEBPB/NT5E/CD44/IL1B/MYADM/TLN1/LAMB1/CAV1/RAC2/PRNP/TGFB1/S100A9/IGF2/FXYD5/LIMS1
GO:0001501	GO:0001501	skeletal system development	48	0.520166065872235	1.82743568213776	0.000153347475082032	0.0053850173509059	0.00410278053707692	259	tags=46%, list=22%, signal=37%	TIMP1/VCAN/TGFBI/LUM/SPARC/CD44/LOX/MMP14/VKORC1/COL10A1/PRDX1/TGFB1/HIF1A/IGF2/COL1A1/ARID5B/MKKS/HMGA2/ANKH/FAM20C/SNAI2/GNAS
GO:0050793	GO:0050793	regulation of developmental process	240	0.376764796336034	1.48612611472283	0.00015530832071387	0.0053850173509059	0.00410278053707692	469	tags=50%, list=39%, signal=38%	LGALS1/TIMP1/DCN/SERPINE1/PAEP/ITGA5/MYL9/ALDOA/SRGN/INHBA/ITGB1/SPARC/FLNA/AREG/MSN/ERRFI1/CEBPB/CD44/LOX/MMP14/NRP1/PDLIM7/RTN4/YBX1/HMGA1/IL1B/MYADM/CAV1/PSMB1/CTHRC1/SERPINB3/PSMA7/GPX1/RAC2/AP2S1/TGFB1/RACK1/HIF1A/NAP1L1/S100A9/AP2M1/TGFB1I1/IGF2/PSMB2/COL1A1/PHB2/SNX3/TNFRSF12A/LIMS1/PFN1/AXL/CTSC/PSMD2/APOE/PSMB5/CTSZ/CAPZB/CCL3/ANKRD1/DUSP6/MKKS/S100A13/DBN1/PA2G4/ATP2B1/HMGA2/ANKH/FAM20C…
GO:0051239	GO:0051239	regulation of multicellular organismal process	278	0.37086387973559	1.47189502290338	0.000159842790839238	0.00543767079024804	0.00414289656494947	465	tags=50%, list=39%, signal=40%	LGALS1/TIMP1/DCN/SERPINE1/PAEP/ITGA5/MYL9/LUM/SRGN/INHBA/FABP5/ITGB1/ENO1/SPARC/FLNA/AREG/ERRFI1/CEBPB/LOX/GAPDH/MMP14/NRP1/PDLIM7/RTN4/VKORC1/IL1B/MYADM/GSTO1/CAV1/PSMB1/CTHRC1/SERPINB3/PSMA7/GPX1/AP2S1/PRNP/TGFB1/RACK1/HIF1A/G0S2/NAP1L1/S100A9/AP2M1/TGFB1I1/IGF2/PSMB2/COL1A1/PHB2/IL33/SNX3/TNFRSF12A/LTBP1/MFAP2/PFN1/SGK1/AXL/CTSC/PSMD2/APOE/PSMB5/ANXA5/PARK7/CTSZ/CACNA2D4/CCL3/ANKRD1/DUSP6/MKKS…
GO:2001236	GO:2001236	regulation of extrinsic apoptotic signaling pathway	18	0.666837361962814	2.00228646903196	0.000186323268675035	0.00622112691520535	0.0047398024487509	257	tags=67%, list=21%, signal=53%	SERPINE1/INHBA/NRP1/IL1B/CAV1/GPX1/SRPX/G0S2/TNFRSF12A/PARK7/ITPRIP/SNAI2
GO:0007154	GO:0007154	cell communication	469	0.348336343606593	1.40180337984904	0.00019385137511194	0.00635480053321505	0.00484164678509248	466	tags=46%, list=39%, signal=47%	LGALS1/TIMP1/MT2A/DCN/SERPINE1/ITGA5/TGM2/SRGN/AKAP12/MLLT11/INHBA/FABP5/ITGB1/ENO1/FLNA/AREG/MSN/ERRFI1/CEBPB/CD44/STMN1/LAT/PDLIM4/LOX/GAPDH/RRAD/SELENOM/BEX3/MMP14/NRP1/RTN4/YBX1/CTSB/RPL5/IL1B/MYADM/TLN1/GSTO1/CCL3L3/CAV1/PSMB1/PRDX1/CTHRC1/SERPINB3/YWHAQ/PSMA7/IFITM3/GPX1/RAC2/PMEPA1/AP2S1/PRNP/TGFB1/RACK1/SRPX/DCBLD2/HIF1A/LEPROT/FKBP1A/G0S2/S100A4/CKLF/S100A9/AP2M1/TGFB1I1/IGF2/PSMB2/COL1A…
GO:0010647	GO:0010647	positive regulation of cell communication	181	0.393614320172123	1.53030975607355	0.000200653101527902	0.00646031325097869	0.00492203566717879	307	tags=39%, list=26%, signal=34%	LGALS1/DCN/ITGA5/TGM2/AKAP12/MLLT11/INHBA/FABP5/ITGB1/FLNA/AREG/CD44/GAPDH/NRP1/RTN4/IL1B/GSTO1/CCL3L3/CAV1/PSMB1/YWHAQ/PSMA7/GPX1/RAC2/PRNP/TGFB1/RACK1/SRPX/HIF1A/FKBP1A/G0S2/S100A4/S100A9/TGFB1I1/IGF2/PSMB2/COL1A1/PHB2/TNFRSF12A/LIMS1/HINT1/AXL/CTSC/RWDD1/PSMD2/CMTM3/APOE/PSMB5/PARK7/CCL3/ANKRD1/CD63/PSAP/DUSP6/S100A13/RPS7/DDT/CALM1/RAP1B/IGFBP4/IL11/HSP90AB1/CITED2/PSMB6/MAP4K4/FOXD1/PSMD14/I…
GO:0065008	GO:0065008	regulation of biological quality	348	0.354531900086303	1.41718687049672	0.000218791050020883	0.00675539161305182	0.00514685235428241	490	tags=50%, list=41%, signal=42%	LGALS1/MT2A/DCN/SERPINE1/MYL9/ALDOA/TGM2/SRGN/MT1E/AKAP12/MLLT11/INHBA/FABP5/ITGB1/TUBB/SPARC/FLNA/MSN/CEBPB/STMN1/LAT/LOX/GAPDH/SELENOM/NRP1/RTN4/YBX1/CTSB/RPS5/VKORC1/RPL5/IL1B/MYADM/TLN1/GSTO1/CAV1/PSMB1/PRDX1/YWHAQ/PSMA7/GPX1/RAC2/SERPINA1/PRNP/TGFB1/RACK1/TUBA1A/HIF1A/FKBP1A/G0S2/S100A9/AP2M1/PSMB2/COL1A1/PHB2/TNFRSF12A/LTBP1/MFAP2/PFN1/CCT2/SGK1/AXL/NPM1/TMSB10/PSMD2/APOE/PSMB5/RPS6/CAPG/AN…
GO:0030879	GO:0030879	mammary gland development	10	0.753422451912866	1.98377374060365	0.000220178780364834	0.00675539161305182	0.00514685235428241	133	tags=70%, list=11%, signal=63%	AREG/CEBPB/RTN4/CAV1/GPX1/HIF1A/PHB2
GO:0007166	GO:0007166	cell surface receptor signaling pathway	267	0.372866571905266	1.47805675840326	0.000221058294603471	0.00675539161305182	0.00514685235428241	489	tags=54%, list=41%, signal=41%	TIMP1/MT2A/DCN/SERPINE1/ITGA5/MLLT11/INHBA/ITGB1/FLNA/AREG/MSN/ERRFI1/CD44/STMN1/LAT/LOX/BEX3/MMP14/NRP1/RTN4/YBX1/IL1B/TLN1/GSTO1/CCL3L3/CAV1/PSMB1/CTHRC1/PSMA7/IFITM3/GPX1/PMEPA1/AP2S1/PRNP/TGFB1/RACK1/SRPX/HIF1A/LEPROT/FKBP1A/G0S2/AP2M1/TGFB1I1/IGF2/PSMB2/COL1A1/HTRA1/PHB2/IL33/SNX3/TNFRSF12A/FSCN1/LTBP1/LIMS1/PFN1/PLP2/AXL/PSMD2/CMTM3/APOE/ARID5B/PSMB5/RPLP0/PARK7/PFDN5/CCL3/CD63/HLA-DRA/MKKS…
GO:0007165	GO:0007165	signal transduction	438	0.350030071096624	1.40706043033129	0.000230127274912064	0.0068292483375227	0.00520312291237827	466	tags=47%, list=39%, signal=45%	LGALS1/TIMP1/MT2A/DCN/SERPINE1/ITGA5/TGM2/SRGN/AKAP12/MLLT11/INHBA/FABP5/ITGB1/ENO1/FLNA/AREG/MSN/ERRFI1/CEBPB/CD44/STMN1/LAT/LOX/RRAD/BEX3/MMP14/NRP1/RTN4/YBX1/CTSB/RPL5/IL1B/MYADM/TLN1/GSTO1/CCL3L3/CAV1/PSMB1/PRDX1/CTHRC1/SERPINB3/YWHAQ/PSMA7/IFITM3/GPX1/RAC2/PMEPA1/AP2S1/PRNP/TGFB1/RACK1/SRPX/DCBLD2/HIF1A/LEPROT/FKBP1A/G0S2/S100A4/CKLF/S100A9/AP2M1/TGFB1I1/IGF2/PSMB2/COL1A1/RASSF8/HTRA1/PHB2/I…
GO:0050877	GO:0050877	nervous system process	40	0.542242803077239	1.85666307377825	0.000231050553848522	0.0068292483375227	0.00520312291237827	259	tags=50%, list=22%, signal=41%	ITGA5/TGFBI/LUM/FABP5/ITGB1/CEBPB/GPX1/PRNP/HIF1A/COL1A1/SGK1/CTSC/APOE/CACNA2D4/CCL3/HLA-DRA/PSAP/MKKS/SNAI2/GNAS
GO:0051093	GO:0051093	negative regulation of developmental process	75	0.473509011373946	1.73009506786	0.000243797767997561	0.00708979638225167	0.00540163136225497	179	tags=29%, list=15%, signal=27%	LGALS1/TIMP1/DCN/SERPINE1/PAEP/SRGN/INHBA/ITGB1/SPARC/AREG/NRP1/RTN4/YBX1/IL1B/CAV1/TGFB1/HIF1A/TGFB1I1/PHB2/CTSC/APOE/CTSZ
GO:0008283	GO:0008283	cell population proliferation	155	0.396297150522351	1.52606496656503	0.000257468283464926	0.00725336429823846	0.00552625180792317	315	tags=39%, list=26%, signal=33%	TIMP1/TGFBI/TGM2/INHBA/ITGB1/SPARC/FLNA/AREG/MSN/ERRFI1/CEBPB/MMP14/NRP1/RTN4/HMGA1/IL1B/CCL3L3/LAMB1/CAV1/PRDX1/CTHRC1/SERPINB3/GPX1/RAC2/RPS4X/PRNP/TGFB1/SRPX/HIF1A/NAP1L1/MALAT1/TGFB1I1/IGF2/HTRA1/PHB2/IL33/NEAT1/SGK1/NPM1/APOE/CTSZ/PLAU/S100A13/CRIP2/DBN1/TNC/HMGA2/PTGES/SNAI2/RAP1B/IGFBP4/IL11/SHMT2/CITED2/FAP/LAMC1/PMP22/CD109/IGFBP6/HLA-DPA1/CDK4
GO:0048729	GO:0048729	tissue morphogenesis	85	0.449001988638634	1.66086275257423	0.000257468283464926	0.00725336429823846	0.00552625180792317	239	tags=39%, list=20%, signal=33%	ITGA5/ACTG2/TGM2/INHBA/ITGB1/FLNA/AREG/MSN/CD44/MMP14/NRP1/PSMB1/CTHRC1/PSMA7/AP2S1/TGFB1/HIF1A/FKBP1A/AP2M1/TGFB1I1/PSMB2/PHB2/PFN1/PSMD2/PSMB5/CTSZ/ANKRD1/MKKS/CLIC4/TNC/RPS7/ACTB/HMGA2
GO:0071310	GO:0071310	cellular response to organic substance	275	0.36363878442693	1.44350312130738	0.000280252516753494	0.00767246027161765	0.00584555603494821	557	tags=60%, list=46%, signal=42%	LGALS1/TIMP1/MT2A/DCN/SERPINE1/ITGA5/AKAP12/INHBA/ITGB1/SPARC/FLNA/MSN/ERRFI1/CEBPB/CD44/LOX/GAPDH/NRP1/YBX1/CTSB/IL1B/TLN1/GSTO1/CCL3L3/CAV1/PSMB1/PSMA7/IFITM3/PMEPA1/PRNP/TGFB1/RACK1/HIF1A/LEPROT/TGFB1I1/IGF2/PSMB2/COL1A1/HTRA1/PHB2/IL33/TNFRSF12A/FSCN1/LTBP1/TUBA1B/LIMS1/PLP2/RAB13/AXL/RWDD1/NPM1/PSMD2/ARID5B/PSMB5/RPLP0/PARK7/LAPTM5/RAB31/CCL3/ANKRD1/CD63/HLA-DRA/PSAP/MKKS/SRM/TMSB4X/ATIC/EEF…
GO:0002376	GO:0002376	immune system process	302	0.36315190530369	1.44393390439055	0.000289366222113145	0.00767246027161765	0.00584555603494821	378	tags=41%, list=31%, signal=38%	LGALS1/MT2A/SERPINE1/ITGA5/MYL9/ALDOA/PTMS/INHBA/FABP5/ITGB1/TUBB/FLNA/MSN/CEBPB/CD44/LAT/LOX/GAPDH/PGAM1/ACTN1/MMP14/CTSB/C1S/SLC2A3/IL1B/GLIPR1/CCL3L3/CAV1/PSMB1/PRDX1/SERPINB3/PSMA7/IFITM3/GPX1/RAC2/CKAP4/AP2S1/SERPINA1/PRNP/TGFB1/HIF1A/FKBP1A/CKLF/S100A9/AP2M1/IGF2/PSMB2/COL1A1/HTRA1/PHB2/IL33/CCT2/AXL/CTSC/PSMD2/CMTM3/APOE/PSMB5/PARK7/CTSZ/CAP1/RAB32/RAB31/CAPZB/CCL3/NPC2/CD63/DCTN2/HLA-DRA/…
GO:0016192	GO:0016192	vesicle-mediated transport	221	0.376028440233343	1.47491357207484	0.000289366222113145	0.00767246027161765	0.00584555603494821	351	tags=41%, list=29%, signal=35%	TIMP1/SERPINE1/ALDOA/TGM2/SRGN/FABP5/ITGB1/TUBB/SPARC/FLNA/VAMP5/AREG/MSN/CD44/LAT/PGAM1/ACTN1/NRP1/PDLIM7/CTSB/SLC2A3/IL1B/GLIPR1/TLN1/CAV1/PSMB1/SERPINB3/RAC2/CKAP4/AP2S1/SERPINA1/TGFB1/RACK1/SRPX/LEPROT/S100A9/AP2M1/IGF2/SNX3/CCT2/RAB13/AXL/CTSC/MFGE8/PSMD2/APOE/BCAP29/ANXA5/CTSZ/CAP1/RAB32/RAB31/CAPZB/CCL3/NPC2/CD63/DCTN2/PSAP/PLAU/S100A13/TMSB4X/EEF1A1/FTL/PA2G4/CD59/ACTB/MCFD2/CALM1/RAP1B/M…
GO:0042981	GO:0042981	regulation of apoptotic process	166	0.396862907042782	1.53366893139175	0.000289366222113145	0.00767246027161765	0.00584555603494821	317	tags=38%, list=26%, signal=32%	LGALS1/TIMP1/SERPINE1/ITGA5/TGM2/AKAP12/MLLT11/INHBA/ITGB1/ENO1/FLNA/CEBPB/CD44/LOX/GAPDH/PHLDA1/BEX3/ACTN1/NRP1/RTN4/CTSB/IL1B/UBE2M/CAV1/YWHAQ/GPX1/PRNP/RACK1/SRPX/HIF1A/G0S2/S100A9/PHB2/TNFRSF12A/SGK1/AXL/CTSC/NPM1/APOE/RPS6/ANXA5/PARK7/CTSZ/CCL3/ANKRD1/DUSP6/PA2G4/RPS7/HMGA2/DNAJA1/ITPRIP/SNAI2/ANGPTL4/RPL10/HSP90AB1/CITED2/TSC22D3/FAP/MAP4K4/GADD45A/TCP1/CDK4/ATOX1
GO:0006810	GO:0006810	transport	468	0.345085240729439	1.38918191592699	0.000293923077053813	0.00768033779605833	0.00585155782692946	489	tags=49%, list=41%, signal=47%	TIMP1/SERPINE1/NDUFA4L2/ALDOA/TGM2/SRGN/AKAP12/INHBA/FABP5/ITGB1/TUBB/SPARC/FLNA/VAMP5/AREG/MSN/CEBPB/CD44/LAT/RPL6/GAPDH/RRAD/SELENOM/PGAM1/RAN/ACTN1/NRP1/PDLIM7/YBX1/CTSB/SLC2A3/RPS5/RPL5/HMGA1/IL1B/SLC25A3/GLIPR1/TLN1/GSTO1/CAV1/PSMB1/SERPINB3/YWHAQ/PSMA7/RPS8/RAC2/RPS4X/CKAP4/AP2S1/SERPINA1/PRNP/TGFB1/RACK1/TUBA1A/SRPX/HIF1A/LEPROT/FKBP1A/CKLF/S100A9/AP2M1/IGF2/PSMB2/COL1A1/FXYD5/PHB2/IL33/SN…
GO:0032879	GO:0032879	regulation of localization	234	0.37575305840556	1.47821617174794	0.000325821097939234	0.00839222056549199	0.00639393282422106	311	tags=37%, list=26%, signal=34%	TIMP1/DCN/SERPINE1/ITGA5/SRGN/AKAP12/INHBA/FABP5/ITGB1/SPARC/FLNA/MSN/CEBPB/STMN1/GAPDH/RRAD/RAN/ACTN1/MMP14/NRP1/RTN4/IL1B/MYADM/GSTO1/LAMB1/CAV1/SERPINB3/YWHAQ/RAC2/AP2S1/PRNP/TGFB1/RACK1/HIF1A/LEPROT/FKBP1A/MALAT1/AP2M1/COL1A1/FXYD5/PHB2/IL33/SNX3/PFN1/CCT2/RAB13/SGK1/AXL/MFGE8/TMSB10/APOE/PARK7/CACNA2D4/CAVIN1/RAB31/CCL3/ANKRD1/CD63/MKKS/PLAU/CLIC4/TMSB4X/CCT4/DBN1/SCG5/ATP2B1/ACTB/PLTP/DDT/D…
GO:0006936	GO:0006936	muscle contraction	34	0.551196788103949	1.8350284104247	0.000348223064708674	0.00866163717115823	0.00659919812497387	248	tags=44%, list=21%, signal=36%	TPM2/MYL9/ACTG2/ALDOA/CALD1/ENO1/FLNA/TLN1/GSTO1/CAV1/MYL6/MYL6B/MKKS/ATP2B1/CALM1
GO:0009966	GO:0009966	regulation of signal transduction	281	0.359266899416891	1.4256167309557	0.00034860543085673	0.00866163717115823	0.00659919812497387	307	tags=34%, list=26%, signal=33%	LGALS1/TIMP1/DCN/SERPINE1/ITGA5/TGM2/AKAP12/MLLT11/INHBA/FABP5/ITGB1/ENO1/FLNA/AREG/ERRFI1/CD44/STMN1/LOX/MMP14/NRP1/RTN4/RPL5/IL1B/MYADM/GSTO1/CCL3L3/CAV1/PSMB1/PRDX1/CTHRC1/SERPINB3/YWHAQ/PSMA7/GPX1/RAC2/PMEPA1/PRNP/TGFB1/RACK1/SRPX/HIF1A/LEPROT/FKBP1A/G0S2/S100A4/S100A9/TGFB1I1/IGF2/PSMB2/COL1A1/HTRA1/PHB2/SNX3/TNFRSF12A/LTBP1/LIMS1/HINT1/AXL/CTSC/RWDD1/PSMD2/CMTM3/APOE/PSMB5/PARK7/PFDN5/CCL3/…
GO:0019674	GO:0019674	NAD metabolic process	14	0.684332281859306	1.94342391332415	0.000350693019131753	0.00866163717115823	0.00659919812497387	58	tags=43%, list=5%, signal=41%	ALDOA/ENO1/NT5E/TPI1/GAPDH/PGAM1
GO:0003012	GO:0003012	muscle system process	43	0.5193378633348	1.79748438760896	0.000363365047220427	0.00885334027214093	0.00674525443275472	248	tags=42%, list=21%, signal=34%	TPM2/MYL9/ACTG2/ALDOA/CALD1/ENO1/FLNA/ERRFI1/IL1B/TLN1/GSTO1/CAV1/MYL6/MYL6B/MKKS/FBXO32/ATP2B1/CALM1
GO:0051234	GO:0051234	establishment of localization	474	0.343028657534789	1.3797106378295	0.000385060406241645	0.00925685216604914	0.00705268533537328	489	tags=49%, list=41%, signal=48%	TIMP1/SERPINE1/NDUFA4L2/ALDOA/TGM2/SRGN/AKAP12/INHBA/FABP5/ITGB1/TUBB/SPARC/FLNA/VAMP5/AREG/MSN/CEBPB/CD44/LAT/RPL6/GAPDH/RRAD/SELENOM/PGAM1/RAN/ACTN1/NRP1/PDLIM7/YBX1/CTSB/SLC2A3/RPS5/RPL5/HMGA1/IL1B/SLC25A3/GLIPR1/TLN1/GSTO1/CAV1/PSMB1/SERPINB3/YWHAQ/PSMA7/RPS8/RAC2/RPS4X/CKAP4/AP2S1/SERPINA1/PRNP/TGFB1/RACK1/TUBA1A/SRPX/HIF1A/LEPROT/FKBP1A/CKLF/S100A9/AP2M1/IGF2/PSMB2/COL1A1/FXYD5/PHB2/IL33/SN…
GO:0009967	GO:0009967	positive regulation of signal transduction	175	0.394477026798477	1.53022610681071	0.000394174156878264	0.00935126322173039	0.00712461599343676	307	tags=39%, list=26%, signal=34%	LGALS1/DCN/ITGA5/TGM2/AKAP12/MLLT11/INHBA/FABP5/ITGB1/FLNA/AREG/CD44/NRP1/RTN4/IL1B/GSTO1/CCL3L3/CAV1/PSMB1/YWHAQ/PSMA7/GPX1/RAC2/TGFB1/RACK1/SRPX/HIF1A/FKBP1A/G0S2/S100A4/S100A9/TGFB1I1/IGF2/PSMB2/COL1A1/PHB2/TNFRSF12A/LIMS1/HINT1/AXL/CTSC/RWDD1/PSMD2/CMTM3/APOE/PSMB5/PARK7/CCL3/ANKRD1/CD63/PSAP/DUSP6/S100A13/RPS7/DDT/CALM1/RAP1B/IGFBP4/IL11/HSP90AB1/CITED2/PSMB6/MAP4K4/FOXD1/PSMD14/IGFBP6/OSBPL…
GO:0010646	GO:0010646	regulation of cell communication	299	0.357315981392535	1.42065819489044	0.000439742942360323	0.0102968379879956	0.00784503813780206	441	tags=46%, list=37%, signal=39%	LGALS1/TIMP1/DCN/SERPINE1/ITGA5/TGM2/SRGN/AKAP12/MLLT11/INHBA/FABP5/ITGB1/ENO1/FLNA/AREG/ERRFI1/CD44/STMN1/LOX/GAPDH/MMP14/NRP1/RTN4/RPL5/IL1B/MYADM/GSTO1/CCL3L3/CAV1/PSMB1/PRDX1/CTHRC1/SERPINB3/YWHAQ/PSMA7/GPX1/RAC2/PMEPA1/PRNP/TGFB1/RACK1/SRPX/HIF1A/LEPROT/FKBP1A/G0S2/S100A4/S100A9/TGFB1I1/IGF2/PSMB2/COL1A1/HTRA1/PHB2/SNX3/TNFRSF12A/LTBP1/LIMS1/HINT1/AXL/CTSC/RWDD1/PSMD2/CMTM3/APOE/PSMB5/PARK7/…
GO:0050673	GO:0050673	epithelial cell proliferation	37	0.529280372761976	1.78933913290961	0.00046766654470635	0.0108102920526352	0.00823623266992965	301	tags=57%, list=25%, signal=44%	SPARC/AREG/ERRFI1/CEBPB/MMP14/NRP1/RTN4/LAMB1/CAV1/GPX1/TGFB1/HIF1A/IGF2/HTRA1/PHB2/APOE/SNAI2/IGFBP4/FAP/LAMC1/CD109
GO:0008219	GO:0008219	cell death	215	0.375512724603929	1.47028370266689	0.00048084467974758	0.0109071116442033	0.00830999836277857	317	tags=35%, list=26%, signal=32%	LGALS1/TIMP1/SERPINE1/PAEP/EMP3/ITGA5/TGM2/SRGN/KRT81/AKAP12/MLLT11/INHBA/ITGB1/ENO1/FLNA/CEBPB/CD44/LOX/GAPDH/PHLDA1/BEX3/ACTN1/NRP1/RTN4/CTSB/IL1B/UBE2M/CAV1/YWHAQ/GPX1/PRNP/TGFB1/RACK1/SRPX/HIF1A/G0S2/S100A9/PHB2/IL33/TNFRSF12A/SGK1/HINT1/AXL/CTSC/NPM1/APOE/RPS6/BCAP29/ANXA5/PARK7/CTSZ/KRT86/CCL3/ANKRD1/PSAP/DUSP6/PA2G4/RPS7/HMGA2/PIGT/DNAJA1/ITPRIP/SNAI2/ANGPTL4/RPL10/HSP90AB1/CITED2/TSC22D3/…
GO:0010033	GO:0010033	response to organic substance	329	0.34898261877065	1.39224623096084	0.000490003351736254	0.0109071116442033	0.00830999836277857	476	tags=49%, list=40%, signal=41%	LGALS1/TIMP1/MT2A/DCN/SERPINE1/ITGA5/LUM/AKAP12/INHBA/ITGB1/NNMT/SPARC/FLNA/AREG/MSN/ERRFI1/CEBPB/CD44/LOX/GAPDH/MMP14/NRP1/YBX1/CTSB/VKORC1/IL1B/TLN1/GSTO1/CCL3L3/CAV1/PSMB1/PSMA7/IFITM3/PMEPA1/PRNP/TGFB1/RACK1/HIF1A/LEPROT/S100A9/TGFB1I1/IGF2/PSMB2/COL1A1/HTRA1/PHB2/IL33/TNFRSF12A/FSCN1/LTBP1/TUBA1B/LIMS1/PLP2/RAB13/AXL/CTSC/RWDD1/NPM1/PSMD2/APOE/ARID5B/PSMB5/RPLP0/ANXA5/PARK7/LAPTM5/GGT5/RAB31…
GO:0097190	GO:0097190	apoptotic signaling pathway	73	0.461930167792086	1.68736417232307	0.000490003351736254	0.0109071116442033	0.00830999836277857	156	tags=32%, list=13%, signal=29%	SERPINE1/SRGN/MLLT11/INHBA/ENO1/CEBPB/CD44/BEX3/NRP1/IL1B/CAV1/YWHAQ/GPX1/TGFB1/RACK1/SRPX/HIF1A/G0S2/S100A9/IL33/TNFRSF12A/HINT1/CTSC
GO:0007517	GO:0007517	muscle organ development	32	0.557119520575296	1.84944097186582	0.00051553093323977	0.0111709231852073	0.0085109932315705	197	tags=44%, list=16%, signal=38%	DCN/TAGLN/COL6A3/VAMP5/LOX/CAV1/GPX1/TGFB1/FKBP1A/MYL6/MYL6B/FHL3/ARID5B/ANKRD1
GO:0071407	GO:0071407	cellular response to organic cyclic compound	57	0.480892242799065	1.72004386663702	0.000517479396549912	0.0111709231852073	0.0085109932315705	281	tags=47%, list=23%, signal=38%	LGALS1/INHBA/FLNA/MSN/ERRFI1/CEBPB/IL1B/CAV1/PMEPA1/TGFB1/COL1A1/PHB2/RWDD1/NPM1/PARK7/CCL3/ANKRD1/FBXO32/TNC/ATP2B1/ACTB/SNAI2/GNAS/RAP1B/TFPI/HSP90AB1/SHMT2
GO:0023056	GO:0023056	positive regulation of signaling	184	0.385977661065859	1.50167019813222	0.000526638086934343	0.0111709231852073	0.0085109932315705	307	tags=38%, list=26%, signal=33%	LGALS1/DCN/ITGA5/TGM2/AKAP12/MLLT11/INHBA/FABP5/ITGB1/FLNA/AREG/CD44/GAPDH/NRP1/RTN4/IL1B/GSTO1/CCL3L3/CAV1/PSMB1/YWHAQ/PSMA7/GPX1/RAC2/PRNP/TGFB1/RACK1/SRPX/HIF1A/FKBP1A/G0S2/S100A4/S100A9/TGFB1I1/IGF2/PSMB2/COL1A1/PHB2/TNFRSF12A/LIMS1/HINT1/AXL/CTSC/RWDD1/PSMD2/CMTM3/APOE/PSMB5/PARK7/CCL3/ANKRD1/CD63/PSAP/DUSP6/S100A13/RPS7/DDT/CALM1/RAP1B/IGFBP4/IL11/HSP90AB1/CITED2/PSMB6/MAP4K4/FOXD1/PSMD14/I…
GO:0071345	GO:0071345	cellular response to cytokine stimulus	133	0.40195209520955	1.53790746348407	0.000526638086934343	0.0111709231852073	0.0085109932315705	359	tags=46%, list=30%, signal=36%	TIMP1/MT2A/AKAP12/ITGB1/MSN/CEBPB/CD44/LOX/GAPDH/YBX1/IL1B/GSTO1/CCL3L3/CAV1/PSMB1/PSMA7/IFITM3/TGFB1/RACK1/HIF1A/PSMB2/COL1A1/IL33/TNFRSF12A/FSCN1/TUBA1B/LIMS1/PLP2/AXL/PSMD2/ARID5B/PSMB5/RPLP0/LAPTM5/CCL3/ANKRD1/HLA-DRA/MKKS/SRM/TMSB4X/ATIC/IFITM2/RAP1B/TFPI/IL11/HSP90AB1/SKP1/PSMB6/PSMD14/HSPA8/HLA-DPA1/TCP1/CDK4/ACTR3/IL6ST/HLA-DQA1/IFI16/PTPN1/PSMD8/ZFP36L1/FCER1G
GO:0006950	GO:0006950	response to stress	351	0.350237119547661	1.40061440106355	0.000554114181380259	0.0116170682445187	0.00885090583477647	369	tags=38%, list=31%, signal=38%	LGALS1/TIMP1/MT2A/DCN/SERPINE1/ITGA5/MYL9/TGM2/MT1E/INHBA/ITGB1/TUBB/ENO1/SPARC/FLNA/AREG/ERRFI1/CEBPB/NT5E/CD44/LAT/LOX/GAPDH/MMP14/NRP1/YBX1/C1S/VKORC1/HMGA1/IL1B/TLN1/CCL3L3/CAV1/PSMB1/PLOD2/PRDX1/SERPINB3/PSMA7/IFITM3/GPX1/SERPINA1/PRNP/TGFB1/RACK1/SRPX/DCBLD2/HIF1A/MALAT1/S100A9/TGFB1I1/PSMB2/COL1A1/HTRA1/PHB2/IL33/TNFRSF12A/NEAT1/SGK1/AXL/NDUFA12/CTSC/RWDD1/NPM1/PSMD2/APOE/PSMB5/ANXA5/PARK7…
GO:0012501	GO:0012501	programmed cell death	205	0.376966442523244	1.47245383914744	0.000572431595224954	0.0117283427976204	0.00893568459053307	197	tags=26%, list=16%, signal=26%	LGALS1/TIMP1/SERPINE1/PAEP/ITGA5/TGM2/SRGN/KRT81/AKAP12/MLLT11/INHBA/ITGB1/ENO1/FLNA/CEBPB/CD44/LOX/GAPDH/PHLDA1/BEX3/ACTN1/NRP1/RTN4/CTSB/IL1B/UBE2M/CAV1/YWHAQ/GPX1/PRNP/TGFB1/RACK1/SRPX/HIF1A/G0S2/S100A9/PHB2/IL33/TNFRSF12A/SGK1/HINT1/AXL/CTSC/NPM1/APOE/RPS6/BCAP29/ANXA5/PARK7/CTSZ/KRT86/CCL3/ANKRD1
GO:0043067	GO:0043067	regulation of programmed cell death	167	0.394547340292071	1.52645706759873	0.000572431595224954	0.0117283427976204	0.00893568459053307	317	tags=38%, list=26%, signal=32%	LGALS1/TIMP1/SERPINE1/ITGA5/TGM2/AKAP12/MLLT11/INHBA/ITGB1/ENO1/FLNA/CEBPB/CD44/LOX/GAPDH/PHLDA1/BEX3/ACTN1/NRP1/RTN4/CTSB/IL1B/UBE2M/CAV1/YWHAQ/GPX1/PRNP/RACK1/SRPX/HIF1A/G0S2/S100A9/PHB2/TNFRSF12A/SGK1/AXL/CTSC/NPM1/APOE/RPS6/ANXA5/PARK7/CTSZ/CCL3/ANKRD1/DUSP6/PA2G4/RPS7/HMGA2/DNAJA1/ITPRIP/SNAI2/ANGPTL4/RPL10/HSP90AB1/CITED2/TSC22D3/FAP/MAP4K4/GADD45A/TCP1/CDK4/ATOX1
GO:0030308	GO:0030308	negative regulation of cell growth	12	0.696330826034612	1.89559856957344	0.000585307204459279	0.0118574032543829	0.00903401421430348	113	tags=58%, list=9%, signal=53%	INHBA/ENO1/NRP1/RTN4/TGFB1/RACK1/DCBLD2
GO:0006915	GO:0006915	apoptotic process	200	0.374595218728978	1.46188200658902	0.000618225182155339	0.0123851111491786	0.00943606856973938	179	tags=24%, list=15%, signal=25%	LGALS1/TIMP1/SERPINE1/PAEP/ITGA5/TGM2/SRGN/AKAP12/MLLT11/INHBA/ITGB1/ENO1/FLNA/CEBPB/CD44/LOX/GAPDH/PHLDA1/BEX3/ACTN1/NRP1/RTN4/CTSB/IL1B/UBE2M/CAV1/YWHAQ/GPX1/PRNP/TGFB1/RACK1/SRPX/HIF1A/G0S2/S100A9/PHB2/IL33/TNFRSF12A/SGK1/HINT1/AXL/CTSC/NPM1/APOE/RPS6/BCAP29/ANXA5/PARK7/CTSZ
GO:0043687	GO:0043687	post-translational protein modification	69	0.458176761836641	1.66711663732846	0.000654860097235212	0.0129748654430229	0.00988539533709603	305	tags=45%, list=25%, signal=36%	LGALS1/TIMP1/VCAN/PRSS23/RCN1/MXRA8/CALU/UBE2M/LAMB1/PSMB1/PSMA7/CKAP4/SERPINA1/HIF1A/PSMB2/LTBP1/RAB13/MFGE8/PSMD2/APOE/PSMB5/FBXO32/TNC/FAM20C/IGFBP4/SKP1/PTP4A2/PSMB6/LAMC1/PSMD14/NEDD8
GO:0035239	GO:0035239	tube morphogenesis	76	0.45509445650712	1.66552621603111	0.000682336305829537	0.013228519993663	0.0100786517159881	307	tags=45%, list=26%, signal=36%	DCN/SERPINE1/ITGA5/TGFBI/TGM2/ITGB1/SPARC/AREG/LOX/MMP14/NRP1/IL1B/CAV1/CTHRC1/GPX1/TGFB1/HIF1A/PHB2/TNFRSF12A/PFN1/MFGE8/APOE/CTSZ/MKKS/CLIC4/TNC/RPS7/HMGA2/PGK1/ELK3/ANGPTL4/FAP/FOXD1/GADD45A
GO:0060429	GO:0060429	epithelium development	127	0.415174611730065	1.57895895864591	0.000682336305829537	0.013228519993663	0.0100786517159881	302	tags=40%, list=25%, signal=34%	SERPINE1/ITGA5/TAGLN/TGM2/KRT81/INHBA/FLNA/AREG/MSN/ERRFI1/CEBPB/CD44/MMP14/NRP1/RTN4/CTSB/IL1B/MYADM/CAV1/PSMB1/CTHRC1/PSMA7/GPX1/AP2S1/TGFB1/HIF1A/AP2M1/TGFB1I1/PSMB2/PHB2/PFN1/RAB13/PSMD2/PSMB5/CTSZ/KRT86/PSAP/MKKS/CLIC4/TNC/RPS7/ACTB/FAM20C/PGK1/SNAI2/RAP1B/CITED2/PSMB6/FOXD1/CD109/PSMD14
GO:0023051	GO:0023051	regulation of signaling	305	0.353399333415155	1.40606055923008	0.000700653787589093	0.0133440330012139	0.0101666596996726	441	tags=46%, list=37%, signal=39%	LGALS1/TIMP1/DCN/SERPINE1/ITGA5/TGM2/SRGN/AKAP12/MLLT11/INHBA/FABP5/ITGB1/ENO1/FLNA/AREG/ERRFI1/CD44/STMN1/LOX/GAPDH/MMP14/NRP1/RTN4/RPL5/IL1B/MYADM/GSTO1/CCL3L3/CAV1/PSMB1/PRDX1/CTHRC1/SERPINB3/YWHAQ/PSMA7/GPX1/RAC2/PMEPA1/PRNP/TGFB1/RACK1/SRPX/HIF1A/LEPROT/FKBP1A/G0S2/S100A4/S100A9/TGFB1I1/IGF2/PSMB2/COL1A1/HTRA1/PHB2/SNX3/TNFRSF12A/LTBP1/LIMS1/HINT1/AXL/CTSC/RWDD1/PSMD2/CMTM3/APOE/PSMB5/PARK7/…
GO:0040007	GO:0040007	growth	79	0.440886886994277	1.61777188519505	0.000709812531060426	0.0133440330012139	0.0101666596996726	299	tags=43%, list=25%, signal=35%	MT2A/MT1E/INHBA/ITGB1/ENO1/AREG/SELENOM/MMP14/NRP1/RTN4/GPX1/TGFB1/RACK1/DCBLD2/HIF1A/S100A9/IGF2/TNFRSF12A/SGK1/APOE/ARID5B/UBE2E3/PSAP/DUSP6/MKKS/CLIC4/DBN1/TNC/HMGA2/GNAS/IGFBP4/HSP90AB1/ENPP1/CDA
GO:0030282	GO:0030282	bone mineralization	10	0.72494704263239	1.90879751837915	0.000710497597402404	0.0133440330012139	0.0101666596996726	291	tags=90%, list=24%, signal=69%	SRGN/LOX/TGFB1/HIF1A/CCL3/ATP2B1/ANKH/FAM20C/ENPP1
GO:0000003	GO:0000003	reproduction	99	0.425074791132872	1.58612320925339	0.000737288771068078	0.0135646087166913	0.0103347137083119	320	tags=41%, list=27%, signal=33%	TIMP1/DCN/PAEP/ITGA5/ALDOA/INHBA/ITGB1/FLNA/AREG/CEBPB/MMP14/CTSB/SPANXB1/IL1B/HIF1A/IGF2/HTRA1/PHB2/CCT2/RAB13/AXL/MFGE8/ARID5B/PARK7/GGT5/PHC2/PSAP/MKKS/CLIC4/CCT4/TNC/PLTP/MAGED2/GOPC/HSP90AB1/CITED2/RHOBTB3/CCT7/TCP1/GJB2/ACTR3
GO:0022414	GO:0022414	reproductive process	99	0.425074791132872	1.58612320925339	0.000737288771068078	0.0135646087166913	0.0103347137083119	320	tags=41%, list=27%, signal=33%	TIMP1/DCN/PAEP/ITGA5/ALDOA/INHBA/ITGB1/FLNA/AREG/CEBPB/MMP14/CTSB/SPANXB1/IL1B/HIF1A/IGF2/HTRA1/PHB2/CCT2/RAB13/AXL/MFGE8/ARID5B/PARK7/GGT5/PHC2/PSAP/MKKS/CLIC4/CCT4/TNC/PLTP/MAGED2/GOPC/HSP90AB1/CITED2/RHOBTB3/CCT7/TCP1/GJB2/ACTR3
GO:0048523	GO:0048523	negative regulation of cellular process	412	0.341090212714498	1.36813420042358	0.000755606271819847	0.0137611930110221	0.0104844889391271	469	tags=47%, list=39%, signal=43%	LGALS1/TIMP1/DCN/SERPINE1/PAEP/ITGA5/TGFBI/SRGN/INHBA/COL6A3/FABP5/ITGB1/ENO1/SPARC/FLNA/AREG/ERRFI1/CEBPB/CD44/STMN1/GAPDH/RRAD/BEX3/ACTN1/MMP14/NRP1/RTN4/YBX1/RPL5/HMGA1/IL1B/MYADM/GSTO1/CCL3L3/CAV1/PSMB1/CTHRC1/SERPINB3/YWHAQ/PSMA7/GPX1/PMEPA1/SERPINA1/PRNP/TGFB1/RACK1/SRPX/DCBLD2/HIF1A/LEPROT/FKBP1A/AP2M1/TGFB1I1/IGF2/PSMB2/COL1A1/HTRA1/FXYD5/PHB2/IL33/SNX3/LTBP1/NEAT1/LIMS1/PFN1/AXL/CTSC/NPM…
GO:0034330	GO:0034330	cell junction organization	58	0.482920078163766	1.72991445846404	0.000792241289264359	0.0141755387232268	0.0108001739987804	396	tags=62%, list=33%, signal=44%	ITGA5/SRGN/TUBB/SPARC/FLNA/ACTN1/MMP14/NRP1/IL1B/TLN1/CAV1/PRNP/TGFB1/TUBA1A/RASSF8/FSCN1/LIMS1/PFN1/RAB13/APOE/DBN1/TNC/ACTB/SNAI2/PPFIBP1/RAP1B/LAMC1/MAP4K4/HSPA8/GJB2/FLOT1/PFN2/HEG1/VCP/DKK1/RDX
GO:0009887	GO:0009887	animal organ morphogenesis	109	0.421325823857519	1.59032607593917	0.000801400046680862	0.0141755387232268	0.0108001739987804	302	tags=40%, list=25%, signal=33%	DCN/SERPINE1/ACTG2/TGM2/INHBA/AREG/MSN/ERRFI1/CEBPB/MMP14/NRP1/RTN4/LAMB1/CAV1/PSMB1/CTHRC1/PSMA7/AP2S1/TGFB1/HIF1A/FKBP1A/AP2M1/IGF2/PSMB2/COL1A1/HTRA1/PHB2/MFAP2/PFN1/PSMD2/ARID5B/PSMB5/CTSZ/ANKRD1/MKKS/TNC/FAM20C/SNAI2/GNAS/CITED2/PSMB6/LAMC1/FOXD1/PSMD14
GO:0006094	GO:0006094	gluconeogenesis	11	0.70152848024793	1.89113405101352	0.000801943954392197	0.0141755387232268	0.0108001739987804	58	tags=45%, list=5%, signal=44%	ALDOA/ENO1/TPI1/GAPDH/PGAM1
GO:0034097	GO:0034097	response to cytokine	143	0.398770348206239	1.53326460264237	0.000819717564893581	0.0142110650913762	0.0108272411152442	359	tags=45%, list=30%, signal=36%	TIMP1/MT2A/AKAP12/ITGB1/SPARC/MSN/CEBPB/CD44/LOX/GAPDH/YBX1/IL1B/GSTO1/CCL3L3/CAV1/PSMB1/PSMA7/IFITM3/TGFB1/RACK1/HIF1A/PSMB2/COL1A1/IL33/TNFRSF12A/FSCN1/TUBA1B/LIMS1/PLP2/AXL/PSMD2/ARID5B/PSMB5/RPLP0/LAPTM5/GGT5/CCL3/ANKRD1/HLA-DRA/MKKS/SRM/TMSB4X/ATIC/IFITM2/PTGES/RAP1B/TFPI/IL11/HSP90AB1/SHMT2/SKP1/PSMB6/PSMD14/HSPA8/HLA-DPA1/TCP1/CDK4/ACTR3/IL6ST/HLA-DQA1/IFI16/PTPN1/PSMD8/ZFP36L1/FCER1G
GO:0048519	GO:0048519	negative regulation of biological process	492	0.339223388205433	1.36397793631054	0.000819717564893581	0.0142110650913762	0.0108272411152442	459	tags=45%, list=38%, signal=47%	LGALS1/TIMP1/MT2A/DCN/SERPINE1/PAEP/ITGA5/TGFBI/SRGN/MT1E/INHBA/COL6A3/FABP5/ITGB1/ENO1/SPARC/FLNA/AREG/ERRFI1/CEBPB/NT5E/CD44/STMN1/RPL6/GAPDH/RRAD/BEX3/RAN/ACTN1/MMP14/NRP1/XIST/RTN4/YBX1/RPS5/RPL5/HMGA1/IL1B/MYADM/GSTO1/CCL3L3/CAV1/PSMB1/CTHRC1/SERPINB3/YWHAQ/PSMA7/RPS8/IFITM3/GPX1/PMEPA1/RPS4X/SERPINA1/PRNP/TGFB1/RACK1/SRPX/DCBLD2/HIF1A/LEPROT/FKBP1A/AP2M1/TGFB1I1/IGF2/PSMB2/COL1A1/HTRA1/FXYD…
GO:0030335	GO:0030335	positive regulation of cell migration	62	0.479776160084392	1.73139491650815	0.000847193850113918	0.0145475286833847	0.0110835887157761	147	tags=32%, list=12%, signal=30%	SERPINE1/ITGA5/AKAP12/ITGB1/SPARC/FLNA/MMP14/NRP1/RTN4/IL1B/MYADM/LAMB1/CAV1/SERPINB3/RAC2/TGFB1/RACK1/HIF1A/COL1A1/PFN1
GO:0001503	GO:0001503	ossification	45	0.50154941666014	1.74438534442235	0.000914961404147769	0.015562975581872	0.0118572456048941	293	tags=51%, list=24%, signal=40%	VCAN/SRGN/SPARC/AREG/CEBPB/LOX/MMP14/PDLIM7/CTHRC1/TGFB1/HIF1A/IGF2/COL1A1/BCAP29/CCL3/TNC/ATP2B1/ANKH/FAM20C/SNAI2/GNAS/ENPP1/SLC26A2
GO:0007229	GO:0007229	integrin-mediated signaling pathway	16	0.649535765620117	1.8963881401389	0.00100927589758412	0.0170067704985436	0.0129572557437017	201	tags=56%, list=17%, signal=47%	TIMP1/ITGA5/ITGB1/FLNA/LAT/NRP1/TLN1/LIMS1/CD63
GO:0010466	GO:0010466	negative regulation of peptidase activity	32	0.543254597478259	1.80341430092643	0.00103615339584952	0.0172980053029322	0.0131791440700158	108	tags=31%, list=9%, signal=29%	TIMP1/SERPINE1/COL6A3/CD44/GAPDH/BEX3/SERPINB3/GPX1/SERPINA1/PRNP
GO:0048514	GO:0048514	blood vessel morphogenesis	55	0.47270427595577	1.68355316307781	0.00105953587803204	0.0175260842944198	0.0133529147352178	493	tags=69%, list=41%, signal=43%	DCN/SERPINE1/ITGA5/TGFBI/ITGB1/SPARC/LOX/MMP14/NRP1/IL1B/CAV1/GPX1/TGFB1/HIF1A/TNFRSF12A/MFGE8/APOE/CLIC4/HMGA2/PGK1/ELK3/ANGPTL4/FAP/GADD45A/MYH9/ZFP36L1/HEG1/RGCC/TYMP/STRA6/RRAS/SPHK1/B4GALT1/PLXND1/QKI/CDC42/C3/SHC1
GO:0010951	GO:0010951	negative regulation of endopeptidase activity	31	0.551238320676328	1.82155835182969	0.00114584522199252	0.0185059522838488	0.0140994644775798	108	tags=32%, list=9%, signal=30%	TIMP1/SERPINE1/COL6A3/CD44/GAPDH/BEX3/SERPINB3/GPX1/SERPINA1/PRNP
GO:0001944	GO:0001944	vasculature development	66	0.451388997512605	1.63811567758336	0.00115051668685812	0.0185059522838488	0.0140994644775798	166	tags=30%, list=14%, signal=28%	DCN/SERPINE1/ITGA5/TGFBI/ITGB1/SPARC/ERRFI1/LOX/MMP14/NRP1/IL1B/CAV1/GPX1/TGFB1/HIF1A/COL1A1/TNFRSF12A/LTBP1/MFGE8/APOE
GO:1902533	GO:1902533	positive regulation of intracellular signal transduction	106	0.417498520720325	1.57014030319476	0.00115051668685812	0.0185059522838488	0.0140994644775798	307	tags=42%, list=26%, signal=34%	LGALS1/DCN/TGM2/AKAP12/ITGB1/FLNA/AREG/CD44/NRP1/RTN4/IL1B/GSTO1/CCL3L3/CAV1/GPX1/RAC2/TGFB1/RACK1/FKBP1A/S100A4/S100A9/IGF2/PHB2/LIMS1/HINT1/AXL/APOE/PARK7/CCL3/ANKRD1/PSAP/DUSP6/S100A13/RPS7/DDT/CALM1/RAP1B/IGFBP4/IL11/HSP90AB1/MAP4K4/IGFBP6/OSBPL8/GADD45A
GO:0001568	GO:0001568	blood vessel development	61	0.455054895216394	1.63778389594088	0.00116892456426477	0.0185059522838488	0.0140994644775798	166	tags=31%, list=14%, signal=28%	DCN/SERPINE1/ITGA5/TGFBI/ITGB1/SPARC/LOX/MMP14/NRP1/IL1B/CAV1/GPX1/TGFB1/HIF1A/COL1A1/TNFRSF12A/LTBP1/MFGE8/APOE
GO:2001233	GO:2001233	regulation of apoptotic signaling pathway	52	0.48403826201157	1.71464059055446	0.00117009348882904	0.0185059522838488	0.0140994644775798	257	tags=42%, list=21%, signal=35%	SERPINE1/MLLT11/INHBA/ENO1/CD44/NRP1/IL1B/CAV1/YWHAQ/GPX1/RACK1/SRPX/HIF1A/G0S2/S100A9/TNFRSF12A/CTSC/PARK7/RPS7/DNAJA1/ITPRIP/SNAI2
GO:0007267	GO:0007267	cell-cell signaling	136	0.39315732716439	1.5064948544374	0.001224148231351	0.0191925153141378	0.0146225486673963	483	tags=59%, list=40%, signal=40%	SRGN/AKAP12/INHBA/FABP5/ITGB1/FLNA/AREG/PDLIM4/GAPDH/SELENOM/NRP1/IL1B/CAV1/PSMB1/CTHRC1/SERPINB3/PSMA7/AP2S1/PRNP/TGFB1/RACK1/HIF1A/S100A9/AP2M1/TGFB1I1/PSMB2/COL1A1/SNX3/PFN1/PSMD2/APOE/PSMB5/PARK7/PFDN5/CCL3/S100A13/DBN1/SCG5/TNC/HMGA2/CALM1/SNAI2/GNAS/RAP1B/IGFBP4/IL11/SKP1/PSMB6/PMP22/FOXD1/PSMD14/IGFBP6/HSPA8/GJB2/WNT5B/CCNY/FLOT1/PSMD8/BAMBI/FCER1G/PFN2/VCP/DKK1/RGCC/PSMB7/PINK1/PSMD7/CSNK…
GO:0006022	GO:0006022	aminoglycan metabolic process	14	0.655702571708564	1.86211887363302	0.00127600162358674	0.0191954312546031	0.0146247702876825	171	tags=50%, list=14%, signal=43%	DCN/VCAN/LUM/CD44/IL1B/TGFB1/IDS
GO:0072359	GO:0072359	circulatory system development	93	0.42229481942616	1.57309178136817	0.00127937194546974	0.0191954312546031	0.0146247702876825	497	tags=61%, list=41%, signal=39%	DCN/SERPINE1/ITGA5/TGFBI/ITGB1/SPARC/ERRFI1/PDLIM4/LOX/MMP14/NRP1/PDLIM7/RTN4/IL1B/CAV1/GPX1/TGFB1/HIF1A/FKBP1A/COL1A1/TNFRSF12A/LTBP1/MFGE8/APOE/ANKRD1/DUSP6/MKKS/CLIC4/HMGA2/PGK1/ELK3/SNAI2/ANGPTL4/CITED2/FAP/GADD45A/MYH9/ECE1/ZFP36L1/PDLIM2/HEG1/DKK1/RGCC/TYMP/STRA6/GJA1/RRAS/SPHK1/B4GALT1/PLXND1/CPE/SOD2/QKI/CDC42/C3/SHC1/TNFRSF1A
GO:0050730	GO:0050730	regulation of peptidyl-tyrosine phosphorylation	25	0.573760345342229	1.832872031922	0.00130800518130049	0.0191954312546031	0.0146247702876825	125	tags=40%, list=10%, signal=37%	ITGA5/AREG/ERRFI1/CD44/NRP1/CAV1/PRNP/TGFB1/RACK1/IGF2
GO:0044092	GO:0044092	negative regulation of molecular function	108	0.406281984445325	1.53086497836216	0.00131618777808824	0.0191954312546031	0.0146247702876825	273	tags=37%, list=23%, signal=31%	TIMP1/SERPINE1/COL6A3/FLNA/ERRFI1/CD44/STMN1/GAPDH/RRAD/BEX3/RPL5/IL1B/GSTO1/CAV1/SERPINB3/GPX1/SERPINA1/PRNP/RACK1/FKBP1A/PHB2/NPM1/SPOCD1/APOE/ANXA5/PARK7/CTSZ/DUSP6/MKKS/TMSB4X/SCG5/RPS7/ACTB/HMGA2/DNAJA1/CALM1/ITPRIP/ANGPTL4/GOPC/TFPI
GO:0006007	GO:0006007	glucose catabolic process	11	0.686144631703979	1.84966329018736	0.00134144444707709	0.0191954312546031	0.0146247702876825	58	tags=45%, list=5%, signal=44%	ALDOA/ENO1/TPI1/GAPDH/PGAM1
GO:0006735	GO:0006735	NADH regeneration	11	0.686144631703979	1.84966329018736	0.00134144444707709	0.0191954312546031	0.0146247702876825	58	tags=45%, list=5%, signal=44%	ALDOA/ENO1/TPI1/GAPDH/PGAM1
GO:0019320	GO:0019320	hexose catabolic process	11	0.686144631703979	1.84966329018736	0.00134144444707709	0.0191954312546031	0.0146247702876825	58	tags=45%, list=5%, signal=44%	ALDOA/ENO1/TPI1/GAPDH/PGAM1
GO:0061615	GO:0061615	glycolytic process through fructose-6-phosphate	11	0.686144631703979	1.84966329018736	0.00134144444707709	0.0191954312546031	0.0146247702876825	58	tags=45%, list=5%, signal=44%	ALDOA/ENO1/TPI1/GAPDH/PGAM1
GO:0061620	GO:0061620	glycolytic process through glucose-6-phosphate	11	0.686144631703979	1.84966329018736	0.00134144444707709	0.0191954312546031	0.0146247702876825	58	tags=45%, list=5%, signal=44%	ALDOA/ENO1/TPI1/GAPDH/PGAM1
GO:0061621	GO:0061621	canonical glycolysis	11	0.686144631703979	1.84966329018736	0.00134144444707709	0.0191954312546031	0.0146247702876825	58	tags=45%, list=5%, signal=44%	ALDOA/ENO1/TPI1/GAPDH/PGAM1
GO:0061718	GO:0061718	glucose catabolic process to pyruvate	11	0.686144631703979	1.84966329018736	0.00134144444707709	0.0191954312546031	0.0146247702876825	58	tags=45%, list=5%, signal=44%	ALDOA/ENO1/TPI1/GAPDH/PGAM1
GO:0061448	GO:0061448	connective tissue development	28	0.559204122585587	1.81482410781696	0.00136458661540756	0.0193176174939991	0.0147178625271733	325	tags=61%, list=27%, signal=45%	TIMP1/TGFBI/LUM/CD44/LOX/SELENOM/TGFB1/HIF1A/COL1A1/ARID5B/MKKS/HMGA2/SNAI2/GNAS/FOXD1/CDK4/WNT5B
GO:0010941	GO:0010941	regulation of cell death	175	0.381009391968788	1.47798345384651	0.00137141155808757	0.0193176174939991	0.0147178625271733	503	tags=55%, list=42%, signal=38%	LGALS1/TIMP1/SERPINE1/ITGA5/TGM2/AKAP12/MLLT11/INHBA/ITGB1/ENO1/FLNA/CEBPB/CD44/LOX/GAPDH/PHLDA1/BEX3/ACTN1/NRP1/RTN4/CTSB/IL1B/UBE2M/CAV1/YWHAQ/GPX1/PRNP/RACK1/SRPX/HIF1A/G0S2/S100A9/PHB2/TNFRSF12A/SGK1/AXL/CTSC/NPM1/APOE/RPS6/ANXA5/PARK7/CTSZ/CCL3/ANKRD1/PSAP/DUSP6/PA2G4/RPS7/HMGA2/DNAJA1/ITPRIP/SNAI2/ANGPTL4/RPL10/HSP90AB1/CITED2/TSC22D3/FAP/MAP4K4/GADD45A/TCP1/CDK4/ATOX1/IL6ST/NME1/TXN/PTPN1/…
GO:0007611	GO:0007611	learning or memory	12	0.67470974494478	1.83674020964715	0.00138460155885011	0.0193522217876492	0.014744227126066	166	tags=58%, list=14%, signal=51%	ITGA5/ITGB1/CEBPB/PRNP/HIF1A/SGK1/APOE
GO:0030278	GO:0030278	regulation of ossification	22	0.579718965770439	1.80413690462561	0.00142998226004756	0.0198327539605057	0.0151103388612313	391	tags=77%, list=33%, signal=53%	SRGN/AREG/CEBPB/PDLIM7/CTHRC1/TGFB1/HIF1A/CCL3/ATP2B1/ANKH/FAM20C/SNAI2/GNAS/ENPP1/IL6ST/RUNX2/DKK1
GO:0006023	GO:0006023	aminoglycan biosynthetic process	10	0.705722371590073	1.85817864248998	0.00147032298210702	0.0200832752783254	0.0153012080673816	109	tags=50%, list=9%, signal=46%	DCN/VCAN/LUM/IL1B/TGFB1
GO:0006024	GO:0006024	glycosaminoglycan biosynthetic process	10	0.705722371590073	1.85817864248998	0.00147032298210702	0.0200832752783254	0.0153012080673816	109	tags=50%, list=9%, signal=46%	DCN/VCAN/LUM/IL1B/TGFB1
GO:0050900	GO:0050900	leukocyte migration	48	0.479596781430448	1.68490858771186	0.00148482589977499	0.0201288804307842	0.0153359540894844	134	tags=31%, list=11%, signal=29%	SERPINE1/ITGA5/ITGB1/MSN/CD44/MMP14/IL1B/CCL3L3/CAV1/RAC2/TGFB1/CKLF/S100A9/COL1A1/IL33
GO:0010810	GO:0010810	regulation of cell-substrate adhesion	29	0.549253641105773	1.78776180171509	0.00153085365501948	0.0205304987340258	0.0156419422879433	146	tags=34%, list=12%, signal=31%	LGALS1/SERPINE1/ITGA5/FLNA/MMP14/NRP1/MYADM/RAC2/COL1A1/LIMS1
GO:0007519	GO:0007519	skeletal muscle tissue development	14	0.651031819153792	1.84885448080984	0.00153722536278064	0.0205304987340258	0.0156419422879433	197	tags=57%, list=16%, signal=48%	DCN/VAMP5/CAV1/GPX1/TGFB1/MYL6/MYL6B/ANKRD1
GO:0006954	GO:0006954	inflammatory response	67	0.447016733565045	1.62291091740913	0.00157389901072944	0.0208657346790087	0.0158973545588384	270	tags=40%, list=22%, signal=33%	TIMP1/SERPINE1/TGM2/CEBPB/NT5E/CD44/LAT/IL1B/CCL3L3/GPX1/SERPINA1/TGFB1/HIF1A/S100A9/IL33/NEAT1/AXL/CTSC/APOE/PARK7/GGT5/CCL3/TMSB4X/DDT/PTGES/HK1/IGFBP4
GO:0022603	GO:0022603	regulation of anatomical structure morphogenesis	119	0.406741777951635	1.53900636146743	0.00159230697767204	0.0209556896404576	0.0159658901718173	483	tags=59%, list=40%, signal=39%	DCN/SERPINE1/ITGA5/ALDOA/ITGB1/SPARC/FLNA/MSN/CD44/NRP1/RTN4/IL1B/MYADM/PSMB1/CTHRC1/PSMA7/RAC2/AP2S1/TGFB1/RACK1/HIF1A/AP2M1/PSMB2/PHB2/TNFRSF12A/LIMS1/PFN1/PSMD2/APOE/PSMB5/CAPZB/CCL3/S100A13/DBN1/HMGA2/PGK1/SNAI2/ANGPTL4/CITED2/PSMB6/RHOBTB3/PSMD14/GADD45A/PLEKHO1/MYH9/FLOT1/PSMD8/BAMBI/ODAPH/RUNX2/DKK1/RGCC/RDX/GBP1/PSMB7/ARPC2/PINK1/PSMD7/GJA1/COL5A2/RRAS/WNK1/SPHK1/PSMC1/PLXND1/PSMC4/PSMA3/…
GO:0022612	GO:0022612	gland morphogenesis	15	0.644303240135836	1.85526228928411	0.00161232725421219	0.0210654060822071	0.0160494818211053	133	tags=53%, list=11%, signal=48%	TGM2/AREG/MSN/CEBPB/NRP1/CAV1/TGFB1/PHB2
GO:0050729	GO:0050729	positive regulation of inflammatory response	17	0.632316345018301	1.86542972435063	0.00165443028750506	0.0214599842328893	0.0163501062112389	238	tags=65%, list=20%, signal=53%	SERPINE1/TGM2/CEBPB/IL1B/S100A9/IL33/NEAT1/CTSC/PARK7/CCL3/DDT
GO:0045321	GO:0045321	leukocyte activation	154	0.379707170932023	1.46263058330518	0.00168434684638379	0.0216919811716426	0.0165268619137657	367	tags=43%, list=31%, signal=34%	LGALS1/ALDOA/INHBA/FABP5/ITGB1/TUBB/MSN/CEBPB/CD44/LAT/PGAM1/MMP14/CTSB/SLC2A3/IL1B/GLIPR1/CAV1/PSMB1/PRDX1/SERPINB3/RAC2/CKAP4/SERPINA1/PRNP/TGFB1/FKBP1A/S100A9/IGF2/PHB2/IL33/CCT2/AXL/CTSC/PSMD2/CTSZ/CAP1/RAB31/CCL3/NPC2/CD63/PSAP/PLAU/S100A13/EEF1A1/FTL/PA2G4/CD59/SAMSN1/RAP1B/IL11/HSP90AB1/CTSA/CDA/PSMD14/HSPA8/HLA-DPA1/TRAPPC1/KLF6/IL6ST/MYH9/COTL1/ZFP36L1/FCER1G/PAWR/HMGB3/RUNX2
GO:0048646	GO:0048646	anatomical structure formation involved in morphogenesis	101	0.411376775799659	1.53972366602772	0.00181320274521356	0.0231858478696458	0.0176650211459776	459	tags=56%, list=38%, signal=38%	DCN/SERPINE1/ITGA5/TGFBI/TGM2/INHBA/ITGB1/SPARC/ACTN1/MMP14/NRP1/RTN4/IL1B/LAMB1/CAV1/CTHRC1/GPX1/TGFB1/HIF1A/FKBP1A/COL1A1/HTRA1/TNFRSF12A/PFN1/MFGE8/ANKRD1/PSAP/CLIC4/RPS7/HMGA2/FAM20C/PGK1/ELK3/SNAI2/ANGPTL4/CITED2/FAP/PMP22/FOXD1/CD109/GADD45A/PLEKHO1/MYH9/FLOT1/ODAPH/CSRP1/DKK1/RGCC/TYMP/COL12A1/STRA6/GJA1/COL5A2/RRAS/SPHK1/B4GALT1/PLXND1
GO:0050678	GO:0050678	regulation of epithelial cell proliferation	32	0.53308488529445	1.76965443129307	0.00183892193308893	0.0233491284884461	0.0177894227033436	166	tags=44%, list=14%, signal=39%	SPARC/AREG/ERRFI1/NRP1/RTN4/LAMB1/CAV1/GPX1/TGFB1/HIF1A/IGF2/HTRA1/PHB2/APOE
GO:0030856	GO:0030856	regulation of epithelial cell differentiation	11	0.676583096536791	1.82388793645084	0.00188217246865357	0.0237311675593174	0.0180804937180192	90	tags=45%, list=7%, signal=42%	SERPINE1/ERRFI1/CEBPB/IL1B/CAV1
GO:0050727	GO:0050727	regulation of inflammatory response	30	0.537717596500031	1.76364265393287	0.00190070645704545	0.0237984287642566	0.0181317392283941	238	tags=50%, list=20%, signal=41%	SERPINE1/TGM2/CEBPB/NT5E/IL1B/GPX1/S100A9/IL33/NEAT1/CTSC/APOE/PARK7/CCL3/TMSB4X/DDT
GO:2000241	GO:2000241	regulation of reproductive process	11	0.675658353854107	1.82139507632486	0.00196536158353482	0.0244382547249192	0.0186192150019088	26	tags=27%, list=2%, signal=27%	TIMP1/PAEP/INHBA
GO:2000026	GO:2000026	regulation of multicellular organismal development	191	0.36407585440845	1.41978889924709	0.00197941884935215	0.0244444670231638	0.0186239480778987	474	tags=50%, list=39%, signal=36%	LGALS1/TIMP1/DCN/SERPINE1/ITGA5/MYL9/SRGN/INHBA/ITGB1/SPARC/FLNA/ERRFI1/CEBPB/LOX/MMP14/NRP1/RTN4/IL1B/MYADM/CAV1/PSMB1/CTHRC1/SERPINB3/PSMA7/GPX1/AP2S1/TGFB1/RACK1/HIF1A/NAP1L1/S100A9/AP2M1/TGFB1I1/PSMB2/COL1A1/PHB2/SNX3/TNFRSF12A/PFN1/AXL/CTSC/PSMD2/APOE/PSMB5/CTSZ/CCL3/ANKRD1/DUSP6/DBN1/ATP2B1/HMGA2/ANKH/FAM20C/PGK1/SNAI2/GNAS/ANGPTL4/CITED2/PSMB6/ENPP1/PMP22/FOXD1/CD109/PSMD14/GADD45A/IL6ST/N…
GO:0030203	GO:0030203	glycosaminoglycan metabolic process	13	0.669890452538582	1.87204071471042	0.00207120172063424	0.0252322750155645	0.0192241695976365	171	tags=54%, list=14%, signal=47%	DCN/VCAN/LUM/CD44/IL1B/TGFB1/IDS
GO:1903510	GO:1903510	mucopolysaccharide metabolic process	13	0.669890452538582	1.87204071471042	0.00207120172063424	0.0252322750155645	0.0192241695976365	171	tags=54%, list=14%, signal=47%	DCN/VCAN/LUM/CD44/IL1B/TGFB1/IDS
GO:0030155	GO:0030155	regulation of cell adhesion	72	0.445016970372503	1.62388848799639	0.00216440610994993	0.0261907665519444	0.0199544328752007	146	tags=28%, list=12%, signal=26%	LGALS1/SERPINE1/ITGA5/TGFBI/TGM2/FLNA/CEBPB/CD44/MMP14/NRP1/IL1B/MYADM/CAV1/RAC2/PRNP/TGFB1/IGF2/COL1A1/FXYD5/LIMS1
GO:0050890	GO:0050890	cognition	14	0.63630000731679	1.80701785236257	0.00228189919800725	0.0274284283600471	0.0208973926554348	204	tags=57%, list=17%, signal=48%	ITGA5/ITGB1/CEBPB/PRNP/HIF1A/SGK1/APOE/HLA-DRA
GO:0035295	GO:0035295	tube development	93	0.413301765010168	1.53959172562414	0.00238639132654291	0.0284944606738865	0.0217095899695957	482	tags=59%, list=40%, signal=38%	DCN/SERPINE1/ITGA5/TGFBI/TGM2/ITGB1/SPARC/AREG/ERRFI1/LOX/MMP14/NRP1/IL1B/CAV1/CTHRC1/GPX1/TGFB1/HIF1A/PHB2/TNFRSF12A/PFN1/MFGE8/APOE/CTSZ/MKKS/CLIC4/TNC/RPS7/HMGA2/PGK1/ELK3/ANGPTL4/CITED2/FAP/FOXD1/GADD45A/GJB2/IL6ST/MYH9/ZFP36L1/HEG1/RGCC/TYMP/STRA6/CSNK2B/GJA1/FSTL3/RRAS/EIF4EBP1/SPHK1/B4GALT1/PLXND1/QKI/CDC42/C3
GO:0001667	GO:0001667	ameboidal-type cell migration	43	0.483680364081004	1.67406993483189	0.00243067364248511	0.0288322669565833	0.0219669605501598	182	tags=35%, list=15%, signal=31%	TIMP1/DCN/AKAP12/ITGB1/SPARC/NRP1/RTN4/GPX1/TGFB1/HIF1A/PFN1/RAB13/APOE/ARID5B/CAP1
GO:0034765	GO:0034765	regulation of ion transmembrane transport	34	0.510526293801482	1.69962937668257	0.00245279301840257	0.0289044824325479	0.0220219806605804	269	tags=50%, list=22%, signal=40%	ITGB1/FLNA/RRAD/GSTO1/CAV1/YWHAQ/PRNP/FKBP1A/FXYD5/PHB2/PARK7/CACNA2D4/CD63/CLIC4/TMSB4X/CALM1/GOPC
GO:0034762	GO:0034762	regulation of transmembrane transport	43	0.482293329217685	1.66926925749271	0.00257910892746594	0.030195671404033	0.0230057221486196	306	tags=51%, list=25%, signal=40%	FABP5/ITGB1/FLNA/RRAD/IL1B/GSTO1/CAV1/YWHAQ/PRNP/FKBP1A/FXYD5/PHB2/PARK7/CACNA2D4/CD63/CLIC4/TMSB4X/ACTB/CALM1/GOPC/ENPP1/OSBPL8
GO:0001763	GO:0001763	morphogenesis of a branching structure	16	0.617063048191018	1.80158061841323	0.00279170358959979	0.0322848558929397	0.0245974469102877	300	tags=69%, list=25%, signal=52%	TGM2/AREG/MMP14/NRP1/RTN4/PHB2/CTSZ/CLIC4/TNC/SNAI2/FOXD1
GO:0002263	GO:0002263	cell activation involved in immune response	99	0.404174211448311	1.50813482881761	0.00279336523532922	0.0322848558929397	0.0245974469102877	314	tags=41%, list=26%, signal=33%	LGALS1/ALDOA/FABP5/TUBB/CD44/LAT/PGAM1/CTSB/SLC2A3/GLIPR1/PSMB1/SERPINB3/RAC2/CKAP4/SERPINA1/TGFB1/S100A9/IL33/CCT2/CTSC/PSMD2/CTSZ/CAP1/RAB31/CCL3/NPC2/CD63/PSAP/PLAU/S100A13/EEF1A1/FTL/PA2G4/CD59/RAP1B/HSP90AB1/CTSA/CDA/PSMD14/HSPA8/TRAPPC1
GO:0044419	GO:0044419	interspecies interaction between organisms	262	0.339657986043466	1.34368397309217	0.00286736059765489	0.0329289882647883	0.0250882036871581	493	tags=50%, list=41%, signal=38%	LGALS1/MT2A/DCN/SERPINE1/ITGA5/AKAP12/ITGB1/TUBB/ENO1/SPARC/FLNA/MSN/CEBPB/CD44/STMN1/RPL6/MXRA8/GAPDH/RAN/CTSB/C1S/RPS5/RPL5/HMGA1/IL1B/TLN1/CCL3L3/CAV1/PSMB1/PRDX1/SERPINB3/PSMA7/RPS8/IFITM3/GPX1/RPS4X/AP2S1/TGFB1/RACK1/S100A9/AP2M1/PSMB2/HTRA1/PHB2/IL33/SNX3/AXL/NPM1/PSMD2/APOE/PSMB5/RPLP0/RPS6/GGT5/RPL15/CCL3/ANKRD1/RPS12/NPC2/HLA-DRA/RPS23/RPS17/IFITM2/C1R/RPS7/HMGA2/RPL4/CALM1/PTGES/RPL37A/…
GO:0002366	GO:0002366	leukocyte activation involved in immune response	98	0.407584851593343	1.52050602164233	0.00305234911522392	0.0342846906041072	0.0261210971412324	314	tags=42%, list=26%, signal=34%	LGALS1/ALDOA/FABP5/TUBB/CD44/LAT/PGAM1/CTSB/SLC2A3/GLIPR1/PSMB1/SERPINB3/RAC2/CKAP4/SERPINA1/TGFB1/S100A9/IL33/CCT2/CTSC/PSMD2/CTSZ/CAP1/RAB31/CCL3/NPC2/CD63/PSAP/PLAU/S100A13/EEF1A1/FTL/PA2G4/CD59/RAP1B/HSP90AB1/CTSA/CDA/PSMD14/HSPA8/TRAPPC1
GO:0009605	GO:0009605	response to external stimulus	244	0.347024069702551	1.36914123439622	0.00305234911522392	0.0342846906041072	0.0261210971412324	369	tags=40%, list=31%, signal=35%	MT2A/DCN/SERPINE1/TGM2/AKAP12/TUBB/ENO1/SPARC/FLNA/CEBPB/NT5E/CD44/STMN1/LOX/GAPDH/MMP14/NRP1/PDLIM7/C1S/VKORC1/HMGA1/IL1B/CCL3L3/CAV1/PSMB1/PRDX1/PSMA7/IFITM3/GPX1/RAC2/TGFB1/CKLF/S100A9/PSMB2/COL1A1/HTRA1/PHB2/IL33/SNX3/NEAT1/PLP2/RAB13/AXL/CTSC/PSMD2/CMTM3/APOE/PSMB5/PARK7/CACNA2D4/GGT5/RAB32/CCL3/ANKRD1/NPC2/CD63/HLA-DRA/MKKS/PLAU/TMSB4X/IFITM2/C1R/TNC/ATP2B1/DDT/HMGA2/CALM1/PTGES/SNAI2/HK1/T…
GO:0046365	GO:0046365	monosaccharide catabolic process	12	0.655817417035165	1.78531024500618	0.00307580708652733	0.0342846906041072	0.0261210971412324	58	tags=42%, list=5%, signal=40%	ALDOA/ENO1/TPI1/GAPDH/PGAM1
GO:0051050	GO:0051050	positive regulation of transport	94	0.405295204556842	1.50873146143301	0.00312634456219275	0.0342846906041072	0.0261210971412324	248	tags=35%, list=21%, signal=30%	SERPINE1/INHBA/ITGB1/FLNA/MSN/CEBPB/GAPDH/RAN/IL1B/GSTO1/CAV1/YWHAQ/RAC2/PRNP/TGFB1/RACK1/HIF1A/LEPROT/IL33/SGK1/AXL/MFGE8/APOE/PARK7/RAB31/CCL3/ANKRD1/CD63/TMSB4X/ATP2B1/ACTB/PLTP/CALM1
GO:0051641	GO:0051641	cellular localization	366	0.333525696883079	1.33427644302303	0.00312634456219275	0.0342846906041072	0.0261210971412324	322	tags=34%, list=27%, signal=36%	TIMP1/SERPINE1/ALDOA/SRGN/AKAP12/FABP5/ITGB1/TUBB/SPARC/FLNA/VAMP5/AREG/MSN/CD44/LAT/RPL6/PGAM1/RAN/ACTN1/MMP14/NRP1/RTN4/YBX1/CTSB/SLC2A3/RPS5/RPL5/HMGA1/IL1B/MYADM/GLIPR1/TLN1/GSTO1/CAV1/PSMB1/SERPINB3/YWHAQ/RPS8/RAC2/RPS4X/CKAP4/AP2S1/SERPINA1/PRNP/TGFB1/RACK1/TUBA1A/HIF1A/LEPROT/FKBP1A/S100A9/AP2M1/IGF2/COL1A1/PHB2/SNX3/TUBA1B/CCT2/RAB13/CTSC/NPM1/TMSB10/PSMD2/APOE/RPLP0/RPS6/BCAP29/ANXA5/PAR…
GO:0008037	GO:0008037	cell recognition	20	0.580081846699448	1.78410506813497	0.00313165130663695	0.0342846906041072	0.0261210971412324	158	tags=40%, list=13%, signal=35%	PAEP/VCAN/ALDOA/MSN/NRP1/RTN4/CCT2/MFGE8
GO:0019319	GO:0019319	hexose biosynthetic process	13	0.656504611795632	1.83463334642137	0.00313753408190665	0.0342846906041072	0.0261210971412324	58	tags=38%, list=5%, signal=37%	ALDOA/ENO1/TPI1/GAPDH/PGAM1
GO:0046364	GO:0046364	monosaccharide biosynthetic process	13	0.656504611795632	1.83463334642137	0.00313753408190665	0.0342846906041072	0.0261210971412324	58	tags=38%, list=5%, signal=37%	ALDOA/ENO1/TPI1/GAPDH/PGAM1
GO:0046649	GO:0046649	lymphocyte activation	65	0.436390591979523	1.57888519107082	0.00316334229343525	0.0343584708136371	0.0261773094035067	154	tags=28%, list=13%, signal=26%	LGALS1/INHBA/ITGB1/MSN/CEBPB/CD44/LAT/MMP14/IL1B/CAV1/PRDX1/RAC2/PRNP/TGFB1/FKBP1A/IGF2/PHB2/AXL
GO:0061138	GO:0061138	morphogenesis of a branching epithelium	14	0.623587840612623	1.77091678067863	0.00321079317609034	0.0346650305179095	0.0264108735883889	300	tags=71%, list=25%, signal=54%	TGM2/AREG/MMP14/NRP1/PHB2/CTSZ/CLIC4/TNC/SNAI2/FOXD1
GO:0007162	GO:0007162	negative regulation of cell adhesion	33	0.509694987475124	1.69129627270111	0.00325232524836574	0.0349044191833538	0.0265932609593816	132	tags=30%, list=11%, signal=28%	LGALS1/SERPINE1/TGFBI/CEBPB/MMP14/MYADM/PRNP/TGFB1/COL1A1/FXYD5
GO:1901342	GO:1901342	regulation of vasculature development	27	0.530809254547993	1.71474176001187	0.00336165112985377	0.0358642425273748	0.027324538925314	137	tags=33%, list=11%, signal=30%	DCN/SERPINE1/ITGA5/ITGB1/SPARC/NRP1/IL1B/HIF1A/TNFRSF12A
GO:0010469	GO:0010469	regulation of signaling receptor activity	13	0.654433542734639	1.82884564547644	0.00338361180989938	0.0358861887838152	0.0273412595165244	63	tags=38%, list=5%, signal=37%	SERPINE1/ITGB1/AREG/ERRFI1/NRP1
GO:0042127	GO:0042127	regulation of cell population proliferation	139	0.378469353252469	1.45202305293353	0.00345932430766559	0.0364746299808249	0.0277895858510532	315	tags=38%, list=26%, signal=32%	TIMP1/TGM2/INHBA/ITGB1/SPARC/FLNA/AREG/ERRFI1/CEBPB/NRP1/RTN4/HMGA1/IL1B/CCL3L3/LAMB1/CAV1/CTHRC1/SERPINB3/GPX1/RAC2/RPS4X/PRNP/TGFB1/SRPX/HIF1A/NAP1L1/MALAT1/TGFB1I1/IGF2/HTRA1/PHB2/IL33/NEAT1/SGK1/NPM1/APOE/CTSZ/PLAU/S100A13/CRIP2/TNC/HMGA2/PTGES/SNAI2/IL11/SHMT2/FAP/LAMC1/PMP22/CD109/IGFBP6/HLA-DPA1/CDK4
GO:0060538	GO:0060538	skeletal muscle organ development	15	0.617734657514599	1.77875842224393	0.00352236424817433	0.0369233880201065	0.0281314892525551	197	tags=53%, list=16%, signal=45%	DCN/VAMP5/CAV1/GPX1/TGFB1/MYL6/MYL6B/ANKRD1
GO:1901136	GO:1901136	carbohydrate derivative catabolic process	20	0.577634266218998	1.77657726707606	0.00355957364243667	0.0369958774998647	0.0281867181232002	205	tags=45%, list=17%, signal=38%	DCN/VCAN/LUM/NT5E/CD44/TGFB1/HINT1/IDS/PSAP
GO:0048869	GO:0048869	cellular developmental process	334	0.328720777203196	1.31215413237896	0.00357031762893869	0.0369958774998647	0.0281867181232002	469	tags=46%, list=39%, signal=39%	LGALS1/SERPINE1/PAEP/VCAN/ITGA5/TAGLN/TGFBI/MYL9/KRT81/INHBA/ITGB1/FLNA/VAMP5/AREG/MSN/ERRFI1/CEBPB/CD44/STMN1/MXRA8/LOX/ACTN1/MMP14/NRP1/PDLIM7/RTN4/YBX1/CTSB/SPANXB1/HMGA1/IL1B/MYADM/LAMB1/CAV1/PSMB1/CTHRC1/SERPINB3/PSMA7/GPX1/RAC2/TGFB1/HIF1A/S100A4/NAP1L1/S100A9/TGFB1I1/IGF2/PSMB2/COL1A1/HTRA1/IL33/SNX3/TNFRSF12A/LIMS1/RAB13/SGK1/TBCB/AXL/RWDD1/NPM1/PSMD2/APOE/ARID5B/PSMB5/BCAP29/CTSZ/RAB32/K…
GO:0030855	GO:0030855	epithelial cell differentiation	56	0.449645105473583	1.60487753330529	0.00364431319379802	0.0373708374153765	0.0284723956137819	262	tags=39%, list=22%, signal=32%	SERPINE1/TAGLN/KRT81/FLNA/MSN/ERRFI1/CEBPB/NRP1/CTSB/IL1B/MYADM/CAV1/GPX1/HIF1A/TGFB1I1/RAB13/KRT86/PSAP/CLIC4/FAM20C/PGK1/RAP1B
GO:0040008	GO:0040008	regulation of growth	54	0.462550457445184	1.64224476812372	0.00364795750699182	0.0373708374153765	0.0284723956137819	315	tags=46%, list=26%, signal=36%	MT2A/MT1E/INHBA/ENO1/MMP14/NRP1/RTN4/TGFB1/RACK1/DCBLD2/HIF1A/S100A9/IGF2/TNFRSF12A/SGK1/APOE/UBE2E3/DUSP6/MKKS/DBN1/HMGA2/IGFBP4/ENPP1/CDA/CDK4
GO:0048522	GO:0048522	positive regulation of cellular process	465	0.324493093909858	1.3068751559031	0.00371830877156614	0.0378763317239195	0.0288575257026097	469	tags=45%, list=39%, signal=45%	LGALS1/TIMP1/DCN/SERPINE1/ITGA5/LUM/TGM2/AKAP12/MLLT11/INHBA/FABP5/ITGB1/ENO1/SPARC/FLNA/AREG/MSN/CEBPB/CD44/STMN1/LAT/GAPDH/PHLDA1/BEX3/RAN/ACTN1/MMP14/NRP1/PDLIM7/RTN4/YBX1/RPL5/HMGA1/IL1B/MYADM/UBE2M/GSTO1/CCL3L3/LAMB1/CAV1/PSMB1/CTHRC1/SERPINB3/YWHAQ/PSMA7/GPX1/RAC2/RPS4X/PRNP/TGFB1/RACK1/SRPX/HIF1A/LEPROT/FKBP1A/G0S2/S100A4/NAP1L1/MALAT1/S100A9/TGFB1I1/IGF2/PSMB2/COL1A1/HTRA1/PHB2/IL33/SNX3/…
GO:0045765	GO:0045765	regulation of angiogenesis	26	0.544588809461752	1.75361960559349	0.00378335964281134	0.0381379099670256	0.0290568190483512	137	tags=35%, list=11%, signal=31%	DCN/SERPINE1/ITGA5/ITGB1/SPARC/NRP1/IL1B/HIF1A/TNFRSF12A
GO:0042063	GO:0042063	gliogenesis	23	0.553536043940897	1.73793976920152	0.00381864486227798	0.0381379099670256	0.0290568190483512	134	tags=39%, list=11%, signal=35%	AREG/MXRA8/MMP14/RTN4/IL1B/LAMB1/TGFB1/S100A9/IL33
GO:0044283	GO:0044283	small molecule biosynthetic process	74	0.42323562361037	1.5450231348612	0.00382966666529808	0.0381379099670256	0.0290568190483512	338	tags=45%, list=28%, signal=34%	DCN/VCAN/ALDOA/FABP5/ENO1/NT5E/TPI1/GAPDH/PGAM1/RAN/IL1B/PLOD2/GPX1/TGFB1/HINT1/APOE/PARK7/GGT5/ATIC/PLTP/DSE/PTGES/PGK1/SNAI2/SHMT2/ENPP1/SEC14L2/CDA/NME4/ACOT7/HACD1/NME1/UPP1
GO:0009259	GO:0009259	ribonucleotide metabolic process	43	0.472996577545154	1.63709219672624	0.00384117868934206	0.0381379099670256	0.0290568190483512	342	tags=53%, list=28%, signal=40%	ALDOA/ENO1/NT5E/TPI1/GAPDH/PGAM1/RAN/TGFB1/HIF1A/HINT1/TMSB4X/ATIC/PGK1/HK1/AK1/ENPP1/SLC26A2/NME4/ACOT7/HACD1/NME1/UPP1/TPST2
GO:0070167	GO:0070167	regulation of biomineral tissue development	12	0.643903125074606	1.75287635876488	0.00387090267552173	0.0381379099670256	0.0290568190483512	291	tags=75%, list=24%, signal=57%	SRGN/CEBPB/TGFB1/HIF1A/CCL3/ATP2B1/ANKH/FAM20C/ENPP1
GO:0110149	GO:0110149	regulation of biomineralization	12	0.643903125074606	1.75287635876488	0.00387090267552173	0.0381379099670256	0.0290568190483512	291	tags=75%, list=24%, signal=57%	SRGN/CEBPB/TGFB1/HIF1A/CCL3/ATP2B1/ANKH/FAM20C/ENPP1
GO:0050731	GO:0050731	positive regulation of peptidyl-tyrosine phosphorylation	16	0.606218754866844	1.76991956087544	0.00395656996419937	0.0387700850296276	0.0295384656938226	125	tags=44%, list=10%, signal=40%	ITGA5/AREG/CD44/NRP1/PRNP/TGFB1/IGF2
GO:1901700	GO:1901700	response to oxygen-containing compound	152	0.366317314916193	1.41036134823427	0.00405274722825956	0.0394035940472587	0.0300211286637316	467	tags=52%, list=39%, signal=36%	LGALS1/TIMP1/DCN/SERPINE1/AKAP12/INHBA/SPARC/FLNA/AREG/MSN/ERRFI1/CEBPB/IL1B/CAV1/PRDX1/GPX1/PRNP/TGFB1/RACK1/HIF1A/LEPROT/S100A9/IGF2/COL1A1/PHB2/RAB13/AXL/RWDD1/APOE/PARK7/GGT5/RAB31/CCL3/ANKRD1/PSAP/FBXO32/TNC/ATP2B1/ACTB/PTGES/SNAI2/GNAS/RAP1B/RPL10A/TFPI/HSP90AB1/SHMT2/ENPP1/PSMD14/OSBPL8/CDK4/GJB2/AGTRAP/WNT5B/NME1/TXN/PTPN1/SPON2/ZFP36L1/PAWR/VCP/DKK1/THBD/LAMTOR5/ABL2/PINK1/PTPRE/AP3S1/CS…
GO:0001525	GO:0001525	angiogenesis	46	0.475099237038683	1.65595023784254	0.00406492983515814	0.0394035940472587	0.0300211286637316	307	tags=46%, list=26%, signal=35%	DCN/SERPINE1/ITGA5/TGFBI/ITGB1/SPARC/MMP14/NRP1/IL1B/CAV1/GPX1/HIF1A/TNFRSF12A/MFGE8/CLIC4/HMGA2/PGK1/ELK3/ANGPTL4/FAP/GADD45A
GO:0018108	GO:0018108	peptidyl-tyrosine phosphorylation	30	0.514497447996018	1.68748363552082	0.00419840914933349	0.040479848643039	0.0308411142126665	154	tags=37%, list=13%, signal=33%	ITGA5/AREG/ERRFI1/CD44/NRP1/CAV1/PRNP/TGFB1/RACK1/IGF2/AXL
GO:0048732	GO:0048732	gland development	37	0.482494675787558	1.63117064081171	0.00424815077443016	0.0405666497831716	0.0309072469667741	283	tags=49%, list=24%, signal=38%	TGM2/AREG/MSN/CEBPB/NRP1/RTN4/CAV1/GPX1/TGFB1/HIF1A/IGF2/PHB2/ARID5B/PSAP/TNC/SNAI2/RPL10/CITED2
GO:0051216	GO:0051216	cartilage development	21	0.564716569736537	1.74342661096966	0.0042524108757734	0.0405666497831716	0.0309072469667741	259	tags=52%, list=22%, signal=42%	TIMP1/TGFBI/LUM/CD44/TGFB1/HIF1A/COL1A1/MKKS/HMGA2/SNAI2/GNAS
GO:0006952	GO:0006952	defense response	155	0.365007394686617	1.40557406691978	0.00442454890842288	0.0419866404309813	0.0319891209168524	369	tags=41%, list=31%, signal=33%	TIMP1/MT2A/SERPINE1/TGM2/INHBA/ITGB1/TUBB/FLNA/CEBPB/NT5E/CD44/LAT/GAPDH/C1S/IL1B/CCL3L3/PSMB1/PRDX1/PSMA7/IFITM3/GPX1/SERPINA1/TGFB1/HIF1A/S100A9/PSMB2/HTRA1/PHB2/IL33/NEAT1/AXL/CTSC/PSMD2/APOE/PSMB5/PARK7/GGT5/CCL3/HLA-DRA/TMSB4X/IFITM2/C1R/DDT/PTGES/HK1/IGFBP4/HSP90AB1/SHMT2/SKP1/PSMB6/PSMD14/HLA-DPA1/ACTR3/IL6ST/HLA-DQA1/IFI16/COTL1/PTPN1/SPON2/PSMD8/FCER1G/TREM1/HMGB3/FNDC4
GO:0016049	GO:0016049	cell growth	38	0.486492864947475	1.65010743108459	0.00447371056296091	0.042070699855412	0.0320531647904444	299	tags=47%, list=25%, signal=37%	INHBA/ITGB1/ENO1/MMP14/NRP1/RTN4/TGFB1/RACK1/DCBLD2/S100A9/TNFRSF12A/SGK1/APOE/DBN1/IGFBP4/HSP90AB1/ENPP1/CDA
GO:0006753	GO:0006753	nucleoside phosphate metabolic process	55	0.447364433638416	1.5933044095648	0.00450340824852719	0.042070699855412	0.0320531647904444	342	tags=49%, list=28%, signal=37%	ALDOA/NNMT/ENO1/NT5E/TPI1/GAPDH/PGAM1/RAN/GPX1/TGFB1/HIF1A/HINT1/PARK7/TMSB4X/ATIC/PGK1/HK1/AK1/ENPP1/SLC26A2/CDA/NME4/ACOT7/HACD1/NME1/UPP1/TPST2
GO:0009117	GO:0009117	nucleotide metabolic process	55	0.447364433638416	1.5933044095648	0.00450340824852719	0.042070699855412	0.0320531647904444	342	tags=49%, list=28%, signal=37%	ALDOA/NNMT/ENO1/NT5E/TPI1/GAPDH/PGAM1/RAN/GPX1/TGFB1/HIF1A/HINT1/PARK7/TMSB4X/ATIC/PGK1/HK1/AK1/ENPP1/SLC26A2/CDA/NME4/ACOT7/HACD1/NME1/UPP1/TPST2
GO:0031214	GO:0031214	biomineral tissue development	16	0.602397437888269	1.75876282312296	0.00464219518960968	0.0429224509070064	0.0327021037648617	291	tags=69%, list=24%, signal=53%	SRGN/CEBPB/LOX/TGFB1/HIF1A/COL1A1/CCL3/ATP2B1/ANKH/FAM20C/ENPP1
GO:0110148	GO:0110148	biomineralization	16	0.602397437888269	1.75876282312296	0.00464219518960968	0.0429224509070064	0.0327021037648617	291	tags=69%, list=24%, signal=53%	SRGN/CEBPB/LOX/TGFB1/HIF1A/COL1A1/CCL3/ATP2B1/ANKH/FAM20C/ENPP1
GO:0043491	GO:0043491	protein kinase B signaling	29	0.522257647616115	1.69989273294934	0.00474238319430205	0.0436250862210541	0.0332374332361126	358	tags=62%, list=30%, signal=45%	ITGB1/AREG/LOX/RTN4/IL1B/GPX1/RAC2/TGFB1/RACK1/IGF2/AXL/PARK7/CCL3/HSP90AB1/OSBPL8/TXN/ZFP36L1/CAVIN3
GO:0065009	GO:0065009	regulation of molecular function	255	0.336114409081313	1.32675682402884	0.00479635132907389	0.0438975707935037	0.0334450359841914	586	tags=61%, list=49%, signal=40%	TIMP1/SERPINE1/TPM2/COL6A3/ITGB1/FLNA/AREG/ERRFI1/CD44/STMN1/LAT/LOX/GAPDH/RRAD/BEX3/RAN/NRP1/CTSB/RPL5/IL1B/GSTO1/CCL3L3/CAV1/CTHRC1/SERPINB3/GPX1/RAC2/SERPINA1/PRNP/TGFB1/RACK1/HIF1A/FKBP1A/S100A9/IGF2/FXYD5/PHB2/LIMS1/PFN1/CCT2/SGK1/AXL/RWDD1/NPM1/PSMD2/SPOCD1/APOE/ARID5B/ANXA5/PARK7/CTSZ/CAP1/CCL3/PSAP/DUSP6/MKKS/PLAU/TMSB4X/EEF1A1/RSU1/CCT4/SCG5/RPS7/ACTB/HMGA2/DNAJA1/CALM1/ITPRIP/GNAS/ADRM1…
GO:0045861	GO:0045861	negative regulation of proteolysis	42	0.471092262175192	1.62460614156617	0.00489025335910659	0.044530943467016	0.0339275950751414	108	tags=26%, list=9%, signal=25%	TIMP1/SERPINE1/COL6A3/CD44/GAPDH/BEX3/RPL5/SERPINB3/GPX1/SERPINA1/PRNP
GO:0006898	GO:0006898	receptor-mediated endocytosis	27	0.52249112640425	1.68787063526979	0.00492425403118253	0.0446152262222216	0.0339918091017889	201	tags=41%, list=17%, signal=35%	SERPINE1/ITGB1/SPARC/PDLIM7/CAV1/AP2S1/AP2M1/APOE/CAP1/RAB31/CD63
GO:0032963	GO:0032963	collagen metabolic process	15	0.608838650541203	1.7531424929193	0.00505682381914164	0.0455872667295619	0.0347323951788413	127	tags=47%, list=11%, signal=42%	ITGB1/ERRFI1/MMP14/CTSB/TGFB1/HIF1A/COL1A1
GO:0043473	GO:0043473	pigmentation	11	0.641590458507679	1.72955709860908	0.0051668657649379	0.0461495553767408	0.0351607961973592	291	tags=73%, list=24%, signal=56%	SPARC/RACK1/RAB32/CD63/DCTN2/MKKS/SNAI2/ENPP1
GO:0099173	GO:0099173	postsynapse organization	10	0.668004844461454	1.75886777155921	0.00517038834503696	0.0461495553767408	0.0351607961973592	304	tags=80%, list=25%, signal=60%	SRGN/ACTN1/NRP1/PRNP/APOE/DBN1/ACTB/HSPA8
GO:0032409	GO:0032409	regulation of transporter activity	25	0.541477007445981	1.72974321235914	0.00528382122641081	0.0469297028138852	0.0357551812313514	269	tags=56%, list=22%, signal=44%	ITGB1/RRAD/GSTO1/CAV1/PRNP/FKBP1A/FXYD5/PHB2/SGK1/PARK7/TMSB4X/ACTB/CALM1/GOPC
GO:0048608	GO:0048608	reproductive structure development	37	0.47858834321996	1.61796449509184	0.00537595206255685	0.0472821539940976	0.0360237095847841	319	tags=51%, list=27%, signal=39%	DCN/INHBA/FLNA/CEBPB/MMP14/CTSB/HIF1A/IGF2/HTRA1/RAB13/AXL/ARID5B/PSAP/MKKS/TNC/HSP90AB1/CITED2/RHOBTB3/GJB2
GO:0061458	GO:0061458	reproductive system development	37	0.47858834321996	1.61796449509184	0.00537595206255685	0.0472821539940976	0.0360237095847841	319	tags=51%, list=27%, signal=39%	DCN/INHBA/FLNA/CEBPB/MMP14/CTSB/HIF1A/IGF2/HTRA1/RAB13/AXL/ARID5B/PSAP/MKKS/TNC/HSP90AB1/CITED2/RHOBTB3/GJB2
