# Supplementary material for: Single-cell RNA-seq reveals the genesis and heterogeneity of tumor microenvironment in pancreatic undifferentiated carcinoma with osteoclast-like giant-cells
Source: Mol Cancer. 2022 Jun 22;21:133. doi: 10.1186/s12943-022-01596-8 (PMC9214989; doi:10.1186/s12943-022-01596-8)
Supplement: Supplementary file 15 — Additional file 15: Table S7. DEGs of clusters 3 in figure 3 at the resolution of 0.1. [file 12943_2022_1596_MOESM15_ESM.csv]

Table S7 DEGs of clusters 3 in figure 3 at the resolution of 0.1
	p_val	avg_log2FC	pct.1	pct.2	p_val_adj	cluster	gene
C3	5.36E-52	1.224296145	0.759	0.042	1.10E-47	0	C3
AC090204.1	4.95E-46	0.276934434	0.69	0.03	1.02E-41	0	AC090204.1
ACO1	3.92E-43	0.415683787	0.816	0.103	8.08E-39	0	ACO1
OTUD5	5.92E-43	0.421958474	0.839	0.122	1.22E-38	0	OTUD5
FAM20C	9.36E-43	0.681921384	0.902	0.163	1.93E-38	0	FAM20C
NDUFAF4	1.08E-42	0.35401144	0.822	0.106	2.22E-38	0	NDUFAF4
ETFRF1	1.51E-42	0.324895392	0.822	0.114	3.10E-38	0	ETFRF1
GLRX2	2.60E-42	0.380993717	0.822	0.122	5.37E-38	0	GLRX2
HINT2	4.14E-41	0.250233786	0.81	0.11	8.53E-37	0	HINT2
CSF1	8.37E-41	0.647569014	0.764	0.095	1.72E-36	0	CSF1
MGST1	1.02E-40	0.581319166	0.713	0.068	2.10E-36	0	MGST1
COPS3	1.27E-40	0.293668912	0.828	0.125	2.62E-36	0	COPS3
RBMX2	2.05E-40	0.27444442	0.828	0.125	4.22E-36	0	RBMX2
FAM104B	2.55E-40	0.251693256	0.73	0.08	5.26E-36	0	FAM104B
HSD17B4	2.62E-40	0.300164621	0.793	0.106	5.40E-36	0	HSD17B4
SLC35A2	1.06E-39	0.318681088	0.793	0.114	2.18E-35	0	SLC35A2
MRPL2	1.42E-39	0.31973918	0.839	0.144	2.92E-35	0	MRPL2
AK6	2.30E-39	0.427558913	0.891	0.167	4.74E-35	0	AK6
SLC35B2	2.36E-39	0.266626651	0.828	0.122	4.87E-35	0	SLC35B2
TSPAN6	2.85E-39	0.303419479	0.816	0.118	5.88E-35	0	TSPAN6
OSTM1	4.87E-39	0.351699357	0.885	0.152	1.00E-34	0	OSTM1
NUDT2	5.34E-39	0.285298322	0.833	0.144	1.10E-34	0	NUDT2
AIFM2	9.12E-39	0.319780753	0.695	0.065	1.88E-34	0	AIFM2
SIL1	1.16E-38	0.420267454	0.868	0.167	2.39E-34	0	SIL1
ALDH2	1.92E-38	0.439456282	0.805	0.125	3.96E-34	0	ALDH2
MTRF1L	1.93E-38	0.311763402	0.828	0.137	3.97E-34	0	MTRF1L
CDC73	2.20E-38	0.261145592	0.822	0.129	4.53E-34	0	CDC73
CORO1B	2.69E-38	0.563255357	0.937	0.205	5.54E-34	0	CORO1B
BBX	2.78E-38	0.610413355	0.92	0.19	5.73E-34	0	BBX
MRPS22	5.86E-38	0.314398966	0.805	0.137	1.21E-33	0	MRPS22
ELK1	6.68E-38	0.272365812	0.741	0.095	1.38E-33	0	ELK1
HPRT1	6.79E-38	0.29698826	0.833	0.148	1.40E-33	0	HPRT1
PTGER2	8.05E-38	0.362578857	0.575	0.027	1.66E-33	0	PTGER2
HLTF	1.13E-37	0.372801337	0.851	0.144	2.34E-33	0	HLTF
LYPLAL1	1.31E-37	0.264271444	0.764	0.11	2.70E-33	0	LYPLAL1
NAXE	1.36E-37	0.286282172	0.902	0.175	2.81E-33	0	NAXE
KIFAP3	1.57E-37	0.330445008	0.822	0.133	3.23E-33	0	KIFAP3
COPS4	1.70E-37	0.25739269	0.759	0.106	3.51E-33	0	COPS4
PPA2	3.10E-37	0.258875124	0.782	0.122	6.39E-33	0	PPA2
FPR1	3.83E-37	0.369729523	0.632	0.049	7.90E-33	0	FPR1
RNF5	4.06E-37	0.28980996	0.885	0.175	8.36E-33	0	RNF5
ULBP2	5.19E-37	0.30433244	0.805	0.133	1.07E-32	0	ULBP2
SHB	5.23E-37	0.252752485	0.805	0.125	1.08E-32	0	SHB
FAM173A	9.25E-37	0.352375389	0.828	0.148	1.91E-32	0	FAM173A
HMGXB3	1.17E-36	0.480307291	0.885	0.183	2.42E-32	0	HMGXB3
MAOB	1.19E-36	0.28750435	0.799	0.129	2.45E-32	0	MAOB
MPZL1	1.49E-36	0.297288924	0.828	0.141	3.07E-32	0	MPZL1
AK3	2.16E-36	0.304113208	0.805	0.129	4.45E-32	0	AK3
CXXC5	2.56E-36	0.425019179	0.793	0.129	5.28E-32	0	CXXC5
TSPAN9	3.14E-36	0.408256239	0.782	0.137	6.48E-32	0	TSPAN9
NDUFB5	3.33E-36	0.398786935	0.908	0.194	6.87E-32	0	NDUFB5
SNX2	4.96E-36	0.310426656	0.885	0.183	1.02E-31	0	SNX2
LRPAP1	7.02E-36	0.357340968	0.879	0.179	1.45E-31	0	LRPAP1
G6PD	9.92E-36	0.373103484	0.77	0.125	2.04E-31	0	G6PD
PSMB9	1.06E-35	0.658408602	0.897	0.194	2.19E-31	0	PSMB9
SH3BP5	1.21E-35	0.313262804	0.724	0.103	2.48E-31	0	SH3BP5
FLJ22447	1.63E-35	1.075529863	0.718	0.114	3.37E-31	0	FLJ22447
ZPR1	1.76E-35	0.2505843	0.856	0.16	3.62E-31	0	ZPR1
HAGH	2.58E-35	0.278138597	0.862	0.167	5.31E-31	0	HAGH
ERG28	2.69E-35	0.261979566	0.81	0.137	5.54E-31	0	ERG28
CREB3	3.22E-35	0.392031319	0.822	0.16	6.65E-31	0	CREB3
PIGF	5.79E-35	0.278349621	0.713	0.099	1.19E-30	0	PIGF
PTS	6.09E-35	0.370500639	0.891	0.186	1.26E-30	0	PTS
PLEKHA5	6.95E-35	0.268621442	0.787	0.129	1.43E-30	0	PLEKHA5
MAP1A	7.65E-35	0.358129861	0.523	0.019	1.58E-30	0	MAP1A
TMEM9	9.93E-35	0.275201689	0.822	0.152	2.05E-30	0	TMEM9
ALG3	1.02E-34	0.376374902	0.845	0.171	2.11E-30	0	ALG3
C1S	1.13E-34	1.111639998	0.891	0.228	2.34E-30	0	C1S
HRH1	1.16E-34	0.307639696	0.753	0.125	2.38E-30	0	HRH1
PITHD1	1.27E-34	0.407152966	0.891	0.194	2.61E-30	0	PITHD1
C1R	1.87E-34	0.927392917	0.833	0.183	3.85E-30	0	C1R
RDH11	2.60E-34	0.296231492	0.816	0.148	5.35E-30	0	RDH11
PQBP1	2.70E-34	0.422670864	0.925	0.213	5.56E-30	0	PQBP1
TUBB2B	2.84E-34	0.396039376	0.609	0.061	5.85E-30	0	TUBB2B
TOMM40	3.03E-34	0.270419009	0.839	0.167	6.24E-30	0	TOMM40
SLC26A2	3.08E-34	0.526945317	0.845	0.175	6.34E-30	0	SLC26A2
GTF2F2	3.40E-34	0.257842881	0.845	0.163	7.00E-30	0	GTF2F2
ARL4D	3.49E-34	0.279686146	0.77	0.125	7.19E-30	0	ARL4D
ACSL5	4.21E-34	0.328707385	0.718	0.106	8.68E-30	0	ACSL5
CENPX	4.57E-34	0.321765817	0.81	0.148	9.42E-30	0	CENPX
CSGALNACT1	5.21E-34	0.275545148	0.684	0.087	1.07E-29	0	CSGALNACT1
PIGP	9.65E-34	0.291046562	0.874	0.183	1.99E-29	0	PIGP
NIT2	1.08E-33	0.305547681	0.845	0.183	2.23E-29	0	NIT2
PPIC	1.12E-33	0.413773342	0.862	0.175	2.32E-29	0	PPIC
ZC3H12A	1.18E-33	0.41681102	0.822	0.167	2.43E-29	0	ZC3H12A
EGFR	1.24E-33	0.261522586	0.753	0.122	2.55E-29	0	EGFR
PODNL1	1.30E-33	0.512522559	0.707	0.106	2.67E-29	0	PODNL1
GEM	1.84E-33	0.473611851	0.874	0.183	3.80E-29	0	GEM
ABI2	3.72E-33	0.258443944	0.776	0.133	7.68E-29	0	ABI2
VASN	4.55E-33	0.374744211	0.77	0.144	9.37E-29	0	VASN
SERPINA1	4.60E-33	1.698182065	0.971	0.388	9.48E-29	0	SERPINA1
ACOT13	4.63E-33	0.360413214	0.891	0.202	9.54E-29	0	ACOT13
SNRNP200	4.93E-33	0.265814549	0.839	0.16	1.02E-28	0	SNRNP200
MSRB1	4.98E-33	0.338980615	0.839	0.163	1.03E-28	0	MSRB1
ECI2	7.79E-33	0.386876217	0.833	0.19	1.61E-28	0	ECI2
HDDC2	1.16E-32	0.284960952	0.874	0.205	2.39E-28	0	HDDC2
BAMBI	1.21E-32	0.844105133	0.833	0.19	2.49E-28	0	BAMBI
NKAP	1.24E-32	0.303071518	0.868	0.19	2.56E-28	0	NKAP
MBD4	2.08E-32	0.266568252	0.839	0.171	4.28E-28	0	MBD4
BTN3A2	2.08E-32	0.32406605	0.799	0.152	4.28E-28	0	BTN3A2
MRPS10	2.45E-32	0.320583264	0.902	0.198	5.04E-28	0	MRPS10
RRAGA	2.61E-32	0.527262128	0.908	0.232	5.37E-28	0	RRAGA
SUCLG1	3.02E-32	0.416108988	0.908	0.224	6.21E-28	0	SUCLG1
SPSB1	3.67E-32	0.288031463	0.805	0.156	7.57E-28	0	SPSB1
OXA1L	3.80E-32	0.361831725	0.856	0.19	7.84E-28	0	OXA1L
FUCA2	3.94E-32	0.487863709	0.851	0.202	8.12E-28	0	FUCA2
DPP3	4.15E-32	0.253933337	0.644	0.084	8.55E-28	0	DPP3
CLU	5.70E-32	0.275353639	0.506	0.027	1.18E-27	0	CLU
HCAR2	6.93E-32	0.257374992	0.557	0.042	1.43E-27	0	HCAR2
PARP14	7.47E-32	0.340024663	0.879	0.186	1.54E-27	0	PARP14
AIM2	1.25E-31	0.264597881	0.724	0.114	2.59E-27	0	AIM2
SKAP2	1.47E-31	0.31001057	0.925	0.228	3.03E-27	0	SKAP2
PFDN6	1.53E-31	0.27955068	0.891	0.202	3.15E-27	0	PFDN6
M6PR	1.54E-31	0.362780318	0.954	0.243	3.17E-27	0	M6PR
BLVRA	1.55E-31	0.344148138	0.879	0.198	3.20E-27	0	BLVRA
ACOT9	1.59E-31	0.27390764	0.833	0.175	3.29E-27	0	ACOT9
IL20RA	1.61E-31	0.250124597	0.615	0.072	3.31E-27	0	IL20RA
MRPL24	1.71E-31	0.315898398	0.833	0.186	3.53E-27	0	MRPL24
NELFE	2.41E-31	0.301234895	0.897	0.221	4.97E-27	0	NELFE
NEU1	2.46E-31	0.320152266	0.891	0.209	5.07E-27	0	NEU1
DUSP10	2.49E-31	0.269431055	0.822	0.167	5.13E-27	0	DUSP10
CEMIP	3.02E-31	0.829640555	0.58	0.072	6.21E-27	0	CEMIP
FKBP7	3.12E-31	0.285486794	0.753	0.133	6.43E-27	0	FKBP7
KDM5B	3.46E-31	0.312410101	0.856	0.186	7.14E-27	0	KDM5B
HSD17B10	3.58E-31	0.391156297	0.925	0.232	7.38E-27	0	HSD17B10
MRPL3	4.45E-31	0.288036033	0.891	0.221	9.17E-27	0	MRPL3
MYC	4.56E-31	0.3572195	0.776	0.156	9.39E-27	0	MYC
TNFSF10	4.63E-31	0.818413066	0.793	0.179	9.54E-27	0	TNFSF10
BMS1	5.48E-31	0.301171443	0.799	0.156	1.13E-26	0	BMS1
LAGE3	6.83E-31	0.324599074	0.885	0.205	1.41E-26	0	LAGE3
APOC1	7.70E-31	1.076850812	0.695	0.129	1.59E-26	0	APOC1
SIGLEC15	7.95E-31	0.470333198	0.626	0.08	1.64E-26	0	SIGLEC15
GBF1	8.68E-31	0.278334873	0.753	0.137	1.79E-26	0	GBF1
GGT5	9.18E-31	0.628740661	0.833	0.183	1.89E-26	0	GGT5
CYLD	9.44E-31	0.320723228	0.874	0.194	1.95E-26	0	CYLD
MALSU1	1.23E-30	0.252086668	0.879	0.205	2.53E-26	0	MALSU1
SEC11C	1.39E-30	0.398110101	0.879	0.217	2.86E-26	0	SEC11C
C12orf10	1.48E-30	0.251239698	0.92	0.236	3.05E-26	0	C12orf10
SRPX2	1.55E-30	0.422293248	0.782	0.148	3.18E-26	0	SRPX2
AKIRIN2	2.03E-30	0.297982875	0.851	0.19	4.19E-26	0	AKIRIN2
TMEM179B	2.14E-30	0.307023776	0.885	0.202	4.41E-26	0	TMEM179B
DTD1	2.18E-30	0.252658463	0.81	0.163	4.49E-26	0	DTD1
CCDC80	2.34E-30	0.351893811	0.707	0.125	4.83E-26	0	CCDC80
AAMP	2.64E-30	0.329014676	0.891	0.205	5.44E-26	0	AAMP
PDCD6	2.65E-30	0.351698478	0.902	0.224	5.46E-26	0	PDCD6
GLA	4.38E-30	0.296082945	0.724	0.133	9.03E-26	0	GLA
NDUFS2	5.62E-30	0.392727509	0.931	0.24	1.16E-25	0	NDUFS2
GRHPR	7.21E-30	0.415568773	0.891	0.236	1.49E-25	0	GRHPR
GSTM4	7.36E-30	0.267493744	0.529	0.046	1.52E-25	0	GSTM4
FUT8	7.49E-30	0.325019915	0.839	0.198	1.54E-25	0	FUT8
FBN2	1.04E-29	0.399776649	0.638	0.095	2.14E-25	0	FBN2
SDF2L1	1.12E-29	0.308389272	0.862	0.19	2.30E-25	0	SDF2L1
KRR1	1.33E-29	0.315955944	0.931	0.24	2.75E-25	0	KRR1
IDH3G	1.36E-29	0.343008883	0.925	0.228	2.81E-25	0	IDH3G
PJA2	1.38E-29	0.288636491	0.902	0.221	2.84E-25	0	PJA2
GUSB	1.71E-29	0.510222791	0.937	0.24	3.52E-25	0	GUSB
HTRA1	1.72E-29	0.804921095	0.868	0.213	3.55E-25	0	HTRA1
FOSL1	1.75E-29	0.356654773	0.879	0.221	3.61E-25	0	FOSL1
HMGN3	1.94E-29	0.313609727	0.891	0.221	3.99E-25	0	HMGN3
LUM	2.07E-29	1.931109436	0.92	0.354	4.27E-25	0	LUM
ARL2BP	2.63E-29	0.284481929	0.862	0.209	5.41E-25	0	ARL2BP
GCLM	2.87E-29	0.361379474	0.822	0.183	5.91E-25	0	GCLM
GINM1	2.91E-29	0.272599918	0.908	0.221	5.99E-25	0	GINM1
RBBP7	3.51E-29	0.312503795	0.856	0.198	7.23E-25	0	RBBP7
ERLEC1	3.85E-29	0.281095911	0.902	0.221	7.93E-25	0	ERLEC1
PLK3	4.31E-29	0.376446862	0.902	0.224	8.89E-25	0	PLK3
TNFSF9	5.11E-29	0.367376292	0.718	0.129	1.05E-24	0	TNFSF9
PSMB8	6.81E-29	0.645923661	0.943	0.281	1.40E-24	0	PSMB8
SLC12A8	7.55E-29	0.446007962	0.54	0.061	1.56E-24	0	SLC12A8
STAT1	1.05E-28	0.274134205	0.816	0.179	2.16E-24	0	STAT1
UQCC2	1.20E-28	0.427094245	0.925	0.259	2.47E-24	0	UQCC2
TNS3	1.34E-28	0.304002396	0.891	0.202	2.76E-24	0	TNS3
DNAJB9	1.45E-28	0.299093398	0.862	0.202	2.98E-24	0	DNAJB9
CD47	1.67E-28	0.468992738	0.908	0.251	3.44E-24	0	CD47
CLDND1	2.47E-28	0.452792739	0.92	0.251	5.08E-24	0	CLDND1
TTC1	2.57E-28	0.283076058	0.914	0.24	5.29E-24	0	TTC1
EGR3	3.60E-28	0.311286734	0.81	0.183	7.42E-24	0	EGR3
HUWE1	6.31E-28	0.378424989	0.879	0.213	1.30E-23	0	HUWE1
HMGB3	7.13E-28	0.346173193	0.897	0.232	1.47E-23	0	HMGB3
ISOC2	7.46E-28	0.353178374	0.897	0.243	1.54E-23	0	ISOC2
PFN2	8.97E-28	0.260233747	0.845	0.186	1.85E-23	0	PFN2
ATP5G1	9.54E-28	0.391352893	0.897	0.243	1.97E-23	0	ATP5G1
HADHB	1.13E-27	0.288320892	0.908	0.24	2.33E-23	0	HADHB
NNMT	1.20E-27	1.251831258	0.966	0.468	2.47E-23	0	NNMT
ARMCX3	1.71E-27	0.311595851	0.885	0.221	3.52E-23	0	ARMCX3
MAGED1	1.77E-27	0.480768937	0.902	0.247	3.64E-23	0	MAGED1
HEG1	1.86E-27	0.32632418	0.822	0.183	3.83E-23	0	HEG1
USP11	2.34E-27	0.296934855	0.839	0.194	4.82E-23	0	USP11
DSE	2.48E-27	0.350791759	0.897	0.232	5.11E-23	0	DSE
NFKBIZ	2.49E-27	0.597098798	0.891	0.247	5.13E-23	0	NFKBIZ
LYPD3	2.77E-27	0.312221968	0.724	0.141	5.71E-23	0	LYPD3
CCDC71L	4.55E-27	0.31270693	0.845	0.209	9.37E-23	0	CCDC71L
MT-ND4L	5.24E-27	0.299996716	0.879	0.209	1.08E-22	0	MT-ND4L
PDXK	5.46E-27	0.384058975	0.943	0.274	1.12E-22	0	PDXK
KYNU	6.60E-27	0.290152863	0.874	0.228	1.36E-22	0	KYNU
EIF3B	6.75E-27	0.327768087	0.914	0.232	1.39E-22	0	EIF3B
CTSW	8.87E-27	0.642205173	0.489	0.042	1.83E-22	0	CTSW
PDZD11	1.14E-26	0.34780508	0.908	0.247	2.35E-22	0	PDZD11
SIPA1L1	1.25E-26	0.354451012	0.943	0.255	2.57E-22	0	SIPA1L1
PSMB1	1.54E-26	0.935075078	1	0.65	3.16E-22	0	PSMB1
TMEM45A	1.64E-26	0.50940078	0.799	0.198	3.38E-22	0	TMEM45A
PSMA3	1.75E-26	0.794399089	0.954	0.342	3.61E-22	0	PSMA3
NUDT5	2.10E-26	0.347795294	0.885	0.232	4.32E-22	0	NUDT5
CARHSP1	2.20E-26	0.604813753	0.931	0.27	4.54E-22	0	CARHSP1
FAM207A	3.09E-26	0.255297636	0.856	0.213	6.37E-22	0	FAM207A
AK2	3.70E-26	0.306688174	0.902	0.259	7.63E-22	0	AK2
CD9	4.38E-26	0.996953517	0.971	0.483	9.04E-22	0	CD9
STAG2	1.30E-25	0.253076833	0.868	0.213	2.68E-21	0	STAG2
AVPI1	1.38E-25	0.320975683	0.77	0.186	2.85E-21	0	AVPI1
ADAM8	1.52E-25	0.646519009	0.914	0.285	3.14E-21	0	ADAM8
PWP1	1.84E-25	0.280660977	0.879	0.236	3.80E-21	0	PWP1
CHI3L2	2.04E-25	1.835282551	0.443	0.034	4.21E-21	0	CHI3L2
RAB32	2.21E-25	0.599748058	0.948	0.304	4.55E-21	0	RAB32
TPBG	2.68E-25	0.344184551	0.874	0.232	5.51E-21	0	TPBG
CCND3	2.92E-25	0.317933655	0.943	0.274	6.03E-21	0	CCND3
CFH	3.22E-25	0.334509037	0.701	0.148	6.63E-21	0	CFH
NDUFB6	3.48E-25	0.372047256	0.902	0.281	7.17E-21	0	NDUFB6
IKBIP	3.84E-25	0.343723404	0.937	0.27	7.91E-21	0	IKBIP
SFT2D1	4.10E-25	0.404102221	0.937	0.297	8.46E-21	0	SFT2D1
NR4A1	5.04E-25	0.920008155	0.931	0.316	1.04E-20	0	NR4A1
MT1X	5.30E-25	1.424966248	0.983	0.43	1.09E-20	0	MT1X
ODC1	5.83E-25	0.528533428	0.874	0.243	1.20E-20	0	ODC1
ANAPC5	7.52E-25	0.309655303	0.879	0.236	1.55E-20	0	ANAPC5
LSM2	1.22E-24	0.345371243	0.908	0.262	2.52E-20	0	LSM2
GAS6	1.67E-24	0.307866822	0.81	0.205	3.43E-20	0	GAS6
TXNL1	1.90E-24	0.413053319	0.937	0.293	3.91E-20	0	TXNL1
AIG1	1.94E-24	0.685419173	0.948	0.342	4.00E-20	0	AIG1
CCT8	2.93E-24	0.573691628	0.937	0.335	6.04E-20	0	CCT8
MSRB2	3.28E-24	0.384846942	0.954	0.27	6.76E-20	0	MSRB2
BUD23	5.00E-24	0.369581436	0.885	0.27	1.03E-19	0	BUD23
RGS2	5.17E-24	0.396246736	0.805	0.202	1.07E-19	0	RGS2
EPHB6	6.39E-24	0.258587278	0.805	0.205	1.32E-19	0	EPHB6
PRDX4	7.06E-24	0.668384804	0.943	0.335	1.45E-19	0	PRDX4
AKR7A2	8.39E-24	0.295140311	0.891	0.259	1.73E-19	0	AKR7A2
DAP3	8.47E-24	0.271749256	0.874	0.251	1.75E-19	0	DAP3
PSMC6	1.01E-23	0.501208205	0.925	0.3	2.09E-19	0	PSMC6
BEX3	1.02E-23	0.826673394	0.994	0.456	2.11E-19	0	BEX3
WFDC3	1.13E-23	0.266867434	0.816	0.202	2.33E-19	0	WFDC3
ANKH	1.14E-23	0.429736602	0.874	0.247	2.34E-19	0	ANKH
ACADVL	1.24E-23	0.382930053	0.914	0.285	2.55E-19	0	ACADVL
MRPL14	1.29E-23	0.48062485	0.943	0.293	2.66E-19	0	MRPL14
NEDD9	1.30E-23	0.261256847	0.856	0.236	2.68E-19	0	NEDD9
ITGA11	1.60E-23	0.277218029	0.506	0.065	3.31E-19	0	ITGA11
COPS6	1.66E-23	0.332377281	0.914	0.27	3.42E-19	0	COPS6
UBE2A	2.05E-23	0.293403853	0.902	0.259	4.23E-19	0	UBE2A
COL12A1	2.07E-23	0.355241885	0.701	0.16	4.27E-19	0	COL12A1
STOML2	2.32E-23	0.415189283	0.92	0.297	4.78E-19	0	STOML2
LSP1	2.79E-23	0.329021481	0.609	0.114	5.75E-19	0	LSP1
RHEB	2.79E-23	0.470571902	0.925	0.304	5.76E-19	0	RHEB
NDUFS8	2.97E-23	0.431026591	0.931	0.3	6.12E-19	0	NDUFS8
PHB	3.72E-23	0.283409322	0.925	0.3	7.67E-19	0	PHB
CPE	3.92E-23	0.252123416	0.77	0.19	8.08E-19	0	CPE
ITGA1	4.39E-23	0.342082006	0.724	0.183	9.06E-19	0	ITGA1
IFNGR1	5.68E-23	0.386911129	0.92	0.278	1.17E-18	0	IFNGR1
NSFL1C	6.65E-23	0.270335749	0.891	0.259	1.37E-18	0	NSFL1C
PSME2	7.26E-23	0.643122337	0.983	0.384	1.50E-18	0	PSME2
NOP56	9.27E-23	0.290423094	0.897	0.262	1.91E-18	0	NOP56
ZCRB1	9.31E-23	0.361327529	0.943	0.3	1.92E-18	0	ZCRB1
GLRX3	1.08E-22	0.383894318	0.937	0.319	2.23E-18	0	GLRX3
SERPINB1	1.15E-22	0.467525401	0.908	0.278	2.37E-18	0	SERPINB1
PLAC8	1.34E-22	0.287176682	0.741	0.179	2.76E-18	0	PLAC8
PSMD1	1.40E-22	0.545161675	0.948	0.323	2.89E-18	0	PSMD1
GOPC	1.51E-22	0.368978112	0.914	0.281	3.10E-18	0	GOPC
TFG	1.90E-22	0.427523133	0.943	0.312	3.92E-18	0	TFG
PGRMC1	2.29E-22	0.358906692	0.902	0.289	4.72E-18	0	PGRMC1
FCGRT	2.82E-22	0.349795809	0.943	0.304	5.82E-18	0	FCGRT
MCTS1	3.33E-22	0.34946376	0.902	0.304	6.86E-18	0	MCTS1
IGFL2-AS1	3.71E-22	0.28908168	0.592	0.114	7.65E-18	0	IGFL2-AS1
TMEM14B	4.27E-22	0.407520504	0.937	0.312	8.80E-18	0	TMEM14B
PRDX3	4.87E-22	0.285432147	0.925	0.289	1.00E-17	0	PRDX3
RRAD	8.59E-22	0.861408458	0.879	0.304	1.77E-17	0	RRAD
MMP9	8.65E-22	0.984688768	0.489	0.068	1.78E-17	0	MMP9
ANKRD37	9.39E-22	0.44347241	0.828	0.247	1.93E-17	0	ANKRD37
TIPARP	9.48E-22	0.46158255	0.931	0.3	1.95E-17	0	TIPARP
SAA1	1.66E-21	0.36759146	0.443	0.053	3.41E-17	0	SAA1
SNRPB2	1.78E-21	0.398552611	0.966	0.338	3.67E-17	0	SNRPB2
AHSA1	2.24E-21	0.308543354	0.908	0.304	4.61E-17	0	AHSA1
SERPINB4	2.37E-21	0.426786398	0.477	0.072	4.87E-17	0	SERPINB4
RUNX2	2.90E-21	0.358991977	0.736	0.198	5.97E-17	0	RUNX2
SHC1	3.33E-21	0.378757475	0.948	0.304	6.87E-17	0	SHC1
PPP1R10	3.39E-21	0.274525899	0.908	0.293	6.98E-17	0	PPP1R10
PSME1	3.40E-21	0.643466456	0.96	0.384	7.00E-17	0	PSME1
NOL7	4.04E-21	0.44063081	0.937	0.35	8.32E-17	0	NOL7
RHOBTB3	4.35E-21	0.348939105	0.879	0.266	8.96E-17	0	RHOBTB3
DDIT3	7.66E-21	0.52205697	0.902	0.3	1.58E-16	0	DDIT3
GTF2H5	8.99E-21	0.255743073	0.948	0.3	1.85E-16	0	GTF2H5
HDAC2	9.10E-21	0.277871437	0.914	0.278	1.87E-16	0	HDAC2
ARL1	1.17E-20	0.304380202	0.914	0.312	2.42E-16	0	ARL1
APOE	1.30E-20	1.74448013	0.736	0.217	2.67E-16	0	APOE
ATP2B1	1.56E-20	0.523108787	0.902	0.308	3.22E-16	0	ATP2B1
ATP6V1D	1.70E-20	0.287781865	0.943	0.319	3.51E-16	0	ATP6V1D
FOXC1	1.79E-20	0.299540176	0.851	0.255	3.70E-16	0	FOXC1
HSPA6	1.82E-20	0.310694005	0.46	0.065	3.74E-16	0	HSPA6
PTPN1	2.77E-20	0.284850491	0.925	0.316	5.71E-16	0	PTPN1
SRM	4.84E-20	0.37816218	0.937	0.331	9.98E-16	0	SRM
LRP1	4.86E-20	0.329104373	0.879	0.281	1.00E-15	0	LRP1
ANKLE2	4.91E-20	0.309525624	0.914	0.297	1.01E-15	0	ANKLE2
DARS	5.02E-20	0.283259349	0.925	0.3	1.04E-15	0	DARS
PSMD14	5.48E-20	0.400570107	0.925	0.335	1.13E-15	0	PSMD14
ANXA7	6.43E-20	0.330804774	0.925	0.316	1.32E-15	0	ANXA7
ECH1	7.77E-20	0.311763394	0.931	0.304	1.60E-15	0	ECH1
CLIC3	8.59E-20	0.753895429	0.69	0.183	1.77E-15	0	CLIC3
SMIM3	8.74E-20	0.261469757	0.937	0.304	1.80E-15	0	SMIM3
REXO2	1.05E-19	0.328975387	0.948	0.331	2.17E-15	0	REXO2
RTFDC1	1.25E-19	0.385227317	0.937	0.308	2.58E-15	0	RTFDC1
PRSS2	1.64E-19	1.936302322	0.31	0.011	3.38E-15	0	PRSS2
CPNE1	1.77E-19	0.44676038	0.92	0.323	3.65E-15	0	CPNE1
TMX4	2.14E-19	0.382993421	0.92	0.319	4.41E-15	0	TMX4
TNFRSF1A	2.38E-19	0.485458114	0.937	0.361	4.91E-15	0	TNFRSF1A
SSBP1	2.76E-19	0.538228043	0.966	0.399	5.68E-15	0	SSBP1
CCT3	2.79E-19	0.603516677	0.96	0.403	5.74E-15	0	CCT3
SSR1	4.20E-19	0.291736337	0.937	0.323	8.65E-15	0	SSR1
SRSF11	5.77E-19	0.370906404	0.943	0.323	1.19E-14	0	SRSF11
SRPX	6.22E-19	0.381392342	0.885	0.281	1.28E-14	0	SRPX
PDIA6	7.22E-19	0.679225356	0.971	0.517	1.49E-14	0	PDIA6
PSMC5	7.49E-19	0.259573769	0.925	0.316	1.54E-14	0	PSMC5
UBE2D2	7.82E-19	0.387856825	0.948	0.338	1.61E-14	0	UBE2D2
SYAP1	1.37E-18	0.303362459	0.943	0.312	2.83E-14	0	SYAP1
SCCPDH	1.62E-18	0.256530346	0.902	0.316	3.33E-14	0	SCCPDH
EGR4	2.17E-18	0.267622861	0.448	0.072	4.47E-14	0	EGR4
SOD1	2.32E-18	0.719777213	0.977	0.544	4.78E-14	0	SOD1
ATP6AP2	2.64E-18	0.449053702	0.948	0.361	5.43E-14	0	ATP6AP2
RSL1D1	2.78E-18	0.253346142	0.92	0.323	5.73E-14	0	RSL1D1
SIVA1	2.85E-18	0.308630964	0.897	0.297	5.88E-14	0	SIVA1
GABARAPL2	3.95E-18	0.424472577	0.931	0.342	8.14E-14	0	GABARAPL2
SNRPC	4.03E-18	0.271926158	0.908	0.319	8.31E-14	0	SNRPC
RPL15	4.51E-18	0.524354894	1	0.977	9.29E-14	0	RPL15
RBM25	5.30E-18	0.273227693	0.943	0.331	1.09E-13	0	RBM25
AL365226.2	5.67E-18	0.441558854	0.92	0.331	1.17E-13	0	AL365226.2
DCTN3	5.98E-18	0.272830842	0.925	0.327	1.23E-13	0	DCTN3
PLP2	6.41E-18	0.729431084	0.977	0.627	1.32E-13	0	PLP2
MRPL18	7.28E-18	0.267077166	0.902	0.338	1.50E-13	0	MRPL18
ABL2	7.31E-18	0.274297599	0.879	0.3	1.51E-13	0	ABL2
TUBB2A	7.55E-18	0.391529215	0.92	0.361	1.56E-13	0	TUBB2A
PRDX6	8.68E-18	0.595178884	0.971	0.479	1.79E-13	0	PRDX6
RCN2	9.12E-18	0.326123877	0.925	0.331	1.88E-13	0	RCN2
ATP5O	9.39E-18	0.439127804	0.96	0.373	1.93E-13	0	ATP5O
SLC25A5	9.89E-18	0.641754455	0.971	0.487	2.04E-13	0	SLC25A5
VCP	1.03E-17	0.495399208	0.925	0.395	2.12E-13	0	VCP
LINC02154	1.08E-17	0.429889903	0.276	0.008	2.22E-13	0	LINC02154
RPL22L1	1.17E-17	0.398440256	0.954	0.376	2.41E-13	0	RPL22L1
TCEAL9	2.00E-17	0.433918093	0.954	0.35	4.12E-13	0	TCEAL9
CYCS	2.10E-17	0.361558131	0.971	0.388	4.33E-13	0	CYCS
EIF5	2.27E-17	0.517947457	0.971	0.418	4.67E-13	0	EIF5
EFNB2	2.52E-17	0.275111669	0.879	0.312	5.20E-13	0	EFNB2
ISCU	2.73E-17	0.306328029	0.925	0.342	5.62E-13	0	ISCU
PSMC1	4.39E-17	0.520340263	0.937	0.407	9.04E-13	0	PSMC1
CP	8.37E-17	0.380298992	0.454	0.087	1.73E-12	0	CP
MRPL52	9.27E-17	0.486415538	0.948	0.38	1.91E-12	0	MRPL52
LMAN1	1.20E-16	0.370456235	0.931	0.369	2.48E-12	0	LMAN1
PSMA5	1.22E-16	0.431785229	0.943	0.395	2.51E-12	0	PSMA5
PRMT1	1.92E-16	0.278058982	0.943	0.369	3.96E-12	0	PRMT1
TREM1	2.08E-16	0.378026201	0.5	0.11	4.28E-12	0	TREM1
TMEM208	2.14E-16	0.324764649	0.948	0.365	4.42E-12	0	TMEM208
COL6A1	2.31E-16	0.467822417	0.448	0.084	4.75E-12	0	COL6A1
DNTTIP1	2.33E-16	0.266694611	0.931	0.335	4.81E-12	0	DNTTIP1
IFIT3	2.72E-16	0.413912992	0.374	0.053	5.60E-12	0	IFIT3
MLEC	3.03E-16	0.253850282	0.948	0.342	6.25E-12	0	MLEC
NAA10	3.21E-16	0.309105849	0.931	0.354	6.61E-12	0	NAA10
RPS12	3.38E-16	0.467318919	1	1	6.97E-12	0	RPS12
BCAP31	4.14E-16	0.559095747	0.971	0.487	8.54E-12	0	BCAP31
IDS	4.39E-16	0.5250132	0.989	0.407	9.05E-12	0	IDS
TUFM	4.64E-16	0.34526594	0.943	0.399	9.57E-12	0	TUFM
LGALS3BP	5.30E-16	0.607935326	0.971	0.452	1.09E-11	0	LGALS3BP
UBXN4	6.76E-16	0.472979687	0.977	0.433	1.39E-11	0	UBXN4
MPG	9.00E-16	0.30994186	0.954	0.361	1.86E-11	0	MPG
COL3A1	9.28E-16	0.31360904	0.753	0.243	1.91E-11	0	COL3A1
S100A9	1.14E-15	1.84553185	0.54	0.137	2.34E-11	0	S100A9
CEBPB	1.15E-15	0.59782038	0.994	0.825	2.37E-11	0	CEBPB
TSC22D3	1.16E-15	0.793799877	0.989	0.532	2.39E-11	0	TSC22D3
PRELID1	1.25E-15	0.481554801	0.96	0.452	2.57E-11	0	PRELID1
SLIRP	5.93E-15	0.299159938	0.954	0.376	1.22E-10	0	SLIRP
OS9	6.27E-15	0.270798167	0.96	0.357	1.29E-10	0	OS9
RAB7A	7.56E-15	0.449311285	0.954	0.422	1.56E-10	0	RAB7A
ID1	7.88E-15	0.432730447	0.925	0.384	1.62E-10	0	ID1
DDOST	8.10E-15	0.386160588	0.908	0.35	1.67E-10	0	DDOST
HLA-B	8.31E-15	0.640186688	1	0.954	1.71E-10	0	HLA-B
TMED9	8.36E-15	0.379936755	0.96	0.403	1.72E-10	0	TMED9
DYNC1H1	8.90E-15	0.684380581	0.954	0.483	1.83E-10	0	DYNC1H1
ATOX1	9.29E-15	0.341508927	0.971	0.411	1.91E-10	0	ATOX1
RPS23	9.60E-15	0.455734008	1	0.989	1.98E-10	0	RPS23
CDA	9.79E-15	0.376401287	0.902	0.365	2.02E-10	0	CDA
PTGS2	1.02E-14	0.271290794	0.46	0.106	2.11E-10	0	PTGS2
SNRPE	1.04E-14	0.286033413	0.96	0.392	2.14E-10	0	SNRPE
PSMB6	1.20E-14	0.455628779	0.937	0.414	2.47E-10	0	PSMB6
SPCS2	1.55E-14	0.29426845	0.914	0.346	3.18E-10	0	SPCS2
VEGFA	1.87E-14	0.460268374	0.966	0.411	3.85E-10	0	VEGFA
TPT1	2.04E-14	0.485294269	1	1	4.20E-10	0	TPT1
ANKRD1	2.06E-14	0.574378083	0.494	0.133	4.25E-10	0	ANKRD1
PSMA2	2.54E-14	0.313143494	0.914	0.392	5.23E-10	0	PSMA2
RPS4X	3.03E-14	0.424620153	1	0.996	6.24E-10	0	RPS4X
PSMC4	3.18E-14	0.284460622	0.92	0.373	6.54E-10	0	PSMC4
FAM96B	3.35E-14	0.456190344	0.971	0.449	6.90E-10	0	FAM96B
TSC22D1	3.44E-14	0.738839269	0.966	0.624	7.09E-10	0	TSC22D1
ARF4	3.50E-14	0.262852568	0.943	0.365	7.20E-10	0	ARF4
TRMT112	4.32E-14	0.387033189	0.943	0.411	8.91E-10	0	TRMT112
TMBIM4	4.52E-14	0.331970914	0.948	0.43	9.32E-10	0	TMBIM4
CD99	4.85E-14	0.464364257	0.966	0.449	9.99E-10	0	CD99
GTF2I	5.06E-14	0.296272912	0.96	0.365	1.04E-09	0	GTF2I
NDUFAB1	5.81E-14	0.345702905	0.971	0.445	1.20E-09	0	NDUFAB1
EIF3I	5.99E-14	0.428717747	0.954	0.46	1.23E-09	0	EIF3I
LMAN2	6.29E-14	0.259713096	0.948	0.403	1.30E-09	0	LMAN2
FLOT1	7.47E-14	0.387603068	0.966	0.426	1.54E-09	0	FLOT1
CITED2	7.80E-14	0.328144856	0.954	0.403	1.61E-09	0	CITED2
UXT	8.60E-14	0.343285136	0.943	0.365	1.77E-09	0	UXT
BHLHE40	1.28E-13	0.497640216	0.966	0.441	2.64E-09	0	BHLHE40
NDUFC2	1.71E-13	0.498590736	0.96	0.49	3.52E-09	0	NDUFC2
SERTAD1	1.73E-13	0.377984675	0.931	0.426	3.56E-09	0	SERTAD1
SKP1	1.94E-13	0.460240487	0.989	0.719	4.01E-09	0	SKP1
TGM2	2.15E-13	0.649435395	0.989	0.688	4.43E-09	0	TGM2
ERH	2.47E-13	0.326913641	0.948	0.414	5.09E-09	0	ERH
RPS6	3.27E-13	0.483419162	1	0.985	6.73E-09	0	RPS6
SSR3	3.96E-13	0.279092976	0.96	0.392	8.16E-09	0	SSR3
RPL10	4.08E-13	0.396116167	1	0.996	8.42E-09	0	RPL10
TMEM14C	4.72E-13	0.317341223	0.943	0.407	9.72E-09	0	TMEM14C
CCT7	4.83E-13	0.402777479	0.943	0.418	9.95E-09	0	CCT7
NDUFA4	6.57E-13	0.4988355	0.977	0.711	1.35E-08	0	NDUFA4
FIS1	7.32E-13	0.342128213	0.954	0.414	1.51E-08	0	FIS1
MTDH	9.49E-13	0.251890796	0.966	0.43	1.96E-08	0	MTDH
NPM1	9.57E-13	0.447024757	1	0.821	1.97E-08	0	NPM1
OCIAD2	1.05E-12	0.431174662	0.948	0.411	2.15E-08	0	OCIAD2
G0S2	1.29E-12	0.679142156	0.81	0.335	2.65E-08	0	G0S2
PIGT	1.44E-12	0.363550573	0.983	0.456	2.97E-08	0	PIGT
MYDGF	1.79E-12	0.316446987	0.948	0.411	3.70E-08	0	MYDGF
CLTB	1.93E-12	0.359103913	0.96	0.422	3.98E-08	0	CLTB
FAM3C	2.10E-12	0.475779637	0.971	0.506	4.33E-08	0	FAM3C
TALDO1	2.11E-12	0.292166099	0.96	0.418	4.35E-08	0	TALDO1
PSMB2	2.33E-12	0.520682884	0.971	0.506	4.79E-08	0	PSMB2
PLAU	2.82E-12	0.336309353	0.839	0.335	5.82E-08	0	PLAU
BRD2	5.60E-12	0.313072422	0.954	0.456	1.15E-07	0	BRD2
ITGA3	5.86E-12	0.273902215	0.948	0.422	1.21E-07	0	ITGA3
MRPL51	7.40E-12	0.367856566	0.989	0.449	1.53E-07	0	MRPL51
PHB2	8.41E-12	0.385561792	0.983	0.517	1.73E-07	0	PHB2
GLUL	1.04E-11	0.375575725	0.983	0.479	2.15E-07	0	GLUL
POMP	1.10E-11	0.534043575	0.994	0.665	2.26E-07	0	POMP
CHMP5	1.11E-11	0.270707578	0.948	0.437	2.29E-07	0	CHMP5
NDUFB10	1.12E-11	0.266929906	0.983	0.414	2.30E-07	0	NDUFB10
MORF4L2	1.22E-11	0.315035915	0.948	0.43	2.51E-07	0	MORF4L2
PTTG1IP	1.60E-11	0.401743253	0.966	0.479	3.31E-07	0	PTTG1IP
RPS10	1.87E-11	0.387337816	1	0.962	3.84E-07	0	RPS10
SLC2A3	2.50E-11	0.25801347	0.96	0.441	5.15E-07	0	SLC2A3
REEP5	3.51E-11	0.331413852	0.925	0.46	7.23E-07	0	REEP5
TGFB1	4.37E-11	0.264835293	0.948	0.43	9.01E-07	0	TGFB1
HLA-C	4.93E-11	0.466740234	0.994	0.943	1.02E-06	0	HLA-C
SNX3	6.45E-11	0.384978977	0.989	0.555	1.33E-06	0	SNX3
UBE2S	6.58E-11	0.38033313	0.971	0.49	1.36E-06	0	UBE2S
PSMB5	9.61E-11	0.437110524	0.96	0.513	1.98E-06	0	PSMB5
SSR4	1.09E-10	0.427882689	0.994	0.684	2.25E-06	0	SSR4
KRT81	1.18E-10	0.40673231	0.833	0.376	2.44E-06	0	KRT81
CTGF	1.19E-10	0.548160969	0.914	0.449	2.45E-06	0	CTGF
XRCC6	1.24E-10	0.291818192	0.943	0.418	2.55E-06	0	XRCC6
HMGN1	1.25E-10	0.363467073	0.983	0.551	2.58E-06	0	HMGN1
TMED10	1.31E-10	0.255003178	0.96	0.433	2.70E-06	0	TMED10
PSMB3	1.58E-10	0.279776204	0.954	0.49	3.27E-06	0	PSMB3
BLVRB	1.68E-10	0.306321936	0.92	0.437	3.47E-06	0	BLVRB
NDUFB4	1.79E-10	0.334854093	0.983	0.49	3.69E-06	0	NDUFB4
RPS18	2.48E-10	0.328943928	1	0.996	5.11E-06	0	RPS18
DAD1	2.70E-10	0.344650213	0.977	0.65	5.56E-06	0	DAD1
LMNA	2.87E-10	0.411227559	0.994	0.783	5.91E-06	0	LMNA
CKLF	3.25E-10	0.475507021	0.96	0.54	6.69E-06	0	CKLF
CD63	3.64E-10	0.38375187	1	0.943	7.50E-06	0	CD63
ADRM1	4.52E-10	0.290501789	0.943	0.521	9.32E-06	0	ADRM1
PSMD2	4.84E-10	0.375945894	0.92	0.441	9.97E-06	0	PSMD2
PLOD2	5.15E-10	0.271856728	0.948	0.445	1.06E-05	0	PLOD2
RPL10A	5.63E-10	0.384194113	1	0.958	1.16E-05	0	RPL10A
CCT2	5.85E-10	0.28677411	0.943	0.46	1.21E-05	0	CCT2
MGST3	6.44E-10	0.340490293	0.994	0.605	1.33E-05	0	MGST3
HIF1A	7.37E-10	0.256163063	0.977	0.483	1.52E-05	0	HIF1A
CTSA	8.50E-10	0.267930876	0.96	0.46	1.75E-05	0	CTSA
KRT18	9.41E-10	0.718972889	1	0.852	1.94E-05	0	KRT18
SLC16A3	1.10E-09	0.494887793	0.96	0.551	2.26E-05	0	SLC16A3
SERPINE1	1.76E-09	0.331569634	0.994	0.673	3.63E-05	0	SERPINE1
PCBP2	2.24E-09	0.347782434	0.954	0.517	4.62E-05	0	PCBP2
DDX24	3.62E-09	0.332001765	0.966	0.517	7.45E-05	0	DDX24
COX7A2	4.03E-09	0.388167465	0.977	0.627	8.31E-05	0	COX7A2
S100A8	4.07E-09	0.751601429	0.259	0.057	8.39E-05	0	S100A8
SERP1	4.27E-09	0.327367623	0.954	0.506	8.79E-05	0	SERP1
PRDX1	7.02E-09	0.436653326	0.989	0.817	0.000144675	0	PRDX1
TOMM20	7.13E-09	0.301140284	0.943	0.513	0.00014695	0	TOMM20
SERPINB3	7.64E-09	0.359993441	0.609	0.259	0.000157555	0	SERPINB3
CUTA	7.79E-09	0.259439317	0.966	0.471	0.000160501	0	CUTA
PEBP1	8.62E-09	0.267022714	0.966	0.475	0.00017775	0	PEBP1
UQCRQ	9.80E-09	0.387094756	0.977	0.536	0.000201971	0	UQCRQ
DNAJA1	1.02E-08	0.403521665	1	0.684	0.000209432	0	DNAJA1
HLA-A	1.08E-08	0.388184179	1	0.947	0.000222494	0	HLA-A
HSP90AB1	1.25E-08	0.363868992	1	0.951	0.000256753	0	HSP90AB1
PDLIM4	1.32E-08	0.269622224	0.96	0.54	0.000271362	0	PDLIM4
CALD1	2.24E-08	0.521725787	0.937	0.555	0.000462092	0	CALD1
NDUFB11	2.43E-08	0.327223745	0.971	0.506	0.000500245	0	NDUFB11
KIF5B	2.48E-08	0.303311662	0.977	0.536	0.000511951	0	KIF5B
HSP90B1	3.15E-08	0.437830577	0.994	0.787	0.000648612	0	HSP90B1
RPN2	4.27E-08	0.325879182	0.96	0.529	0.00087984	0	RPN2
RPS14	4.31E-08	0.269286613	1	0.989	0.000887671	0	RPS14
NPC2	6.78E-08	0.550675162	0.977	0.688	0.001396471	0	NPC2
RACK1	7.61E-08	0.290685392	1	0.962	0.001569096	0	RACK1
YBX3	8.49E-08	0.27299977	0.966	0.487	0.001748776	0	YBX3
HMGA1	8.68E-08	0.525419593	0.989	0.772	0.001789461	0	HMGA1
PSMD8	1.15E-07	0.330400627	0.977	0.605	0.002380072	0	PSMD8
YWHAB	1.20E-07	0.350035213	0.977	0.673	0.002482576	0	YWHAB
PSMA7	1.33E-07	0.365459316	0.994	0.825	0.00274407	0	PSMA7
TOP1	1.35E-07	0.304707848	0.966	0.513	0.002782595	0	TOP1
CTSD	2.43E-07	0.326211233	0.989	0.669	0.005007449	0	CTSD
PHLDA1	2.57E-07	0.328407494	0.989	0.62	0.005300576	0	PHLDA1
EEF1A1	2.79E-07	0.28693986	1	1	0.005743443	0	EEF1A1
GSTO1	3.04E-07	0.365337953	0.966	0.57	0.00625704	0	GSTO1
LGALS3	3.05E-07	0.403339151	1	0.81	0.006288054	0	LGALS3
NDUFS5	3.59E-07	0.252324248	1	0.665	0.007407653	0	NDUFS5
RPL24	4.13E-07	0.250960016	1	0.966	0.008502832	0	RPL24
ATP5B	4.63E-07	0.283511288	0.989	0.605	0.009538878	0	ATP5B
LAPTM4A	4.92E-07	0.287559686	0.966	0.62	0.010139175	0	LAPTM4A
RPL5	8.09E-07	0.259939367	1	0.939	0.016673872	0	RPL5
BRI3	9.40E-07	0.28519324	0.971	0.559	0.019378215	0	BRI3
NACA	9.47E-07	0.270205593	1	0.916	0.019510072	0	NACA
NFKBIA	9.87E-07	0.278861651	1	0.7	0.020349083	0	NFKBIA
ITM2B	1.14E-06	0.362770926	0.994	0.749	0.023470069	0	ITM2B
AREG	1.43E-06	0.655021543	0.914	0.597	0.029403925	0	AREG
PGK1	1.58E-06	0.286664008	0.994	0.791	0.03257556	0	PGK1
SPARC	2.20E-06	0.327418788	0.966	0.612	0.045263825	0	SPARC
TBCA	3.20E-06	0.29452412	0.989	0.597	0.066033879	0	TBCA
HINT1	7.08E-06	0.270767159	0.989	0.806	0.145839978	0	HINT1
ITGA5	7.21E-06	0.309458571	0.954	0.635	0.148491967	0	ITGA5
RPS3	7.49E-06	0.274288773	1	0.958	0.154352302	0	RPS3
APLP2	9.06E-06	0.315581814	0.977	0.574	0.186657548	0	APLP2
COL1A1	9.89E-06	0.393301569	0.931	0.548	0.203761027	0	COL1A1
CANX	1.14E-05	0.273356218	0.954	0.578	0.234942835	0	CANX
RBM3	1.51E-05	0.260159382	0.977	0.582	0.310281872	0	RBM3
SLC25A6	1.55E-05	0.261018797	1	0.635	0.319325747	0	SLC25A6
ACTN1	3.71E-05	0.275592089	0.983	0.684	0.763587526	0	ACTN1
MT-ND1	5.30E-05	0.512497147	0.954	0.894	1	0	MT-ND1
CHCHD2	0.000150795	0.250074976	0.994	0.722	1	0	CHCHD2
MT-CO1	0.000243002	0.366598123	0.983	0.981	1	0	MT-CO1
UBC	0.000328458	0.255089817	1	0.977	1	0	UBC
MT-ND5	0.000378044	0.307275322	0.954	0.692	1	0	MT-ND5
SAT1	0.000461245	0.35774098	0.994	0.7	1	0	SAT1
MT-CO3	0.000794789	0.424207852	0.989	0.981	1	0	MT-CO3
TIMP1	0.00192491	0.873846733	1	0.996	1	0	TIMP1
MT-ND4	0.00233174	0.338325257	0.994	0.954	1	0	MT-ND4
CST3	0.0034837	0.293608451	0.994	0.92	1	0	CST3
MT-ND2	0.008779125	0.303110403	0.966	0.871	1	0	MT-ND2
FABP5	6.87E-41	2.749377061	0.941	0.627	1.42E-36	1	FABP5
TFF3	4.67E-36	3.303199574	0.951	0.755	9.63E-32	1	TFF3
RPL41	2.98E-28	0.708003306	1	1	6.15E-24	1	RPL41
SH3BGRL3	1.34E-19	0.671534823	1	0.985	2.76E-15	1	SH3BGRL3
PTMA	7.80E-17	0.623632837	0.99	0.994	1.61E-12	1	PTMA
CTSC	6.33E-16	1.379158278	0.784	0.672	1.30E-11	1	CTSC
TMSB4X	8.50E-16	0.463245871	1	1	1.75E-11	1	TMSB4X
KRT17	5.33E-15	1.033162077	0.833	0.639	1.10E-10	1	KRT17
SPINK4	2.77E-14	1.375066509	0.686	0.412	5.71E-10	1	SPINK4
ACTG2	6.21E-14	1.040035758	0.745	0.4	1.28E-09	1	ACTG2
TXNIP	1.69E-13	0.70386508	0.961	0.872	3.48E-09	1	TXNIP
FER1L6	2.82E-13	1.157972509	0.314	0.054	5.82E-09	1	FER1L6
CRIP2	3.19E-13	1.328044396	0.765	0.681	6.58E-09	1	CRIP2
CEACAM6	3.25E-13	2.120460626	0.549	0.266	6.71E-09	1	CEACAM6
CEACAM5	1.40E-12	2.063415505	0.598	0.316	2.88E-08	1	CEACAM5
TMSB10	1.86E-12	0.36011602	1	1	3.84E-08	1	TMSB10
DDIT4	1.14E-11	1.188821111	0.765	0.704	2.35E-07	1	DDIT4
KRT19	1.29E-11	0.918418087	0.853	0.794	2.67E-07	1	KRT19
PFN1	1.52E-11	0.727584042	0.961	0.964	3.13E-07	1	PFN1
CAPNS1	4.55E-11	1.041790685	0.765	0.74	9.38E-07	1	CAPNS1
AREG1	6.18E-11	0.502083742	0.912	0.666	1.27E-06	1	AREG
PRSS3	9.77E-11	1.353262762	0.461	0.203	2.01E-06	1	PRSS3
TFF2	1.01E-10	1.760970749	0.647	0.445	2.08E-06	1	TFF2
HLA-DRA	1.94E-10	1.108292733	0.833	0.851	3.99E-06	1	HLA-DRA
SYNGR1	3.97E-10	1.350610691	0.392	0.158	8.19E-06	1	SYNGR1
ATP5E	5.40E-10	0.489938191	0.951	0.955	1.11E-05	1	ATP5E
NDUFA4L2	1.03E-09	0.800389661	0.824	0.63	2.12E-05	1	NDUFA4L2
AL121761.2	1.41E-09	1.348803144	0.314	0.096	2.92E-05	1	AL121761.2
LGALS1	1.74E-09	0.532441329	1	0.994	3.60E-05	1	LGALS1
TAGLN	4.84E-09	0.732412389	0.873	0.782	9.98E-05	1	TAGLN
INSIG2	6.96E-09	0.278496628	0.108	0.484	0.000143339	1	INSIG2
ACTB	9.00E-09	0.304896162	1	0.997	0.000185392	1	ACTB
CIB1	9.61E-09	0.744182033	0.863	0.851	0.000197994	1	CIB1
GLYR1	9.75E-09	0.309469357	0.059	0.382	0.0002009	1	GLYR1
PMEPA1	1.03E-08	0.68193259	0.892	0.875	0.000211351	1	PMEPA1
RPS5	1.22E-08	0.451710087	1	0.964	0.000251622	1	RPS5
WDR54	1.31E-08	0.259928606	0.127	0.516	0.000270129	1	WDR54
MIF	1.44E-08	0.770763161	0.804	0.854	0.000297682	1	MIF
DCN	1.75E-08	0.523723577	0.941	0.839	0.000361579	1	DCN
LGALS4	1.88E-08	1.77978148	0.441	0.224	0.000387542	1	LGALS4
NPW	2.64E-08	1.027878783	0.275	0.084	0.000544368	1	NPW
RPL35	2.85E-08	0.510861915	0.98	0.973	0.000587525	1	RPL35
ACTR6	2.89E-08	0.275387125	0.108	0.475	0.000596098	1	ACTR6
S100A4	3.09E-08	0.390926763	1	0.991	0.000637797	1	S100A4
POP5	3.31E-08	0.253827059	0.088	0.433	0.000681496	1	POP5
ARMC10	3.94E-08	0.290451926	0.137	0.525	0.000812532	1	ARMC10
COX6C	5.80E-08	0.762653155	0.745	0.818	0.001194995	1	COX6C
TMEM39A	5.84E-08	0.26141896	0.088	0.415	0.001203545	1	TMEM39A
RNF216	7.98E-08	0.276803842	0.127	0.501	0.001645578	1	RNF216
ZBTB1	1.05E-07	0.267641403	0.108	0.451	0.002169668	1	ZBTB1
PTDSS2	1.21E-07	0.306777129	0.088	0.409	0.002490828	1	PTDSS2
LIMS1	1.34E-07	0.966761437	0.706	0.749	0.00275639	1	LIMS1
CAMK2N1	1.67E-07	0.613065734	0.814	0.827	0.003447589	1	CAMK2N1
GZMA	2.17E-07	1.07192991	0.255	0.081	0.004481791	1	GZMA
TFF1	2.85E-07	1.692322483	0.588	0.49	0.005872354	1	TFF1
MACC1	3.00E-07	0.908158893	0.304	0.107	0.006189767	1	MACC1
C19orf24	3.01E-07	0.2596418	0.176	0.576	0.006209676	1	C19orf24
EXOC5	3.13E-07	0.310501877	0.137	0.493	0.006441024	1	EXOC5
CTHRC1	3.72E-07	1.17928025	0.618	0.588	0.007666971	1	CTHRC1
FARSA	3.77E-07	0.265084675	0.088	0.394	0.007776774	1	FARSA
PIAS1	4.03E-07	0.300888596	0.069	0.358	0.00831303	1	PIAS1
SELENOM	4.33E-07	0.664833727	0.775	0.758	0.008918958	1	SELENOM
PTPMT1	5.40E-07	0.302533632	0.108	0.43	0.011134281	1	PTPMT1
FDFT1	7.27E-07	0.280660364	0.127	0.463	0.014987632	1	FDFT1
SF3B4	7.66E-07	0.286677776	0.176	0.558	0.015778797	1	SF3B4
FHL2	7.93E-07	0.80747879	0.755	0.8	0.016333132	1	FHL2
ASCC2	8.17E-07	0.310608904	0.137	0.484	0.016830415	1	ASCC2
MYL12A	9.19E-07	0.533262392	0.971	0.916	0.018935837	1	MYL12A
RPS15	9.27E-07	0.309246833	1	0.991	0.019107525	1	RPS15
UBE4A	9.50E-07	0.314405464	0.088	0.379	0.019584649	1	UBE4A
PHAX	1.00E-06	0.289625119	0.167	0.531	0.020657378	1	PHAX
MYL12B	1.01E-06	0.555886039	0.833	0.875	0.02086166	1	MYL12B
RPL7	1.12E-06	0.550169592	0.941	0.931	0.023097508	1	RPL7
CD74	1.23E-06	0.655309596	0.784	0.839	0.025287677	1	CD74
ATP2C1	1.38E-06	0.301731078	0.186	0.567	0.028463118	1	ATP2C1
WDR26	1.85E-06	0.269501035	0.167	0.525	0.038203704	1	WDR26
CSNK1G2	1.92E-06	0.296128834	0.137	0.463	0.03953581	1	CSNK1G2
NCLN	1.94E-06	0.282720259	0.147	0.481	0.039947078	1	NCLN
EMP2	1.98E-06	1.315769391	0.598	0.576	0.040730262	1	EMP2
MYL6	2.00E-06	0.354917699	1	0.991	0.041317443	1	MYL6
UBE4B	2.05E-06	0.2945536	0.088	0.373	0.042328808	1	UBE4B
GLOD4	2.06E-06	0.299986574	0.127	0.448	0.042514739	1	GLOD4
RIPOR1	2.10E-06	0.28278098	0.127	0.445	0.043219678	1	RIPOR1
TOR1AIP1	2.18E-06	0.27776585	0.127	0.451	0.044892331	1	TOR1AIP1
PTGES2	2.22E-06	0.283941648	0.137	0.463	0.045765048	1	PTGES2
AASDHPPT	2.22E-06	0.274951389	0.137	0.46	0.045807952	1	AASDHPPT
MAN1B1	2.24E-06	0.254509046	0.147	0.484	0.046107169	1	MAN1B1
COX6B1	2.30E-06	0.570099525	0.814	0.854	0.047393728	1	COX6B1
UBE2Q1	2.35E-06	0.27944987	0.108	0.409	0.048480595	1	UBE2Q1
PGAM1	2.43E-06	0.794519601	0.765	0.806	0.050001052	1	PGAM1
PLEKHM2	2.73E-06	0.262701871	0.137	0.463	0.056201093	1	PLEKHM2
C19orf33	2.86E-06	0.957173165	0.657	0.654	0.058885449	1	C19orf33
VEZF1	2.98E-06	0.295433369	0.127	0.439	0.061463398	1	VEZF1
AP3B1	3.02E-06	0.301025973	0.137	0.454	0.062289352	1	AP3B1
DHX38	3.03E-06	0.258142434	0.147	0.472	0.06243938	1	DHX38
UPF3A	3.09E-06	0.30957769	0.157	0.493	0.063685648	1	UPF3A
TTC14	3.12E-06	0.381313068	0.069	0.328	0.064366806	1	TTC14
H3F3A	3.13E-06	0.39766014	0.912	0.94	0.064448393	1	H3F3A
HYOU1	3.18E-06	0.281238681	0.118	0.427	0.06545866	1	HYOU1
EPCAM	3.38E-06	1.593395368	0.48	0.331	0.069713341	1	EPCAM
HMOX2	3.66E-06	0.307256599	0.147	0.472	0.075451538	1	HMOX2
RBM10	3.74E-06	0.258852662	0.137	0.454	0.077138868	1	RBM10
SNRNP27	3.94E-06	0.367024319	0.157	0.49	0.081221255	1	SNRNP27
MANBAL	4.14E-06	0.25122464	0.186	0.549	0.085226239	1	MANBAL
PSME3	4.67E-06	0.270989932	0.127	0.427	0.096299979	1	PSME3
DHX30	5.03E-06	0.301902787	0.059	0.301	0.103755503	1	DHX30
NFU1	5.15E-06	0.339348132	0.176	0.528	0.106170875	1	NFU1
KXD1	5.22E-06	0.263372755	0.167	0.504	0.107559453	1	KXD1
2-Mar	5.26E-06	0.271590344	0.127	0.43	0.108472591	1	2-Mar
GALNT7	5.31E-06	0.363873278	0.137	0.454	0.109349735	1	GALNT7
BOP1	5.46E-06	0.33613731	0.118	0.412	0.112453987	1	BOP1
BCKDK	5.47E-06	0.265721824	0.186	0.543	0.112662127	1	BCKDK
C12orf75	5.82E-06	0.930987125	0.676	0.687	0.11986223	1	C12orf75
SLC30A9	6.00E-06	0.255557068	0.078	0.337	0.123573863	1	SLC30A9
CMSS1	6.02E-06	0.305312143	0.147	0.466	0.124016877	1	CMSS1
TRIM13	6.04E-06	0.357743474	0.118	0.406	0.124413178	1	TRIM13
MAGOH	6.63E-06	0.371074697	0.225	0.618	0.136631183	1	MAGOH
NOTCH2	6.76E-06	0.260695689	0.196	0.552	0.139291048	1	NOTCH2
GGA1	7.12E-06	0.266039974	0.118	0.409	0.14667118	1	GGA1
TXN	7.13E-06	0.509351159	0.912	0.916	0.146991079	1	TXN
ZDHHC8	7.75E-06	0.338550517	0.108	0.382	0.159805943	1	ZDHHC8
PMVK	7.96E-06	0.282917616	0.147	0.46	0.164017081	1	PMVK
YBX1	8.65E-06	0.444655779	0.951	0.904	0.178212673	1	YBX1
RAB2B	8.71E-06	0.255652526	0.078	0.331	0.179597198	1	RAB2B
MSI2	1.03E-05	0.261069087	0.118	0.397	0.213000731	1	MSI2
GABARAPL1	1.07E-05	0.26469051	0.167	0.496	0.220100969	1	GABARAPL1
SLC41A3	1.08E-05	0.2897785	0.098	0.367	0.221581314	1	SLC41A3
NFATC2IP	1.10E-05	0.339781532	0.147	0.457	0.227651254	1	NFATC2IP
DCTPP1	1.19E-05	0.327191326	0.167	0.493	0.245921585	1	DCTPP1
SOS2	1.24E-05	0.252951713	0.118	0.397	0.255492181	1	SOS2
CDK10	1.25E-05	0.251099881	0.088	0.337	0.257663057	1	CDK10
EP300	1.33E-05	0.262673585	0.167	0.493	0.274480404	1	EP300
BLCAP	1.38E-05	0.253594093	0.157	0.478	0.284543855	1	BLCAP
TAF13	1.44E-05	0.269534964	0.137	0.424	0.29692192	1	TAF13
CCNK	1.47E-05	0.294142706	0.147	0.448	0.302309351	1	CCNK
TPMT	1.63E-05	0.251370673	0.127	0.412	0.335408284	1	TPMT
UGGT1	1.66E-05	0.253382398	0.147	0.442	0.341520476	1	UGGT1
MLLT10	1.67E-05	0.285635476	0.137	0.436	0.344350513	1	MLLT10
TMEM134	1.68E-05	0.316259395	0.176	0.507	0.346984637	1	TMEM134
PTDSS1	1.70E-05	0.254083497	0.088	0.34	0.349598869	1	PTDSS1
CTBS	1.75E-05	0.32030859	0.196	0.543	0.360627015	1	CTBS
UBA2	1.75E-05	0.268836468	0.206	0.558	0.360931129	1	UBA2
ATP13A2	1.84E-05	0.291127548	0.147	0.454	0.378682885	1	ATP13A2
SCAMP2	1.84E-05	0.323601269	0.157	0.472	0.378897554	1	SCAMP2
CFL1	1.85E-05	0.408792264	0.951	0.94	0.381135935	1	CFL1
RTF1	1.91E-05	0.326689298	0.196	0.543	0.393664195	1	RTF1
RPL38	1.94E-05	0.468929741	0.912	0.925	0.398893327	1	RPL38
WDR45B	2.01E-05	0.364119731	0.176	0.499	0.414964489	1	WDR45B
CDC26	2.09E-05	0.277746865	0.176	0.499	0.43002257	1	CDC26
YTHDF1	2.16E-05	0.404232545	0.176	0.513	0.444455468	1	YTHDF1
SGPL1	2.21E-05	0.273198902	0.137	0.43	0.454694255	1	SGPL1
STX10	2.21E-05	0.384849289	0.157	0.466	0.456402096	1	STX10
PHF5A	2.25E-05	0.282587183	0.137	0.421	0.464468712	1	PHF5A
SUN1	2.34E-05	0.461617987	0.176	0.51	0.481668598	1	SUN1
TLDC1	2.38E-05	0.318173468	0.137	0.421	0.491161588	1	TLDC1
MAPKAPK5	2.42E-05	0.290566514	0.137	0.43	0.498814388	1	MAPKAPK5
SEPT9	2.48E-05	0.282186925	0.225	0.597	0.510911985	1	SEPT9
LPCAT2	2.74E-05	0.321688068	0.196	0.534	0.565641867	1	LPCAT2
AGR2	2.75E-05	1.232794075	0.569	0.481	0.565876067	1	AGR2
RPS24	2.78E-05	0.262862007	1	0.997	0.573359455	1	RPS24
MEAF6	2.79E-05	0.326072697	0.225	0.591	0.574187554	1	MEAF6
SMYD3	2.90E-05	0.306699733	0.186	0.516	0.596696898	1	SMYD3
ABHD2	2.97E-05	0.266360791	0.206	0.549	0.61311655	1	ABHD2
ZMPSTE24	3.14E-05	0.349670247	0.157	0.463	0.647211211	1	ZMPSTE24
PPP2R5A	3.18E-05	0.264655746	0.078	0.31	0.655734856	1	PPP2R5A
ACLY	3.43E-05	0.323533949	0.186	0.513	0.70616159	1	ACLY
DCAF13	3.47E-05	0.300867417	0.186	0.51	0.715116656	1	DCAF13
REX1BD	3.49E-05	0.30724273	0.225	0.582	0.719510356	1	REX1BD
GATAD2A	3.52E-05	0.271684879	0.157	0.448	0.7260001	1	GATAD2A
GIGYF2	3.54E-05	0.416210267	0.167	0.469	0.728926332	1	GIGYF2
PQLC1	3.61E-05	0.340076908	0.157	0.46	0.743767375	1	PQLC1
TMEM54	3.72E-05	0.33350352	0.235	0.612	0.766497921	1	TMEM54
SRSF8	3.77E-05	0.28666136	0.127	0.397	0.777416562	1	SRSF8
HSCB	3.85E-05	0.304859453	0.147	0.433	0.794154235	1	HSCB
KANK2	3.86E-05	0.28488139	0.157	0.457	0.79576591	1	KANK2
ZFHX3	3.89E-05	0.299570412	0.206	0.543	0.801613553	1	ZFHX3
DBNL	3.95E-05	0.285609115	0.196	0.531	0.814717032	1	DBNL
TMEM167B	4.09E-05	0.313297376	0.147	0.439	0.843806412	1	TMEM167B
EXOSC10	4.16E-05	0.266460483	0.157	0.457	0.857834042	1	EXOSC10
GNA15	4.19E-05	0.263264327	0.147	0.436	0.863973998	1	GNA15
ARID5A	4.20E-05	0.304646258	0.167	0.475	0.86600002	1	ARID5A
JPT2	4.23E-05	0.365891767	0.186	0.507	0.870910864	1	JPT2
TMEM204	4.26E-05	0.264249867	0.088	0.322	0.878905856	1	TMEM204
YIF1B	4.39E-05	0.344888934	0.176	0.487	0.905602799	1	YIF1B
PLEKHO1	4.46E-05	0.298207903	0.206	0.528	0.919026673	1	PLEKHO1
IFITM3	4.51E-05	0.453216698	0.902	0.896	0.929888087	1	IFITM3
RAB1B	4.63E-05	0.266969425	0.216	0.561	0.953947483	1	RAB1B
RNF149	4.71E-05	0.375699586	0.216	0.567	0.96986177	1	RNF149
CDIPT	4.98E-05	0.324942517	0.206	0.543	1	1	CDIPT
CCDC6	5.11E-05	0.293125681	0.167	0.466	1	1	CCDC6
GSTM3	5.23E-05	0.326697604	0.167	0.475	1	1	GSTM3
NPM3	5.35E-05	0.252504837	0.147	0.424	1	1	NPM3
METTL2B	5.43E-05	0.4009993	0.118	0.373	1	1	METTL2B
CS	5.47E-05	0.378950279	0.167	0.469	1	1	CS
BICD2	5.50E-05	0.32734418	0.118	0.376	1	1	BICD2
TSPO	5.53E-05	0.363856519	0.863	0.896	1	1	TSPO
MMS19	5.82E-05	0.336100754	0.108	0.358	1	1	MMS19
TERF1	5.84E-05	0.366028183	0.137	0.412	1	1	TERF1
MTMR6	5.98E-05	0.300584621	0.118	0.373	1	1	MTMR6
RNF144A	6.07E-05	0.253778843	0.157	0.439	1	1	RNF144A
TMEM222	6.20E-05	0.26893931	0.137	0.409	1	1	TMEM222
XPO1	6.21E-05	0.286101184	0.196	0.516	1	1	XPO1
NCS1	6.67E-05	0.372082102	0.147	0.427	1	1	NCS1
SERF2	6.69E-05	0.356898736	0.882	0.925	1	1	SERF2
GPAT4	6.96E-05	0.311934403	0.108	0.349	1	1	GPAT4
SDHAF2	7.13E-05	0.321984536	0.137	0.403	1	1	SDHAF2
ATE1	7.16E-05	0.343363369	0.108	0.355	1	1	ATE1
CD59	7.16E-05	0.491482901	0.853	0.869	1	1	CD59
GPR68	7.16E-05	0.307606899	0.147	0.421	1	1	GPR68
ASAP2	7.18E-05	0.283442681	0.216	0.555	1	1	ASAP2
NOP16	7.49E-05	0.299699167	0.137	0.403	1	1	NOP16
PPP6R1	7.79E-05	0.334457151	0.206	0.531	1	1	PPP6R1
CBY1	8.19E-05	0.332490541	0.137	0.4	1	1	CBY1
BAG4	8.19E-05	0.365570504	0.088	0.313	1	1	BAG4
NOC2L	8.30E-05	0.267515281	0.196	0.516	1	1	NOC2L
EPN1	8.32E-05	0.434675927	0.216	0.558	1	1	EPN1
AP3M2	8.64E-05	0.322608895	0.098	0.331	1	1	AP3M2
C4orf3	9.24E-05	0.832864054	0.696	0.776	1	1	C4orf3
RIT1	9.35E-05	0.347138882	0.137	0.397	1	1	RIT1
SNX27	9.68E-05	0.521578013	0.157	0.436	1	1	SNX27
PDCL3	9.75E-05	0.263522559	0.216	0.543	1	1	PDCL3
DNAJC15	9.81E-05	0.761487459	0.657	0.725	1	1	DNAJC15
NFYA	0.000101882	0.273749896	0.078	0.287	1	1	NFYA
CCDC92	0.000104824	0.316275429	0.147	0.424	1	1	CCDC92
APOBEC3G	0.000105661	0.395553208	0.137	0.4	1	1	APOBEC3G
PHLDB1	0.000108271	0.291193122	0.108	0.343	1	1	PHLDB1
TOMM34	0.000110682	0.409130125	0.137	0.403	1	1	TOMM34
MYO9B	0.000110987	0.300810126	0.118	0.364	1	1	MYO9B
SH3RF1	0.000111806	0.277564407	0.108	0.343	1	1	SH3RF1
CRCP	0.00011182	0.500239956	0.176	0.469	1	1	CRCP
TTC17	0.000113564	0.470010129	0.147	0.418	1	1	TTC17
AKAP8	0.00011691	0.273003496	0.088	0.301	1	1	AKAP8
CCDC130	0.000117796	0.310074917	0.098	0.322	1	1	CCDC130
SMAD2	0.000118952	0.304567938	0.176	0.472	1	1	SMAD2
NDUFB9	0.000121081	1.020350759	0.618	0.716	1	1	NDUFB9
GPN3	0.000124424	0.363694296	0.206	0.522	1	1	GPN3
VANGL1	0.000124693	0.288244098	0.118	0.364	1	1	VANGL1
E2F4	0.000126405	0.383368851	0.167	0.454	1	1	E2F4
RBMS2	0.000127287	0.388854175	0.186	0.487	1	1	RBMS2
ALDH3B1	0.00013673	0.303852662	0.098	0.322	1	1	ALDH3B1
DIP2C	0.000137934	0.361745223	0.098	0.316	1	1	DIP2C
INO80D	0.000140629	0.323654559	0.108	0.337	1	1	INO80D
MAPKAP1	0.000142649	0.337712541	0.167	0.451	1	1	MAPKAP1
RETREG3	0.0001484	0.260559999	0.108	0.34	1	1	RETREG3
CAPZB	0.000149016	0.533472672	0.735	0.8	1	1	CAPZB
ZC3H8	0.000151371	0.355548356	0.098	0.322	1	1	ZC3H8
FAM83A	0.00015563	1.076250343	0.324	0.191	1	1	FAM83A
TNC	0.000162992	1.13080798	0.451	0.385	1	1	TNC
STRN	0.000166822	0.26279203	0.098	0.316	1	1	STRN
TNKS1BP1	0.000174175	0.281450915	0.167	0.439	1	1	TNKS1BP1
PRRC2B	0.000174913	0.345476648	0.225	0.555	1	1	PRRC2B
ARHGDIB	0.00017883	0.250462688	0.196	0.487	1	1	ARHGDIB
PHF20L1	0.000181147	0.438104963	0.196	0.499	1	1	PHF20L1
RHBDD2	0.000207653	0.422524255	0.245	0.594	1	1	RHBDD2
PHGR1	0.000220598	1.215223882	0.363	0.245	1	1	PHGR1
TIAL1	0.000222912	0.312022956	0.225	0.552	1	1	TIAL1
BCAR1	0.000224187	0.411992087	0.225	0.552	1	1	BCAR1
EIF3H	0.000226376	0.88158249	0.657	0.767	1	1	EIF3H
RRS1	0.000227492	0.352922821	0.118	0.352	1	1	RRS1
EGLN2	0.000237259	0.297730785	0.176	0.451	1	1	EGLN2
ARF3	0.000239798	0.254542498	0.216	0.531	1	1	ARF3
SLC16A1	0.000239991	0.492933184	0.176	0.46	1	1	SLC16A1
RBM14	0.000240484	0.283031195	0.098	0.313	1	1	RBM14
LENG1	0.000247535	0.435451924	0.157	0.421	1	1	LENG1
ST3GAL4	0.000258445	0.377182411	0.147	0.403	1	1	ST3GAL4
CYC1	0.000260643	0.291672463	0.245	0.579	1	1	CYC1
ITGAE	0.00026379	0.376611649	0.206	0.513	1	1	ITGAE
CSAD	0.000266974	0.270861313	0.078	0.275	1	1	CSAD
ALYREF	0.000272275	0.325342362	0.186	0.469	1	1	ALYREF
PROCR	0.000288172	0.260496108	0.186	0.46	1	1	PROCR
ANXA2	0.000295831	0.27941575	0.98	0.967	1	1	ANXA2
TATDN1	0.000298236	0.369831504	0.216	0.534	1	1	TATDN1
NCBP2	0.000299481	0.254143313	0.216	0.528	1	1	NCBP2
MRPL12	0.000302506	0.335119484	0.196	0.49	1	1	MRPL12
PSMD5	0.000304496	0.350968911	0.088	0.284	1	1	PSMD5
REST	0.000313351	0.304920696	0.186	0.469	1	1	REST
PPP1R3B	0.000313526	0.271282156	0.196	0.481	1	1	PPP1R3B
ZNF664	0.000316968	0.29848947	0.078	0.269	1	1	ZNF664
GZF1	0.000319685	0.306636677	0.098	0.307	1	1	GZF1
XPNPEP1	0.000345124	0.379107691	0.157	0.418	1	1	XPNPEP1
BRD7	0.000354637	0.339244819	0.225	0.546	1	1	BRD7
TMEM189	0.000358117	0.278611571	0.225	0.54	1	1	TMEM189
INPP5K	0.000367767	0.391369361	0.088	0.287	1	1	INPP5K
CHSY1	0.000368173	0.371065104	0.137	0.37	1	1	CHSY1
UTP4	0.000373755	0.471295939	0.157	0.409	1	1	UTP4
TNFRSF11B	0.000374778	0.996765037	0.314	0.194	1	1	TNFRSF11B
FBXW2	0.000377863	0.273813369	0.127	0.355	1	1	FBXW2
C1orf131	0.000392891	0.381509774	0.127	0.352	1	1	C1orf131
PDE4D	0.000398636	0.338876643	0.196	0.478	1	1	PDE4D
SINHCAF	0.000401113	0.412058249	0.216	0.522	1	1	SINHCAF
SF3A2	0.000401638	0.252712702	0.147	0.394	1	1	SF3A2
FRS2	0.000424773	0.26217775	0.108	0.319	1	1	FRS2
DCUN1D3	0.000427526	0.300742746	0.137	0.367	1	1	DCUN1D3
TMEM70	0.000429618	0.283203332	0.186	0.466	1	1	TMEM70
PSME4	0.000432673	0.278233595	0.265	0.594	1	1	PSME4
ANKRD54	0.000436924	0.3065686	0.098	0.301	1	1	ANKRD54
FAM92A	0.000438671	0.300762806	0.108	0.313	1	1	FAM92A
RETSAT	0.000481263	0.326726649	0.108	0.319	1	1	RETSAT
XPC	0.00048262	0.54412239	0.137	0.37	1	1	XPC
DCTN1	0.000500417	0.387953382	0.216	0.522	1	1	DCTN1
C9orf78	0.000501897	0.561234024	0.235	0.555	1	1	C9orf78
ASH1L	0.000512776	0.299373837	0.245	0.561	1	1	ASH1L
ZNF703	0.000516595	0.331541408	0.206	0.499	1	1	ZNF703
VPS37B	0.000522376	0.328124397	0.235	0.552	1	1	VPS37B
SOCS5	0.000524252	0.255744668	0.098	0.293	1	1	SOCS5
ZC3H13	0.000524787	0.269616804	0.265	0.603	1	1	ZC3H13
ID2	0.000527536	0.319145618	0.265	0.591	1	1	ID2
UBB	0.000530985	0.495141045	0.833	0.904	1	1	UBB
B4GALT2	0.000538675	0.385763548	0.147	0.391	1	1	B4GALT2
CHP1	0.000544777	0.260535495	0.196	0.478	1	1	CHP1
AAR2	0.000547803	0.445848734	0.098	0.293	1	1	AAR2
SAE1	0.000566407	0.373217859	0.186	0.46	1	1	SAE1
MCUB	0.000576938	0.317343017	0.098	0.296	1	1	MCUB
EML4	0.000580008	0.347781356	0.196	0.475	1	1	EML4
KIAA1522	0.000582844	0.299996259	0.147	0.385	1	1	KIAA1522
WIZ	0.000586502	0.2979616	0.118	0.334	1	1	WIZ
SNU13	0.000607706	0.62027051	0.667	0.779	1	1	SNU13
RTN2	0.000622948	0.399841278	0.118	0.322	1	1	RTN2
MT-ATP8	0.000630474	0.445937618	0.078	0.26	1	1	MT-ATP8
PAIP1	0.000635504	0.301749104	0.265	0.606	1	1	PAIP1
KRT8	0.000636056	0.330507771	0.931	0.91	1	1	KRT8
TSFM	0.000636724	0.471352484	0.216	0.51	1	1	TSFM
COMMD9	0.000645981	0.325625333	0.157	0.4	1	1	COMMD9
SRGAP2B	0.000652267	0.287008444	0.118	0.322	1	1	SRGAP2B
DNM2	0.000670385	0.320466734	0.206	0.501	1	1	DNM2
SCAF1	0.000675302	0.460827914	0.186	0.454	1	1	SCAF1
KPNA2	0.000692412	0.415622332	0.176	0.439	1	1	KPNA2
SRD5A3	0.000693105	0.328879578	0.186	0.454	1	1	SRD5A3
LACTB2	0.000700779	0.364027615	0.118	0.328	1	1	LACTB2
AMFR	0.000709759	0.430039569	0.196	0.469	1	1	AMFR
CSGALNACT2	0.000720894	0.344947756	0.216	0.501	1	1	CSGALNACT2
NR2F2	0.000721588	0.367477657	0.255	0.573	1	1	NR2F2
PTMS	0.000724213	0.365704555	0.824	0.91	1	1	PTMS
COMMD3	0.000733432	0.285659504	0.265	0.603	1	1	COMMD3
CDK5RAP2	0.000735488	0.365522113	0.137	0.364	1	1	CDK5RAP2
UNC93B1	0.000744029	0.331343419	0.137	0.358	1	1	UNC93B1
LTBP1	0.000762031	1.483692015	0.471	0.454	1	1	LTBP1
ELOB	0.000771625	0.281760616	0.922	0.94	1	1	ELOB
RAB27B	0.000797268	0.250667054	0.137	0.355	1	1	RAB27B
MARCKS	0.00080382	0.383445892	0.745	0.872	1	1	MARCKS
PAPSS1	0.000809975	0.378869878	0.196	0.478	1	1	PAPSS1
HEXB	0.000814379	0.268778553	0.275	0.615	1	1	HEXB
CDKN2D	0.00086775	0.269130789	0.157	0.394	1	1	CDKN2D
PAXX	0.00086828	0.427234439	0.225	0.519	1	1	PAXX
CEP170	0.000876534	0.316399851	0.294	0.645	1	1	CEP170
CYB5B	0.000880397	0.413175879	0.216	0.507	1	1	CYB5B
CALM1	0.00088134	0.318842078	0.902	0.958	1	1	CALM1
SSFA2	0.000891582	0.353821413	0.216	0.504	1	1	SSFA2
TOB1	0.000918538	0.52313947	0.216	0.507	1	1	TOB1
SMARCA2	0.000929875	0.387595344	0.206	0.487	1	1	SMARCA2
KIF13B	0.000969004	0.267876352	0.137	0.352	1	1	KIF13B
EPS15	0.000996688	0.510749264	0.127	0.343	1	1	EPS15
ZMAT5	0.001004981	0.314804431	0.167	0.403	1	1	ZMAT5
SLC11A2	0.001016316	0.27045835	0.098	0.287	1	1	SLC11A2
PVT1	0.001027481	0.309165687	0.137	0.358	1	1	PVT1
NARF	0.001056156	0.365143235	0.176	0.427	1	1	NARF
SMC6	0.001072168	0.472466138	0.206	0.49	1	1	SMC6
IAH1	0.001072224	0.281779927	0.284	0.63	1	1	IAH1
MUC13	0.001073577	1.415033102	0.392	0.307	1	1	MUC13
KCTD10	0.001082198	0.586292401	0.206	0.484	1	1	KCTD10
SRSF4	0.001100298	0.310322979	0.275	0.606	1	1	SRSF4
SLC39A10	0.00116267	0.453645666	0.245	0.555	1	1	SLC39A10
SMAGP	0.001176805	0.344986577	0.176	0.415	1	1	SMAGP
CALM2	0.001179932	0.284737372	0.873	0.916	1	1	CALM2
CAPRIN1	0.001199824	0.458287501	0.255	0.579	1	1	CAPRIN1
CNN2	0.001215026	0.310721159	0.294	0.648	1	1	CNN2
SLC39A4	0.001219184	0.506525582	0.167	0.403	1	1	SLC39A4
PGRMC2	0.001224112	0.263367217	0.275	0.591	1	1	PGRMC2
RAD21	0.001262771	0.911571704	0.578	0.663	1	1	RAD21
DDX10	0.001279087	0.46356285	0.118	0.316	1	1	DDX10
TP53RK	0.00129968	0.294210664	0.245	0.555	1	1	TP53RK
VKORC1	0.001319094	0.53053317	0.676	0.794	1	1	VKORC1
DPM2	0.001330419	0.370370206	0.196	0.466	1	1	DPM2
RIN2	0.001331637	0.495215002	0.167	0.403	1	1	RIN2
NOP58	0.001336294	0.38516242	0.265	0.591	1	1	NOP58
FAM89B	0.001341564	0.306705995	0.265	0.57	1	1	FAM89B
DDR1	0.001360106	0.283974583	0.186	0.439	1	1	DDR1
RANGAP1	0.001364268	0.352386007	0.167	0.406	1	1	RANGAP1
C9orf3	0.001389621	0.269497305	0.127	0.325	1	1	C9orf3
MRPL42	0.001394058	0.336268402	0.275	0.615	1	1	MRPL42
NXT1	0.001396855	0.286544467	0.265	0.588	1	1	NXT1
SLC17A5	0.001404396	0.286390836	0.176	0.421	1	1	SLC17A5
GAN	0.001431171	0.296939126	0.147	0.361	1	1	GAN
CDC42SE2	0.001450121	0.483528578	0.137	0.343	1	1	CDC42SE2
TRIM8	0.001455273	0.429945515	0.255	0.564	1	1	TRIM8
MRPL54	0.001494703	0.353691803	0.235	0.54	1	1	MRPL54
FERMT2	0.001496894	0.286354598	0.225	0.513	1	1	FERMT2
TCF3	0.001540113	0.317421035	0.108	0.293	1	1	TCF3
NUMA1	0.001556919	0.272059729	0.186	0.436	1	1	NUMA1
TMEM109	0.001580597	0.392739622	0.235	0.531	1	1	TMEM109
SLC35E2B	0.001636411	0.305579208	0.108	0.293	1	1	SLC35E2B
CERS2	0.001649981	0.261695736	0.284	0.627	1	1	CERS2
SFR1	0.001780028	0.270891761	0.088	0.257	1	1	SFR1
ERI1	0.001787551	0.257959019	0.088	0.257	1	1	ERI1
OSMR	0.001804941	0.26385936	0.284	0.609	1	1	OSMR
INPP5D	0.001826495	0.278996489	0.098	0.275	1	1	INPP5D
PKP3	0.001846848	0.258650685	0.118	0.307	1	1	PKP3
RETREG2	0.001855131	0.374915964	0.225	0.507	1	1	RETREG2
ZC2HC1A	0.0019047	0.398781622	0.206	0.472	1	1	ZC2HC1A
TMEM184C	0.001922873	0.290450343	0.088	0.254	1	1	TMEM184C
OARD1	0.001969038	0.325432139	0.147	0.358	1	1	OARD1
AC058791.1	0.002005659	0.273033124	0.147	0.358	1	1	AC058791.1
DSTN	0.002021072	0.325101389	0.922	0.896	1	1	DSTN
PNMA1	0.002038856	0.347892807	0.216	0.484	1	1	PNMA1
NUP205	0.002071092	0.454942456	0.157	0.373	1	1	NUP205
WSB2	0.002085005	0.35638163	0.275	0.603	1	1	WSB2
TCEA2	0.002105957	0.367659526	0.206	0.466	1	1	TCEA2
SRRD	0.002120397	0.513745676	0.216	0.49	1	1	SRRD
SETD3	0.002189117	0.409503064	0.176	0.409	1	1	SETD3
PDE4B	0.002277058	0.414727247	0.147	0.355	1	1	PDE4B
ASB6	0.002311178	0.302508058	0.118	0.304	1	1	ASB6
RUNX3	0.002337818	0.421277919	0.108	0.281	1	1	RUNX3
ZHX1	0.002339592	0.328667631	0.127	0.319	1	1	ZHX1
RBMS1	0.002361276	0.84084563	0.569	0.675	1	1	RBMS1
KIF1B	0.00243955	0.34071416	0.275	0.591	1	1	KIF1B
CTDSP2	0.002511194	0.394362195	0.265	0.588	1	1	CTDSP2
IFITM2	0.00255964	0.642769581	0.667	0.788	1	1	IFITM2
COL5A2	0.002561469	0.253901043	0.196	0.424	1	1	COL5A2
ARPC2	0.002613754	0.332430543	0.833	0.872	1	1	ARPC2
ELF3	0.0026421	1.153150892	0.402	0.334	1	1	ELF3
NIFK	0.002649436	0.25565189	0.275	0.582	1	1	NIFK
KIF22	0.002665031	0.28965007	0.176	0.403	1	1	KIF22
RANBP2	0.002735299	0.384793015	0.284	0.606	1	1	RANBP2
TPM2	0.002740422	0.404635512	0.784	0.869	1	1	TPM2
FAM91A1	0.002747847	0.409122191	0.167	0.385	1	1	FAM91A1
IRAK4	0.002759474	0.392487027	0.118	0.296	1	1	IRAK4
PARN	0.002773251	0.48745657	0.206	0.463	1	1	PARN
RBM42	0.00279896	0.35875088	0.284	0.618	1	1	RBM42
LAPTM4B	0.002803285	0.378105341	0.196	0.442	1	1	LAPTM4B
HDAC1	0.002826637	0.295085833	0.255	0.552	1	1	HDAC1
LSM10	0.002890569	0.362224128	0.235	0.522	1	1	LSM10
PHLDA3	0.002900279	0.254412272	0.245	0.534	1	1	PHLDA3
LHPP	0.003067306	0.335085126	0.127	0.31	1	1	LHPP
KIAA1551	0.003148428	0.285187181	0.255	0.534	1	1	KIAA1551
ELOF1	0.003204749	0.50795819	0.216	0.478	1	1	ELOF1
MPHOSPH6	0.003209207	0.395486383	0.186	0.418	1	1	MPHOSPH6
COX14	0.003293969	0.408454585	0.265	0.564	1	1	COX14
CREM	0.003327905	0.401209801	0.255	0.543	1	1	CREM
LYPLA2	0.003331358	0.560461554	0.245	0.537	1	1	LYPLA2
TTLL12	0.003465019	0.307217731	0.167	0.385	1	1	TTLL12
PCMTD1	0.003580367	0.544227203	0.245	0.531	1	1	PCMTD1
C1D	0.003580367	0.383249807	0.245	0.531	1	1	C1D
SRP72	0.003615326	0.269123553	0.294	0.621	1	1	SRP72
LYPLA1	0.003721104	0.426820594	0.275	0.582	1	1	LYPLA1
FKBP1A	0.003796338	0.368785184	0.765	0.803	1	1	FKBP1A
RBM38	0.003826642	0.364132536	0.108	0.275	1	1	RBM38
NUMB	0.003924291	0.32308492	0.265	0.564	1	1	NUMB
SMAP2	0.004004118	0.489623657	0.176	0.397	1	1	SMAP2
FOXP1	0.004006464	0.500856296	0.235	0.516	1	1	FOXP1
LSM7	0.004072256	0.432324089	0.304	0.624	1	1	LSM7
SFTA1P	0.004076254	0.280787846	0.108	0.269	1	1	SFTA1P
EHMT1	0.004091494	0.265395933	0.137	0.319	1	1	EHMT1
IL17RA	0.004132573	0.473644516	0.167	0.376	1	1	IL17RA
PPP2R5C	0.004143861	0.514742036	0.275	0.588	1	1	PPP2R5C
GMFG	0.004146029	0.350067467	0.176	0.394	1	1	GMFG
ZFP36	0.004153809	0.432117118	0.716	0.812	1	1	ZFP36
SLC44A1	0.004201863	0.328961549	0.245	0.51	1	1	SLC44A1
CNIH1	0.004223332	0.288706081	0.304	0.618	1	1	CNIH1
SLC2A1	0.004296465	0.726904532	0.598	0.713	1	1	SLC2A1
PACSIN2	0.004303533	0.33862734	0.225	0.487	1	1	PACSIN2
FBLIM1	0.004356587	0.427247482	0.225	0.481	1	1	FBLIM1
WEE1	0.004422509	0.364148626	0.294	0.585	1	1	WEE1
MYADM	0.004513864	0.326460487	0.833	0.854	1	1	MYADM
TAF2	0.004660698	0.325016455	0.108	0.272	1	1	TAF2
TMEM65	0.004688463	0.288432721	0.127	0.304	1	1	TMEM65
SELENOK	0.004783704	0.491783695	0.304	0.63	1	1	SELENOK
MRPS28	0.00487008	0.438095352	0.196	0.424	1	1	MRPS28
UBE2M	0.004878768	0.56733696	0.657	0.776	1	1	UBE2M
IGF2	0.004944803	1.176068282	0.471	0.469	1	1	IGF2
COPS7A	0.004985632	0.408095905	0.255	0.543	1	1	COPS7A
ENAH	0.005091669	0.330764784	0.206	0.445	1	1	ENAH
CLK1	0.005147886	0.341801356	0.304	0.621	1	1	CLK1
SOCS3	0.00519942	0.471453485	0.265	0.54	1	1	SOCS3
HOOK3	0.005354219	0.395982077	0.255	0.54	1	1	HOOK3
MAP1LC3A	0.005564625	0.391704913	0.157	0.352	1	1	MAP1LC3A
RHOC	0.005815165	0.298380604	0.775	0.881	1	1	RHOC
SLC50A1	0.005818084	0.493837625	0.245	0.525	1	1	SLC50A1
CAPG	0.005887556	0.388863318	0.765	0.836	1	1	CAPG
AKR1A1	0.005937824	0.335916105	0.284	0.591	1	1	AKR1A1
PTER	0.005947023	0.342033993	0.137	0.316	1	1	PTER
PDCD4	0.006125958	0.467642631	0.265	0.552	1	1	PDCD4
FARP2	0.006212807	0.303789899	0.108	0.266	1	1	FARP2
EMC4	0.00639064	0.289954775	0.314	0.636	1	1	EMC4
TOB2	0.006519573	0.403149767	0.235	0.493	1	1	TOB2
COLGALT1	0.006615084	0.317290424	0.275	0.567	1	1	COLGALT1
RAB38	0.006639033	0.307416716	0.108	0.266	1	1	RAB38
TMEM141	0.0067602	0.438613288	0.284	0.594	1	1	TMEM141
CDC42SE1	0.006895541	0.451417855	0.304	0.609	1	1	CDC42SE1
CLDN12	0.006935735	0.322093688	0.167	0.367	1	1	CLDN12
EVA1B	0.007135547	0.621516527	0.255	0.54	1	1	EVA1B
MSLN	0.007241775	0.812491614	0.275	0.191	1	1	MSLN
AZIN1	0.00725426	0.460477645	0.245	0.51	1	1	AZIN1
PKM	0.007426984	0.269997682	0.892	0.931	1	1	PKM
AHDC1	0.007493997	0.302486725	0.108	0.263	1	1	AHDC1
MYL9	0.007562963	0.411396943	0.745	0.8	1	1	MYL9
STK4	0.007571315	0.499604345	0.275	0.567	1	1	STK4
C9orf16	0.007601308	0.987496906	0.52	0.621	1	1	C9orf16
TPM3	0.007770938	0.40913807	0.725	0.863	1	1	TPM3
MED30	0.008151846	0.469197056	0.137	0.313	1	1	MED30
NR4A3	0.008340284	0.420370476	0.127	0.293	1	1	NR4A3
CMIP	0.008394948	0.388071295	0.265	0.546	1	1	CMIP
CXCR4	0.008501736	1.289460797	0.402	0.364	1	1	CXCR4
GUCD1	0.008639157	0.259069291	0.157	0.343	1	1	GUCD1
CREB3L1	0.008687935	0.370176224	0.196	0.418	1	1	CREB3L1
RBPJ	0.008699452	0.386564617	0.314	0.633	1	1	RBPJ
TNRC6B	0.008789349	0.40454289	0.294	0.588	1	1	TNRC6B
FRMD6	0.009114125	0.333449206	0.225	0.457	1	1	FRMD6
NABP1	0.009278235	0.42862491	0.245	0.501	1	1	NABP1
RNASET2	0.009316211	0.263597643	0.324	0.639	1	1	RNASET2
SPANXB1	3.55E-15	1.752521504	0.526	0.174	7.33E-11	2	SPANXB1
RPS51	3.61E-12	0.830759795	0.969	0.974	7.44E-08	2	RPS5
PMEPA11	4.59E-09	0.623417796	0.928	0.865	9.47E-05	2	PMEPA1
GNG11	8.53E-09	0.453828971	0.381	0.135	0.000175804	2	GNG11
RPL12	1.59E-07	0.516629549	0.979	0.971	0.003286234	2	RPL12
RPL101	3.41E-07	0.43672628	1	0.997	0.007035022	2	RPL10
HNRNPA1	5.73E-07	0.557757374	0.897	0.756	0.011805314	2	HNRNPA1
RPL36A	1.66E-06	0.454122527	0.928	0.879	0.034283869	2	RPL36A
UBE2M1	6.40E-06	0.497422574	0.773	0.741	0.131933252	2	UBE2M
RPL39	9.34E-06	0.332589439	0.99	0.976	0.192502583	2	RPL39
TGFBI	1.73E-05	0.746207581	0.845	0.788	0.356618066	2	TGFBI
LGALS11	2.71E-05	0.372969387	1	0.994	0.558091025	2	LGALS1
RPL351	2.76E-05	0.314466563	0.959	0.979	0.568197452	2	RPL35
RPS3A	3.54E-05	0.293339319	0.99	0.988	0.729414994	2	RPS3A
POSTN	4.35E-05	1.343776628	0.33	0.171	0.896355232	2	POSTN
RPS13	6.37E-05	0.362173158	0.99	0.935	1	2	RPS13
ANKRD28	0.000101492	0.750202496	0.608	0.529	1	2	ANKRD28
HMGB1	0.000106736	0.500969556	0.918	0.85	1	2	HMGB1
ACTB1	0.000254125	0.307646778	1	0.997	1	2	ACTB
CHMP2A	0.000303642	0.442905077	0.732	0.709	1	2	CHMP2A
ACTG1	0.000356822	0.259554531	0.99	0.985	1	2	ACTG1
RPL10A1	0.000381782	0.250179003	1	0.968	1	2	RPL10A
SLC25A61	0.000388914	0.41973236	0.876	0.753	1	2	SLC25A6
SET	0.000462241	0.563814742	0.804	0.75	1	2	SET
MRC2	0.000516272	0.430330954	0.381	0.244	1	2	MRC2
RPL3	0.000699816	0.259282514	1	0.982	1	2	RPL3
TAGLN1	0.000707578	0.479381745	0.835	0.794	1	2	TAGLN
COL6A3	0.001017285	0.537361231	0.701	0.659	1	2	COL6A3
IL33	0.001164218	0.451017172	0.433	0.282	1	2	IL33
ANGPTL4	0.001529074	0.423617666	0.608	0.491	1	2	ANGPTL4
RBM31	0.001543816	0.375492946	0.804	0.721	1	2	RBM3
SRGN	0.001693166	0.506969432	0.887	0.791	1	2	SRGN
TPM1	0.001726832	0.631995108	0.814	0.818	1	2	TPM1
SEC61G	0.002090254	0.453659974	0.866	0.794	1	2	SEC61G
REEP3	0.002193954	0.34607789	0.639	0.6	1	2	REEP3
PLEC	0.00238037	0.565527682	0.66	0.606	1	2	PLEC
MT1M	0.002901672	1.800979719	0.515	0.418	1	2	MT1M
IFITM31	0.002976224	0.376866892	0.948	0.882	1	2	IFITM3
WDR36	0.003379683	0.289123325	0.186	0.376	1	2	WDR36
POLR2I	0.003506497	0.410915115	0.66	0.65	1	2	POLR2I
SPARCL1	0.003585082	0.593297915	0.268	0.165	1	2	SPARCL1
DDX3X	0.004472015	0.355399282	0.701	0.632	1	2	DDX3X
MAGED2	0.004530117	0.27933136	0.639	0.562	1	2	MAGED2
SEC61B	0.005469206	0.265945701	0.794	0.759	1	2	SEC61B
NCL	0.005734348	0.490877229	0.784	0.726	1	2	NCL
RPL31	0.005888121	0.28911573	0.928	0.85	1	2	RPL31
CD591	0.006238904	0.288134477	0.887	0.859	1	2	CD59
LOX	0.006433703	0.506535974	0.639	0.597	1	2	LOX
CHCHD10	0.006465033	0.432862598	0.598	0.526	1	2	CHCHD10
MZT2B	0.007963243	0.336229608	0.804	0.771	1	2	MZT2B
RANBP1	0.008087991	0.344894397	0.649	0.629	1	2	RANBP1
ITGB1	0.008233106	0.37554453	0.969	0.956	1	2	ITGB1
SRPX1	0.009469866	0.385096084	0.567	0.509	1	2	SRPX
PAEP	1.17E-16	2.107893967	0.925	0.589	2.41E-12	3	PAEP
S100A11	4.99E-13	0.673821646	1	1	1.03E-08	3	S100A11
IL1B	5.54E-11	2.158808962	0.775	0.494	1.14E-06	3	IL1B
HSPB1	6.73E-11	1.142485948	0.95	0.945	1.39E-06	3	HSPB1
EMP3	7.37E-11	1.311519748	0.925	0.904	1.52E-06	3	EMP3
CCL4L2	4.67E-10	2.564397069	0.75	0.564	9.62E-06	3	CCL4L2
PLAUR	5.18E-09	1.244873682	0.85	0.819	0.00010673	3	PLAUR
S100A6	4.09E-08	0.460681598	1	1	0.000841936	3	S100A6
CD741	4.15E-08	1.211511815	0.875	0.821	0.000854581	3	CD74
PTMS1	6.06E-08	1.007478266	0.9	0.889	0.001247957	3	PTMS
FOS	6.83E-08	0.892981686	0.925	0.914	0.001408253	3	FOS
AGR21	7.55E-08	1.908419809	0.725	0.479	0.001556553	3	AGR2
HMGA11	9.48E-08	0.884303968	0.95	0.849	0.001953171	3	HMGA1
ATF3	1.28E-07	1.090699648	0.85	0.798	0.002642584	3	ATF3
HLA-DPA1	3.09E-07	1.730874044	0.75	0.642	0.006369048	3	HLA-DPA1
DUSP1	8.29E-07	0.973154295	0.85	0.836	0.017094611	3	DUSP1
LAMB3	9.99E-07	1.537565181	0.725	0.602	0.020586394	3	LAMB3
RND3	1.10E-06	1.297532782	0.775	0.733	0.022727532	3	RND3
HLA-DRA1	1.41E-06	1.216119351	0.85	0.846	0.029002708	3	HLA-DRA
JUN	1.44E-06	0.942297282	0.95	0.919	0.029631939	3	JUN
IER3	1.84E-06	0.828436245	0.875	0.866	0.037914286	3	IER3
LYZ	1.86E-06	1.925644084	0.575	0.35	0.038304113	3	LYZ
EEF1A11	9.84E-06	0.437969711	1	1	0.202879658	3	EEF1A1
FCER1G	1.13E-05	1.871217799	0.6	0.433	0.233732534	3	FCER1G
PMAIP1	1.31E-05	1.726421636	0.6	0.474	0.269873931	3	PMAIP1
H2AFZ	1.36E-05	1.164537586	0.75	0.811	0.279839974	3	H2AFZ
SLC30A5	1.83E-05	0.255656525	0.05	0.436	0.376526164	3	SLC30A5
TMEM126A	2.01E-05	0.276213098	0.05	0.433	0.414554776	3	TMEM126A
PDGFC	2.04E-05	0.26399944	0.075	0.481	0.420752266	3	PDGFC
FTL	2.27E-05	0.35644149	0.975	0.997	0.467517717	3	FTL
SRFBP1	2.40E-05	0.256871027	0.05	0.428	0.495305175	3	SRFBP1
IFI27	3.41E-05	0.853290194	0.85	0.856	0.702226569	3	IFI27
F13A1	3.51E-05	1.436034256	0.425	0.202	0.724377806	3	F13A1
DNM21	3.52E-05	0.30079595	0.075	0.469	0.726439457	3	DNM2
TMBIM6	3.62E-05	0.800794283	0.85	0.861	0.745508597	3	TMBIM6
B2M	3.69E-05	0.366838815	1	0.997	0.759596968	3	B2M
FAM20B	3.91E-05	0.260434399	0.025	0.365	0.805915675	3	FAM20B
TSN	4.18E-05	0.333355404	0.075	0.461	0.860602849	3	TSN
MAP1LC3B	5.60E-05	1.06930487	0.75	0.793	1	3	MAP1LC3B
RBM28	5.64E-05	0.297876225	0.05	0.406	1	3	RBM28
MRPS11	6.03E-05	0.269759878	0.075	0.453	1	3	MRPS11
PHF10	6.18E-05	0.258555402	0.05	0.403	1	3	PHF10
ZNF292	6.40E-05	0.332757039	0.15	0.602	1	3	ZNF292
RPA3	6.78E-05	0.33589134	0.1	0.501	1	3	RPA3
VPS51	6.78E-05	0.51405013	0.075	0.448	1	3	VPS51
CDYL	6.91E-05	0.325104464	0.075	0.448	1	3	CDYL
PHF14	7.79E-05	0.270388973	0.075	0.446	1	3	PHF14
KMT2C	7.84E-05	0.328502725	0.075	0.446	1	3	KMT2C
S100A41	7.98E-05	0.514945158	1	0.992	1	3	S100A4
RBM22	7.99E-05	0.303195867	0.075	0.446	1	3	RBM22
LMO4	8.10E-05	0.340501278	0.15	0.597	1	3	LMO4
COMMD4	9.42E-05	0.259067937	0.075	0.441	1	3	COMMD4
TM4SF1	9.71E-05	0.915864453	0.775	0.819	1	3	TM4SF1
MIGA1	9.98E-05	0.263097307	0.075	0.438	1	3	MIGA1
XPNPEP11	0.000106104	0.258859789	0.05	0.388	1	3	XPNPEP1
HMGB2	0.000108314	0.266857145	0.075	0.436	1	3	HMGB2
HLA-DQA1	0.00011063	1.552968176	0.575	0.413	1	3	HLA-DQA1
SERPINE11	0.00011376	0.653054448	0.875	0.793	1	3	SERPINE1
OAZ1	0.000117789	0.507579477	0.9	0.927	1	3	OAZ1
CASP8	0.000125855	0.29525981	0.05	0.383	1	3	CASP8
NF2	0.000138284	0.316275555	0.05	0.38	1	3	NF2
KAT8	0.000139918	0.273981148	0.025	0.33	1	3	KAT8
SNAP23	0.000140656	0.578253103	0.075	0.428	1	3	SNAP23
EMC10	0.000140656	0.338046866	0.075	0.428	1	3	EMC10
DDX50	0.000141454	0.298984115	0.1	0.479	1	3	DDX50
MED10	0.000152114	0.261963862	0.15	0.577	1	3	MED10
NQO2	0.000155816	0.284532828	0.1	0.476	1	3	NQO2
APH1A	0.00015707	0.267426768	0.15	0.574	1	3	APH1A
RARS2	0.000161821	0.426479721	0.075	0.426	1	3	RARS2
CTGF1	0.000167605	0.689570983	0.7	0.627	1	3	CTGF
MAN2A1	0.000169579	0.453509122	0.1	0.474	1	3	MAN2A1
PDCD2	0.000180354	0.253997177	0.125	0.521	1	3	PDCD2
LAMTOR3	0.000195833	0.37067231	0.05	0.37	1	3	LAMTOR3
CXorf38	0.000195833	0.269761057	0.05	0.37	1	3	CXorf38
NIPBL	0.00020223	0.343972472	0.125	0.516	1	3	NIPBL
STMN1	0.000205061	1.036046713	0.7	0.713	1	3	STMN1
USP12	0.000212127	0.520303403	0.05	0.368	1	3	USP12
KBTBD2	0.000213434	0.277391047	0.05	0.368	1	3	KBTBD2
KIAA0232	0.000216783	0.29936466	0.025	0.317	1	3	KIAA0232
TMX2	0.000218094	0.26260182	0.1	0.466	1	3	TMX2
CLCN3	0.00022752	0.251717864	0.075	0.416	1	3	CLCN3
MBTPS1	0.000241711	0.274972558	0.125	0.509	1	3	MBTPS1
WDR43	0.000244583	0.25208421	0.1	0.461	1	3	WDR43
PUM3	0.000248975	0.293717423	0.075	0.413	1	3	PUM3
CCAR1	0.000249011	0.279511856	0.125	0.511	1	3	CCAR1
BAK1	0.000253247	0.280165295	0.05	0.363	1	3	BAK1
CDC5L	0.00025516	0.311858825	0.15	0.559	1	3	CDC5L
SYNRG	0.000257641	0.264772705	0.025	0.312	1	3	SYNRG
SNAI1	0.000265625	0.26396328	0.1	0.458	1	3	SNAI1
ZNFX1	0.000267603	0.410587064	0.075	0.411	1	3	ZNFX1
CMC1	0.000273041	0.417703159	0.125	0.509	1	3	CMC1
COA5	0.000285864	0.278813215	0.075	0.408	1	3	COA5
FAM174A	0.000285864	0.252283105	0.075	0.408	1	3	FAM174A
SPTSSA	0.000287063	0.323577603	0.15	0.562	1	3	SPTSSA
BABAM1	0.000292444	0.393943337	0.1	0.458	1	3	BABAM1
MAP3K13	0.000296628	0.271934484	0.1	0.456	1	3	MAP3K13
NDUFA3	0.000300396	0.300720469	0.175	0.607	1	3	NDUFA3
RAF1	0.00030511	0.404488	0.1	0.456	1	3	RAF1
ZRANB2	0.000306281	0.368129686	0.125	0.501	1	3	ZRANB2
TRIM27	0.000312059	0.397958171	0.1	0.456	1	3	TRIM27
BAG6	0.000317219	0.313363509	0.125	0.504	1	3	BAG6
GSDMD	0.000324461	0.351012683	0.05	0.355	1	3	GSDMD
KLF2	0.000326329	1.238943834	0.625	0.612	1	3	KLF2
SPECC1	0.000333608	0.29436948	0.075	0.403	1	3	SPECC1
DHX15	0.000343304	0.335199118	0.1	0.451	1	3	DHX15
TNPO1	0.000353644	0.414067896	0.15	0.549	1	3	TNPO1
ATF7	0.000354998	0.34771001	0.05	0.353	1	3	ATF7
CIAPIN1	0.000354998	0.301481201	0.05	0.353	1	3	CIAPIN1
RIPOR11	0.000358136	0.292972355	0.075	0.401	1	3	RIPOR1
SKI	0.000359032	0.472545166	0.1	0.451	1	3	SKI
CCDC127	0.000362405	0.274513356	0.025	0.302	1	3	CCDC127
PUM2	0.000366515	0.365969372	0.075	0.401	1	3	PUM2
SLC30A7	0.00037226	0.331192237	0.1	0.448	1	3	SLC30A7
ATAD3A	0.000386579	0.262512248	0.075	0.398	1	3	ATAD3A
ANAPC13	0.000389248	0.358653668	0.1	0.448	1	3	ANAPC13
CFAP97	0.000390693	0.330292345	0.125	0.499	1	3	CFAP97
METTL27	0.000392425	0.3806202	0.1	0.446	1	3	METTL27
TOX4	0.000399624	0.280936817	0.15	0.549	1	3	TOX4
ERRFI1	0.000400344	0.749061671	0.8	0.877	1	3	ERRFI1
ETNK1	0.000405759	0.302436588	0.1	0.446	1	3	ETNK1
SF3A1	0.000424197	0.278861875	0.1	0.446	1	3	SF3A1
ZFPL1	0.000426841	0.297162112	0.075	0.395	1	3	ZFPL1
TRAPPC2L	0.000428706	0.256985097	0.15	0.544	1	3	TRAPPC2L
RPA2	0.000434251	0.405915427	0.075	0.395	1	3	RPA2
JUNB	0.000443674	0.597575676	0.875	0.892	1	3	JUNB
CAPN1	0.000444205	0.364541419	0.125	0.491	1	3	CAPN1
SLTM	0.000449019	0.455061516	0.125	0.491	1	3	SLTM
PPP3R1	0.000452567	0.337819582	0.075	0.393	1	3	PPP3R1
KRT811	0.000462372	1.192459294	0.625	0.552	1	3	KRT81
HADHB1	0.000475349	0.250641999	0.15	0.542	1	3	HADHB
NBN	0.00047744	0.258891437	0.05	0.343	1	3	NBN
BICD21	0.000491882	0.355478833	0.05	0.343	1	3	BICD2
KDM6A	0.000494819	0.375455497	0.05	0.343	1	3	KDM6A
TPRG1L	0.000496454	0.268063458	0.075	0.39	1	3	TPRG1L
MEF2D	0.000498821	0.252335046	0.1	0.438	1	3	MEF2D
SRSF6	0.000506176	0.342238647	0.15	0.542	1	3	SRSF6
CTSL	0.00051208	0.272508567	0.15	0.537	1	3	CTSL
POMGNT1	0.000516531	0.301676502	0.125	0.486	1	3	POMGNT1
MORC3	0.000516649	0.469800844	0.075	0.39	1	3	MORC3
ESYT1	0.000516649	0.327911884	0.075	0.39	1	3	ESYT1
AP2A1	0.000517177	0.380657273	0.1	0.441	1	3	AP2A1
USP15	0.000523543	0.271221638	0.125	0.484	1	3	USP15
MTMR61	0.000527702	0.2631093	0.05	0.34	1	3	MTMR6
WASL	0.000531155	0.308230247	0.15	0.537	1	3	WASL
PDGFA	0.000532849	0.327898618	0.1	0.438	1	3	PDGFA
SLC35A4	0.000534006	0.288044246	0.05	0.34	1	3	SLC35A4
MED21	0.000538726	0.503770895	0.1	0.438	1	3	MED21
STXBP3	0.000541688	0.397532381	0.1	0.438	1	3	STXBP3
ZNF217	0.000542808	0.37959767	0.075	0.388	1	3	ZNF217
NBEAL1	0.000564158	0.341430447	0.1	0.436	1	3	NBEAL1
HIP1	0.000577824	0.325323576	0.05	0.338	1	3	HIP1
UBXN2A	0.000582974	0.422110754	0.05	0.338	1	3	UBXN2A
TRIM44	0.000587461	0.300471284	0.1	0.433	1	3	TRIM44
ERBIN	0.000590091	0.333954999	0.125	0.486	1	3	ERBIN
FAM98A	0.000599986	0.274570856	0.075	0.385	1	3	FAM98A
HDAC7	0.000603385	0.3724879	0.075	0.385	1	3	HDAC7
STT3B	0.0006045	0.420017564	0.125	0.484	1	3	STT3B
MDM4	0.000606804	0.26089315	0.075	0.385	1	3	MDM4
AC006453.2	0.000607711	0.321686123	0.125	0.484	1	3	AC006453.2
FADS3	0.00061024	0.48447711	0.075	0.385	1	3	FADS3
COQ4	0.000610938	0.269819511	0.125	0.484	1	3	COQ4
MGST2	0.000617037	0.452494029	0.1	0.433	1	3	MGST2
NINJ1	0.000620408	0.355128471	0.1	0.433	1	3	NINJ1
WDR55	0.000625035	0.421540708	0.05	0.335	1	3	WDR55
SAT11	0.000631518	0.600080821	0.825	0.816	1	3	SAT1
ARMCX6	0.000637335	0.466161136	0.125	0.484	1	3	ARMCX6
ASNA1	0.000652798	0.297751024	0.125	0.481	1	3	ASNA1
NFKB2	0.000653578	0.365387378	0.075	0.383	1	3	NFKB2
KRCC1	0.000660079	0.392202295	0.1	0.431	1	3	KRCC1
NEAT1	0.000666542	0.357864727	0.95	0.912	1	3	NEAT1
PFDN2	0.000672388	1.044467483	0.65	0.715	1	3	PFDN2
FBXW7	0.000681873	0.345777511	0.05	0.332	1	3	FBXW7
CHST12	0.000685892	0.34265832	0.05	0.332	1	3	CHST12
PPT1	0.0007103	0.299551071	0.125	0.476	1	3	PPT1
TBC1D10A	0.000715676	0.314704706	0.075	0.38	1	3	TBC1D10A
PIP4K2A	0.000717808	0.377245935	0.125	0.476	1	3	PIP4K2A
MAP4K5	0.000721363	0.256966787	0.1	0.428	1	3	MAP4K5
OSER1	0.000722628	0.326691749	0.175	0.577	1	3	OSER1
MED29	0.000729201	0.367867259	0.1	0.428	1	3	MED29
AARS	0.000730652	0.315351013	0.1	0.426	1	3	AARS
SNAPC3	0.000739252	0.395817852	0.05	0.33	1	3	SNAPC3
DUSP11	0.000743596	0.39159537	0.05	0.33	1	3	DUSP11
SLC38A6	0.000743596	0.264097227	0.05	0.33	1	3	SLC38A6
NUP58	0.000749076	0.387442178	0.075	0.378	1	3	NUP58
DHX32	0.000750665	0.387705121	0.1	0.426	1	3	DHX32
SPATS2	0.000764427	0.269346451	0.125	0.476	1	3	SPATS2
BLOC1S6	0.000772465	0.300065199	0.125	0.476	1	3	BLOC1S6
TUBG1	0.000778967	0.544392794	0.075	0.378	1	3	TUBG1
GTF3C1	0.000778967	0.310660492	0.075	0.378	1	3	GTF3C1
CYB5A	0.000783749	0.333876638	0.1	0.426	1	3	CYB5A
CYFIP1	0.000787978	0.340541658	0.1	0.426	1	3	CYFIP1
QSOX1	0.000796996	0.530033584	0.175	0.574	1	3	QSOX1
ZNF791	0.00080119	0.286085092	0.05	0.327	1	3	ZNF791
AGPAT1	0.000803351	0.255666586	0.125	0.474	1	3	AGPAT1
G0S21	0.000810228	1.219830583	0.6	0.516	1	3	G0S2
CYBA	0.000826224	0.721172099	0.8	0.887	1	3	CYBA
ARL8A	0.000837601	0.297385504	0.1	0.423	1	3	ARL8A
TRMT10C	0.000860355	0.412213266	0.1	0.423	1	3	TRMT10C
DIMT1	0.000872001	0.38468187	0.075	0.373	1	3	DIMT1
AMPD2	0.000873092	0.470350921	0.05	0.325	1	3	AMPD2
ABCD3	0.000873092	0.469090862	0.05	0.325	1	3	ABCD3
SRSF41	0.000880524	0.297920117	0.175	0.564	1	3	SRSF4
BECN1	0.000885376	0.347256108	0.1	0.421	1	3	BECN1
RPS28	0.000902641	0.502277928	0.85	0.985	1	3	RPS28
RIOK3	0.000902848	0.348329455	0.175	0.569	1	3	RIOK3
CTNNBIP1	0.000905331	0.332039352	0.125	0.469	1	3	CTNNBIP1
IGF2BP2	0.000906061	0.371749565	0.15	0.519	1	3	IGF2BP2
TBCC	0.000906552	0.559777751	0.075	0.373	1	3	TBCC
CNOT9	0.000906552	0.454984977	0.075	0.373	1	3	CNOT9
MED31	0.000906552	0.386075352	0.075	0.373	1	3	MED31
DHRS4L2	0.000912476	0.40467389	0.125	0.471	1	3	DHRS4L2
EIF4E	0.000924576	0.426515185	0.15	0.519	1	3	EIF4E
PNRC2	0.000926754	0.445368062	0.125	0.471	1	3	PNRC2
DVL1	0.000930685	0.338158081	0.1	0.418	1	3	DVL1
CD631	0.000943718	0.354104912	0.975	0.965	1	3	CD63
MAP1S	0.000945591	0.376997277	0.05	0.322	1	3	MAP1S
TSC2	0.000945591	0.301540446	0.05	0.322	1	3	TSC2
HSPA4	0.000946374	0.329127484	0.175	0.567	1	3	HSPA4
KIAA2013	0.000948534	0.387322895	0.125	0.469	1	3	KIAA2013
TWISTNB	0.000948534	0.3300344	0.125	0.469	1	3	TWISTNB
TRIM47	0.000958767	0.323519238	0.075	0.37	1	3	TRIM47
SOGA1	0.000976925	0.282943583	0.025	0.272	1	3	SOGA1
KAT5	0.000976925	0.271519297	0.025	0.272	1	3	KAT5
HLA-DPB1	0.000985606	1.268865458	0.625	0.567	1	3	HLA-DPB1
AAK1	0.00099841	0.493305088	0.125	0.463	1	3	AAK1
PPP1R12C	0.001000347	0.362751767	0.05	0.32	1	3	PPP1R12C
C5orf15	0.001004895	0.314286159	0.15	0.516	1	3	C5orf15
B4GALT7	0.00101346	0.576219281	0.1	0.418	1	3	B4GALT7
NSRP1	0.001013992	0.295420287	0.125	0.463	1	3	NSRP1
SPHK1	0.001022096	0.290640694	0.125	0.466	1	3	SPHK1
DESI1	0.001030452	0.28458702	0.15	0.516	1	3	DESI1
TNFRSF10D	0.001042109	0.309521964	0.075	0.368	1	3	TNFRSF10D
N4BP1	0.001042584	0.250473292	0.1	0.416	1	3	N4BP1
RNF8	0.001047865	0.51169932	0.075	0.368	1	3	RNF8
KIAA1109	0.001053703	0.291140919	0.1	0.416	1	3	KIAA1109
SCAMP1	0.001053703	0.267969508	0.1	0.416	1	3	SCAMP1
SLC30A6	0.001058876	0.303970595	0.025	0.27	1	3	SLC30A6
TMPO	0.001075507	0.296381519	0.125	0.461	1	3	TMPO
NCOA3	0.001095333	0.303885822	0.125	0.463	1	3	NCOA3
ACD	0.001107659	0.295802073	0.075	0.365	1	3	ACD
RNASEH2A	0.001107659	0.27670765	0.075	0.365	1	3	RNASEH2A
SOX12	0.001108046	0.398122989	0.05	0.317	1	3	SOX12
SLC16A7	0.001108046	0.322080463	0.05	0.317	1	3	SLC16A7
AGO2	0.001124894	0.324945599	0.15	0.509	1	3	AGO2
TMOD3	0.001146379	0.322052836	0.175	0.562	1	3	TMOD3
DCTN4	0.001148739	0.349060058	0.1	0.413	1	3	DCTN4
EIF5A2	0.001177047	0.251626147	0.075	0.363	1	3	EIF5A2
FAM32A	0.001188718	0.473832245	0.125	0.463	1	3	FAM32A
FAM104A	0.001190018	0.256395564	0.075	0.363	1	3	FAM104A
NSMCE2	0.001206548	0.353077027	0.1	0.411	1	3	NSMCE2
UBR2	0.001206548	0.285706818	0.1	0.411	1	3	UBR2
CWC27	0.001209934	0.459945166	0.125	0.461	1	3	CWC27
UBE3A	0.001209934	0.381337216	0.125	0.461	1	3	UBE3A
FGFRL1	0.001223024	0.425782995	0.075	0.363	1	3	FGFRL1
TMEM107	0.001232211	0.391320843	0.1	0.411	1	3	TMEM107
NUFIP2	0.001252832	0.440292905	0.175	0.549	1	3	NUFIP2
NDUFB51	0.001258213	0.443042683	0.15	0.511	1	3	NDUFB5
ST5	0.001264998	0.306121504	0.1	0.411	1	3	ST5
DAXX	0.001267672	0.262862223	0.15	0.509	1	3	DAXX
TAP2	0.001271651	0.345475608	0.1	0.411	1	3	TAP2
DUSP101	0.001282557	0.460994132	0.125	0.458	1	3	DUSP10
GBP2	0.001282557	0.280133049	0.125	0.458	1	3	GBP2
FUT11	0.001292138	0.340464351	0.075	0.36	1	3	FUT11
CEP104	0.001296702	0.443500296	0.05	0.312	1	3	CEP104
PWWP2A	0.001313443	0.307435318	0.075	0.36	1	3	PWWP2A
BCL3	0.001314431	0.477837662	0.1	0.408	1	3	BCL3
ISG15	0.00132914	0.335787885	0.175	0.554	1	3	ISG15
ENO2	0.001330057	0.254244619	0.2	0.605	1	3	ENO2
SLC25A24	0.001335247	0.75961589	0.15	0.506	1	3	SLC25A24
ATP6AP1	0.001335595	0.328117705	0.175	0.554	1	3	ATP6AP1
ZDHHC20	0.001342354	0.451673678	0.075	0.36	1	3	ZDHHC20
TPP2	0.001349291	0.339025398	0.1	0.408	1	3	TPP2
WASHC4	0.001355179	0.421198564	0.15	0.506	1	3	WASHC4
GLTP	0.001358385	0.279229221	0.15	0.504	1	3	GLTP
UNG	0.001370406	0.252365088	0.05	0.31	1	3	UNG
GRB2	0.001374966	0.321392369	0.15	0.501	1	3	GRB2
CCDC43	0.001386154	0.40775713	0.05	0.31	1	3	CCDC43
MSL1	0.001402484	0.317009063	0.075	0.358	1	3	MSL1
CTCF	0.001423879	0.271863253	0.1	0.406	1	3	CTCF
RHOC1	0.001425938	0.821163941	0.75	0.866	1	3	RHOC
CCL13	0.001438984	1.488572417	0.275	0.123	1	3	CCL13
ZFAND2B	0.001448887	0.42861812	0.075	0.358	1	3	ZFAND2B
USO1	0.001469448	0.3440526	0.125	0.453	1	3	USO1
GCLC	0.001489074	0.276562585	0.075	0.355	1	3	GCLC
SLBP	0.00149447	0.53427408	0.1	0.403	1	3	SLBP
RHBDD21	0.001494485	0.286900914	0.175	0.547	1	3	RHBDD2
TCOF1	0.001499976	0.482587954	0.1	0.406	1	3	TCOF1
AKIP1	0.001510107	0.279062912	0.1	0.403	1	3	AKIP1
CDC37	0.001514397	0.284832274	0.2	0.602	1	3	CDC37
RAB5C	0.001526058	0.524994029	0.2	0.605	1	3	RAB5C
ADAR	0.001535614	0.283401574	0.15	0.499	1	3	ADAR
TPRA1	0.001538216	0.329738683	0.075	0.355	1	3	TPRA1
TRIP12	0.001543603	0.502785596	0.15	0.504	1	3	TRIP12
FBXO22	0.001554926	0.355125247	0.075	0.355	1	3	FBXO22
DDX23	0.001554926	0.291933133	0.075	0.355	1	3	DDX23
PLA2G15	0.00157674	0.272009232	0.025	0.257	1	3	PLA2G15
CASC4	0.001592887	0.321934275	0.1	0.401	1	3	CASC4
WDR18	0.001628338	0.301600643	0.05	0.305	1	3	WDR18
BCL7B	0.001632692	0.377677363	0.15	0.501	1	3	BCL7B
PBDC1	0.001652499	0.413246562	0.15	0.499	1	3	PBDC1
KLF6	0.001655085	0.479683184	0.9	0.955	1	3	KLF6
SLU7	0.001656132	0.424689831	0.15	0.496	1	3	SLU7
SEC24A	0.001659272	0.43651981	0.075	0.353	1	3	SEC24A
EPHA2	0.001660296	0.282416747	0.1	0.401	1	3	EPHA2
PTK2	0.001668904	0.419967258	0.1	0.401	1	3	PTK2
ELF2	0.001712564	0.508871834	0.1	0.401	1	3	ELF2
GPX4	0.001715846	0.855948764	0.7	0.766	1	3	GPX4
RGL2	0.00173032	0.374153998	0.1	0.401	1	3	RGL2
REEP31	0.001747794	0.37768918	0.225	0.647	1	3	REEP3
BRAP	0.001749072	0.286174918	0.05	0.302	1	3	BRAP
TXLNA	0.001757272	0.471333489	0.1	0.401	1	3	TXLNA
IDH1	0.001760675	0.322996158	0.075	0.35	1	3	IDH1
MEA1	0.001766826	0.305505844	0.175	0.547	1	3	MEA1
AC245297.3	0.00178724	0.263334419	0.1	0.398	1	3	AC245297.3
KCTD5	0.001790221	0.379120448	0.15	0.496	1	3	KCTD5
EDEM1	0.001824416	0.299577296	0.1	0.398	1	3	EDEM1
KCNN4	0.001826819	0.270790701	0.2	0.587	1	3	KCNN4
STIM1	0.001845052	0.28748185	0.025	0.252	1	3	STIM1
LNPK	0.001856026	0.65091239	0.15	0.494	1	3	LNPK
AFAP1	0.001864862	0.305029507	0.1	0.395	1	3	AFAP1
RBPJ1	0.001866108	0.346708973	0.2	0.594	1	3	RBPJ
EXT1	0.001884134	0.327545609	0.1	0.395	1	3	EXT1
SP1	0.001887953	0.316329143	0.075	0.348	1	3	SP1
TCERG1	0.001888119	0.488384259	0.15	0.496	1	3	TCERG1
RPS6KB2	0.001889521	0.453253619	0.125	0.446	1	3	RPS6KB2
VPS16	0.001893838	0.372790486	0.1	0.395	1	3	VPS16
MRPL46	0.001899513	0.278247427	0.05	0.3	1	3	MRPL46
UBE2L6	0.001908365	0.306224374	0.125	0.446	1	3	UBE2L6
PCYOX1	0.001942662	0.372000237	0.15	0.491	1	3	PCYOX1
FRYL	0.001959918	0.439064845	0.075	0.348	1	3	FRYL
CYBRD1	0.001963065	0.357352619	0.1	0.395	1	3	CYBRD1
ZNF32	0.001970999	0.316104045	0.15	0.491	1	3	ZNF32
ABCF1	0.002016311	0.57629719	0.175	0.544	1	3	ABCF1
EAF1	0.002023835	0.315477163	0.075	0.345	1	3	EAF1
KLHL7	0.002034657	0.297846087	0.075	0.345	1	3	KLHL7
YKT6	0.002059573	0.484235133	0.125	0.443	1	3	YKT6
LSG1	0.002062156	0.3209033	0.05	0.297	1	3	LSG1
SMG7	0.002067443	0.419349535	0.075	0.345	1	3	SMG7
ANKRD17	0.002100781	0.514648752	0.1	0.393	1	3	ANKRD17
ASAP1	0.00210832	0.334747612	0.15	0.491	1	3	ASAP1
MIEN1	0.002128638	0.443745886	0.15	0.491	1	3	MIEN1
RAB27A	0.002144368	0.604283891	0.15	0.494	1	3	RAB27A
UBE2Z	0.002152622	0.558247531	0.175	0.542	1	3	UBE2Z
GGCT	0.002155004	0.451762462	0.1	0.393	1	3	GGCT
SGTA	0.002203706	0.319758664	0.075	0.343	1	3	SGTA
IDH3A	0.002213044	0.251772298	0.05	0.295	1	3	IDH3A
KIAA0930	0.002213447	0.333365533	0.1	0.39	1	3	KIAA0930
7-Mar	0.002232404	0.399035287	0.15	0.489	1	3	7-Mar
MID1IP1	0.002265937	0.499796019	0.125	0.441	1	3	MID1IP1
MRPL35	0.002270434	0.376228553	0.1	0.39	1	3	MRPL35
STX2	0.002293603	0.670184195	0.1	0.39	1	3	STX2
JUP	0.002314341	0.283067133	0.2	0.577	1	3	JUP
POLR2C	0.002324821	0.454893452	0.15	0.489	1	3	POLR2C
FOXO3	0.002335921	0.476333724	0.15	0.489	1	3	FOXO3
ZNF207	0.002343673	0.341933951	0.2	0.579	1	3	ZNF207
CAMK2G	0.002373327	0.336220177	0.075	0.34	1	3	CAMK2G
VAC14	0.002374314	0.283327093	0.05	0.292	1	3	VAC14
KHDC4	0.002385909	0.356193603	0.075	0.34	1	3	KHDC4
CHD3	0.002391556	0.320809729	0.1	0.388	1	3	CHD3
MRPL58	0.002398552	0.317658963	0.075	0.34	1	3	MRPL58
ANG	0.002400935	0.255434379	0.05	0.292	1	3	ANG
CSNK1G3	0.002403699	0.356031414	0.1	0.388	1	3	CSNK1G3
AC005261.2	0.002428156	0.351913373	0.1	0.388	1	3	AC005261.2
CTNNAL1	0.002477754	0.250882837	0.1	0.388	1	3	CTNNAL1
RDX	0.002508578	0.534090155	0.175	0.537	1	3	RDX
LRRC75A	0.002526189	1.310018503	0.575	0.547	1	3	LRRC75A
STAT2	0.002530851	0.474170102	0.15	0.484	1	3	STAT2
UBE2D1	0.002537711	0.341712869	0.2	0.584	1	3	UBE2D1
RAP1B	0.002541844	0.72022448	0.65	0.766	1	3	RAP1B
RPL34	0.002551873	0.38573717	0.95	0.977	1	3	RPL34
GPR108	0.002557818	0.666968632	0.125	0.436	1	3	GPR108
MPP1	0.002560832	0.277782653	0.05	0.29	1	3	MPP1
AP5Z1	0.002589446	0.327769664	0.05	0.29	1	3	AP5Z1
B3GAT3	0.002596058	0.443500863	0.1	0.385	1	3	B3GAT3
CDC34	0.002608906	0.503331052	0.15	0.481	1	3	CDC34
EIF4G3	0.00260972	0.263571841	0.175	0.526	1	3	EIF4G3
ACAP2	0.002643018	0.267952396	0.125	0.431	1	3	ACAP2
CCDC91	0.002651315	0.330281868	0.125	0.433	1	3	CCDC91
KLHL24	0.002675661	0.371475261	0.1	0.385	1	3	KLHL24
GATC	0.002692865	0.468716085	0.075	0.335	1	3	GATC
SBF1	0.002707055	0.274325742	0.075	0.335	1	3	SBF1
GTPBP1	0.002715608	0.348306626	0.05	0.287	1	3	GTPBP1
ADAM17	0.002730818	0.385112817	0.2	0.574	1	3	ADAM17
LBR	0.002739021	0.258572895	0.125	0.428	1	3	LBR
EGR1	0.002755209	0.543680573	0.825	0.829	1	3	EGR1
RASA2	0.002774743	0.271319781	0.1	0.383	1	3	RASA2
MIR222HG	0.00279364	0.266569828	0.075	0.335	1	3	MIR222HG
COX141	0.00279704	0.413612528	0.175	0.526	1	3	COX14
TBRG1	0.002816828	0.370688387	0.1	0.383	1	3	TBRG1
NUS1	0.002840128	0.432909391	0.15	0.481	1	3	NUS1
TANK	0.002844136	0.338314159	0.175	0.529	1	3	TANK
PHACTR4	0.00286268	0.383257825	0.1	0.38	1	3	PHACTR4
ESYT2	0.002870303	0.437984139	0.125	0.431	1	3	ESYT2
STX5	0.002873849	0.516240132	0.1	0.383	1	3	STX5
ZNF638	0.002877823	0.361060447	0.15	0.476	1	3	ZNF638
PTTG1	0.002906066	0.408670335	0.1	0.38	1	3	PTTG1
NCSTN	0.002912217	0.402895401	0.125	0.431	1	3	NCSTN
KIAA1217	0.002926312	0.266880462	0.125	0.431	1	3	KIAA1217
RRM1	0.002928023	0.737563244	0.075	0.332	1	3	RRM1
SAT2	0.002931395	0.303601931	0.125	0.428	1	3	SAT2
SH3PXD2A	0.002932472	0.443163913	0.15	0.476	1	3	SH3PXD2A
DERA	0.002935322	0.339208145	0.1	0.38	1	3	DERA
TGFBI1	0.002961495	0.609064285	0.75	0.806	1	3	TGFBI
RCN1	0.002981325	1.005099402	0.625	0.69	1	3	RCN1
C15orf61	0.002992689	0.308398199	0.05	0.285	1	3	C15orf61
CXXC1	0.003009244	0.323821177	0.05	0.285	1	3	CXXC1
RSRC1	0.003010315	0.491003149	0.175	0.526	1	3	RSRC1
SLC39A7	0.003024125	0.373461571	0.175	0.526	1	3	SLC39A7
SEC24D	0.003024711	0.294930357	0.1	0.38	1	3	SEC24D
EPHB61	0.003035798	0.321499545	0.15	0.474	1	3	EPHB6
LARS	0.003057054	0.339665775	0.175	0.524	1	3	LARS
EIF2AK4	0.003091108	0.429032988	0.125	0.428	1	3	EIF2AK4
AKT1S1	0.003096295	0.270841725	0.125	0.426	1	3	AKT1S1
DNAJB2	0.003101091	0.380651231	0.1	0.38	1	3	DNAJB2
CCDC174	0.003106014	0.476067433	0.125	0.428	1	3	CCDC174
RAB5B	0.003126265	0.290538029	0.125	0.426	1	3	RAB5B
PPP1R35	0.0031565	0.366737902	0.125	0.426	1	3	PPP1R35
FXYD5	0.003186291	0.601426449	0.8	0.892	1	3	FXYD5
TXNDC12	0.00321453	0.366901602	0.175	0.524	1	3	TXNDC12
PRDM2	0.003215686	0.297068159	0.075	0.33	1	3	PRDM2
CRYZL1	0.003224747	0.31485932	0.05	0.282	1	3	CRYZL1
HACD2	0.003283227	0.541748457	0.075	0.33	1	3	HACD2
SAMD4B	0.003284089	0.274856347	0.175	0.519	1	3	SAMD4B
CHD1	0.003354609	0.364922986	0.15	0.471	1	3	CHD1
ZNF644	0.003359696	0.327568229	0.175	0.519	1	3	ZNF644
SUPT4H1	0.00337284	0.315416085	0.2	0.574	1	3	SUPT4H1
ST6GALNAC6	0.003382025	0.434317776	0.1	0.375	1	3	ST6GALNAC6
PIGK	0.003432729	0.577368868	0.1	0.375	1	3	PIGK
ZMAT3	0.003454755	0.56452337	0.05	0.28	1	3	ZMAT3
NOL9	0.003457425	0.520525578	0.075	0.327	1	3	NOL9
PRR7	0.003492825	0.364483327	0.05	0.28	1	3	PRR7
ADARB1	0.003492825	0.347670415	0.05	0.28	1	3	ADARB1
MRPL45	0.003493418	0.28642878	0.075	0.327	1	3	MRPL45
COTL1	0.003504401	1.117648225	0.625	0.72	1	3	COTL1
DNAJC9	0.003528827	0.338456089	0.075	0.325	1	3	DNAJC9
KARS	0.003546854	0.334756766	0.15	0.471	1	3	KARS
UBE2Q2	0.003563794	0.437610579	0.125	0.423	1	3	UBE2Q2
RBFOX2	0.003574079	0.426885815	0.175	0.521	1	3	RBFOX2
SLC4A7	0.003575005	0.253641792	0.1	0.373	1	3	SLC4A7
LTBP4	0.003602698	0.423941393	0.075	0.325	1	3	LTBP4
DDX18	0.003690761	0.425012312	0.225	0.622	1	3	DDX18
HARS	0.003704147	0.351500899	0.15	0.469	1	3	HARS
NDUFV3	0.003714657	0.514996847	0.15	0.471	1	3	NDUFV3
ZDHHC24	0.003740833	0.28391591	0.05	0.277	1	3	ZDHHC24
POLR3F	0.003740833	0.271660727	0.05	0.277	1	3	POLR3F
ESCO1	0.003761311	0.332845499	0.05	0.277	1	3	ESCO1
TYW3	0.00376149	0.340326045	0.125	0.421	1	3	TYW3
COMMD2	0.003774505	0.36487568	0.1	0.373	1	3	COMMD2
CAMSAP2	0.003785303	0.27383161	0.125	0.418	1	3	CAMSAP2
LYRM4	0.003811846	0.353687452	0.1	0.373	1	3	LYRM4
RNF146	0.003849523	0.582019866	0.1	0.373	1	3	RNF146
ACBD6	0.003878919	0.453063999	0.15	0.469	1	3	ACBD6
CDC27	0.003925469	0.487050208	0.125	0.421	1	3	CDC27
KIF2A	0.003927926	0.254208348	0.15	0.463	1	3	KIF2A
MTOR	0.003952093	0.450604234	0.075	0.322	1	3	MTOR
SLC35E1	0.003952093	0.309436287	0.075	0.322	1	3	SLC35E1
MCRIP1	0.003952578	0.365041061	0.175	0.519	1	3	MCRIP1
KIAA1191	0.003969251	0.468532462	0.125	0.418	1	3	KIAA1191
ATF6	0.003976037	0.306204957	0.15	0.466	1	3	ATF6
MKRN2	0.003983639	0.307045979	0.05	0.275	1	3	MKRN2
COL6A2	0.004043205	1.961208568	0.45	0.358	1	3	COL6A2
LEMD3	0.004049218	0.275306035	0.05	0.275	1	3	LEMD3
RPL28	0.004062467	0.304053147	1	0.997	1	3	RPL28
MXD1	0.004085065	0.488016866	0.2	0.562	1	3	MXD1
ZBTB8OS	0.004105846	0.468109802	0.15	0.466	1	3	ZBTB8OS
PHLDA11	0.004106005	0.792793636	0.675	0.776	1	3	PHLDA1
KDM5A	0.004233703	0.254369924	0.225	0.607	1	3	KDM5A
MFSD12	0.004259345	0.301101395	0.175	0.514	1	3	MFSD12
CDKN1B	0.004267094	0.317203054	0.075	0.32	1	3	CDKN1B
PEX19	0.004288996	0.328322386	0.075	0.32	1	3	PEX19
SRA1	0.004355289	0.576953199	0.175	0.514	1	3	SRA1
GTF2IRD1	0.004357862	0.279106159	0.05	0.272	1	3	GTF2IRD1
EVA1A	0.004359977	0.362179001	0.1	0.368	1	3	EVA1A
TAOK3	0.00436194	0.31393218	0.175	0.511	1	3	TAOK3
PLPP2	0.004364789	0.329356405	0.15	0.463	1	3	PLPP2
TCF7L2	0.004364987	0.555263133	0.175	0.514	1	3	TCF7L2
TPST1	0.004377628	0.398787588	0.075	0.32	1	3	TPST1
UBR5	0.004385351	0.433171637	0.1	0.365	1	3	UBR5
BROX	0.004430872	0.392209637	0.125	0.416	1	3	BROX
SOAT1	0.004515653	0.306977734	0.1	0.365	1	3	SOAT1
HOMER1	0.004558799	0.418445672	0.075	0.317	1	3	HOMER1
CAMK1D	0.004558799	0.253438879	0.075	0.317	1	3	CAMK1D
SMC4	0.004582114	0.34098973	0.075	0.317	1	3	SMC4
MDM2	0.004585999	0.296265958	0.1	0.363	1	3	MDM2
MAPKAPK5-AS1	0.004604459	0.302924831	0.1	0.365	1	3	MAPKAPK5-AS1
DHPS	0.004617652	0.345768269	0.15	0.461	1	3	DHPS
STK17A	0.004651186	0.440513476	0.2	0.564	1	3	STK17A
CCDC14	0.00465271	0.542418806	0.075	0.317	1	3	CCDC14
MKNK2	0.004655229	0.278848308	0.175	0.506	1	3	MKNK2
DCTN5	0.00465766	0.407580611	0.125	0.411	1	3	DCTN5
ASPH	0.00467104	0.372335668	0.25	0.65	1	3	ASPH
DSTYK	0.004688639	0.408821189	0.05	0.27	1	3	DSTYK
SPG11	0.004688639	0.308813115	0.05	0.27	1	3	SPG11
USPL1	0.004688639	0.289922574	0.05	0.27	1	3	USPL1
SLF2	0.00470032	0.339210711	0.075	0.317	1	3	SLF2
WDR41	0.004717689	0.400573328	0.1	0.365	1	3	WDR41
CARS	0.004783101	0.577993061	0.125	0.413	1	3	CARS
CYHR1	0.004791317	0.334673017	0.1	0.363	1	3	CYHR1
PLRG1	0.004810064	0.410685278	0.15	0.461	1	3	PLRG1
CDKN2D1	0.004838058	0.484080922	0.1	0.363	1	3	CDKN2D
COPRS	0.004894479	0.538448599	0.175	0.511	1	3	COPRS
MVB12A	0.004980766	0.50635366	0.1	0.363	1	3	MVB12A
PRTFDC1	0.004989025	0.294232068	0.05	0.267	1	3	PRTFDC1
HDAC3	0.004995821	0.318198217	0.125	0.411	1	3	HDAC3
PIAS3	0.005043035	0.363504811	0.05	0.267	1	3	PIAS3
KLHL15	0.005043035	0.252051569	0.05	0.267	1	3	KLHL15
ZNF7031	0.005086581	0.34319331	0.15	0.458	1	3	ZNF703
COPB1	0.005107744	0.293881394	0.175	0.506	1	3	COPB1
PTEN	0.005145141	0.507862174	0.175	0.509	1	3	PTEN
ABCE1	0.005167773	0.379249068	0.175	0.509	1	3	ABCE1
CEBPG	0.005217124	0.441652053	0.125	0.408	1	3	CEBPG
KLF3	0.005217124	0.343811156	0.125	0.408	1	3	KLF3
SERPINH1	0.005221618	0.473684254	0.2	0.557	1	3	SERPINH1
TFEB	0.005252008	0.267395522	0.075	0.312	1	3	TFEB
NR3C1	0.005266688	0.495543563	0.2	0.557	1	3	NR3C1
CAVIN1	0.005272067	0.276061538	0.225	0.592	1	3	CAVIN1
TMEM30A	0.005272168	0.477385079	0.2	0.554	1	3	TMEM30A
UBXN6	0.005364178	0.358754959	0.1	0.358	1	3	UBXN6
WNT5B	0.005364387	0.278931432	0.125	0.408	1	3	WNT5B
DYM	0.005422628	0.441679383	0.05	0.264	1	3	DYM
CD276	0.005426109	0.425879287	0.15	0.456	1	3	CD276
ATXN2L	0.005450507	0.455320858	0.15	0.456	1	3	ATXN2L
DDX6	0.005490203	0.452025585	0.2	0.549	1	3	DDX6
ABLIM3	0.005578004	0.261973504	0.075	0.31	1	3	ABLIM3
RPL35A	0.005589918	0.330061116	0.925	0.962	1	3	RPL35A
SGK1	0.005649702	1.000779638	0.6	0.627	1	3	SGK1
DPP7	0.005670414	0.443111348	0.2	0.554	1	3	DPP7
MRC1	0.005690254	1.472030054	0.3	0.169	1	3	MRC1
ANKRD13D	0.005720322	0.389625743	0.075	0.31	1	3	ANKRD13D
CCDC82	0.00577816	0.542494638	0.075	0.31	1	3	CCDC82
TRIM33	0.005819545	0.320279079	0.125	0.403	1	3	TRIM33
USP38	0.005881813	0.270620533	0.1	0.355	1	3	USP38
INSIG1	0.005935666	0.40129354	0.125	0.401	1	3	INSIG1
KIFC3	0.006023156	0.594047247	0.15	0.453	1	3	KIFC3
TSTD1	0.006041725	0.319645608	0.15	0.448	1	3	TSTD1
ITGB3BP	0.006082104	0.509921841	0.1	0.355	1	3	ITGB3BP
GATAD2B	0.006103995	0.327314158	0.075	0.307	1	3	GATAD2B
NAP1L4	0.006154124	0.417567108	0.2	0.552	1	3	NAP1L4
FARS2	0.006196439	0.455731779	0.075	0.307	1	3	FARS2
RIPK1	0.006196439	0.442935642	0.075	0.307	1	3	RIPK1
PPIH	0.006196439	0.352867449	0.075	0.307	1	3	PPIH
FBRS	0.006206449	0.452004437	0.125	0.403	1	3	FBRS
ZNF524	0.006227532	0.379467198	0.075	0.307	1	3	ZNF524
FBXW11	0.006258648	0.554702096	0.1	0.355	1	3	FBXW11
VPS53	0.00626421	0.574808703	0.05	0.259	1	3	VPS53
SORT1	0.00626421	0.343679249	0.05	0.259	1	3	SORT1
FOLR2	0.006281771	1.157926238	0.3	0.164	1	3	FOLR2
C12orf49	0.006297619	0.459996665	0.15	0.446	1	3	C12orf49
CYSTM1	0.00632598	0.264242117	0.175	0.494	1	3	CYSTM1
BAZ2A	0.006369105	0.398442837	0.175	0.501	1	3	BAZ2A
FOXN2	0.006388463	0.402070816	0.125	0.401	1	3	FOXN2
PPP4R3B	0.006458217	0.411771546	0.15	0.448	1	3	PPP4R3B
SETD5	0.006545402	0.457301665	0.175	0.499	1	3	SETD5
PURA	0.006592325	0.671266682	0.175	0.501	1	3	PURA
DCUN1D1	0.006600562	0.47860121	0.1	0.353	1	3	DCUN1D1
PCBP4	0.006694262	0.266230032	0.05	0.257	1	3	PCBP4
SS18	0.006696321	0.332368835	0.125	0.398	1	3	SS18
CHD2	0.006730535	0.415056231	0.15	0.446	1	3	CHD2
PTPRE	0.006766667	0.435756076	0.2	0.547	1	3	PTPRE
DTWD1	0.006788579	0.383963756	0.125	0.398	1	3	DTWD1
GLIPR2	0.006790234	0.484841473	0.15	0.446	1	3	GLIPR2
HEXIM1	0.006850718	0.425603968	0.125	0.398	1	3	HEXIM1
RPL4	0.006850867	0.445191323	0.825	0.889	1	3	RPL4
PIK3R1	0.006899007	0.303687378	0.1	0.348	1	3	PIK3R1
PEX5	0.006944634	0.282712221	0.075	0.302	1	3	PEX5
COL5A21	0.006954083	0.483274296	0.125	0.395	1	3	COL5A2
RNF41	0.00699789	0.319698876	0.1	0.348	1	3	RNF41
RNF6	0.007059109	0.54956401	0.1	0.35	1	3	RNF6
ITPR2	0.007119401	0.354560367	0.075	0.302	1	3	ITPR2
NDEL1	0.007159821	0.569829192	0.1	0.35	1	3	NDEL1
ZNF451	0.007179146	0.39932413	0.15	0.441	1	3	ZNF451
TTF1	0.007189971	0.311088937	0.05	0.254	1	3	TTF1
RAI1	0.007228075	0.325498496	0.05	0.254	1	3	RAI1
ABRAXAS2	0.007295022	0.293433205	0.075	0.3	1	3	ABRAXAS2
NOTCH3	0.007302223	0.367133712	0.1	0.348	1	3	NOTCH3
LPP	0.007303811	0.312269208	0.225	0.589	1	3	LPP
TMEM205	0.007358381	0.834482841	0.175	0.496	1	3	TMEM205
POLM	0.007441235	0.290052268	0.075	0.3	1	3	POLM
PHC3	0.007478197	0.298595346	0.075	0.3	1	3	PHC3
TRAPPC3	0.007502483	0.37565256	0.2	0.539	1	3	TRAPPC3
GOLM1	0.007523277	0.471403661	0.175	0.486	1	3	GOLM1
ETV3	0.007552615	0.335893124	0.075	0.3	1	3	ETV3
ELOB1	0.007644024	0.448898203	0.875	0.942	1	3	ELOB
GAPVD1	0.007665486	0.509144933	0.075	0.3	1	3	GAPVD1
GABRE	0.007665486	0.350529782	0.075	0.3	1	3	GABRE
CGRRF1	0.007679622	0.255838044	0.05	0.252	1	3	CGRRF1
SDCCAG8	0.007734693	0.560721801	0.15	0.441	1	3	SDCCAG8
RGS19	0.007769091	0.282346631	0.1	0.345	1	3	RGS19
EHMT11	0.007776384	0.458472756	0.075	0.297	1	3	EHMT1
TNRC6A	0.007843675	0.292353221	0.125	0.39	1	3	TNRC6A
KHSRP	0.007905265	0.520773634	0.15	0.441	1	3	KHSRP
MFAP2	0.007913532	0.351859508	0.2	0.526	1	3	MFAP2
LRP11	0.007916394	0.408749133	0.1	0.345	1	3	LRP11
CEBPZOS	0.007939781	0.499000564	0.15	0.441	1	3	CEBPZOS
WBP4	0.007974432	0.438381877	0.15	0.441	1	3	WBP4
GART	0.00797614	0.535986918	0.125	0.393	1	3	GART
LSM1	0.00799218	0.37678365	0.2	0.537	1	3	LSM1
ZC3H7B	0.008049928	0.40211947	0.075	0.297	1	3	ZC3H7B
MBNL2	0.008077646	0.461166034	0.175	0.489	1	3	MBNL2
MON2	0.008104038	0.450593274	0.1	0.345	1	3	MON2
DMAC1	0.00823092	0.472522368	0.125	0.393	1	3	DMAC1
CHP11	0.008232818	0.531273472	0.15	0.438	1	3	CHP1
BAZ2B	0.008252151	0.405968557	0.125	0.388	1	3	BAZ2B
VIM	0.008307181	1.42794531	0.625	0.738	1	3	VIM
LENG8	0.008458943	0.344411968	0.1	0.343	1	3	LENG8
PALLD	0.008531133	0.512382387	0.2	0.539	1	3	PALLD
LPIN2	0.008602516	0.430218581	0.125	0.385	1	3	LPIN2
CD82	0.008637083	0.659224125	0.2	0.539	1	3	CD82
TMEM167A	0.008775456	0.265292644	0.225	0.587	1	3	TMEM167A
ZBTB11	0.008869212	0.391283762	0.1	0.34	1	3	ZBTB11
JMJD1C	0.008891347	0.300916698	0.25	0.617	1	3	JMJD1C
HSD3B7	0.008980033	0.343493832	0.175	0.479	1	3	HSD3B7
CRK	0.009028876	0.581491807	0.15	0.436	1	3	CRK
SGCB	0.009077185	0.35434268	0.125	0.385	1	3	SGCB
KMT5A	0.009119654	0.356061004	0.15	0.433	1	3	KMT5A
LAT	0.009149059	1.297457936	0.575	0.675	1	3	LAT
MBNL1	0.009249541	0.377324243	0.225	0.584	1	3	MBNL1
SLFN5	0.00928177	0.392402198	0.125	0.385	1	3	SLFN5
NECAP2	0.009292221	0.822997438	0.175	0.486	1	3	NECAP2
DCUN1D31	0.009303034	0.259017489	0.1	0.335	1	3	DCUN1D3
RFC2	0.009459801	0.408844653	0.125	0.383	1	3	RFC2
DOCK1	0.009515853	0.501132709	0.1	0.338	1	3	DOCK1
TMCO3	0.009600797	0.355168616	0.2	0.529	1	3	TMCO3
RAB11A	0.009633489	0.302087542	0.225	0.577	1	3	RAB11A
DDX52	0.00964892	0.514927691	0.1	0.338	1	3	DDX52
LTN1	0.009712421	0.775757959	0.15	0.436	1	3	LTN1
TMEM41B	0.00973855	0.635083818	0.1	0.338	1	3	TMEM41B
SYNCRIP	0.009782715	0.4726278	0.25	0.632	1	3	SYNCRIP
NUDCD3	0.009833075	0.66156061	0.125	0.385	1	3	NUDCD3
FAR1	0.009874894	0.429049556	0.075	0.29	1	3	FAR1
TSC22D2	0.009898335	0.359915383	0.175	0.476	1	3	TSC22D2
PGGT1B	0.009923051	0.566938669	0.075	0.29	1	3	PGGT1B
ACSL1	0.009923051	0.376839469	0.075	0.29	1	3	ACSL1
NRBF2	0.009938539	0.294181243	0.2	0.521	1	3	NRBF2
SLC39A14	0.009973242	0.553213222	0.2	0.524	1	3	SLC39A14
SPNS1	0.009999696	0.515248815	0.175	0.481	1	3	SPNS1
FCGBP	9.08E-16	2.411926395	0.625	0.107	1.87E-11	4	FCGBP
CCL20	1.06E-14	3.043666508	0.833	0.274	2.19E-10	4	CCL20
IL1B1	2.29E-14	3.124086825	0.958	0.494	4.72E-10	4	IL1B
CCL3L3	3.95E-14	3.51465539	0.917	0.462	8.13E-10	4	CCL3L3
CCL3	2.50E-13	2.951313432	0.958	0.625	5.15E-09	4	CCL3
SPINK41	5.64E-13	2.698814446	0.917	0.45	1.16E-08	4	SPINK4
CD742	8.93E-13	2.275733289	1	0.816	1.84E-08	4	CD74
BCL2A1	5.31E-12	2.138375642	0.708	0.215	1.09E-07	4	BCL2A1
HLA-DRB1	8.50E-12	2.210656844	0.958	0.632	1.75E-07	4	HLA-DRB1
AQP5	1.52E-11	1.464905468	0.417	0.058	3.14E-07	4	AQP5
TFF21	1.55E-11	2.136967162	0.917	0.467	3.20E-07	4	TFF2
FTH1	4.83E-11	0.879258508	1	1	9.95E-07	4	FTH1
CEACAM51	1.09E-10	1.369883007	0.917	0.351	2.24E-06	4	CEACAM5
HSPA1A	1.22E-10	1.546234967	1	0.906	2.52E-06	4	HSPA1A
VIM1	1.35E-10	1.749527887	0.958	0.714	2.77E-06	4	VIM
CXCL8	2.30E-10	2.173433816	0.917	0.622	4.75E-06	4	CXCL8
CXCL3	3.19E-10	2.442761205	0.833	0.47	6.58E-06	4	CXCL3
ANKRD36C	6.91E-10	1.766914615	0.625	0.184	1.42E-05	4	ANKRD36C
NFKBIA1	1.01E-09	1.515584641	0.958	0.811	2.09E-05	4	NFKBIA
MAL2	1.03E-09	2.168490142	0.75	0.303	2.13E-05	4	MAL2
HLA-DRA2	2.25E-09	1.506346513	1	0.838	4.64E-05	4	HLA-DRA
CLDN4	5.06E-09	1.669904561	0.875	0.538	0.000104275	4	CLDN4
EZR	7.11E-09	1.422090318	0.958	0.818	0.000146428	4	EZR
TFF11	1.06E-08	1.742629993	0.875	0.492	0.000218828	4	TFF1
HSPA1B	1.12E-08	1.381583827	0.958	0.743	0.000229868	4	HSPA1B
MALAT1	1.33E-08	1.598493818	1	0.973	0.000274708	4	MALAT1
SOD2	1.40E-08	1.718123412	0.875	0.661	0.000287556	4	SOD2
FER1L61	2.74E-08	1.246248977	0.458	0.094	0.000564406	4	FER1L6
REG4	3.03E-08	1.65494743	0.5	0.128	0.000624455	4	REG4
KLF61	1.37E-07	1.034719808	1	0.947	0.002827913	4	KLF6
LGALS41	2.36E-07	1.524403032	0.667	0.252	0.004862798	4	LGALS4
DOCK8	2.63E-07	1.164484384	0.292	0.046	0.005423398	4	DOCK8
TSPAN8	3.01E-07	1.817869772	0.5	0.157	0.006210261	4	TSPAN8
RETREG1	4.47E-07	1.0401097	0.292	0.048	0.009211073	4	RETREG1
PLEK	5.67E-07	1.521481215	0.375	0.082	0.011678269	4	PLEK
CXCL2	6.49E-07	2.128184239	0.75	0.511	0.013382021	4	CXCL2
CCL4L21	6.94E-07	1.188323298	0.833	0.567	0.014303785	4	CCL4L2
SPANXB11	1.25E-06	0.869597537	0.667	0.228	0.02576287	4	SPANXB1
CCL4	1.36E-06	1.583429869	0.833	0.663	0.027980009	4	CCL4
TFF31	1.40E-06	0.97500568	0.917	0.794	0.028903809	4	TFF3
THSD7A	5.99E-06	0.946217538	0.292	0.056	0.123412069	4	THSD7A
OLR1	1.17E-05	1.509152019	0.333	0.085	0.24124323	4	OLR1
ZNF2921	1.91E-05	1.784892815	0.708	0.552	0.393629414	4	ZNF292
GPRC5A	2.22E-05	1.64467111	0.708	0.528	0.457414729	4	GPRC5A
GOLGB1	2.40E-05	1.472973601	0.75	0.591	0.49369387	4	GOLGB1
GPR183	2.57E-05	1.555069729	0.5	0.208	0.529122295	4	GPR183
ATF31	2.78E-05	0.838986671	0.958	0.794	0.573267411	4	ATF3
NEAT11	2.94E-05	0.658158426	1	0.91	0.604992574	4	NEAT1
HLA-DPA11	3.10E-05	1.29034282	0.792	0.644	0.638914745	4	HLA-DPA1
CKS2	3.39E-05	1.878245062	0.667	0.499	0.697686863	4	CKS2
IER31	3.53E-05	1.013295037	0.875	0.867	0.727533057	4	IER3
TMC5	4.58E-05	1.038088261	0.417	0.133	0.944764469	4	TMC5
TSPAN1	5.08E-05	1.587204655	0.583	0.298	1	4	TSPAN1
DNAJB1	5.56E-05	1.318372219	0.792	0.753	1	4	DNAJB1
TXNIP1	6.54E-05	0.847454719	0.875	0.893	1	4	TXNIP
FCGR2A	6.78E-05	1.585907282	0.5	0.211	1	4	FCGR2A
H3F3B	7.49E-05	0.435992959	0.958	0.964	1	4	H3F3B
AGR22	7.99E-05	0.698231895	0.792	0.484	1	4	AGR2
HSP90AA1	8.91E-05	0.552877456	1	0.981	1	4	HSP90AA1
CD55	0.000144707	1.067925981	0.75	0.649	1	4	CD55
TPT11	0.00015436	0.413265966	1	1	1	4	TPT1
KLK1	0.000162672	1.270044328	0.375	0.131	1	4	KLK1
FTL1	0.000175177	0.374665794	1	0.995	1	4	FTL
RPS131	0.000217505	0.497286188	0.958	0.947	1	4	RPS13
FOSB	0.000223032	0.734830027	0.917	0.845	1	4	FOSB
TMEM176B	0.000227157	1.148070658	0.5	0.228	1	4	TMEM176B
CEACAM61	0.000294378	1.001028667	0.625	0.315	1	4	CEACAM6
TMEM158	0.000294583	1.791788589	0.542	0.344	1	4	TMEM158
CXCL16	0.000311324	1.641953526	0.375	0.145	1	4	CXCL16
LGALS31	0.000321769	0.623203293	1	0.879	1	4	LGALS3
DST	0.000322089	1.251852901	0.75	0.712	1	4	DST
LMO7	0.000407782	1.628021994	0.625	0.458	1	4	LMO7
RAB11FIP1	0.000409146	1.696422804	0.625	0.47	1	4	RAB11FIP1
C19orf331	0.000487449	0.839050321	0.792	0.646	1	4	C19orf33
IGKC	0.000492701	1.91194254	0.708	0.676	1	4	IGKC
NAMPT	0.000517676	1.224802573	0.708	0.615	1	4	NAMPT
NUDCD2	0.000529939	0.292956441	0.042	0.436	1	4	NUDCD2
HSPH1	0.000587701	0.961871052	0.792	0.726	1	4	HSPH1
MACC11	0.000624074	1.056375847	0.375	0.14	1	4	MACC1
UBC1	0.000655881	0.425733776	1	0.985	1	4	UBC
ACTG21	0.000673119	0.81282858	0.75	0.465	1	4	ACTG2
IGFL2-AS11	0.00070013	1.713824824	0.5	0.293	1	4	IGFL2-AS1
PHGR11	0.000838092	1.207988108	0.5	0.259	1	4	PHGR1
EPCAM1	0.001090473	0.787017613	0.625	0.351	1	4	EPCAM
HLA-DPB11	0.001162427	1.113014201	0.708	0.564	1	4	HLA-DPB1
S100A14	0.001165756	1.077332537	0.333	0.126	1	4	S100A14
CDH1	0.001307131	0.957739983	0.292	0.099	1	4	CDH1
CD83	0.001592326	1.363362762	0.542	0.344	1	4	CD83
GDF15	0.001795667	1.017330006	0.417	0.201	1	4	GDF15
YWHAZ	0.001823605	0.800124839	0.833	0.806	1	4	YWHAZ
PLS1	0.001840466	1.362798717	0.292	0.109	1	4	PLS1
MTHFD1L	0.002737539	0.322930503	0.083	0.448	1	4	MTHFD1L
ARL16	0.002930713	0.291926214	0.042	0.363	1	4	ARL16
ACBD5	0.002930713	0.274393352	0.042	0.363	1	4	ACBD5
C5AR1	0.003055441	1.183761775	0.292	0.114	1	4	C5AR1
SQSTM1	0.00306715	0.826150579	0.75	0.741	1	4	SQSTM1
ZFP361	0.003153652	0.785080985	0.792	0.789	1	4	ZFP36
IL1A	0.003173829	1.01539839	0.25	0.087	1	4	IL1A
TRIB3	0.003439693	1.064919559	0.375	0.189	1	4	TRIB3
EIF1	0.003572722	0.382600919	1	0.983	1	4	EIF1
PNKP	0.00362622	0.46837428	0.042	0.354	1	4	PNKP
CYP3A5	0.003639922	0.790686729	0.333	0.143	1	4	CYP3A5
TMEM223	0.003822512	0.252172657	0.042	0.351	1	4	TMEM223
WTAP	0.003829388	1.076277191	0.625	0.584	1	4	WTAP
TIMP2	0.004070273	0.9503398	0.75	0.758	1	4	TIMP2
S100A111	0.004078267	0.319305191	1	1	1	4	S100A11
THOC7	0.004335181	0.28055113	0.083	0.424	1	4	THOC7
AKAP12	0.005336398	0.469327929	0.833	0.617	1	4	AKAP12
NDUFS3	0.005577618	0.523935527	0.125	0.496	1	4	NDUFS3
UTRN	0.00572106	0.368012663	0.083	0.414	1	4	UTRN
CD37	0.005960116	1.103051119	0.292	0.121	1	4	CD37
CDC40	0.005978429	0.307649285	0.083	0.412	1	4	CDC40
UBE2E1	0.006139593	0.316711231	0.083	0.409	1	4	UBE2E1
MYO1C	0.006196645	0.277496406	0.083	0.407	1	4	MYO1C
KIAA11911	0.006210544	0.288702263	0.083	0.409	1	4	KIAA1191
HLA-DQB1	0.006220057	0.874059034	0.542	0.375	1	4	HLA-DQB1
CTSD1	0.006401538	0.614251397	0.792	0.797	1	4	CTSD
PDCL31	0.006509205	0.267801446	0.125	0.487	1	4	PDCL3
GPX1	0.007094279	0.933833112	0.708	0.741	1	4	GPX1
RRP36	0.00825884	0.470352683	0.125	0.477	1	4	RRP36
GFPT1	0.008340352	1.593474023	0.542	0.484	1	4	GFPT1
NOMO1	0.00837459	0.563976865	0.083	0.395	1	4	NOMO1
FCGR3A	0.008452725	1.029886543	0.375	0.191	1	4	FCGR3A
CTSZ	0.008644944	0.41760009	0.792	0.785	1	4	CTSZ
RANBP9	0.008738642	0.271162321	0.083	0.392	1	4	RANBP9
ARID4A	0.00927118	0.461871189	0.083	0.39	1	4	ARID4A
WIPF1	0.009532519	0.287642037	0.125	0.467	1	4	WIPF1
SPG7	0.00972456	0.46228457	0.083	0.387	1	4	SPG7
TMX1	0.009736442	0.269519195	0.125	0.467	1	4	TMX1
