# Supplementary material for: Single-cell RNA-seq reveals the genesis and heterogeneity of tumor microenvironment in pancreatic undifferentiated carcinoma with osteoclast-like giant-cells
Source: Mol Cancer. 2022 Jun 22;21:133. doi: 10.1186/s12943-022-01596-8 (PMC9214989; doi:10.1186/s12943-022-01596-8)
Supplement: Supplementary file 16 — Additional file 16: Table S8. GO BP analysis of clusters in figure 4. [file 12943_2022_1596_MOESM16_ESM.csv]

	ID	Description	GeneRatio	BgRatio	pvalue	p.adjust	qvalue	geneID	Count	cluster
GO:0043312	GO:0043312	neutrophil degranulation	56/490	487/18866	5.20450027302505e-21	1.55985886760608e-17	1.2987789241457e-17	C3/MGST1/FPR1/NIT2/SERPINA1/FUCA2/NEU1/TMEM179B/GLA/GUSB/CD47/HUWE1/PDXK/PSMB1/ADAM8/CCT8/PRDX4/SERPINB1/PLAC8/PSMD1/PGRMC1/MMP9/ATP6V1D/HSPA6/PSMD14/PRSS2/CPNE1/ATP6AP2/PRDX6/VCP/PSMA5/MLEC/S100A9/RAB7A/DDOST/HLA-B/DYNC1H1/CDA/PSMA2/NDUFC2/PLAU/SLC2A3/HLA-C/XRCC6/CD63/PSMD2/CCT2/CTSA/S100A8/SERPINB3/HSP90AB1/NPC2/CTSD/EEF1A1/LGALS3/BRI3	56	0
GO:0002283	GO:0002283	neutrophil activation involved in immune response	56/490	490/18866	6.98861499823514e-21	1.55985886760608e-17	1.2987789241457e-17	C3/MGST1/FPR1/NIT2/SERPINA1/FUCA2/NEU1/TMEM179B/GLA/GUSB/CD47/HUWE1/PDXK/PSMB1/ADAM8/CCT8/PRDX4/SERPINB1/PLAC8/PSMD1/PGRMC1/MMP9/ATP6V1D/HSPA6/PSMD14/PRSS2/CPNE1/ATP6AP2/PRDX6/VCP/PSMA5/MLEC/S100A9/RAB7A/DDOST/HLA-B/DYNC1H1/CDA/PSMA2/NDUFC2/PLAU/SLC2A3/HLA-C/XRCC6/CD63/PSMD2/CCT2/CTSA/S100A8/SERPINB3/HSP90AB1/NPC2/CTSD/EEF1A1/LGALS3/BRI3	56	0
GO:0002479	GO:0002479	antigen processing and presentation of exogenous peptide antigen via MHC class I, TAP-dependent	24/490	75/18866	3.84601504895827e-20	5.7228703928499e-17	4.76501022381461e-17	PSMB9/PSMB8/PSMB1/PSMA3/PSMC6/PSME2/PSMD1/PSME1/PSMD14/PSMC5/PSMC1/PSMA5/HLA-B/PSMB6/PSMA2/PSMC4/PSMB2/HLA-C/PSMB5/PSMB3/PSMD2/HLA-A/PSMD8/PSMA7	24	0
GO:0061418	GO:0061418	regulation of transcription from RNA polymerase II promoter in response to hypoxia	24/490	77/18866	7.78311998054506e-20	8.68596189828829e-17	7.23215701350122e-17	PSMB9/PSMB8/PSMB1/PSMA3/PSMC6/PSME2/PSMD1/PSME1/PSMD14/PSMC5/PSMC1/PSMA5/PSMB6/VEGFA/PSMA2/PSMC4/CITED2/PSMB2/PSMB5/PSMB3/PSMD2/HIF1A/PSMD8/PSMA7	24	0
GO:0006521	GO:0006521	regulation of cellular amino acid metabolic process	22/490	63/18866	1.62475171391359e-19	1.45057833018206e-16	1.2077891161745e-16	PSMB9/PSMB8/PSMB1/PSMA3/ODC1/PSMC6/PSME2/PSMD1/PSME1/PSMD14/PSMC5/PSMC1/PSMA5/PSMB6/PSMA2/PSMC4/PSMB2/PSMB5/PSMB3/PSMD2/PSMD8/PSMA7	22	0
GO:0042590	GO:0042590	antigen processing and presentation of exogenous peptide antigen via MHC class I	24/490	80/18866	2.1463313529669e-19	1.59687052660737e-16	1.32959579075897e-16	PSMB9/PSMB8/PSMB1/PSMA3/PSMC6/PSME2/PSMD1/PSME1/PSMD14/PSMC5/PSMC1/PSMA5/HLA-B/PSMB6/PSMA2/PSMC4/PSMB2/HLA-C/PSMB5/PSMB3/PSMD2/HLA-A/PSMD8/PSMA7	24	0
GO:0033238	GO:0033238	regulation of cellular amine metabolic process	24/490	81/18866	2.97759333381946e-19	1.8988538060243e-16	1.58103489649873e-16	HPRT1/MAOB/PSMB9/PSMB8/PSMB1/PSMA3/ODC1/PSMC6/PSME2/PSMD1/PSME1/PSMD14/PSMC5/PSMC1/PSMA5/PSMB6/PSMA2/PSMC4/PSMB2/PSMB5/PSMB3/PSMD2/PSMD8/PSMA7	24	0
GO:0043618	GO:0043618	regulation of transcription from RNA polymerase II promoter in response to stress	26/490	109/18866	3.83494168372003e-18	1.91613280807661e-15	1.59542184147295e-15	PSMB9/PSMB8/PSMB1/PSMA3/PSMC6/PSME2/PSMD1/PSME1/DDIT3/PSMD14/PSMC5/PSMC1/PSMA5/CEBPB/PSMB6/VEGFA/PSMA2/PSMC4/CITED2/PSMB2/PSMB5/PSMB3/PSMD2/HIF1A/PSMD8/PSMA7	26	0
GO:0002474	GO:0002474	antigen processing and presentation of peptide antigen via MHC class I	25/490	99/18866	3.86317098402542e-18	1.91613280807661e-15	1.59542184147295e-15	PSMB9/PSMB8/PSMB1/PSMA3/PSMC6/PSME2/PSMD1/PSME1/PSMD14/PSMC5/PSMC1/PSMA5/BCAP31/HLA-B/PSMB6/PSMA2/PSMC4/PSMB2/HLA-C/PSMB5/PSMB3/PSMD2/HLA-A/PSMD8/PSMA7	25	0
GO:1902036	GO:1902036	regulation of hematopoietic stem cell differentiation	22/490	73/18866	6.21191827807579e-18	2.77300031933303e-15	2.30887194104059e-15	PSMB9/PSMB8/PSMB1/PSMA3/PSMC6/PSME2/PSMD1/PSME1/FOXC1/PSMD14/PSMC5/PSMC1/PSMA5/PSMB6/PSMA2/PSMC4/PSMB2/PSMB5/PSMB3/PSMD2/PSMD8/PSMA7	22	0
GO:0031145	GO:0031145	anaphase-promoting complex-dependent catabolic process	23/490	83/18866	8.88974236805181e-18	3.60761908463484e-15	3.00379715804698e-15	PSMB9/PSMB8/PSMB1/PSMA3/ANAPC5/PSMC6/PSME2/PSMD1/PSME1/PSMD14/PSMC5/PSMC1/PSMA5/PSMB6/PSMA2/PSMC4/PSMB2/UBE2S/PSMB5/PSMB3/PSMD2/PSMD8/PSMA7	23	0
GO:0033209	GO:0033209	tumor necrosis factor-mediated signaling pathway	31/490	173/18866	1.53236826936763e-17	5.52001617695219e-15	4.59610854575037e-15	PSMB9/AIM2/CYLD/TNFSF9/PSMB8/STAT1/PSMB1/PSMA3/GAS6/PSMC6/PSME2/PSMD1/PSME1/PSMD14/CPNE1/TNFRSF1A/PSMC5/PSMC1/PSMA5/PSMB6/PSMA2/PSMC4/PSMB2/PSMB5/PSMB3/PSMD2/KRT18/RACK1/PSMD8/PSMA7/NFKBIA	31	0
GO:0043620	GO:0043620	regulation of DNA-templated transcription in response to stress	26/490	115/18866	1.60753159275041e-17	5.52001617695219e-15	4.59610854575037e-15	PSMB9/PSMB8/PSMB1/PSMA3/PSMC6/PSME2/PSMD1/PSME1/DDIT3/PSMD14/PSMC5/PSMC1/PSMA5/CEBPB/PSMB6/VEGFA/PSMA2/PSMC4/CITED2/PSMB2/PSMB5/PSMB3/PSMD2/HIF1A/PSMD8/PSMA7	26	0
GO:0071456	GO:0071456	cellular response to hypoxia	33/490	208/18866	6.15301752547939e-17	1.96193358812428e-14	1.63355675808028e-14	PSMB9/VASN/MYC/PLK3/PSMB8/PSMB1/PSMA3/ADAM8/PSMC6/PSME2/PSMD1/PSME1/PSMD14/PSMC5/PSMC1/PSMA5/PTGS2/PSMB6/VEGFA/ANKRD1/PSMA2/PSMC4/CITED2/PSMB2/PHB2/PSMB5/PSMB3/LMNA/PSMD2/HIF1A/PSMD8/PSMA7/PGK1	33	0
GO:0038061	GO:0038061	NIK/NF-kappaB signaling	31/490	184/18866	9.5423482976198e-17	2.83980285337165e-14	2.36449346237863e-14	TSPAN6/PSMB9/ZC3H12A/EGFR/CYLD/PSMB8/PSMB1/PSMA3/PSMC6/PHB/PSME2/PSMD1/PSME1/PSMD14/CPNE1/PSMC5/PSMC1/PSMA5/PSMB6/PSMA2/PSMC4/SKP1/PSMB2/PHB2/PSMB5/PSMB3/PSMD2/PRDX1/PSMD8/PSMA7/NFKBIA	31	0
GO:0036294	GO:0036294	cellular response to decreased oxygen levels	33/490	218/18866	2.59669080078929e-16	7.24476733420213e-14	6.03218106420197e-14	PSMB9/VASN/MYC/PLK3/PSMB8/PSMB1/PSMA3/ADAM8/PSMC6/PSME2/PSMD1/PSME1/PSMD14/PSMC5/PSMC1/PSMA5/PTGS2/PSMB6/VEGFA/ANKRD1/PSMA2/PSMC4/CITED2/PSMB2/PHB2/PSMB5/PSMB3/LMNA/PSMD2/HIF1A/PSMD8/PSMA7/PGK1	33	0
GO:1901532	GO:1901532	regulation of hematopoietic progenitor cell differentiation	22/490	86/18866	3.0108016649726e-16	7.90601096025747e-14	6.58274964645094e-14	PSMB9/PSMB8/PSMB1/PSMA3/PSMC6/PSME2/PSMD1/PSME1/FOXC1/PSMD14/PSMC5/PSMC1/PSMA5/PSMB6/PSMA2/PSMC4/PSMB2/PSMB5/PSMB3/PSMD2/PSMD8/PSMA7	22	0
GO:0060218	GO:0060218	hematopoietic stem cell differentiation	22/490	87/18866	3.93410094879271e-16	9.75657035300591e-14	8.12357336268248e-14	PSMB9/PSMB8/PSMB1/PSMA3/PSMC6/PSME2/PSMD1/PSME1/FOXC1/PSMD14/PSMC5/PSMC1/PSMA5/PSMB6/PSMA2/PSMC4/PSMB2/PSMB5/PSMB3/PSMD2/PSMD8/PSMA7	22	0
GO:0044106	GO:0044106	cellular amine metabolic process	26/490	131/18866	4.8380389196605e-16	1.13668451249287e-13	9.46432987552423e-14	HPRT1/MAOB/PSMB9/PSMB8/KYNU/PSMB1/PSMA3/ODC1/PSMC6/PSME2/PSMD1/PSME1/SRM/PSMD14/PSMC5/PSMC1/PSMA5/PSMB6/PSMA2/PSMC4/PSMB2/PSMB5/PSMB3/PSMD2/PSMD8/PSMA7	26	0
GO:0070498	GO:0070498	interleukin-1-mediated signaling pathway	23/490	103/18866	1.60370388593416e-15	3.57946707340504e-13	2.98035706380712e-13	PSMB9/PSMB8/PSMB1/PSMA3/PSMC6/PSME2/PSMD1/PSME1/PSMD14/PSMC5/PSMC1/PSMA5/PSMB6/PSMA2/PSMC4/SKP1/PSMB2/PSMB5/PSMB3/PSMD2/PSMD8/PSMA7/NFKBIA	23	0
GO:0031146	GO:0031146	SCF-dependent proteasomal ubiquitin-dependent protein catabolic process	22/490	93/18866	1.81252883155531e-15	3.85291843050614e-13	3.20803975148962e-13	PSMB9/PSMB8/PSMB1/PSMA3/PSMC6/PSME2/PSMD1/PSME1/PSMD14/PSMC5/PSMC1/PSMA5/PSMB6/PSMA2/PSMC4/SKP1/PSMB2/PSMB5/PSMB3/PSMD2/PSMD8/PSMA7	22	0
GO:0002478	GO:0002478	antigen processing and presentation of exogenous peptide antigen	29/490	177/18866	2.05194302835949e-15	4.16357894481672e-13	3.46670374791262e-13	KIFAP3/PSMB9/PSMB8/PSMB1/PSMA3/PSMC6/PSME2/PSMD1/PSME1/PSMD14/PSMC5/DCTN3/PSMC1/PSMA5/RAB7A/HLA-B/DYNC1H1/PSMB6/PSMA2/PSMC4/PSMB2/HLA-C/PSMB5/PSMB3/PSMD2/HLA-A/PSMD8/PSMA7/CTSD	29	0
GO:0071453	GO:0071453	cellular response to oxygen levels	33/490	235/18866	2.50008204264036e-15	4.85233314710719e-13	4.04017834899913e-13	PSMB9/VASN/MYC/PLK3/PSMB8/PSMB1/PSMA3/ADAM8/PSMC6/PSME2/PSMD1/PSME1/PSMD14/PSMC5/PSMC1/PSMA5/PTGS2/PSMB6/VEGFA/ANKRD1/PSMA2/PSMC4/CITED2/PSMB2/PHB2/PSMB5/PSMB3/LMNA/PSMD2/HIF1A/PSMD8/PSMA7/PGK1	33	0
GO:0009308	GO:0009308	amine metabolic process	26/490	140/18866	2.63265868425221e-15	4.89674515270911e-13	4.07715693600638e-13	HPRT1/MAOB/PSMB9/PSMB8/KYNU/PSMB1/PSMA3/ODC1/PSMC6/PSME2/PSMD1/PSME1/SRM/PSMD14/PSMC5/PSMC1/PSMA5/PSMB6/PSMA2/PSMC4/PSMB2/PSMB5/PSMB3/PSMD2/PSMD8/PSMA7	26	0
GO:0048002	GO:0048002	antigen processing and presentation of peptide antigen	30/490	194/18866	3.37462413661185e-15	6.02572885833412e-13	5.01717803215851e-13	KIFAP3/PSMB9/PSMB8/PSMB1/PSMA3/PSMC6/PSME2/PSMD1/PSME1/PSMD14/PSMC5/DCTN3/PSMC1/PSMA5/BCAP31/RAB7A/HLA-B/DYNC1H1/PSMB6/PSMA2/PSMC4/PSMB2/HLA-C/PSMB5/PSMB3/PSMD2/HLA-A/PSMD8/PSMA7/CTSD	30	0
GO:0010972	GO:0010972	negative regulation of G2/M transition of mitotic cell cycle	22/490	96/18866	3.71700793765355e-15	6.38181670526364e-13	5.31366600318004e-13	PSMB9/PSMB8/PSMB1/PSMA3/PSMC6/PSME2/PSMD1/PSME1/PSMD14/PSMC5/PSMC1/PSMA5/PSMB6/PSMA2/PSMC4/SKP1/PSMB2/PSMB5/PSMB3/PSMD2/PSMD8/PSMA7	22	0
GO:1903706	GO:1903706	regulation of hemopoiesis	48/490	498/18866	4.5089294201174e-15	7.45476330792744e-13	6.20702915494525e-13	CSF1/CDC73/PSMB9/PITHD1/ZC3H12A/NKAP/DUSP10/MYC/SIGLEC15/CYLD/TNFSF9/PSMB8/STAT1/EGR3/HMGB3/NFKBIZ/PSMB1/PSMA3/ADAM8/GAS6/PSMC6/PSME2/PSMD1/PSME1/FOXC1/PSMD14/PSMC5/SOD1/PSMC1/PSMA5/PRMT1/CEBPB/PRELID1/HLA-B/PSMB6/PSMA2/PSMC4/PSMB2/TGFB1/PSMB5/XRCC6/PSMB3/PSMD2/HIF1A/PSMD8/PSMA7/LGALS3/NFKBIA	48	0
GO:0019884	GO:0019884	antigen processing and presentation of exogenous antigen	29/490	185/18866	6.81849097125468e-15	1.08706227484575e-12	9.05116226297003e-13	KIFAP3/PSMB9/PSMB8/PSMB1/PSMA3/PSMC6/PSME2/PSMD1/PSME1/PSMD14/PSMC5/DCTN3/PSMC1/PSMA5/RAB7A/HLA-B/DYNC1H1/PSMB6/PSMA2/PSMC4/PSMB2/HLA-C/PSMB5/PSMB3/PSMD2/HLA-A/PSMD8/PSMA7/CTSD	29	0
GO:0045088	GO:0045088	regulation of innate immune response	37/490	307/18866	7.21717446580967e-15	1.11094713156463e-12	9.25003377087983e-13	PSMB9/PQBP1/PARP14/AIM2/DUSP10/PSMB8/STAT1/HMGB3/PSMB1/PSMA3/ADAM8/PSMC6/IFNGR1/PSME2/PSMD1/SERPINB4/PSME1/APOE/PTPN1/PSMD14/PSMC5/PSMC1/PSMA5/HLA-B/PSMB6/PSMA2/PSMC4/SKP1/PSMB2/PSMB5/XRCC6/PSMB3/PSMD2/HLA-A/HSP90AB1/PSMD8/PSMA7	37	0
GO:0010498	GO:0010498	proteasomal protein catabolic process	46/490	483/18866	2.70218564696792e-14	4.02085224268827e-12	3.34786579629605e-12	RNF5/PSMB9/MAP1A/SPSB1/CLU/SDF2L1/ERLEC1/PLK3/PSMB8/DNAJB9/HUWE1/PSMB1/PSMA3/ANAPC5/PSMC6/UBE2A/NSFL1C/PSME2/PSMD1/PSME1/DDIT3/APOE/PSMD14/PSMC5/GABARAPL2/VCP/PSMC1/PSMA5/BCAP31/UBXN4/OS9/PSMB6/PSMA2/PSMC4/SKP1/PSMB2/UBE2S/PSMB5/PSMB3/PSMD2/PCBP2/HSP90AB1/HSP90B1/RACK1/PSMD8/PSMA7	46	0
GO:2000736	GO:2000736	regulation of stem cell differentiation	23/490	118/18866	3.66437071431901e-14	5.26492820049628e-12	4.38371568476522e-12	PSMB9/PSMB8/PSMB1/PSMA3/PWP1/PSMC6/PSME2/PSMD1/PSME1/FOXC1/PSMD14/PSMC5/PSMC1/PSMA5/PSMB6/PSMA2/PSMC4/PSMB2/PSMB5/PSMB3/PSMD2/PSMD8/PSMA7	23	0
GO:0071347	GO:0071347	cellular response to interleukin-1	28/490	183/18866	3.7741420792088e-14	5.26492820049628e-12	4.38371568476522e-12	PSMB9/ZC3H12A/PSMB8/CD47/PSMB1/PSMA3/PSMC6/PSME2/PSMD1/PSME1/PSMD14/PSMC5/PSMC1/PSMA5/CEBPB/PSMB6/ANKRD1/PSMA2/PSMC4/SKP1/PSMB2/PSMB5/PSMB3/PSMD2/HIF1A/PSMD8/PSMA7/NFKBIA	28	0
GO:0002218	GO:0002218	activation of innate immune response	25/490	144/18866	4.62055093013514e-14	6.25034525821917e-12	5.20419946867853e-12	PSMB9/PQBP1/AIM2/PSMB8/PSMB1/PSMA3/PSMC6/PSME2/PSMD1/PSME1/PSMD14/PSMC5/PSMC1/PSMA5/PSMB6/PSMA2/PSMC4/SKP1/PSMB2/PSMB5/XRCC6/PSMB3/PSMD2/PSMD8/PSMA7	25	0
GO:1902750	GO:1902750	negative regulation of cell cycle G2/M phase transition	22/490	108/18866	5.08001878405718e-14	6.66976583883272e-12	5.55341991532691e-12	PSMB9/PSMB8/PSMB1/PSMA3/PSMC6/PSME2/PSMD1/PSME1/PSMD14/PSMC5/PSMC1/PSMA5/PSMB6/PSMA2/PSMC4/SKP1/PSMB2/PSMB5/PSMB3/PSMD2/PSMD8/PSMA7	22	0
GO:0019882	GO:0019882	antigen processing and presentation	31/490	232/18866	7.12312521724479e-14	9.08503741993735e-12	7.5644376367192e-12	KIFAP3/PSMB9/PSMB8/PSMB1/PSMA3/RAB32/PSMC6/PSME2/PSMD1/PSME1/PSMD14/PSMC5/DCTN3/PSMC1/PSMA5/BCAP31/RAB7A/HLA-B/DYNC1H1/PSMB6/PSMA2/PSMC4/PSMB2/HLA-C/PSMB5/PSMB3/PSMD2/HLA-A/PSMD8/PSMA7/CTSD	31	0
GO:0043161	GO:0043161	proteasome-mediated ubiquitin-dependent protein catabolic process	42/490	424/18866	1.0079879495909e-13	1.24990505749272e-11	1.04070334795482e-11	RNF5/PSMB9/MAP1A/SPSB1/CLU/PLK3/PSMB8/DNAJB9/HUWE1/PSMB1/PSMA3/ANAPC5/PSMC6/UBE2A/NSFL1C/PSME2/PSMD1/PSME1/DDIT3/PSMD14/PSMC5/VCP/PSMC1/PSMA5/BCAP31/UBXN4/OS9/PSMB6/PSMA2/PSMC4/SKP1/PSMB2/UBE2S/PSMB5/PSMB3/PSMD2/PCBP2/HSP90AB1/HSP90B1/RACK1/PSMD8/PSMA7	42	0
GO:0070646	GO:0070646	protein modification by small protein removal	35/490	300/18866	1.05480220930713e-13	1.27260461144514e-11	1.05960358493982e-11	OTUD5/COPS3/COPS4/PSMB9/ZC3H12A/MYC/CYLD/PSMB8/USP11/PSMB1/PSMA3/PSMC6/COPS6/PSME2/PSMD1/PSME1/PSMD14/PSMC5/VCP/PSMC1/PSMA5/PSMB6/PSMA2/PSMC4/PSMB2/SNX3/PSMB5/PSMB3/ADRM1/PSMD2/HIF1A/TOMM20/PSMD8/PSMA7/NFKBIA	35	0
GO:0050852	GO:0050852	T cell receptor signaling pathway	29/490	206/18866	1.19279837780878e-13	1.3954127707686e-11	1.16185684153554e-11	PSMB9/ZC3H12A/BTN3A2/CYLD/PSMB8/NFKBIZ/PSMB1/PSMA3/PSMC6/STOML2/PSME2/PSMD1/PSME1/PSMD14/PSMC5/PSMC1/PSMA5/PSMB6/PSMA2/PSMC4/SKP1/PSMB2/PSMB5/PSMB3/PSMD2/HLA-A/PSMD8/PSMA7/LGALS3	29	0
GO:0090263	GO:0090263	positive regulation of canonical Wnt signaling pathway	25/490	150/18866	1.21911061962311e-13	1.3954127707686e-11	1.16185684153554e-11	PSMB9/EGFR/BAMBI/PSMB8/PSMB1/PSMA3/PSMC6/PSME2/PSMD1/PSME1/PSMD14/PSMC5/VCP/PSMC1/PSMA5/PSMB6/PSMA2/PSMC4/PSMB2/TGFB1/PSMB5/PSMB3/PSMD2/PSMD8/PSMA7	25	0
GO:0002831	GO:0002831	regulation of response to biotic stimulus	41/490	409/18866	1.35231196967923e-13	1.48033432386068e-11	1.23256472777591e-11	TSPAN6/PSMB9/PQBP1/ZC3H12A/PARP14/AIM2/DUSP10/HTRA1/PSMB8/STAT1/HMGB3/PSMB1/PSMA3/ADAM8/PSMC6/IFNGR1/PSME2/PSMD1/SERPINB4/PSME1/APOE/PTPN1/PSMD14/PSMC5/PSMC1/PSMA5/HLA-B/PSMB6/PSMA2/PSMC4/SKP1/PSMB2/PSMB5/XRCC6/PSMB3/PSMD2/PCBP2/HLA-A/HSP90AB1/PSMD8/PSMA7	41	0
GO:0002223	GO:0002223	stimulatory C-type lectin receptor signaling pathway	22/490	113/18866	1.35962605910143e-13	1.48033432386068e-11	1.23256472777591e-11	PSMB9/PSMB8/PSMB1/PSMA3/PSMC6/PSME2/PSMD1/PSME1/PSMD14/PSMC5/PSMC1/PSMA5/PSMB6/PSMA2/PSMC4/SKP1/PSMB2/PSMB5/PSMB3/PSMD2/PSMD8/PSMA7	22	0
GO:0034612	GO:0034612	response to tumor necrosis factor	36/490	320/18866	1.41212487043752e-13	1.50088700515074e-11	1.24967742293606e-11	PSMB9/ZC3H12A/AIM2/GGT5/CYLD/TNFSF9/PSMB8/STAT1/PSMB1/PSMA3/GAS6/PSMC6/PSME2/PSMD1/PSME1/PSMD14/CPNE1/TNFRSF1A/PSMC5/PSMC1/PSMA5/PTGS2/PSMB6/ANKRD1/PSMA2/PSMC4/PSMB2/PSMB5/PSMB3/PSMD2/KRT18/RACK1/YBX3/PSMD8/PSMA7/NFKBIA	36	0
GO:0006402	GO:0006402	mRNA catabolic process	39/490	376/18866	1.84211061511517e-13	1.91236785718002e-11	1.5922870457703e-11	PSMB9/ZC3H12A/PSMB8/PSMB1/PSMA3/CARHSP1/LSM2/PSMC6/PSME2/PSMD1/PSME1/PSMD14/PSMC5/RPL15/PSMC1/PSMA5/RPS12/RPS23/PSMB6/PSMA2/RPS4X/PSMC4/RPS6/RPL10/NPM1/PSMB2/RPS10/PSMB5/PSMB3/RPS18/PSMD2/RPL10A/RPS14/YBX3/PSMD8/YWHAB/PSMA7/RPL24/RPL5	39	0
GO:0006401	GO:0006401	RNA catabolic process	41/490	415/18866	2.19622856974416e-13	2.2281737125768e-11	1.85523518654704e-11	PSMB9/ZPR1/ZC3H12A/PSMB8/PSMB1/PSMA3/CARHSP1/LSM2/PSMC6/PSME2/PSMD1/PSME1/PSMD14/PSMC5/RPL15/PSMC1/PSMA5/RPS12/SLIRP/RPS23/PSMB6/PSMA2/RPS4X/PSMC4/RPS6/RPL10/NPM1/PSMB2/RPS10/PSMB5/PSMB3/RPS18/PSMD2/RPL10A/RPS14/YBX3/PSMD8/YWHAB/PSMA7/RPL24/RPL5	41	0
GO:0002220	GO:0002220	innate immune response activating cell surface receptor signaling pathway	22/490	116/18866	2.39197682531617e-13	2.37284101071364e-11	1.97568892869974e-11	PSMB9/PSMB8/PSMB1/PSMA3/PSMC6/PSME2/PSMD1/PSME1/PSMD14/PSMC5/PSMC1/PSMA5/PSMB6/PSMA2/PSMC4/SKP1/PSMB2/PSMB5/PSMB3/PSMD2/PSMD8/PSMA7	22	0
GO:0030177	GO:0030177	positive regulation of Wnt signaling pathway	27/490	183/18866	2.68435136108734e-13	2.60498792954215e-11	2.16898047048041e-11	CDC73/PSMB9/EGFR/BAMBI/PSMB8/PSMB1/PSMA3/PSMC6/PSME2/PSMD1/PSME1/PSMD14/PSMC5/ATP6AP2/VCP/PSMC1/PSMA5/PSMB6/PSMA2/PSMC4/PSMB2/TGFB1/PSMB5/PSMB3/PSMD2/PSMD8/PSMA7	27	0
GO:0043687	GO:0043687	post-translational protein modification	38/490	363/18866	2.85257044083979e-13	2.6746118347161e-11	2.22695113855465e-11	C3/FAM20C/CSF1/COPS3/COPS4/PSMB9/SERPINA1/SPSB1/FUCA2/RBBP7/PSMB8/PSMB1/PSMA3/GAS6/PSMC6/COPS6/PSME2/PSMD1/PSME1/APOE/PSMD14/PDIA6/PSMC5/PSMC1/CP/PSMA5/PSMB6/PSMA2/PSMC4/SKP1/PSMB2/PSMB5/PSMB3/PSMD2/HIF1A/HSP90B1/PSMD8/PSMA7	38	0
GO:0002758	GO:0002758	innate immune response-activating signal transduction	22/490	117/18866	2.87592670399581e-13	2.6746118347161e-11	2.22695113855465e-11	PSMB9/PSMB8/PSMB1/PSMA3/PSMC6/PSME2/PSMD1/PSME1/PSMD14/PSMC5/PSMC1/PSMA5/PSMB6/PSMA2/PSMC4/SKP1/PSMB2/PSMB5/PSMB3/PSMD2/PSMD8/PSMA7	22	0
GO:0031349	GO:0031349	positive regulation of defense response	39/490	385/18866	3.92638324644599e-13	3.57701526778263e-11	2.97831562689598e-11	C3/PSMB9/PQBP1/EGFR/AIM2/PSMB8/CD47/HMGB3/NFKBIZ/PSMB1/PSMA3/ADAM8/PSMC6/PSME2/PSMD1/PSME1/PSMD14/TNFRSF1A/PSMC5/PSMC1/PSMA5/S100A9/CEBPB/PTGS2/PSMB6/PSMA2/PSMC4/SKP1/TGM2/PSMB2/PSMB5/XRCC6/PSMB3/PSMD2/SERPINE1/S100A8/PSMD8/PSMA7/NFKBIA	39	0
GO:0071356	GO:0071356	cellular response to tumor necrosis factor	34/490	297/18866	4.15587710903042e-13	3.71036708294236e-11	3.08934780462872e-11	PSMB9/ZC3H12A/AIM2/CYLD/TNFSF9/PSMB8/STAT1/PSMB1/PSMA3/GAS6/PSMC6/PSME2/PSMD1/PSME1/PSMD14/CPNE1/TNFRSF1A/PSMC5/PSMC1/PSMA5/PSMB6/ANKRD1/PSMA2/PSMC4/PSMB2/PSMB5/PSMB3/PSMD2/KRT18/RACK1/YBX3/PSMD8/PSMA7/NFKBIA	34	0
GO:0060071	GO:0060071	Wnt signaling pathway, planar cell polarity pathway	21/490	108/18866	5.04112508044105e-13	4.4124671292331e-11	3.6739345013493e-11	PSMB9/PSMB8/PSMB1/PSMA3/PSMC6/PSME2/PSMD1/PSME1/PSMD14/PSMC5/PSMC1/PSMA5/PSMB6/PSMA2/PSMC4/PSMB2/PSMB5/PSMB3/PSMD2/PSMD8/PSMA7	21	0
GO:0090175	GO:0090175	regulation of establishment of planar polarity	21/490	110/18866	7.35528434225796e-13	6.31422871227683e-11	5.25739048836293e-11	PSMB9/PSMB8/PSMB1/PSMA3/PSMC6/PSME2/PSMD1/PSME1/PSMD14/PSMC5/PSMC1/PSMA5/PSMB6/PSMA2/PSMC4/PSMB2/PSMB5/PSMB3/PSMD2/PSMD8/PSMA7	21	0
GO:0001666	GO:0001666	response to hypoxia	37/490	359/18866	9.545385715287e-13	8.03973619491343e-11	6.69409274293514e-11	PSMB9/VASN/MYC/PLK3/PSMB8/PSMB1/PSMA3/ADAM8/PSMC6/PSME2/PSMD1/PSME1/PSMD14/PSMC5/PSMC1/PSMA5/PTGS2/PSMB6/VEGFA/ANKRD1/PSMA2/PSMC4/CITED2/FIS1/PSMB2/PLAU/PHB2/PSMB5/PSMB3/LMNA/PSMD2/PLOD2/HIF1A/HSP90B1/PSMD8/PSMA7/PGK1	37	0
GO:0070555	GO:0070555	response to interleukin-1	28/490	211/18866	1.40378749132968e-12	1.16046432616587e-10	9.66232676780719e-11	PSMB9/ZC3H12A/PSMB8/CD47/PSMB1/PSMA3/PSMC6/PSME2/PSMD1/PSME1/PSMD14/PSMC5/PSMC1/PSMA5/CEBPB/PSMB6/ANKRD1/PSMA2/PSMC4/SKP1/PSMB2/PSMB5/PSMB3/PSMD2/HIF1A/PSMD8/PSMA7/NFKBIA	28	0
GO:0010499	GO:0010499	proteasomal ubiquitin-independent protein catabolic process	11/490	22/18866	1.76930974819943e-12	1.43603613017495e-10	1.19568090352003e-10	PSMB9/PSMB8/PSMB1/PSMA3/PSMA5/PSMB6/PSMA2/PSMB2/PSMB5/PSMB3/PSMA7	11	0
GO:0036293	GO:0036293	response to decreased oxygen levels	37/490	371/18866	2.57791228963044e-12	2.05496436801969e-10	1.71101659674532e-10	PSMB9/VASN/MYC/PLK3/PSMB8/PSMB1/PSMA3/ADAM8/PSMC6/PSME2/PSMD1/PSME1/PSMD14/PSMC5/PSMC1/PSMA5/PTGS2/PSMB6/VEGFA/ANKRD1/PSMA2/PSMC4/CITED2/FIS1/PSMB2/PLAU/PHB2/PSMB5/PSMB3/LMNA/PSMD2/PLOD2/HIF1A/HSP90B1/PSMD8/PSMA7/PGK1	37	0
GO:0043488	GO:0043488	regulation of mRNA stability	26/490	186/18866	2.67649607367313e-12	2.09611903032927e-10	1.74528303529821e-10	PSMB9/ZC3H12A/PSMB8/PSMB1/PSMA3/CARHSP1/PSMC6/PSME2/PSMD1/PSME1/PSMD14/PSMC5/PSMC1/PSMA5/PSMB6/PSMA2/PSMC4/NPM1/PSMB2/PSMB5/PSMB3/PSMD2/YBX3/PSMD8/YWHAB/PSMA7	26	0
GO:0016579	GO:0016579	protein deubiquitination	32/490	283/18866	2.90109776997169e-12	2.23284490433683e-10	1.85912454188204e-10	OTUD5/PSMB9/ZC3H12A/MYC/CYLD/PSMB8/USP11/PSMB1/PSMA3/PSMC6/PSME2/PSMD1/PSME1/PSMD14/PSMC5/VCP/PSMC1/PSMA5/PSMB6/PSMA2/PSMC4/PSMB2/SNX3/PSMB5/PSMB3/ADRM1/PSMD2/HIF1A/TOMM20/PSMD8/PSMA7/NFKBIA	32	0
GO:0070482	GO:0070482	response to oxygen levels	38/490	396/18866	4.20064378901821e-12	3.17824980918259e-10	2.64629317020933e-10	PSMB9/VASN/MYC/PLK3/PSMB8/PSMB1/PSMA3/ADAM8/PSMC6/PSME2/PSMD1/PSME1/HDAC2/PSMD14/PSMC5/PSMC1/PSMA5/PTGS2/PSMB6/VEGFA/ANKRD1/PSMA2/PSMC4/CITED2/FIS1/PSMB2/PLAU/PHB2/PSMB5/PSMB3/LMNA/PSMD2/PLOD2/HIF1A/HSP90B1/PSMD8/PSMA7/PGK1	38	0
GO:2000027	GO:2000027	regulation of animal organ morphogenesis	30/490	254/18866	4.6368998106511e-12	3.44985345912442e-10	2.87243740901913e-10	CSF1/PSMB9/MYC/PSMB8/STAT1/MAGED1/PSMB1/PSMA3/PSMC6/PSME2/PSMD1/RUNX2/PSME1/FOXC1/PSMD14/PSMC5/PSMC1/PSMA5/PSMB6/VEGFA/PSMA2/PSMC4/CITED2/PSMB2/PHB2/PSMB5/PSMB3/PSMD2/PSMD8/PSMA7	30	0
GO:0043487	GO:0043487	regulation of RNA stability	26/490	195/18866	8.04686630221997e-12	5.88509633820226e-10	4.90008375075273e-10	PSMB9/ZC3H12A/PSMB8/PSMB1/PSMA3/CARHSP1/PSMC6/PSME2/PSMD1/PSME1/PSMD14/PSMC5/PSMC1/PSMA5/PSMB6/PSMA2/PSMC4/NPM1/PSMB2/PSMB5/PSMB3/PSMD2/YBX3/PSMD8/YWHAB/PSMA7	26	0
GO:0001736	GO:0001736	establishment of planar polarity	21/490	124/18866	8.30557950955964e-12	5.88509633820226e-10	4.90008375075273e-10	PSMB9/PSMB8/PSMB1/PSMA3/PSMC6/PSME2/PSMD1/PSME1/PSMD14/PSMC5/PSMC1/PSMA5/PSMB6/PSMA2/PSMC4/PSMB2/PSMB5/PSMB3/PSMD2/PSMD8/PSMA7	21	0
GO:0007164	GO:0007164	establishment of tissue polarity	21/490	124/18866	8.30557950955964e-12	5.88509633820226e-10	4.90008375075273e-10	PSMB9/PSMB8/PSMB1/PSMA3/PSMC6/PSME2/PSMD1/PSME1/PSMD14/PSMC5/PSMC1/PSMA5/PSMB6/PSMA2/PSMC4/PSMB2/PSMB5/PSMB3/PSMD2/PSMD8/PSMA7	21	0
GO:1905330	GO:1905330	regulation of morphogenesis of an epithelium	25/490	181/18866	9.27677297555502e-12	6.47054915044963e-10	5.38754693695473e-10	PSMB9/PSMB8/STAT1/MAGED1/PSMB1/PSMA3/PSMC6/PSME2/PSMD1/PSME1/PSMD14/PSMC5/PSMC1/PSMA5/PSMB6/VEGFA/PSMA2/PSMC4/PSMB2/PHB2/PSMB5/PSMB3/PSMD2/PSMD8/PSMA7	25	0
GO:0045089	GO:0045089	positive regulation of innate immune response	27/490	213/18866	1.05841919900001e-11	7.26889739128625e-10	6.05227237517255e-10	PSMB9/PQBP1/AIM2/PSMB8/HMGB3/PSMB1/PSMA3/ADAM8/PSMC6/PSME2/PSMD1/PSME1/PSMD14/PSMC5/PSMC1/PSMA5/PSMB6/PSMA2/PSMC4/SKP1/PSMB2/PSMB5/XRCC6/PSMB3/PSMD2/PSMD8/PSMA7	27	0
GO:0010565	GO:0010565	regulation of cellular ketone metabolic process	25/490	189/18866	2.43708916142411e-11	1.64835848736321e-09	1.37246600143358e-09	PSMB9/APOC1/PSMB8/PSMB1/PSMA3/ODC1/PSMC6/ACADVL/PSME2/PSMD1/PSME1/PSMD14/PSMC5/PSMC1/PSMA5/PTGS2/PSMB6/PSMA2/PSMC4/PSMB2/PSMB5/PSMB3/PSMD2/PSMD8/PSMA7	25	0
GO:0061013	GO:0061013	regulation of mRNA catabolic process	26/490	208/18866	3.53218066099335e-11	2.35338126427975e-09	1.9594862394293e-09	PSMB9/ZC3H12A/PSMB8/PSMB1/PSMA3/CARHSP1/PSMC6/PSME2/PSMD1/PSME1/PSMD14/PSMC5/PSMC1/PSMA5/PSMB6/PSMA2/PSMC4/NPM1/PSMB2/PSMB5/PSMB3/PSMD2/YBX3/PSMD8/YWHAB/PSMA7	26	0
GO:0042180	GO:0042180	cellular ketone metabolic process	29/490	260/18866	4.35446145635702e-11	2.85857587370261e-09	2.38012436569608e-09	AIFM2/PSMB9/HAGH/APOC1/PSMB8/KYNU/PSMB1/PSMA3/ODC1/AKR7A2/PSMC6/ACADVL/PSME2/PSMD1/PSME1/PSMD14/PSMC5/PSMC1/PSMA5/PTGS2/PSMB6/PSMA2/PSMC4/PSMB2/PSMB5/PSMB3/PSMD2/PSMD8/PSMA7	29	0
GO:0090090	GO:0090090	negative regulation of canonical Wnt signaling pathway	24/490	184/18866	8.26420647071191e-11	5.34658227322579e-09	4.45170298216381e-09	PSMB9/CYLD/PSMB8/PSMB1/PSMA3/PSMC6/PSME2/PSMD1/PSME1/DDIT3/APOE/PSMD14/PSMC5/PSMC1/PSMA5/PSMB6/PSMA2/PSMC4/PSMB2/PSMB5/PSMB3/PSMD2/PSMD8/PSMA7	24	0
GO:0038095	GO:0038095	Fc-epsilon receptor signaling pathway	23/490	169/18866	8.61248169169887e-11	5.49230261024911e-09	4.57303351178778e-09	PSMB9/PSMB8/PSMB1/PSMA3/PSMC6/PSME2/PSMD1/SHC1/PSME1/PSMD14/PSMC5/PSMC1/PSMA5/PSMB6/PSMA2/PSMC4/SKP1/PSMB2/PSMB5/PSMB3/PSMD2/PSMD8/PSMA7	23	0
GO:0030178	GO:0030178	negative regulation of Wnt signaling pathway	26/490	219/18866	1.12746598407089e-10	7.08874387731332e-09	5.90227188992486e-09	PSMB9/CYLD/PSMB8/PSMB1/PSMA3/PSMC6/PSME2/PSMD1/PSME1/DDIT3/APOE/LRP1/PSMD14/PSMC5/PSMC1/PSMA5/PSMB6/PSMA2/PSMC4/PSMB2/PSMB5/PSMB3/PSMD2/RACK1/PSMD8/PSMA7	26	0
GO:0002244	GO:0002244	hematopoietic progenitor cell differentiation	23/490	172/18866	1.23597797677494e-10	7.66306345600462e-09	6.3804652572987e-09	PSMB9/PSMB8/PSMB1/PSMA3/PSMC6/PSME2/PSMD1/PSME1/FOXC1/PSMD14/PSMC5/PSMC1/PSMA5/PSMB6/PSMA2/PSMC4/PSMB2/TGFB1/PSMB5/PSMB3/PSMD2/PSMD8/PSMA7	23	0
GO:0001738	GO:0001738	morphogenesis of a polarized epithelium	21/490	145/18866	1.7618596819055e-10	1.07738926301728e-08	8.97062225927662e-09	PSMB9/PSMB8/PSMB1/PSMA3/PSMC6/PSME2/PSMD1/PSME1/PSMD14/PSMC5/PSMC1/PSMA5/PSMB6/PSMA2/PSMC4/PSMB2/PSMB5/PSMB3/PSMD2/PSMD8/PSMA7	21	0
GO:0030111	GO:0030111	regulation of Wnt signaling pathway	34/490	375/18866	2.70472762638247e-10	1.63160866542856e-08	1.35851966554146e-08	CDC73/PSMB9/EGFR/BAMBI/CYLD/PSMB8/PSMB1/PSMA3/PSMC6/PSME2/PSMD1/PSME1/DDIT3/APOE/LRP1/PSMD14/PSMC5/ATP6AP2/VCP/PSMC1/PSMA5/PSMB6/PSMA2/PSMC4/PSMB2/ITGA3/TGFB1/SNX3/PSMB5/PSMB3/PSMD2/RACK1/PSMD8/PSMA7	34	0
GO:0035567	GO:0035567	non-canonical Wnt signaling pathway	21/490	151/18866	3.80837087206352e-10	2.26674234305221e-08	1.88734842796579e-08	PSMB9/PSMB8/PSMB1/PSMA3/PSMC6/PSME2/PSMD1/PSME1/PSMD14/PSMC5/PSMC1/PSMA5/PSMB6/PSMA2/PSMC4/PSMB2/PSMB5/PSMB3/PSMD2/PSMD8/PSMA7	21	0
GO:0002833	GO:0002833	positive regulation of response to biotic stimulus	27/490	251/18866	4.67842228164472e-10	2.74795750858711e-08	2.28802064771295e-08	PSMB9/PQBP1/AIM2/PSMB8/HMGB3/PSMB1/PSMA3/ADAM8/PSMC6/PSME2/PSMD1/PSME1/PSMD14/PSMC5/PSMC1/PSMA5/PSMB6/PSMA2/PSMC4/SKP1/PSMB2/PSMB5/XRCC6/PSMB3/PSMD2/PSMD8/PSMA7	27	0
GO:0010389	GO:0010389	regulation of G2/M transition of mitotic cell cycle	24/490	200/18866	4.74237244239502e-10	2.74934423153914e-08	2.28917526918617e-08	PSMB9/PSMB8/PSMB1/PSMA3/PSMC6/PSME2/PSMD1/PSME1/PSMD14/PSMC5/DCTN3/PSMC1/PSMA5/DYNC1H1/PSMB6/PSMA2/PSMC4/SKP1/PSMB2/PSMB5/PSMB3/PSMD2/PSMD8/PSMA7	24	0
GO:1902749	GO:1902749	regulation of cell cycle G2/M phase transition	25/490	217/18866	4.91135425164537e-10	2.81080581786473e-08	2.34034977902291e-08	PSMB9/PSMB8/PSMB1/PSMA3/PSMC6/PSME2/PSMD1/PSME1/PSMD14/PSMC5/DCTN3/PSMC1/PSMA5/DYNC1H1/PSMB6/PSMA2/PSMC4/SKP1/NPM1/PSMB2/PSMB5/PSMB3/PSMD2/PSMD8/PSMA7	25	0
GO:0045333	GO:0045333	cellular respiration	23/490	187/18866	6.70773502169434e-10	3.79029482744855e-08	3.15589771640276e-08	ACO1/ETFRF1/AIFM2/NDUFB5/SUCLG1/OXA1L/NDUFS2/IDH3G/NDUFB6/NDUFS8/VCP/CYCS/ISCU/PRELID1/NDUFAB1/NDUFC2/NDUFA4/NDUFB10/NDUFB4/HIF1A/UQCRQ/NDUFB11/NDUFS5	23	0
GO:0006520	GO:0006520	cellular amino acid metabolic process	31/490	340/18866	1.47960259144278e-09	8.25618246025069e-08	6.87431151366374e-08	PPA2/PSMB9/PTS/NIT2/HSD17B10/GGT5/GCLM/PSMB8/KYNU/PSMB1/PSMA3/ODC1/PSMC6/PSME2/PSMD1/PSME1/PSMD14/PSMC5/PSMC1/PSMA5/PSMB6/PSMA2/PSMC4/PSMB2/GLUL/PSMB5/PSMB3/PSMD2/PLOD2/PSMD8/PSMA7	31	0
GO:0022900	GO:0022900	electron transport chain	22/490	184/18866	2.70964135354511e-09	1.49331345706486e-07	1.24337149049614e-07	ETFRF1/GLRX2/AIFM2/ALDH2/MAOB/NDUFB5/NDUFS2/NDUFB6/AKR7A2/NDUFS8/GLRX3/CYCS/ISCU/NDUFAB1/NDUFC2/NDUFA4/NDUFB10/NDUFB4/COX7A2/UQCRQ/NDUFB11/NDUFS5	22	0
GO:0000086	GO:0000086	G2/M transition of mitotic cell cycle	26/490	254/18866	2.86019128538132e-09	1.55706023145637e-07	1.29644870714781e-07	PSMB9/PLK3/PSMB8/PSMB1/PSMA3/PSMC6/PSME2/PSMD1/PSME1/PSMD14/PSMC5/DCTN3/PSMC1/PSMA5/DYNC1H1/PSMB6/PSMA2/PSMC4/SKP1/PSMB2/PSMB5/PSMB3/PSMD2/PSMD8/PSMA7/PHLDA1	26	0
GO:0044839	GO:0044839	cell cycle G2/M phase transition	27/490	273/18866	3.00592145198144e-09	1.6166787182705e-07	1.34608860455884e-07	PSMB9/PLK3/PSMB8/PSMB1/PSMA3/PSMC6/PSME2/PSMD1/PSME1/PSMD14/PSMC5/DCTN3/PSMC1/PSMA5/DYNC1H1/PSMB6/PSMA2/PSMC4/SKP1/NPM1/PSMB2/PSMB5/PSMB3/PSMD2/PSMD8/PSMA7/PHLDA1	27	0
GO:0052548	GO:0052548	regulation of endopeptidase activity	35/490	434/18866	3.34430699161607e-09	1.77726028697311e-07	1.47979298087673e-07	C3/PSMB9/SERPINA1/AIM2/MYC/TNFSF10/AKIRIN2/PDCD6/PSMB8/PSMA3/GAS6/BEX3/WFDC3/PSME2/SERPINB1/PRDX3/MMP9/SERPINB4/PSME1/PSMD14/VCP/CYCS/BCAP31/S100A9/PRELID1/PTGS2/VEGFA/FIS1/ADRM1/SERPINE1/S100A8/SERPINB3/PEBP1/RACK1/CTSD	35	0
GO:0060828	GO:0060828	regulation of canonical Wnt signaling pathway	28/490	295/18866	3.84250036878892e-09	2.01799078191456e-07	1.68023143061222e-07	PSMB9/EGFR/BAMBI/CYLD/PSMB8/PSMB1/PSMA3/PSMC6/PSME2/PSMD1/PSME1/DDIT3/APOE/PSMD14/PSMC5/VCP/PSMC1/PSMA5/PSMB6/PSMA2/PSMC4/PSMB2/TGFB1/PSMB5/PSMB3/PSMD2/PSMD8/PSMA7	28	0
GO:0038093	GO:0038093	Fc receptor signaling pathway	25/490	241/18866	4.40439206524055e-09	2.28618676502719e-07	1.90353835769454e-07	PSMB9/PSMB8/CD47/PSMB1/PSMA3/PSMC6/PSME2/PSMD1/SHC1/PSME1/PSMD14/PSMC5/PSMC1/PSMA5/PSMB6/PSMA2/PSMC4/SKP1/PSMB2/PSMB5/PSMB3/PSMD2/HSP90AB1/PSMD8/PSMA7	25	0
GO:0010948	GO:0010948	negative regulation of cell cycle process	31/490	359/18866	5.45976304676039e-09	2.80142324606189e-07	2.332537606547e-07	CDC73/PSMB9/RBBP7/PLK3/PSMB8/PSMB1/PSMA3/PSMC6/PSME2/PSMD1/PPP1R10/PSME1/PSMD14/PSMC5/PSMC1/PSMA5/PRMT1/NAA10/PSMB6/PSMA2/PSMC4/UXT/SKP1/NPM1/PSMB2/PSMB5/PSMB3/PSMD2/HSP90AB1/PSMD8/PSMA7	31	0
GO:0052547	GO:0052547	regulation of peptidase activity	36/490	466/18866	6.18500439769933e-09	3.13748404901475e-07	2.61235054165985e-07	C3/PSMB9/SERPINA1/AIM2/MYC/TNFSF10/AKIRIN2/PDCD6/PSMB8/PSMA3/GAS6/BEX3/WFDC3/PSME2/SERPINB1/PRDX3/MMP9/SERPINB4/PSME1/LRP1/PSMD14/VCP/CYCS/BCAP31/S100A9/PRELID1/PTGS2/VEGFA/FIS1/ADRM1/SERPINE1/S100A8/SERPINB3/PEBP1/RACK1/CTSD	36	0
GO:0045930	GO:0045930	negative regulation of mitotic cell cycle	30/490	341/18866	6.29513604657299e-09	3.15747048448335e-07	2.62899176587217e-07	CDC73/PSMB9/EGFR/PLK3/PSMB8/PSMB1/PSMA3/PSMC6/PSME2/PSMD1/PPP1R10/PSME1/FOXC1/PSMD14/PSMC5/PSMC1/PSMA5/PRMT1/NAA10/PSMB6/PSMA2/PSMC4/SKP1/PSMB2/TGFB1/PSMB5/PSMB3/PSMD2/PSMD8/PSMA7	30	0
GO:0048863	GO:0048863	stem cell differentiation	26/490	264/18866	6.46388035978513e-09	3.20608465845342e-07	2.66946918718144e-07	PSMB9/PDCD6/PSMB8/PSMB1/PSMA3/PWP1/PSMC6/PSME2/PSMD1/RUNX2/PSME1/FOXC1/PSMD14/PSMC5/PSMC1/PSMA5/PSMB6/PSMA2/PSMC4/PSMB2/PSMB5/PSMB3/PSMD2/HIF1A/PSMD8/PSMA7	26	0
GO:1903311	GO:1903311	regulation of mRNA metabolic process	30/490	344/18866	7.70749172349038e-09	3.78090583007265e-07	3.14808019382817e-07	CDC73/PSMB9/ZC3H12A/NELFE/PSMB8/PSMB1/PSMA3/CARHSP1/PSMC6/PSME2/PSMD1/PSME1/PSMD14/PSMC5/RBM25/PRDX6/PSMC1/PSMA5/PSMB6/PSMA2/PSMC4/NPM1/PSMB2/PSMB5/PSMB3/PSMD2/YBX3/PSMD8/YWHAB/PSMA7	30	0
GO:0050851	GO:0050851	antigen receptor-mediated signaling pathway	29/490	325/18866	8.23432788534284e-09	3.9954390956707e-07	3.32670615138965e-07	PSMB9/ZC3H12A/BTN3A2/CYLD/PSMB8/NFKBIZ/PSMB1/PSMA3/PSMC6/STOML2/PSME2/PSMD1/PSME1/PSMD14/PSMC5/PSMC1/PSMA5/PSMB6/PSMA2/PSMC4/SKP1/PSMB2/PSMB5/PSMB3/PSMD2/HLA-A/PSMD8/PSMA7/LGALS3	29	0
GO:1901991	GO:1901991	negative regulation of mitotic cell cycle phase transition	25/490	251/18866	1.00911200140855e-08	4.84373760676103e-07	4.03302147931362e-07	CDC73/PSMB9/PLK3/PSMB8/PSMB1/PSMA3/PSMC6/PSME2/PSMD1/PSME1/PSMD14/PSMC5/PSMC1/PSMA5/PRMT1/PSMB6/PSMA2/PSMC4/SKP1/PSMB2/PSMB5/PSMB3/PSMD2/PSMD8/PSMA7	25	0
GO:0006119	GO:0006119	oxidative phosphorylation	19/490	149/18866	1.13819864573724e-08	5.40523271762875e-07	4.50053686237198e-07	NDUFB5/NDUFS2/UQCC2/NDUFB6/STOML2/NDUFS8/VCP/CYCS/ISCU/NDUFAB1/NDUFC2/NDUFA4/NDUFB10/NDUFB4/COX7A2/UQCRQ/NDUFB11/NDUFS5/PGK1	19	0
GO:0006120	GO:0006120	mitochondrial electron transport, NADH to ubiquinone	12/490	55/18866	1.31117844868828e-08	6.16115852099418e-07	5.12994027957708e-07	NDUFB5/NDUFS2/NDUFB6/NDUFS8/ISCU/NDUFAB1/NDUFC2/NDUFA4/NDUFB10/NDUFB4/NDUFB11/NDUFS5	12	0
GO:0042176	GO:0042176	regulation of protein catabolic process	32/490	397/18866	1.62305521820922e-08	7.54720676467286e-07	6.2839999731324e-07	MAP1A/EGFR/CLU/ERLEC1/PLK3/UQCC2/HUWE1/ADAM8/ODC1/PHB/PSME2/PSMD1/TIPARP/PSME1/APOE/LRP1/PSMD14/GABARAPL2/VCP/PSMC1/BCAP31/OS9/RAB7A/PSMC4/PTTG1IP/SNX3/PSMD2/CTSA/HSP90AB1/RACK1/EEF1A1/RPL5	32	0
GO:0000209	GO:0000209	protein polyubiquitination	29/490	340/18866	2.25199005225127e-08	1.03637975188141e-06	8.62916644004258e-07	RNF5/PSMB9/SPSB1/PSMB8/HUWE1/PSMB1/PSMA3/ANAPC5/PSMC6/UBE2A/PSME2/PSMD1/PSME1/PSMD14/PSMC5/UBE2D2/PSMC1/PSMA5/PSMB6/PSMA2/PSMC4/SKP1/PSMB2/UBE2S/PSMB5/PSMB3/PSMD2/PSMD8/PSMA7	29	0
GO:1901988	GO:1901988	negative regulation of cell cycle phase transition	25/490	270/18866	4.33261817812946e-08	1.97355179052754e-06	1.64323037454083e-06	CDC73/PSMB9/PLK3/PSMB8/PSMB1/PSMA3/PSMC6/PSME2/PSMD1/PSME1/PSMD14/PSMC5/PSMC1/PSMA5/PRMT1/PSMB6/PSMA2/PSMC4/SKP1/PSMB2/PSMB5/PSMB3/PSMD2/PSMD8/PSMA7	25	0
GO:0022904	GO:0022904	respiratory electron transport chain	16/490	116/18866	5.3641006183947e-08	2.41872173338525e-06	2.01389040760784e-06	ETFRF1/AIFM2/NDUFB5/NDUFS2/NDUFB6/NDUFS8/CYCS/ISCU/NDUFAB1/NDUFC2/NDUFA4/NDUFB10/NDUFB4/UQCRQ/NDUFB11/NDUFS5	16	0
GO:0010950	GO:0010950	positive regulation of endopeptidase activity	20/490	181/18866	5.48441812972914e-08	2.44824425311109e-06	2.03847162274459e-06	AIM2/MYC/TNFSF10/AKIRIN2/PDCD6/BEX3/PSME2/PSME1/PSMD14/VCP/CYCS/BCAP31/S100A9/PRELID1/FIS1/ADRM1/S100A8/SERPINB3/RACK1/CTSD	20	0
GO:2001242	GO:2001242	regulation of intrinsic apoptotic signaling pathway	19/490	166/18866	6.70372265862914e-08	2.96291266813074e-06	2.46699788510886e-06	CREB3/CLU/IL20RA/CYLD/MMP9/DDIT3/PTPN1/SOD1/BCAP31/S100A9/PTGS2/TPT1/FIS1/PTTG1IP/HIF1A/S100A8/DNAJA1/RACK1/YBX3	19	0
GO:0015980	GO:0015980	energy derivation by oxidation of organic compounds	25/490	278/18866	7.6737289931685e-08	3.35838492406904e-06	2.79627833590072e-06	ACO1/ETFRF1/AIFM2/NDUFB5/SUCLG1/OXA1L/MYC/NDUFS2/IDH3G/NDUFB6/ACADVL/NDUFS8/VCP/CYCS/ISCU/PRELID1/NDUFAB1/NDUFC2/NDUFA4/NDUFB10/NDUFB4/HIF1A/UQCRQ/NDUFB11/NDUFS5	25	0
GO:0060070	GO:0060070	canonical Wnt signaling pathway	28/490	339/18866	7.80127679388393e-08	3.38105821435901e-06	2.81515670507963e-06	PSMB9/EGFR/BAMBI/CYLD/PSMB8/PSMB1/PSMA3/PSMC6/PSME2/PSMD1/PSME1/DDIT3/APOE/PSMD14/PSMC5/VCP/PSMC1/PSMA5/PSMB6/PSMA2/PSMC4/PSMB2/TGFB1/PSMB5/PSMB3/PSMD2/PSMD8/PSMA7	28	0
GO:0070972	GO:0070972	protein localization to endoplasmic reticulum	18/490	152/18866	8.80056268485349e-08	3.77747229088327e-06	3.145221340103e-06	GBF1/GABARAPL2/RPL15/RPS12/BCAP31/OS9/RPS23/SPCS2/RPS4X/RPS6/SSR3/RPL10/RPS10/RPS18/RPL10A/RPS14/RPL24/RPL5	18	0
GO:0010257	GO:0010257	NADH dehydrogenase complex assembly	12/490	65/18866	9.51058627971511e-08	3.97406597088158e-06	3.30891033370658e-06	NDUFAF4/NDUFB5/OXA1L/NDUFS2/NDUFB6/NDUFS8/NDUFAB1/NDUFC2/NDUFB10/NDUFB4/NDUFB11/NDUFS5	12	0
GO:0032981	GO:0032981	mitochondrial respiratory chain complex I assembly	12/490	65/18866	9.51058627971511e-08	3.97406597088158e-06	3.30891033370658e-06	NDUFAF4/NDUFB5/OXA1L/NDUFS2/NDUFB6/NDUFS8/NDUFAB1/NDUFC2/NDUFB10/NDUFB4/NDUFB11/NDUFS5	12	0
GO:0035966	GO:0035966	response to topologically incorrect protein	21/490	205/18866	9.52565096067045e-08	3.97406597088158e-06	3.30891033370658e-06	RNF5/CREB3/CLU/SDF2L1/DNAJB9/ACADVL/SHC1/DDIT3/HSPA6/PTPN1/SSR1/PDIA6/VCP/UBXN4/MYDGF/LMNA/SERP1/DNAJA1/HSP90AB1/HSP90B1/RACK1	21	0
GO:0062012	GO:0062012	regulation of small molecule metabolic process	33/490	456/18866	1.26516445853603e-07	5.2293464286156e-06	4.35408937923073e-06	PSMB9/HRH1/APOC1/PSMB8/PSMB1/PSMA3/ODC1/PSMC6/ACADVL/PSME2/PSMD1/PSME1/APOE/PSMD14/PSMC5/SOD1/VCP/PSMC1/PSMA5/CDA/PTGS2/PSMB6/PSMA2/PSMC4/FAM3C/PSMB2/TGFB1/PSMB5/PSMB3/PSMD2/HIF1A/PSMD8/PSMA7	33	0
GO:0042775	GO:0042775	mitochondrial ATP synthesis coupled electron transport	14/490	97/18866	2.05730545520881e-07	8.42551518536893e-06	7.01530232964009e-06	NDUFB5/NDUFS2/NDUFB6/NDUFS8/CYCS/ISCU/NDUFAB1/NDUFC2/NDUFA4/NDUFB10/NDUFB4/UQCRQ/NDUFB11/NDUFS5	14	0
GO:0034976	GO:0034976	response to endoplasmic reticulum stress	25/490	294/18866	2.25198001514832e-07	9.13894435238371e-06	7.60932194592221e-06	RNF5/CREB3/CLU/SDF2L1/ERLEC1/DNAJB9/PSMC6/ACADVL/SHC1/DDIT3/PTPN1/SSR1/SRPX/PDIA6/VCP/BCAP31/UBXN4/CEBPB/OS9/FLOT1/MYDGF/LMNA/SERP1/HSP90B1/RACK1	25	0
GO:0042773	GO:0042773	ATP synthesis coupled electron transport	14/490	98/18866	2.34396537729554e-07	9.42654184166422e-06	7.84878306991991e-06	NDUFB5/NDUFS2/NDUFB6/NDUFS8/CYCS/ISCU/NDUFAB1/NDUFC2/NDUFA4/NDUFB10/NDUFB4/UQCRQ/NDUFB11/NDUFS5	14	0
GO:1901990	GO:1901990	regulation of mitotic cell cycle phase transition	32/490	448/18866	2.64296419531665e-07	1.05341001499049e-05	8.77096482487132e-06	CDC73/PSMB9/EGFR/PLK3/PSMB8/PSMB1/PSMA3/CCND3/ANAPC5/PSMC6/PSME2/PSMD1/TMEM14B/PSME1/PSMD14/PSMC5/DCTN3/PSMC1/PSMA5/PRMT1/DYNC1H1/PSMB6/PSMA2/PSMC4/SKP1/PSMB2/PHB2/PSMB5/PSMB3/PSMD2/PSMD8/PSMA7	32	0
GO:0010952	GO:0010952	positive regulation of peptidase activity	20/490	201/18866	3.09045527692193e-07	1.22086658019288e-05	1.01652515908815e-05	AIM2/MYC/TNFSF10/AKIRIN2/PDCD6/BEX3/PSME2/PSME1/PSMD14/VCP/CYCS/BCAP31/S100A9/PRELID1/FIS1/ADRM1/S100A8/SERPINB3/RACK1/CTSD	20	0
GO:2001233	GO:2001233	regulation of apoptotic signaling pathway	30/490	413/18866	4.41058329166034e-07	1.7270915626291e-05	1.43802120063275e-05	CREB3/CLU/IL20RA/TNFSF10/CYLD/GCLM/MAGED1/MMP9/DDIT3/PTPN1/SRPX/SOD1/SLC25A5/BCAP31/S100A9/PRELID1/PTGS2/TPT1/FIS1/G0S2/PTTG1IP/LMNA/HIF1A/SERPINE1/S100A8/DNAJA1/RACK1/YBX3/YWHAB/LGALS3	30	0
GO:0045862	GO:0045862	positive regulation of proteolysis	28/490	370/18866	4.73273915224938e-07	1.83712587614272e-05	1.52963862211374e-05	ZC3H12A/CLU/AIM2/MYC/TNFSF10/AKIRIN2/PDCD6/PLK3/ADAM8/BEX3/PSME2/PSME1/HDAC2/APOE/PSMD14/VCP/CYCS/PSMC1/BCAP31/S100A9/PRELID1/PSMC4/FIS1/ADRM1/S100A8/SERPINB3/RACK1/CTSD	28	0
GO:1901987	GO:1901987	regulation of cell cycle phase transition	33/490	486/18866	5.42440778804564e-07	2.08746175567549e-05	1.73807476402805e-05	CDC73/PSMB9/EGFR/PLK3/PSMB8/PSMB1/PSMA3/CCND3/ANAPC5/PSMC6/PSME2/PSMD1/TMEM14B/PSME1/PSMD14/PSMC5/DCTN3/PSMC1/PSMA5/PRMT1/DYNC1H1/PSMB6/PSMA2/PSMC4/SKP1/NPM1/PSMB2/PHB2/PSMB5/PSMB3/PSMD2/PSMD8/PSMA7	33	0
GO:0046034	GO:0046034	ATP metabolic process	25/490	311/18866	6.47188396670816e-07	2.46927265191327e-05	2.05598041263577e-05	FAM20C/NUDT2/NDUFB5/NDUFS2/UQCC2/NUDT5/AK2/NDUFB6/STOML2/NDUFS8/VCP/CYCS/ISCU/NDUFAB1/NDUFC2/NDUFA4/NDUFB10/TGFB1/NDUFB4/HIF1A/COX7A2/UQCRQ/NDUFB11/NDUFS5/PGK1	25	0
GO:0006605	GO:0006605	protein targeting	31/490	444/18866	6.66000800186537e-07	2.51951489155314e-05	2.09781340362057e-05	HSD17B4/TOMM40/ECI2/CLU/M6PR/CEMIP/HUWE1/ECH1/SSR1/UBE2D2/RPL15/LMAN1/RPS12/OS9/RAB7A/RPS23/SPCS2/RPS4X/RPS6/SSR3/RPL10/FIS1/RPS10/RPS18/RPL10A/TOMM20/RPS14/YWHAB/RPL24/RPL5/NACA	31	0
GO:0006613	GO:0006613	cotranslational protein targeting to membrane	14/490	109/18866	8.8759731922529e-07	3.32960876724512e-05	2.77231856186157e-05	SSR1/RPL15/RPS12/RPS23/RPS4X/RPS6/SSR3/RPL10/RPS10/RPS18/RPL10A/RPS14/RPL24/RPL5	14	0
GO:0002429	GO:0002429	immune response-activating cell surface receptor signaling pathway	32/490	481/18866	1.25745179428147e-06	4.63906182617562e-05	3.8626031192761e-05	FPR1/PSMB9/ZC3H12A/BTN3A2/CYLD/PSMB8/CD47/NFKBIZ/PSMB1/PSMA3/PSMC6/STOML2/PSME2/PSMD1/PSME1/PSMD14/PSMC5/PSMC1/PSMA5/PSMB6/PSMA2/PSMC4/SKP1/PSMB2/PSMB5/PSMB3/PSMD2/HLA-A/HSP90AB1/PSMD8/PSMA7/LGALS3	32	0
GO:0002757	GO:0002757	immune response-activating signal transduction	32/490	481/18866	1.25745179428147e-06	4.63906182617562e-05	3.8626031192761e-05	FPR1/PSMB9/ZC3H12A/BTN3A2/CYLD/PSMB8/CD47/NFKBIZ/PSMB1/PSMA3/PSMC6/STOML2/PSME2/PSMD1/PSME1/PSMD14/PSMC5/PSMC1/PSMA5/PSMB6/PSMA2/PSMC4/SKP1/PSMB2/PSMB5/PSMB3/PSMD2/HLA-A/HSP90AB1/PSMD8/PSMA7/LGALS3	32	0
GO:0006979	GO:0006979	response to oxidative stress	31/490	458/18866	1.28726738277106e-06	4.71013245630329e-05	3.9217783680454e-05	GLRX2/MGST1/NUDT2/AIFM2/G6PD/ZC3H12A/EGFR/NDUFS2/FUT8/FOSL1/GCLM/PLK3/STAT1/MSRB2/PRDX4/NDUFS8/PRDX3/MMP9/HDAC2/APOE/SOD1/PRDX6/CYCS/ATOX1/PTGS2/PSMB5/NDUFB4/HIF1A/PRDX1/RACK1/AREG	31	0
GO:0006986	GO:0006986	response to unfolded protein	18/490	183/18866	1.42372382792881e-06	5.16707574623919e-05	4.3022411950506e-05	CREB3/DNAJB9/ACADVL/SHC1/DDIT3/HSPA6/PTPN1/SSR1/PDIA6/VCP/UBXN4/MYDGF/LMNA/SERP1/DNAJA1/HSP90AB1/HSP90B1/RACK1	18	0
GO:1904951	GO:1904951	positive regulation of establishment of protein localization	27/490	370/18866	1.53053366219567e-06	5.50992118390441e-05	4.58770319288023e-05	ZPR1/ZC3H12A/EGFR/HCAR2/CEMIP/PLK3/HUWE1/ADAM8/GAS6/CCT8/SAA1/LRP1/CCT3/BCAP31/PTGS2/ANKRD1/CCT7/FIS1/GLUL/TGFB1/CCT2/HIF1A/SERP1/HSP90AB1/KIF5B/RACK1/YWHAB	27	0
GO:0035967	GO:0035967	cellular response to topologically incorrect protein	17/490	166/18866	1.59429063955054e-06	5.69353073196288e-05	4.74058126168669e-05	RNF5/CREB3/SDF2L1/DNAJB9/ACADVL/SHC1/DDIT3/HSPA6/PTPN1/SSR1/PDIA6/VCP/MYDGF/LMNA/SERP1/HSP90B1/RACK1	17	0
GO:0032543	GO:0032543	mitochondrial translation	15/490	135/18866	2.35749655924497e-06	8.3522735241822e-05	6.95431942413869e-05	MRPL2/MTRF1L/MRPS22/MRPS10/OXA1L/MRPL24/MRPL3/MALSU1/UQCC2/DAP3/MRPL14/MRPL18/MRPL52/TUFM/MRPL51	15	0
GO:0033108	GO:0033108	mitochondrial respiratory chain complex assembly	13/490	102/18866	2.3785465421853e-06	8.36049745221669e-05	6.96116687978144e-05	NDUFAF4/NDUFB5/OXA1L/NDUFS2/UQCC2/NDUFB6/NDUFS8/NDUFAB1/NDUFC2/NDUFB10/NDUFB4/NDUFB11/NDUFS5	13	0
GO:0006457	GO:0006457	protein folding	20/490	230/18866	2.59534409557685e-06	9.05126253332428e-05	7.53631579069233e-05	SIL1/PPIC/CLU/PFDN6/TTC1/CCT8/PRDX4/AHSA1/HSPA6/CCT3/PDIA6/VCP/PSMC1/LMAN1/MLEC/CCT7/CCT2/DNAJA1/HSP90AB1/HSP90B1	20	0
GO:0070125	GO:0070125	mitochondrial translational elongation	12/490	88/18866	2.82364367987914e-06	9.77112045502363e-05	8.13568815475581e-05	MRPL2/MRPS22/MRPS10/OXA1L/MRPL24/MRPL3/DAP3/MRPL14/MRPL18/MRPL52/TUFM/MRPL51	12	0
GO:0045047	GO:0045047	protein targeting to ER	14/490	120/18866	2.85650300889297e-06	9.80879187053708e-05	8.16705435174175e-05	RPL15/RPS12/RPS23/SPCS2/RPS4X/RPS6/SSR3/RPL10/RPS10/RPS18/RPL10A/RPS14/RPL24/RPL5	14	0
GO:0070126	GO:0070126	mitochondrial translational termination	12/490	89/18866	3.18796464414142e-06	0.000108634153980514	9.04516123621001e-05	MRPL2/MTRF1L/MRPS22/MRPS10/OXA1L/MRPL24/MRPL3/DAP3/MRPL14/MRPL18/MRPL52/MRPL51	12	0
GO:0006415	GO:0006415	translational termination	13/490	105/18866	3.30815406040724e-06	0.000111034584403443	9.24502729505181e-05	MRPL2/MTRF1L/MRPS22/MRPS10/OXA1L/MRPL24/MRPL3/DAP3/MRPL14/MRPL18/MRPL52/TRMT112/MRPL51	13	0
GO:0006614	GO:0006614	SRP-dependent cotranslational protein targeting to membrane	13/490	105/18866	3.30815406040724e-06	0.000111034584403443	9.24502729505181e-05	RPL15/RPS12/RPS23/RPS4X/RPS6/SSR3/RPL10/RPS10/RPS18/RPL10A/RPS14/RPL24/RPL5	13	0
GO:0072599	GO:0072599	establishment of protein localization to endoplasmic reticulum	14/490	124/18866	4.22277635333253e-06	0.000140675176427436	0.000117129798143104	RPL15/RPS12/RPS23/SPCS2/RPS4X/RPS6/SSR3/RPL10/RPS10/RPS18/RPL10A/RPS14/RPL24/RPL5	14	0
GO:0030968	GO:0030968	endoplasmic reticulum unfolded protein response	14/490	125/18866	4.64426761154325e-06	0.000153570449021697	0.000127866736345881	CREB3/DNAJB9/ACADVL/SHC1/DDIT3/PTPN1/SSR1/PDIA6/VCP/MYDGF/LMNA/SERP1/HSP90B1/RACK1	14	0
GO:0034620	GO:0034620	cellular response to unfolded protein	15/490	146/18866	6.26331427224785e-06	0.000205584080230253	0.000171174633864607	CREB3/DNAJB9/ACADVL/SHC1/DDIT3/HSPA6/PTPN1/SSR1/PDIA6/VCP/MYDGF/LMNA/SERP1/HSP90B1/RACK1	15	0
GO:0140053	GO:0140053	mitochondrial gene expression	16/490	165/18866	6.54518571212337e-06	0.000213267949043202	0.000177572422201365	MRPL2/MTRF1L/MRPS22/MRPS10/OXA1L/MRPL24/HSD17B10/MRPL3/MALSU1/UQCC2/DAP3/MRPL14/MRPL18/MRPL52/TUFM/MRPL51	16	0
GO:0002576	GO:0002576	platelet degranulation	14/490	129/18866	6.72869786837605e-06	0.000217658748437903	0.000181228315585323	SERPINA1/CLU/CTSW/CD9/GAS6/SCCPDH/SOD1/LGALS3BP/VEGFA/FAM3C/TGFB1/CD63/SERPINE1/SPARC	14	0
GO:1903829	GO:1903829	positive regulation of cellular protein localization	24/490	338/18866	9.25203286736955e-06	0.000297130033956386	0.000247398167774948	ZPR1/MAP1A/ZC3H12A/EGFR/CEMIP/CYLD/PLK3/HUWE1/GAS6/CCT8/LRP1/CCT3/BCAP31/PTGS2/CCT7/FIS1/ITGA3/TGFB1/CCT2/HSP90AB1/KIF5B/RACK1/YWHAB/LGALS3	24	0
GO:0006414	GO:0006414	translational elongation	14/490	135/18866	1.14132932003073e-05	0.000362924354525694	0.000302180224445913	MRPL2/MRPS22/MRPS10/OXA1L/MRPL24/MRPL3/DAP3/MRPL14/MRPL18/MRPL52/TUFM/MRPL51/RACK1/EEF1A1	14	0
GO:0006413	GO:0006413	translational initiation	17/490	192/18866	1.14633364668734e-05	0.000362924354525694	0.000302180224445913	EIF3B/MCTS1/RPL15/EIF5/RPS12/RPS23/RPS4X/EIF3I/RPS6/RPL10/NPM1/RPS10/RPS18/RPL10A/RPS14/RPL24/RPL5	17	0
GO:0019080	GO:0019080	viral gene expression	17/490	195/18866	1.40539978945758e-05	0.000441810187333706	0.000367862613534077	GTF2F2/NELFE/EIF3B/MCTS1/RPL15/RPS12/RPS23/RPS4X/RPS6/RPL10/RPS10/RPS18/RPL10A/PCBP2/RPS14/RPL24/RPL5	17	0
GO:1903362	GO:1903362	regulation of cellular protein catabolic process	20/490	260/18866	1.62642861294256e-05	0.000507718694278012	0.000422739744740535	MAP1A/CLU/ERLEC1/PLK3/UQCC2/PSME2/PSME1/APOE/LRP1/PSMD14/GABARAPL2/VCP/PSMC1/BCAP31/OS9/PSMC4/PTTG1IP/HSP90AB1/RACK1/RPL5	20	0
GO:2000116	GO:2000116	regulation of cysteine-type endopeptidase activity	19/490	239/18866	1.66609870201534e-05	0.000516490597624754	0.00043004345883159	PSMB9/AIM2/MYC/TNFSF10/PDCD6/GAS6/BEX3/PRDX3/MMP9/VCP/CYCS/BCAP31/S100A9/PTGS2/VEGFA/FIS1/S100A8/RACK1/CTSD	19	0
GO:0097237	GO:0097237	cellular response to toxic substance	13/490	122/18866	1.74397674274266e-05	0.000536904288248498	0.000447040426760387	MGST1/RDH11/PRDX4/PRDX3/APOE/SOD1/PRDX6/S100A9/PTGS2/FIS1/MGST3/PRDX1/GSTO1	13	0
GO:0045454	GO:0045454	cell redox homeostasis	9/490	59/18866	1.98062631065946e-05	0.000605583277450948	0.000504224333304871	GLRX2/TXNL1/PRDX4/PRDX3/DDIT3/TMX4/PDIA6/PRDX6/PRDX1	9	0
GO:0097193	GO:0097193	intrinsic apoptotic signaling pathway	21/490	290/18866	2.49060551795814e-05	0.000756330818514634	0.000629740643316161	CREB3/CLU/IL20RA/CYLD/MMP9/DDIT3/PTPN1/TNFRSF1A/SOD1/BCAP31/S100A9/CEBPB/PTGS2/TPT1/FIS1/PTTG1IP/HIF1A/S100A8/DNAJA1/RACK1/YBX3	21	0
GO:0022613	GO:0022613	ribonucleoprotein complex biogenesis	29/490	482/18866	2.65956098242006e-05	0.000802181096319132	0.000667916773038779	CDC73/SNRNP200/BMS1/MALSU1/KRR1/EIF3B/FAM207A/PWP1/LSM2/BUD23/NOP56/MCTS1/GTF2H5/RSL1D1/SNRPC/EIF5/SNRPE/TRMT112/EIF3I/RPS6/RPL10/NPM1/GLUL/RPS10/RPL10A/HSP90AB1/RPS14/RPL24/RPL5	29	0
GO:0090150	GO:0090150	establishment of protein localization to membrane	23/490	342/18866	3.3474113369607e-05	0.00100287545021427	0.000835020094016831	EGFR/OXA1L/CEMIP/GOPC/SSR1/RPL15/RPS12/RPS23/RPS4X/RPS6/SSR3/RPL10/FIS1/RPS10/RPS18/RPL10A/KRT18/RPS14/RACK1/YWHAB/RPL24/RPL5/NACA	23	0
GO:0006612	GO:0006612	protein targeting to membrane	17/490	210/18866	3.65541224692028e-05	0.00108785068468347	0.000905772676763193	CEMIP/SSR1/RPL15/RPS12/RPS23/RPS4X/RPS6/SSR3/RPL10/FIS1/RPS10/RPS18/RPL10A/RPS14/RPL24/RPL5/NACA	17	0
GO:1990748	GO:1990748	cellular detoxification	12/490	114/18866	4.1288470973352e-05	0.00122060751274863	0.00101630945281914	MGST1/RDH11/PRDX4/PRDX3/APOE/SOD1/PRDX6/S100A9/PTGS2/MGST3/PRDX1/GSTO1	12	0
GO:0006790	GO:0006790	sulfur compound metabolic process	24/490	371/18866	4.23071298845575e-05	0.00124249360397806	0.00103453237965632	GLRX2/MGST1/HSD17B4/SLC35B2/G6PD/HAGH/SLC26A2/ACSL5/CSGALNACT1/ACOT13/ACOT9/GGT5/GSTM4/LUM/GCLM/DSE/KYNU/PDZD11/GLRX3/SOD1/ISCU/IDS/MGST3/GSTO1	24	0
GO:0061136	GO:0061136	regulation of proteasomal protein catabolic process	16/490	193/18866	4.62579185841855e-05	0.00134964280104447	0.0011237475784022	MAP1A/CLU/ERLEC1/PLK3/PSME2/PSME1/APOE/PSMD14/GABARAPL2/VCP/PSMC1/BCAP31/OS9/PSMC4/HSP90AB1/RACK1	16	0
GO:0046916	GO:0046916	cellular transition metal ion homeostasis	12/490	116/18866	4.90682595858524e-05	0.00141697989662227	0.00117981418953339	ACO1/MYC/MT1X/GLRX3/SOD1/ISCU/CP/S100A9/ATOX1/SKP1/HIF1A/S100A8	12	0
GO:0043281	GO:0043281	regulation of cysteine-type endopeptidase activity involved in apoptotic process	17/490	215/18866	4.92006908549398e-05	0.00141697989662227	0.00117981418953339	MYC/TNFSF10/PDCD6/GAS6/BEX3/PRDX3/MMP9/VCP/CYCS/BCAP31/S100A9/PTGS2/VEGFA/FIS1/S100A8/RACK1/CTSD	17	0
GO:0036498	GO:0036498	IRE1-mediated unfolded protein response	9/490	67/18866	5.60888145783452e-05	0.00160500300178034	0.00133636710037879	DNAJB9/ACADVL/SHC1/PTPN1/SSR1/PDIA6/MYDGF/LMNA/SERP1	9	0
GO:0051222	GO:0051222	positive regulation of protein transport	23/490	354/18866	5.69790165597947e-05	0.00162009127339442	0.00134892998640721	ZPR1/ZC3H12A/EGFR/HCAR2/CEMIP/PLK3/HUWE1/ADAM8/GAS6/SAA1/LRP1/BCAP31/PTGS2/ANKRD1/FIS1/GLUL/TGFB1/HIF1A/SERP1/HSP90AB1/KIF5B/RACK1/YWHAB	23	0
GO:0098754	GO:0098754	detoxification	13/490	138/18866	6.43346026693736e-05	0.00181765611592458	0.00151342759510698	MGST1/RDH11/MT1X/PRDX4/PRDX3/APOE/SOD1/PRDX6/S100A9/PTGS2/MGST3/PRDX1/GSTO1	13	0
GO:0032496	GO:0032496	response to lipopolysaccharide	22/490	334/18866	6.72512479074156e-05	0.00188811050728744	0.00157208974750801	OTUD5/MGST1/CDC73/PTGER2/MAOB/ZC3H12A/DUSP10/GGT5/AKIRIN2/PRDX3/HDAC2/S100A9/CEBPB/PTGS2/ANKRD1/MTDH/CHMP5/TGFB1/SERPINE1/S100A8/NFKBIA/SPARC	22	0
GO:0000184	GO:0000184	nuclear-transcribed mRNA catabolic process, nonsense-mediated decay	12/490	120/18866	6.84992895572204e-05	0.00191113017864645	0.00159125652254306	RPL15/RPS12/RPS23/RPS4X/RPS6/RPL10/RPS10/RPS18/RPL10A/RPS14/RPL24/RPL5	12	0
GO:1900221	GO:1900221	regulation of amyloid-beta clearance	5/490	18/18866	7.49792507461168e-05	0.0020717825364187	0.00172501983967516	LRPAP1/CLU/IFNGR1/APOE/LRP1	5	0
GO:0098869	GO:0098869	cellular oxidant detoxification	11/490	103/18866	7.51856565635819e-05	0.0020717825364187	0.00172501983967516	MGST1/PRDX4/PRDX3/APOE/SOD1/PRDX6/S100A9/PTGS2/MGST3/PRDX1/GSTO1	11	0
GO:1904851	GO:1904851	positive regulation of establishment of protein localization to telomere	4/490	10/18866	8.33552839788944e-05	0.00228280974037905	0.00190072655944124	CCT8/CCT3/CCT7/CCT2	4	0
GO:1903050	GO:1903050	regulation of proteolysis involved in cellular protein catabolic process	17/490	225/18866	8.65677079882007e-05	0.00235633078328858	0.00196194208540653	MAP1A/CLU/ERLEC1/PLK3/PSME2/PSME1/APOE/PSMD14/GABARAPL2/VCP/PSMC1/BCAP31/OS9/PSMC4/HSP90AB1/RACK1/RPL5	17	0
GO:1903708	GO:1903708	positive regulation of hemopoiesis	16/490	204/18866	8.96477005692581e-05	0.00242537778994647	0.00201943241282329	CSF1/PITHD1/NKAP/DUSP10/CYLD/TNFSF9/STAT1/EGR3/NFKBIZ/ADAM8/GAS6/FOXC1/PRMT1/TGFB1/XRCC6/HIF1A	16	0
GO:2001235	GO:2001235	positive regulation of apoptotic signaling pathway	15/490	183/18866	9.0212035728609e-05	0.00242594293670187	0.00201990296866023	IL20RA/TNFSF10/CYLD/MAGED1/MMP9/DDIT3/SRPX/SOD1/BCAP31/S100A9/FIS1/G0S2/S100A8/RACK1/YWHAB	15	0
GO:0006888	GO:0006888	endoplasmic reticulum to Golgi vesicle-mediated transport	16/490	206/18866	0.000100549347433572	0.00268773824517046	0.00223788052813075	SERPINA1/GBF1/PDCD6/GAS6/GOPC/TFG/DCTN3/VCP/LMAN1/BCAP31/TMED9/DYNC1H1/ARF4/LMAN2/TMED10/AREG	16	0
GO:0030198	GO:0030198	extracellular matrix organization	24/490	395/18866	0.000112310850385494	0.00298425973881456	0.00248477200946854	CSGALNACT1/CCDC80/FBN2/HTRA1/LUM/CD47/ADAM8/GAS6/PRDX4/ITGA11/COL12A1/ITGA1/MMP9/FOXC1/LRP1/PRSS2/TNFRSF1A/COL6A1/COL3A1/FLOT1/ITGA3/TGFB1/SERPINE1/SPARC	24	0
GO:0043062	GO:0043062	extracellular structure organization	24/490	396/18866	0.00011672646123529	0.00308323623049902	0.00256718240187984	CSGALNACT1/CCDC80/FBN2/HTRA1/LUM/CD47/ADAM8/GAS6/PRDX4/ITGA11/COL12A1/ITGA1/MMP9/FOXC1/LRP1/PRSS2/TNFRSF1A/COL6A1/COL3A1/FLOT1/ITGA3/TGFB1/SERPINE1/SPARC	24	0
GO:1900180	GO:1900180	regulation of protein localization to nucleus	12/490	127/18866	0.000118631156385498	0.00311511460061684	0.00259372515911574	ZPR1/ZC3H12A/MAGED1/CCT8/CCT3/PTGS2/CCT7/GLUL/TGFB1/LMNA/CCT2/HSP90AB1	12	0
GO:0070203	GO:0070203	regulation of establishment of protein localization to telomere	4/490	11/18866	0.000128300521205825	0.00331059842001621	0.00275649005401746	CCT8/CCT3/CCT7/CCT2	4	0
GO:1904869	GO:1904869	regulation of protein localization to Cajal body	4/490	11/18866	0.000128300521205825	0.00331059842001621	0.00275649005401746	CCT8/CCT3/CCT7/CCT2	4	0
GO:1904871	GO:1904871	positive regulation of protein localization to Cajal body	4/490	11/18866	0.000128300521205825	0.00331059842001621	0.00275649005401746	CCT8/CCT3/CCT7/CCT2	4	0
GO:0048193	GO:0048193	Golgi vesicle transport	23/490	374/18866	0.000130029856344227	0.00333593838345189	0.00277758876437668	KIFAP3/SNX2/SERPINA1/GBF1/PDCD6/GAS6/GOPC/TFG/ARL1/GABARAPL2/DCTN3/VCP/LMAN1/BCAP31/TMED9/DYNC1H1/ARF4/LMAN2/SNX3/TMED10/KRT18/RACK1/AREG	23	0
GO:2001234	GO:2001234	negative regulation of apoptotic signaling pathway	17/490	233/18866	0.000132537638676551	0.00338084582315501	0.00281497986265807	CREB3/CLU/TNFSF10/GCLM/MMP9/PTPN1/SLC25A5/PRELID1/PTGS2/TPT1/PTTG1IP/LMNA/HIF1A/SERPINE1/DNAJA1/YBX3/LGALS3	17	0
GO:0006900	GO:0006900	vesicle budding from membrane	11/490	110/18866	0.000136595203518164	0.0034645510710516	0.00288467502166648	SERPINA1/GBF1/PDCD6/TFG/LMAN1/RAB7A/TMED9/CHMP5/SNX3/TMED10/AREG	11	0
GO:2001056	GO:2001056	positive regulation of cysteine-type endopeptidase activity	13/490	151/18866	0.000160974477615518	0.00405983089308289	0.00338032043092711	AIM2/MYC/TNFSF10/PDCD6/BEX3/VCP/CYCS/BCAP31/S100A9/FIS1/S100A8/RACK1/CTSD	13	0
GO:0002237	GO:0002237	response to molecule of bacterial origin	22/490	356/18866	0.000169075515334374	0.00424018595759912	0.00353048873238128	OTUD5/MGST1/CDC73/PTGER2/MAOB/ZC3H12A/DUSP10/GGT5/AKIRIN2/PRDX3/HDAC2/S100A9/CEBPB/PTGS2/ANKRD1/MTDH/CHMP5/TGFB1/SERPINE1/S100A8/NFKBIA/SPARC	22	0
GO:0070202	GO:0070202	regulation of establishment of protein localization to chromosome	4/490	12/18866	0.000188507294534097	0.00461131527871619	0.00383950062468093	CCT8/CCT3/CCT7/CCT2	4	0
GO:1903405	GO:1903405	protein localization to nuclear body	4/490	12/18866	0.000188507294534097	0.00461131527871619	0.00383950062468093	CCT8/CCT3/CCT7/CCT2	4	0
GO:1904816	GO:1904816	positive regulation of protein localization to chromosome, telomeric region	4/490	12/18866	0.000188507294534097	0.00461131527871619	0.00383950062468093	CCT8/CCT3/CCT7/CCT2	4	0
GO:1904867	GO:1904867	protein localization to Cajal body	4/490	12/18866	0.000188507294534097	0.00461131527871619	0.00383950062468093	CCT8/CCT3/CCT7/CCT2	4	0
GO:0071826	GO:0071826	ribonucleoprotein complex subunit organization	17/490	240/18866	0.000189039134409736	0.00461131527871619	0.00383950062468093	CDC73/SNRNP200/EIF3B/LSM2/MCTS1/SNRPC/VCP/EIF5/SNRPE/EIF3I/RPL10/RPS10/HSP90AB1/KIF5B/RPS14/RPL24/RPL5	17	0
GO:2001244	GO:2001244	positive regulation of intrinsic apoptotic signaling pathway	8/490	62/18866	0.000193081020279668	0.00468431344852411	0.00390028079294912	IL20RA/DDIT3/SOD1/BCAP31/S100A9/FIS1/S100A8/RACK1	8	0
GO:0043280	GO:0043280	positive regulation of cysteine-type endopeptidase activity involved in apoptotic process	12/490	134/18866	0.000197434278739412	0.0047421433971519	0.00394843150710794	MYC/TNFSF10/PDCD6/BEX3/VCP/CYCS/BCAP31/S100A9/FIS1/S100A8/RACK1/CTSD	12	0
GO:0062197	GO:0062197	cellular response to chemical stress	22/490	360/18866	0.000197963166190846	0.0047421433971519	0.00394843150710794	GLRX2/MGST1/NUDT2/AIFM2/G6PD/ZC3H12A/EGFR/FUT8/PRDX3/MMP9/DDIT3/HDAC2/SOD1/PRDX6/CYCS/PTGS2/XRCC6/HIF1A/PRDX1/DNAJA1/RACK1/YBX3	22	0
GO:0033157	GO:0033157	regulation of intracellular protein transport	18/490	264/18866	0.000198651616323344	0.0047421433971519	0.00394843150710794	ZPR1/ZC3H12A/CEMIP/ERLEC1/PLK3/HUWE1/GAS6/PTPN1/LMAN1/BCAP31/OS9/PTGS2/FIS1/TGFB1/SNX3/HSP90AB1/KIF5B/YWHAB	18	0
GO:1902105	GO:1902105	regulation of leukocyte differentiation	19/490	290/18866	0.000222458936682059	0.0052822164539825	0.00439811033272312	CSF1/ZC3H12A/NKAP/DUSP10/MYC/SIGLEC15/CYLD/TNFSF9/EGR3/HMGB3/NFKBIZ/ADAM8/GAS6/SOD1/CEBPB/PRELID1/HLA-B/TGFB1/XRCC6	19	0
GO:1900182	GO:1900182	positive regulation of protein localization to nucleus	9/490	80/18866	0.000225894962893211	0.00533542388547774	0.00444241221930341	ZPR1/ZC3H12A/CCT8/CCT3/PTGS2/CCT7/TGFB1/CCT2/HSP90AB1	9	0
GO:2001243	GO:2001243	negative regulation of intrinsic apoptotic signaling pathway	10/490	98/18866	0.00023133915908733	0.00543525266403073	0.00452553224785241	CREB3/CLU/MMP9/PTPN1/PTGS2/TPT1/PTTG1IP/HIF1A/DNAJA1/YBX3	10	0
GO:0019083	GO:0019083	viral transcription	14/490	178/18866	0.000236497152521147	0.00552734706206492	0.00460221243070912	GTF2F2/NELFE/RPL15/RPS12/RPS23/RPS4X/RPS6/RPL10/RPS10/RPS18/RPL10A/RPS14/RPL24/RPL5	14	0
GO:0097529	GO:0097529	myeloid leukocyte migration	16/490	222/18866	0.000238196997628136	0.00553808019485415	0.00461114911526835	CSF1/CREB3/HRH1/GBF1/CD47/CD9/ADAM8/ITGA1/SAA1/S100A9/VEGFA/CD99/CKLF/SERPINE1/S100A8/LGALS3	16	0
GO:0050729	GO:0050729	positive regulation of inflammatory response	13/490	158/18866	0.000252300882283914	0.00583560175396575	0.00485887327703572	C3/EGFR/CD47/NFKBIZ/ADAM8/TNFRSF1A/S100A9/CEBPB/PTGS2/TGM2/SERPINE1/S100A8/NFKBIA	13	0
GO:0055076	GO:0055076	transition metal ion homeostasis	12/490	138/18866	0.000259895076918953	0.00598026609982581	0.00497932456104625	ACO1/MYC/MT1X/GLRX3/SOD1/ISCU/CP/S100A9/ATOX1/SKP1/HIF1A/S100A8	12	0
GO:0036503	GO:0036503	ERAD pathway	10/490	100/18866	0.000273053951771811	0.00625083508056085	0.00520460730745623	RNF5/SDF2L1/ERLEC1/DNAJB9/PSMC6/VCP/BCAP31/UBXN4/OS9/HSP90B1	10	0
GO:0050678	GO:0050678	regulation of epithelial cell proliferation	23/490	395/18866	0.000286959133054821	0.00653027606364654	0.00543727711298244	CDC73/EGFR/DUSP10/KDM5B/MYC/PDCD6/HTRA1/STAT1/EGR3/MAGED1/NR4A1/APOE/EFNB2/ID1/VEGFA/MYDGF/PHB2/GLUL/TGFB1/HMGN1/HIF1A/AREG/SPARC	23	0
GO:0031647	GO:0031647	regulation of protein stability	19/490	296/18866	0.000288186466070423	0.00653027606364654	0.00543727711298244	CDC73/RNF5/CLU/ISOC2/PFN2/CCT8/PHB/CCT3/ID1/DDOST/FLOT1/CCT7/PHB2/DAD1/LMNA/CCT2/CTSA/HSP90AB1/RPL5	19	0
GO:0001819	GO:0001819	positive regulation of cytokine production	25/490	447/18866	0.000292075227664789	0.0065849687691698	0.00548281567721622	C3/TSPAN6/PQBP1/CLU/AIM2/AKIRIN2/LUM/STAT1/HEG1/ADAM8/PHB/SAA1/DDIT3/HDAC2/SOD1/ATP6AP2/CEBPB/PTGS2/FLOT1/PHB2/TGFB1/XRCC6/HIF1A/SERPINE1/HLA-A	25	0
GO:1903573	GO:1903573	negative regulation of response to endoplasmic reticulum stress	7/490	51/18866	0.000328936389508555	0.0073787539837497	0.00614374182150071	CREB3/CLU/ERLEC1/DNAJB9/PTPN1/OS9/RACK1	7	0
GO:0002181	GO:0002181	cytoplasmic translation	10/490	103/18866	0.000347301992669529	0.00775178047638389	0.00645433334797951	EIF3B/MCTS1/RPL15/RPL22L1/EIF5/RPS23/EIF3I/RPL10A/YBX3/RPL24	10	0
GO:0097242	GO:0097242	amyloid-beta clearance	6/490	37/18866	0.000349174171480277	0.00775479353974107	0.00645684210262821	C3/LRPAP1/CLU/IFNGR1/APOE/LRP1	6	0
GO:0050673	GO:0050673	epithelial cell proliferation	25/490	453/18866	0.000356333078376879	0.0078416869986185	0.00652919184873654	CDC73/EGFR/DUSP10/KDM5B/MYC/PDCD6/HTRA1/STAT1/EGR3/MAGED1/NR4A1/SERPINB1/APOE/EFNB2/CEBPB/ID1/VEGFA/MYDGF/PHB2/GLUL/TGFB1/HMGN1/HIF1A/AREG/SPARC	25	0
GO:0034504	GO:0034504	protein localization to nucleus	18/490	277/18866	0.000356600013602051	0.0078416869986185	0.00652919184873654	ZPR1/ZC3H12A/ARL2BP/MAGED1/CCT8/PPP1R10/CCT3/PTGS2/SKP1/CCT7/PHB2/GLUL/PTTG1IP/TGFB1/LMNA/CCT2/HSP90AB1/NFKBIA	18	0
GO:1904814	GO:1904814	regulation of protein localization to chromosome, telomeric region	4/490	14/18866	0.000365761235102746	0.00796467391950564	0.00663159394684362	CCT8/CCT3/CCT7/CCT2	4	0
GO:1990173	GO:1990173	protein localization to nucleoplasm	4/490	14/18866	0.000365761235102746	0.00796467391950564	0.00663159394684362	CCT8/CCT3/CCT7/CCT2	4	0
GO:0002698	GO:0002698	negative regulation of immune effector process	11/490	124/18866	0.000391653128719854	0.00848708527478362	0.00706656718196118	TSPAN6/ZC3H12A/DUSP10/HTRA1/CD47/SERPINB4/HLA-B/TGFB1/PCBP2/HLA-A/LGALS3	11	0
GO:0032984	GO:0032984	protein-containing complex disassembly	20/490	330/18866	0.000423986955502758	0.00913898398227129	0.0076093549427938	MRPL2/MTRF1L/MRPS22/MAP1A/MRPS10/OXA1L/MRPL24/MRPL3/MYC/DAP3/MRPL14/GABARAPL2/MRPL18/VCP/MRPL52/TRMT112/MRPL51/CHMP5/KIF5B/HMGA1	20	0
GO:0009060	GO:0009060	aerobic respiration	9/490	87/18866	0.000425830794872856	0.00913898398227129	0.0076093549427938	ACO1/SUCLG1/OXA1L/IDH3G/NDUFS8/VCP/CYCS/NDUFA4/HIF1A	9	0
GO:0006879	GO:0006879	cellular iron ion homeostasis	8/490	70/18866	0.000449898896825299	0.00956356512108635	0.00796287220396055	ACO1/MYC/GLRX3/SOD1/ISCU/CP/SKP1/HIF1A	8	0
GO:0006901	GO:0006901	vesicle coating	8/490	70/18866	0.000449898896825299	0.00956356512108635	0.00796287220396055	SERPINA1/GBF1/PDCD6/TFG/LMAN1/TMED9/TMED10/AREG	8	0
GO:0006749	GO:0006749	glutathione metabolic process	7/490	54/18866	0.000470609548236267	0.00995640295415495	0.00828995916598781	GLRX2/G6PD/HAGH/GGT5/GSTM4/GCLM/SOD1	7	0
GO:1904874	GO:1904874	positive regulation of telomerase RNA localization to Cajal body	4/490	15/18866	0.000488571895683928	0.0102876648223257	0.00856577638361444	CCT8/CCT3/CCT7/CCT2	4	0
GO:0042254	GO:0042254	ribosome biogenesis	19/490	310/18866	0.000510873043906785	0.0107067477370887	0.00891471568092344	BMS1/MALSU1/KRR1/FAM207A/PWP1/BUD23/NOP56/GTF2H5/RSL1D1/TRMT112/RPS6/RPL10/NPM1/GLUL/RPS10/RPL10A/RPS14/RPL24/RPL5	19	0
GO:0001503	GO:0001503	ossification	23/490	412/18866	0.000517839213000126	0.0108020291908064	0.00899404948894956	FAM20C/CSF1/HSD17B4/SLC26A2/CSGALNACT1/EGFR/SNRNP200/FBN2/ANKH/ITGA11/PHB/RUNX2/ATP2B1/FOXC1/RSL1D1/COL6A1/CEBPB/ID1/PTGS2/TGFB1/HIF1A/AREG/SPARC	23	0
GO:0072593	GO:0072593	reactive oxygen species metabolic process	18/490	288/18866	0.000566082224141198	0.0117534467375177	0.00978622439873963	MAOB/G6PD/ZC3H12A/EGFR/CLU/GBF1/GLA/CD47/PRDX4/PRDX3/SOD1/PRDX6/PTGS2/ARF4/TGFB1/HIF1A/PRDX1/HSP90AB1	18	0
GO:0010517	GO:0010517	regulation of phospholipase activity	8/490	73/18866	0.000598673340934713	0.0123725823793174	0.0103017327818737	EGFR/RGS2/PHB/ARL1/LRP1/ABL2/ARF4/PHB2	8	0
GO:1903008	GO:1903008	organelle disassembly	10/490	111/18866	0.000631312155360985	0.0129869929102831	0.0108133069152541	GBF1/PLK3/HUWE1/MCTS1/GABARAPL2/VCP/FIS1/PHB2/HIF1A/KIF5B	10	0
GO:0061684	GO:0061684	chaperone-mediated autophagy	4/490	16/18866	0.000638127475067873	0.0130669772876284	0.0108799039809979	CLU/PLK3/CTSA/EEF1A1	4	0
GO:1905897	GO:1905897	regulation of response to endoplasmic reticulum stress	9/490	92/18866	0.000643557505340273	0.0131179940814565	0.010922381885876	CREB3/CLU/ERLEC1/DNAJB9/DDIT3/PTPN1/BCAP31/OS9/RACK1	9	0
GO:0048199	GO:0048199	vesicle targeting, to, from or within Golgi	8/490	74/18866	0.000656270176378303	0.0132138535239211	0.0110021969423141	SERPINA1/GBF1/PDCD6/TFG/LMAN1/TMED9/TMED10/AREG	8	0
GO:0051881	GO:0051881	regulation of mitochondrial membrane potential	8/490	74/18866	0.000656270176378303	0.0132138535239211	0.0110021969423141	PPA2/GCLM/STOML2/PRDX3/SOD1/VCP/PRELID1/RACK1	8	0
GO:0042743	GO:0042743	hydrogen peroxide metabolic process	7/490	57/18866	0.000657140565033711	0.0132138535239211	0.0110021969423141	MAOB/EGFR/PRDX4/PRDX3/SOD1/PRDX6/PRDX1	7	0
GO:0043112	GO:0043112	receptor metabolic process	14/490	198/18866	0.000693434768720396	0.0138811336662235	0.0115577916844547	LRPAP1/FUT8/CD9/HDAC2/APOE/PTPN1/LRP1/EFNB2/VEGFA/FLOT1/CHMP5/TGFB1/CD63/HIF1A	14	0
GO:0045861	GO:0045861	negative regulation of proteolysis	21/490	369/18866	0.000699501473959894	0.0139400650882007	0.011606859513874	C3/MAP1A/SERPINA1/ERLEC1/GAS6/BEX3/WFDC3/SERPINB1/PRDX3/MMP9/SERPINB4/LRP1/GABARAPL2/OS9/PTGS2/VEGFA/SERPINE1/SERPINB3/PEBP1/HSP90AB1/RPL5	21	0
GO:0017038	GO:0017038	protein import	14/490	200/18866	0.000765338056506115	0.0151843070410813	0.0126428476141431	ZPR1/TOMM40/ZC3H12A/CLU/PPP1R10/APOE/PTGS2/PHB2/PTTG1IP/TGFB1/LMNA/TOMM20/HSP90AB1/NFKBIA	14	0
GO:1901214	GO:1901214	regulation of neuron death	19/490	321/18866	0.00077831300319352	0.015373403744495	0.0128002944307234	CSF1/ELK1/G6PD/ZPR1/CLU/GCLM/ADAM8/ITGA1/DDIT3/APOE/LRP1/SOD1/EFNB2/PSMC1/CEBPB/FIS1/HIF1A/HSP90AB1/RACK1	19	0
GO:0071364	GO:0071364	cellular response to epidermal growth factor stimulus	6/490	43/18866	0.000802927944793636	0.0157897372051048	0.0131469444612396	ZPR1/EGFR/FOXC1/SYAP1/ID1/EEF1A1	6	0
GO:0030970	GO:0030970	retrograde protein transport, ER to cytosol	5/490	29/18866	0.000821054560726939	0.016005185847533	0.0133263325852761	ERLEC1/VCP/BCAP31/OS9/HSP90B1	5	0
GO:1903513	GO:1903513	endoplasmic reticulum to cytosol transport	5/490	29/18866	0.000821054560726939	0.016005185847533	0.0133263325852761	ERLEC1/VCP/BCAP31/OS9/HSP90B1	5	0
GO:0045732	GO:0045732	positive regulation of protein catabolic process	15/490	225/18866	0.000832469726811754	0.0161571515673377	0.0134528631824819	CLU/PLK3/UQCC2/HUWE1/ADAM8/TIPARP/APOE/LRP1/VCP/PSMC1/BCAP31/RAB7A/PSMC4/PTTG1IP/RACK1	15	0
GO:0009636	GO:0009636	response to toxic substance	16/490	250/18866	0.000876656447104837	0.0169411012115844	0.0141055999759726	MGST1/MAOB/RDH11/KDM5B/MT1X/PRDX4/PRDX3/APOE/SOD1/PRDX6/S100A9/PTGS2/FIS1/MGST3/PRDX1/GSTO1	16	0
GO:0045619	GO:0045619	regulation of lymphocyte differentiation	13/490	181/18866	0.000921491432850269	0.0177307661907052	0.0147630955054188	ZC3H12A/NKAP/DUSP10/CYLD/TNFSF9/EGR3/HMGB3/NFKBIZ/ADAM8/GAS6/SOD1/PRELID1/XRCC6	13	0
GO:0030433	GO:0030433	ubiquitin-dependent ERAD pathway	8/490	78/18866	0.000932964565376408	0.0178744799134776	0.0148827552760068	RNF5/DNAJB9/PSMC6/VCP/BCAP31/UBXN4/OS9/HSP90B1	8	0
GO:0018279	GO:0018279	protein N-linked glycosylation via asparagine	5/490	30/18866	0.000964463808426199	0.0183990018838229	0.0153194858639357	FUT8/LMAN1/DDOST/DAD1/RPN2	5	0
GO:0090316	GO:0090316	positive regulation of intracellular protein transport	13/490	182/18866	0.000969501894066699	0.0184164104472925	0.0153339806851042	ZPR1/ZC3H12A/CEMIP/PLK3/HUWE1/GAS6/BCAP31/PTGS2/FIS1/TGFB1/HSP90AB1/KIF5B/YWHAB	13	0
GO:0070200	GO:0070200	establishment of protein localization to telomere	4/490	18/18866	0.00102958467724368	0.0193926835409949	0.0161468509675658	CCT8/CCT3/CCT7/CCT2	4	0
GO:1904872	GO:1904872	regulation of telomerase RNA localization to Cajal body	4/490	18/18866	0.00102958467724368	0.0193926835409949	0.0161468509675658	CCT8/CCT3/CCT7/CCT2	4	0
GO:0018196	GO:0018196	peptidyl-asparagine modification	5/490	31/18866	0.00112567534512327	0.0211135073135725	0.0175796534437428	FUT8/LMAN1/DDOST/DAD1/RPN2	5	0
GO:1900744	GO:1900744	regulation of p38MAPK cascade	6/490	46/18866	0.00115538607723772	0.0215800981120886	0.0179681490364518	ZC3H12A/DUSP10/CYLD/PJA2/PRMT1/VEGFA	6	0
GO:0022618	GO:0022618	ribonucleoprotein complex assembly	15/490	233/18866	0.00118476742727192	0.0220366741472577	0.0183483060776191	CDC73/SNRNP200/EIF3B/LSM2/MCTS1/SNRPC/EIF5/SNRPE/EIF3I/RPL10/RPS10/HSP90AB1/RPS14/RPL24/RPL5	15	0
GO:0048194	GO:0048194	Golgi vesicle budding	8/490	81/18866	0.00119626878785107	0.0221582733152164	0.0184495526966679	SERPINA1/GBF1/PDCD6/TFG/LMAN1/TMED9/TMED10/AREG	8	0
GO:0000956	GO:0000956	nuclear-transcribed mRNA catabolic process	14/490	210/18866	0.00122654501509933	0.0225320862033062	0.0187607989963861	ZC3H12A/LSM2/RPL15/RPS12/RPS23/RPS4X/RPS6/RPL10/RPS10/RPS18/RPL10A/RPS14/RPL24/RPL5	14	0
GO:0030100	GO:0030100	regulation of endocytosis	14/490	210/18866	0.00122654501509933	0.0225320862033062	0.0187607989963861	C3/LRPAP1/CLU/APOC1/APOE/PTPN1/LRP1/ABL2/EFNB2/VEGFA/FLOT1/CD63/SERPINE1/LGALS3	14	0
GO:0070997	GO:0070997	neuron death	20/490	360/18866	0.00124453634491419	0.0227216212612116	0.0189186107982782	CSF1/ELK1/G6PD/ZPR1/CLU/GCLM/ADAM8/ITGA1/DDIT3/APOE/LRP1/SOD1/EFNB2/PSMC1/CEBPB/FIS1/PIGT/HIF1A/HSP90AB1/RACK1	20	0
GO:0060191	GO:0060191	regulation of lipase activity	9/490	101/18866	0.00126056408045052	0.0227216212612116	0.0189186107982782	EGFR/APOC1/RGS2/PHB/ARL1/LRP1/ABL2/ARF4/PHB2	9	0
GO:0060749	GO:0060749	mammary gland alveolus development	4/490	19/18866	0.0012775821990511	0.0227216212612116	0.0189186107982782	VEGFA/PHB2/HIF1A/AREG	4	0
GO:0061377	GO:0061377	mammary gland lobule development	4/490	19/18866	0.0012775821990511	0.0227216212612116	0.0189186107982782	VEGFA/PHB2/HIF1A/AREG	4	0
GO:0090670	GO:0090670	RNA localization to Cajal body	4/490	19/18866	0.0012775821990511	0.0227216212612116	0.0189186107982782	CCT8/CCT3/CCT7/CCT2	4	0
GO:0090671	GO:0090671	telomerase RNA localization to Cajal body	4/490	19/18866	0.0012775821990511	0.0227216212612116	0.0189186107982782	CCT8/CCT3/CCT7/CCT2	4	0
GO:0090672	GO:0090672	telomerase RNA localization	4/490	19/18866	0.0012775821990511	0.0227216212612116	0.0189186107982782	CCT8/CCT3/CCT7/CCT2	4	0
GO:0090685	GO:0090685	RNA localization to nucleus	4/490	19/18866	0.0012775821990511	0.0227216212612116	0.0189186107982782	CCT8/CCT3/CCT7/CCT2	4	0
GO:0070849	GO:0070849	response to epidermal growth factor	6/490	47/18866	0.00129587451720012	0.022955491447545	0.0191133371772499	ZPR1/EGFR/FOXC1/SYAP1/ID1/EEF1A1	6	0
GO:0002082	GO:0002082	regulation of oxidative phosphorylation	5/490	32/18866	0.00130600389549762	0.0230434837529698	0.0191866018514753	UQCC2/VCP/ISCU/COX7A2/PGK1	5	0
GO:0045471	GO:0045471	response to ethanol	10/490	122/18866	0.00131174318248052	0.0230536282149332	0.0191950483934468	MAOB/G6PD/RGS2/HDAC2/PSMD14/SOD1/TUFM/RPL10A/S100A8/SPARC	10	0
GO:0010631	GO:0010631	epithelial cell migration	20/490	365/18866	0.00146727926481009	0.0256860181886755	0.0213868445161793	CORO1B/ZC3H12A/DUSP10/SRPX2/AAMP/PDCD6/EGR3/PFN2/NR4A1/MMP9/APOE/EFNB2/ID1/PTGS2/VEGFA/ITGA3/GLUL/TGFB1/HIF1A/SPARC	20	0
GO:0008090	GO:0008090	retrograde axonal transport	4/490	20/18866	0.001564485179168	0.0272697706099921	0.0227055178324567	MAP1A/SOD1/DYNC1H1/KIF5B	4	0
GO:0044272	GO:0044272	sulfur compound biosynthetic process	13/490	192/18866	0.0015758187906102	0.0272697706099921	0.0227055178324567	MGST1/SLC35B2/HAGH/SLC26A2/ACSL5/CSGALNACT1/GGT5/GSTM4/LUM/GCLM/DSE/MGST3/GSTO1	13	0
GO:0008637	GO:0008637	apoptotic mitochondrial changes	10/490	125/18866	0.00157607545192159	0.0272697706099921	0.0227055178324567	AIFM2/CLU/TNFSF10/GCLM/MMP9/SLC25A5/PRELID1/FIS1/LMNA/YWHAB	10	0
GO:0090132	GO:0090132	epithelium migration	20/490	368/18866	0.00161658110605359	0.027862617982329	0.0231991379210535	CORO1B/ZC3H12A/DUSP10/SRPX2/AAMP/PDCD6/EGR3/PFN2/NR4A1/MMP9/APOE/EFNB2/ID1/PTGS2/VEGFA/ITGA3/GLUL/TGFB1/HIF1A/SPARC	20	0
GO:0006970	GO:0006970	response to osmotic stress	8/490	85/18866	0.00163594948102117	0.0280879941664557	0.0233867919736265	EGFR/PLK3/ANXA7/TSC22D3/PTGS2/XRCC6/HSP90AB1/YBX3	8	0
GO:0045621	GO:0045621	positive regulation of lymphocyte differentiation	9/490	105/18866	0.00165643283846678	0.0282225808813577	0.0234988523608928	NKAP/DUSP10/CYLD/TNFSF9/EGR3/NFKBIZ/ADAM8/GAS6/XRCC6	9	0
GO:0048259	GO:0048259	regulation of receptor-mediated endocytosis	9/490	105/18866	0.00165643283846678	0.0282225808813577	0.0234988523608928	C3/LRPAP1/CLU/APOC1/EFNB2/VEGFA/FLOT1/CD63/SERPINE1	9	0
GO:0070232	GO:0070232	regulation of T cell apoptotic process	5/490	34/18866	0.00172937955553775	0.0293534233304963	0.0244404210950723	ADAM8/TSC22D3/PRELID1/HIF1A/LGALS3	5	0
GO:0006919	GO:0006919	activation of cysteine-type endopeptidase activity involved in apoptotic process	8/490	86/18866	0.00176367869568851	0.0298222033998239	0.024830739531404	TNFSF10/PDCD6/BEX3/VCP/CYCS/S100A9/S100A8/RACK1	8	0
GO:1903364	GO:1903364	positive regulation of cellular protein catabolic process	11/490	149/18866	0.00179357992382771	0.029928097015243	0.0249189093003261	CLU/PLK3/UQCC2/APOE/LRP1/VCP/PSMC1/BCAP31/PSMC4/PTTG1IP/RACK1	11	0
GO:0000338	GO:0000338	protein deneddylation	3/490	10/18866	0.00182357580379617	0.029928097015243	0.0249189093003261	COPS3/COPS4/COPS6	3	0
GO:0016139	GO:0016139	glycoside catabolic process	3/490	10/18866	0.00182357580379617	0.029928097015243	0.0249189093003261	FUCA2/GLA/GUSB	3	0
GO:0034447	GO:0034447	very-low-density lipoprotein particle clearance	3/490	10/18866	0.00182357580379617	0.029928097015243	0.0249189093003261	LRPAP1/APOC1/APOE	3	0
GO:0051409	GO:0051409	response to nitrosative stress	3/490	10/18866	0.00182357580379617	0.029928097015243	0.0249189093003261	GCLM/DDIT3/DNAJA1	3	0
GO:0075522	GO:0075522	IRES-dependent viral translational initiation	3/490	10/18866	0.00182357580379617	0.029928097015243	0.0249189093003261	EIF3B/MCTS1/PCBP2	3	0
GO:0097278	GO:0097278	complement-dependent cytotoxicity	3/490	10/18866	0.00182357580379617	0.029928097015243	0.0249189093003261	C3/CFH/HSP90AB1	3	0
GO:1903862	GO:1903862	positive regulation of oxidative phosphorylation	3/490	10/18866	0.00182357580379617	0.029928097015243	0.0249189093003261	VCP/ISCU/PGK1	3	0
GO:0097530	GO:0097530	granulocyte migration	11/490	150/18866	0.00189146436680178	0.0308284970467505	0.025668605704602	CSF1/HRH1/GBF1/ADAM8/ITGA1/SAA1/S100A9/CD99/CKLF/S100A8/LGALS3	11	0
GO:0016137	GO:0016137	glycoside metabolic process	4/490	21/18866	0.00189331380967449	0.0308284970467505	0.025668605704602	FUCA2/GLA/GUSB/AKR7A2	4	0
GO:0055072	GO:0055072	iron ion homeostasis	8/490	87/18866	0.00189915696412554	0.0308284970467505	0.025668605704602	ACO1/MYC/GLRX3/SOD1/ISCU/CP/SKP1/HIF1A	8	0
GO:0090130	GO:0090130	tissue migration	20/490	374/18866	0.00195422298596302	0.0316074326425324	0.0263171676713785	CORO1B/ZC3H12A/DUSP10/SRPX2/AAMP/PDCD6/EGR3/PFN2/NR4A1/MMP9/APOE/EFNB2/ID1/PTGS2/VEGFA/ITGA3/GLUL/TGFB1/HIF1A/SPARC	20	0
GO:0072525	GO:0072525	pyridine-containing compound biosynthetic process	5/490	35/18866	0.00197515456295283	0.0318306497076587	0.0265030239855081	NAXE/NNMT/PDXK/KYNU/PTGS2	5	0
GO:0009615	GO:0009615	response to virus	19/490	349/18866	0.00205246627699766	0.0329575879874733	0.0274413420071138	TSPAN6/PQBP1/ZC3H12A/CLU/AIM2/GBF1/HTRA1/FOSL1/STAT1/ODC1/PHB/IFNGR1/IFIT3/TPT1/PSMA2/PHB2/PCBP2/NPC2/HMGA1	19	0
GO:0032388	GO:0032388	positive regulation of intracellular transport	14/490	222/18866	0.00206717737812496	0.0330748380499994	0.0275389674482522	ZPR1/ZC3H12A/CEMIP/PLK3/HUWE1/GAS6/BCAP31/DYNC1H1/PTGS2/FIS1/TGFB1/HSP90AB1/KIF5B/YWHAB	14	0
GO:0030099	GO:0030099	myeloid cell differentiation	22/490	431/18866	0.00213202565098126	0.0339905803785012	0.0283014382466723	FAM20C/CSF1/OSTM1/CDC73/G6PD/PITHD1/NKAP/MYC/SIGLEC15/STAT1/HMGB3/PRDX3/MMP9/PRMT1/CEBPB/VEGFA/TMEM14C/TGFB1/HIF1A/RPS14/LGALS3/NFKBIA	22	0
GO:0038066	GO:0038066	p38MAPK cascade	6/490	52/18866	0.0022033702722899	0.0350030067455591	0.0291444106816094	ZC3H12A/DUSP10/CYLD/PJA2/PRMT1/VEGFA	6	0
GO:0043624	GO:0043624	cellular protein complex disassembly	14/490	224/18866	0.00224537093874279	0.0353850597924581	0.0294625179511341	MRPL2/MTRF1L/MRPS22/MAP1A/MRPS10/OXA1L/MRPL24/MRPL3/DAP3/MRPL14/MRPL18/MRPL52/TRMT112/MRPL51	14	0
GO:0071634	GO:0071634	regulation of transforming growth factor beta production	5/490	36/18866	0.00224549566146969	0.0353850597924581	0.0294625179511341	LUM/ATP6AP2/PTGS2/HIF1A/HSP90AB1	5	0
GO:0051131	GO:0051131	chaperone-mediated protein complex assembly	4/490	22/18866	0.002267053561972	0.0353850597924581	0.0294625179511341	CLU/PFDN6/CCT2/HSP90AB1	4	0
GO:1901685	GO:1901685	glutathione derivative metabolic process	4/490	22/18866	0.002267053561972	0.0353850597924581	0.0294625179511341	MGST1/GSTM4/MGST3/GSTO1	4	0
GO:1901687	GO:1901687	glutathione derivative biosynthetic process	4/490	22/18866	0.002267053561972	0.0353850597924581	0.0294625179511341	MGST1/GSTM4/MGST3/GSTO1	4	0
GO:0045899	GO:0045899	positive regulation of RNA polymerase II transcription preinitiation complex assembly	3/490	11/18866	0.00245930403476755	0.038119212538897	0.031739044396068	PSMC6/PSMC5/PSMC4	3	0
GO:0051561	GO:0051561	positive regulation of mitochondrial calcium ion concentration	3/490	11/18866	0.00245930403476755	0.038119212538897	0.031739044396068	BCAP31/TGM2/FIS1	3	0
GO:0042177	GO:0042177	negative regulation of protein catabolic process	10/490	133/18866	0.00249724150869094	0.0385733082864925	0.0321171362855134	MAP1A/EGFR/ERLEC1/PHB/GABARAPL2/OS9/SNX3/CTSA/HSP90AB1/RPL5	10	0
GO:0010614	GO:0010614	negative regulation of cardiac muscle hypertrophy	5/490	37/18866	0.00254179589428054	0.0391261271450632	0.0325774275960239	G6PD/RGS2/GLRX3/TNFRSF1A/LMNA	5	0
GO:1901522	GO:1901522	positive regulation of transcription from RNA polymerase II promoter involved in cellular response to chemical stimulus	4/490	23/18866	0.00268864389422605	0.0412443516969935	0.0343411162615742	CREB3/RUNX2/VEGFA/HIF1A	4	0
GO:0032386	GO:0032386	regulation of intracellular transport	19/490	358/18866	0.00272535690625793	0.0416643603751213	0.0346908263734563	ZPR1/ZC3H12A/CEMIP/ERLEC1/PLK3/HUWE1/GAS6/PTPN1/LMAN1/BCAP31/OS9/DYNC1H1/PTGS2/FIS1/TGFB1/SNX3/HSP90AB1/KIF5B/YWHAB	19	0
GO:0071604	GO:0071604	transforming growth factor beta production	5/490	38/18866	0.00286545405603819	0.0436566106012098	0.0363496255501018	LUM/ATP6AP2/PTGS2/HIF1A/HSP90AB1	5	0
GO:1902107	GO:1902107	positive regulation of leukocyte differentiation	11/490	159/18866	0.00298345448715391	0.0452997987437246	0.0377177865884012	CSF1/NKAP/DUSP10/CYLD/TNFSF9/EGR3/NFKBIZ/ADAM8/GAS6/TGFB1/XRCC6	11	0
GO:0001959	GO:0001959	regulation of cytokine-mediated signaling pathway	12/490	183/18866	0.00306117896540709	0.0462660852107548	0.0385223417466457	CSF1/PARP14/CYLD/STAT1/GAS6/IFNGR1/PTPN1/CPNE1/TNFRSF1A/HIF1A/HSP90AB1/RACK1	12	0
GO:0042273	GO:0042273	ribosomal large subunit biogenesis	7/490	74/18866	0.00306782285447657	0.0462660852107548	0.0385223417466457	MALSU1/RSL1D1/RPL10/NPM1/RPL10A/RPL24/RPL5	7	0
GO:0030595	GO:0030595	leukocyte chemotaxis	14/490	232/18866	0.00308987313415813	0.0464417295315889	0.0386685877608094	CSF1/CREB3/HRH1/GBF1/ADAM8/GAS6/ITGA1/SAA1/S100A9/VEGFA/CKLF/SERPINE1/S100A8/LGALS3	14	0
GO:0031342	GO:0031342	negative regulation of cell killing	4/490	24/18866	0.00316096803521028	0.047035204363929	0.0391627302888684	SERPINB4/HLA-B/HLA-A/HSP90AB1	4	0
GO:0036003	GO:0036003	positive regulation of transcription from RNA polymerase II promoter in response to stress	4/490	24/18866	0.00316096803521028	0.047035204363929	0.0391627302888684	DDIT3/CEBPB/VEGFA/HIF1A	4	0
GO:0060444	GO:0060444	branching involved in mammary gland duct morphogenesis	4/490	24/18866	0.00316096803521028	0.047035204363929	0.0391627302888684	CSF1/KDM5B/PHB2/AREG	4	0
GO:0034599	GO:0034599	cellular response to oxidative stress	17/490	310/18866	0.00320574687668176	0.0472519028172408	0.0393431590378412	GLRX2/MGST1/NUDT2/AIFM2/G6PD/ZC3H12A/EGFR/FUT8/PRDX3/MMP9/HDAC2/SOD1/PRDX6/CYCS/HIF1A/PRDX1/RACK1	17	0
GO:0009266	GO:0009266	response to temperature stimulus	14/490	233/18866	0.00321166071359378	0.0472519028172408	0.0393431590378412	GLRX2/PDCD6/RBBP7/ACADVL/PLAC8/HDAC2/ATP2B1/HSPA6/SOD1/VCP/PTGS2/DNAJA1/HSP90AB1/NFKBIA	14	0
GO:0071712	GO:0071712	ER-associated misfolded protein catabolic process	3/490	12/18866	0.00321623628151203	0.0472519028172408	0.0393431590378412	RNF5/SDF2L1/VCP	3	0
GO:0014741	GO:0014741	negative regulation of muscle hypertrophy	5/490	39/18866	0.00321787151801998	0.0472519028172408	0.0393431590378412	G6PD/RGS2/GLRX3/TNFRSF1A/LMNA	5	0
GO:1903828	GO:1903828	negative regulation of cellular protein localization	9/490	116/18866	0.00327533316372579	0.0473907180639292	0.039458740210275	MAP1A/ERLEC1/MAGED1/NSFL1C/GOPC/LMAN1/OS9/TGFB1/DNAJA1	9	0
GO:0006903	GO:0006903	vesicle targeting	8/490	95/18866	0.0033020108190168	0.0473907180639292	0.039458740210275	SERPINA1/GBF1/PDCD6/TFG/LMAN1/TMED9/TMED10/AREG	8	0
GO:0060337	GO:0060337	type I interferon signaling pathway	8/490	95/18866	0.0033020108190168	0.0473907180639292	0.039458740210275	PSMB8/STAT1/PTPN1/IFIT3/HLA-B/HLA-C/HLA-A/HSP90AB1	8	0
GO:0070167	GO:0070167	regulation of biomineral tissue development	8/490	95/18866	0.0033020108190168	0.0473907180639292	0.039458740210275	FAM20C/FBN2/GAS6/ANKH/ATP2B1/CEBPB/TGFB1/HIF1A	8	0
GO:0071357	GO:0071357	cellular response to type I interferon	8/490	95/18866	0.0033020108190168	0.0473907180639292	0.039458740210275	PSMB8/STAT1/PTPN1/IFIT3/HLA-B/HLA-C/HLA-A/HSP90AB1	8	0
GO:0110149	GO:0110149	regulation of biomineralization	8/490	95/18866	0.0033020108190168	0.0473907180639292	0.039458740210275	FAM20C/FBN2/GAS6/ANKH/ATP2B1/CEBPB/TGFB1/HIF1A	8	0
GO:0042274	GO:0042274	ribosomal small subunit biogenesis	7/490	75/18866	0.00330969034649688	0.0473907180639292	0.039458740210275	BMS1/FAM207A/GTF2H5/RPS6/NPM1/RPS10/RPS14	7	0
GO:0060326	GO:0060326	cell chemotaxis	17/490	311/18866	0.00331225448833914	0.0473907180639292	0.039458740210275	CSF1/CORO1B/CREB3/HRH1/GBF1/EGR3/ADAM8/NR4A1/GAS6/ITGA1/SAA1/S100A9/VEGFA/CKLF/SERPINE1/S100A8/LGALS3	17	0
GO:0097305	GO:0097305	response to alcohol	14/490	234/18866	0.00333734979396352	0.0475972187867513	0.0396306780645206	PTGER2/MAOB/G6PD/FOSL1/RGS2/HDAC2/ATP2B1/PSMD14/SOD1/TUFM/TGFB1/RPL10A/S100A8/SPARC	14	0
GO:0043542	GO:0043542	endothelial cell migration	16/490	286/18866	0.00344609220550557	0.0489915783610728	0.0407916579873958	CORO1B/ZC3H12A/SRPX2/AAMP/PDCD6/EGR3/NR4A1/APOE/EFNB2/ID1/PTGS2/VEGFA/GLUL/TGFB1/HIF1A/SPARC	16	0
GO:0071229	GO:0071229	cellular response to acid chemical	7/490	76/18866	0.00356583228099767	0.0505329374678527	0.0420750335311705	EGFR/RRAGA/GCLM/COL6A1/COL3A1/CEBPB/VEGFA	7	0
GO:0050679	GO:0050679	positive regulation of epithelial cell proliferation	13/490	211/18866	0.00358995433585147	0.0507015927509335	0.0422154602913474	EGFR/KDM5B/MYC/PDCD6/HTRA1/EGR3/NR4A1/ID1/VEGFA/MYDGF/GLUL/HIF1A/AREG	13	0
GO:0042307	GO:0042307	positive regulation of protein import into nucleus	5/490	40/18866	0.0036004491268024	0.0507015927509335	0.0422154602913474	ZPR1/ZC3H12A/PTGS2/TGFB1/HSP90AB1	5	0
GO:0051788	GO:0051788	response to misfolded protein	4/490	25/18866	0.00368684377978737	0.0514314707280338	0.042823175613254	RNF5/CLU/SDF2L1/VCP	4	0
GO:0060330	GO:0060330	regulation of response to interferon-gamma	4/490	25/18866	0.00368684377978737	0.0514314707280338	0.042823175613254	PARP14/STAT1/IFNGR1/HSP90AB1	4	0
GO:0060334	GO:0060334	regulation of interferon-gamma-mediated signaling pathway	4/490	25/18866	0.00368684377978737	0.0514314707280338	0.042823175613254	PARP14/STAT1/IFNGR1/HSP90AB1	4	0
GO:0050764	GO:0050764	regulation of phagocytosis	8/490	97/18866	0.00375418181957238	0.0522076873600347	0.0434694737003118	C3/CD47/GAS6/LRP1/SOD1/LMAN2/SNX3/RACK1	8	0
GO:1901222	GO:1901222	regulation of NIK/NF-kappaB signaling	9/490	119/18866	0.00388307493075524	0.0538324425182963	0.0448222869581457	TSPAN6/ZC3H12A/EGFR/CYLD/PHB/CPNE1/PHB2/PRDX1/NFKBIA	9	0
GO:0002832	GO:0002832	negative regulation of response to biotic stimulus	8/490	98/18866	0.00399749228268397	0.0552470760058862	0.0460001474667007	TSPAN6/PARP14/DUSP10/HTRA1/SERPINB4/HLA-B/PCBP2/HLA-A	8	0
GO:0072524	GO:0072524	pyridine-containing compound metabolic process	5/490	41/18866	0.00401458418367874	0.0553120487529072	0.0460542454599404	NAXE/NNMT/PDXK/KYNU/PTGS2	5	0
GO:0043523	GO:0043523	regulation of neuron apoptotic process	13/490	214/18866	0.00404505019175827	0.0555603201723351	0.0462609626788614	G6PD/ZPR1/GCLM/ADAM8/ITGA1/DDIT3/APOE/LRP1/SOD1/CEBPB/FIS1/HIF1A/HSP90AB1	13	0
GO:0051481	GO:0051481	negative regulation of cytosolic calcium ion concentration	3/490	13/18866	0.00410109304883712	0.0559855638226572	0.0466150315642809	ATP2B1/LRP1/GTF2I	3	0
GO:1900102	GO:1900102	negative regulation of endoplasmic reticulum unfolded protein response	3/490	13/18866	0.00410109304883712	0.0559855638226572	0.0466150315642809	DNAJB9/PTPN1/RACK1	3	0
GO:0050688	GO:0050688	regulation of defense response to virus	7/490	78/18866	0.00412307244369282	0.056114010331234	0.0467219794566089	TSPAN6/PQBP1/ZC3H12A/AIM2/HTRA1/STAT1/PCBP2	7	0
GO:0003018	GO:0003018	vascular process in circulatory system	12/490	190/18866	0.00414341814088735	0.0562195093645019	0.0468098206862045	HRH1/EGFR/GCLM/RGS2/ITGA1/APOE/ATP2B1/FOXC1/SOD1/PTGS2/VEGFA/TGFB1	12	0
GO:0045785	GO:0045785	positive regulation of cell adhesion	21/490	428/18866	0.00420663125892414	0.0565745718414058	0.0471054549075656	CSF1/KIFAP3/NKAP/DUSP10/CYLD/CCDC80/TNFSF9/CD47/EGR3/NFKBIZ/ADAM8/NEDD9/SAA1/PRSS2/EFNB2/VEGFA/FLOT1/CITED2/TGM2/ITGA3/HLA-A	21	0
GO:0035296	GO:0035296	regulation of tube diameter	10/490	143/18866	0.00420760704555258	0.0565745718414058	0.0471054549075656	HRH1/EGFR/GCLM/RGS2/ITGA1/APOE/ATP2B1/FOXC1/SOD1/PTGS2	10	0
GO:0097746	GO:0097746	regulation of blood vessel diameter	10/490	143/18866	0.00420760704555258	0.0565745718414058	0.0471054549075656	HRH1/EGFR/GCLM/RGS2/ITGA1/APOE/ATP2B1/FOXC1/SOD1/PTGS2	10	0
GO:0009165	GO:0009165	nucleotide biosynthetic process	15/490	266/18866	0.00422795602433397	0.0566774645424229	0.0471911260373739	AK6/SLC35B2/NUDT2/HPRT1/NAXE/AK3/SLC26A2/ACSL5/NNMT/KYNU/AK2/STOML2/VCP/PTGS2/TGFB1	15	0
GO:0034340	GO:0034340	response to type I interferon	8/490	99/18866	0.00425278956364673	0.0568396784793982	0.0473261895658261	PSMB8/STAT1/PTPN1/IFIT3/HLA-B/HLA-C/HLA-A/HSP90AB1	8	0
GO:0001945	GO:0001945	lymph vessel development	4/490	26/18866	0.00426901523443129	0.0568862209149293	0.0473649420040123	HEG1/FOXC1/EFNB2/VEGFA	4	0
GO:0035150	GO:0035150	regulation of tube size	10/490	144/18866	0.00441981037375787	0.0587203378227831	0.0488920752811373	HRH1/EGFR/GCLM/RGS2/ITGA1/APOE/ATP2B1/FOXC1/SOD1/PTGS2	10	0
GO:1901658	GO:1901658	glycosyl compound catabolic process	5/490	42/18866	0.00446166751115096	0.0589256916265618	0.0490630581808597	HPRT1/FUCA2/GLA/GUSB/CDA	5	0
GO:1904591	GO:1904591	positive regulation of protein import	5/490	42/18866	0.00446166751115096	0.0589256916265618	0.0490630581808597	ZPR1/ZC3H12A/PTGS2/TGFB1/HSP90AB1	5	0
GO:0045807	GO:0045807	positive regulation of endocytosis	8/490	100/18866	0.00452045584619287	0.0595260026472124	0.0495628926964976	C3/CLU/APOE/LRP1/VEGFA/FLOT1/CD63/SERPINE1	8	0
GO:0001836	GO:0001836	release of cytochrome c from mitochondria	6/490	60/18866	0.00455436464702442	0.0596207735610469	0.049641801415784	CLU/TNFSF10/MMP9/PRELID1/FIS1/LMNA	6	0
GO:0010823	GO:0010823	negative regulation of mitochondrion organization	6/490	60/18866	0.00455436464702442	0.0596207735610469	0.049641801415784	CLU/HUWE1/SLC25A5/LMAN1/PRELID1/LMNA	6	0
GO:1990266	GO:1990266	neutrophil migration	9/490	122/18866	0.00457572235618747	0.059725218122868	0.0497287646651215	GBF1/ADAM8/ITGA1/SAA1/S100A9/CD99/CKLF/S100A8/LGALS3	9	0
GO:1901293	GO:1901293	nucleoside phosphate biosynthetic process	15/490	269/18866	0.00468534074239122	0.0608930356436873	0.0507011198023627	AK6/SLC35B2/NUDT2/HPRT1/NAXE/AK3/SLC26A2/ACSL5/NNMT/KYNU/AK2/STOML2/VCP/PTGS2/TGFB1	15	0
GO:0002793	GO:0002793	positive regulation of peptide secretion	12/490	193/18866	0.00469247407290063	0.0608930356436873	0.0507011198023627	EGFR/HCAR2/ADAM8/SAA1/LRP1/ANKRD1/GLUL/TGFB1/HIF1A/S100A8/SERP1/KIF5B	12	0
GO:0070199	GO:0070199	establishment of protein localization to chromosome	4/490	27/18866	0.00491014545422705	0.0635330124859986	0.0528992329485147	CCT8/CCT3/CCT7/CCT2	4	0
GO:1903078	GO:1903078	positive regulation of protein localization to plasma membrane	6/490	61/18866	0.00494297977767622	0.0637730107732563	0.0530990617431541	EGFR/LRP1/ITGA3/KIF5B/RACK1/LGALS3	6	0
GO:0051402	GO:0051402	neuron apoptotic process	14/490	245/18866	0.00500457048844256	0.0643815638628461	0.0536057588190223	G6PD/ZPR1/GCLM/ADAM8/ITGA1/DDIT3/APOE/LRP1/SOD1/CEBPB/FIS1/PIGT/HIF1A/HSP90AB1	14	0
GO:1901136	GO:1901136	carbohydrate derivative catabolic process	12/490	195/18866	0.00508975527909863	0.064561796794974	0.0537558254298843	HPRT1/MBD4/FUCA2/NEU1/CEMIP/GLA/GUSB/LUM/CHI3L2/IDS/CDA/TGFB1	12	0
GO:1903076	GO:1903076	regulation of protein localization to plasma membrane	8/490	102/18866	0.00509444053068055	0.064561796794974	0.0537558254298843	EGFR/GOPC/LRP1/ITGA3/TGFB1/KIF5B/RACK1/LGALS3	8	0
GO:0034356	GO:0034356	NAD biosynthesis via nicotinamide riboside salvage pathway	3/490	14/18866	0.00511981990712831	0.064561796794974	0.0537558254298843	NAXE/NNMT/PTGS2	3	0
GO:0045898	GO:0045898	regulation of RNA polymerase II transcription preinitiation complex assembly	3/490	14/18866	0.00511981990712831	0.064561796794974	0.0537558254298843	PSMC6/PSMC5/PSMC4	3	0
GO:0046940	GO:0046940	nucleoside monophosphate phosphorylation	3/490	14/18866	0.00511981990712831	0.064561796794974	0.0537558254298843	AK6/AK3/AK2	3	0
GO:0070486	GO:0070486	leukocyte aggregation	3/490	14/18866	0.00511981990712831	0.064561796794974	0.0537558254298843	CD47/S100A9/S100A8	3	0
GO:1904152	GO:1904152	regulation of retrograde protein transport, ER to cytosol	3/490	14/18866	0.00511981990712831	0.064561796794974	0.0537558254298843	ERLEC1/BCAP31/OS9	3	0
GO:0051170	GO:0051170	import into nucleus	11/490	171/18866	0.00517332931626497	0.0649808740666527	0.0541047600286151	ZPR1/ZC3H12A/PPP1R10/PTGS2/SNRPE/PHB2/PTTG1IP/TGFB1/LMNA/HSP90AB1/NFKBIA	11	0
GO:0010466	GO:0010466	negative regulation of peptidase activity	15/490	272/18866	0.00518216648022589	0.0649808740666527	0.0541047600286151	C3/SERPINA1/GAS6/BEX3/WFDC3/SERPINB1/PRDX3/MMP9/SERPINB4/LRP1/PTGS2/VEGFA/SERPINE1/SERPINB3/PEBP1	15	0
GO:0060759	GO:0060759	regulation of response to cytokine stimulus	12/490	196/18866	0.00529820841254926	0.0662498665367504	0.0551613560510436	CSF1/PARP14/CYLD/STAT1/GAS6/IFNGR1/PTPN1/CPNE1/TNFRSF1A/HIF1A/HSP90AB1/RACK1	12	0
GO:0010518	GO:0010518	positive regulation of phospholipase activity	6/490	62/18866	0.00535539752972637	0.0667779178008339	0.055601025220417	EGFR/PHB/ARL1/ABL2/ARF4/PHB2	6	0
GO:0050714	GO:0050714	positive regulation of protein secretion	11/490	172/18866	0.00540164540764835	0.0671669779937109	0.0559249668213057	EGFR/HCAR2/ADAM8/SAA1/LRP1/ANKRD1/GLUL/TGFB1/HIF1A/SERP1/KIF5B	11	0
GO:0022617	GO:0022617	extracellular matrix disassembly	7/490	82/18866	0.00543254629866286	0.0673635741034195	0.056088657837949	HTRA1/ADAM8/MMP9/LRP1/PRSS2/FLOT1/TGFB1	7	0
GO:0010575	GO:0010575	positive regulation of vascular endothelial growth factor production	4/490	28/18866	0.00561280991568469	0.0689210388263595	0.0573854433351904	C3/PTGS2/TGFB1/HIF1A	4	0
GO:0033598	GO:0033598	mammary gland epithelial cell proliferation	4/490	28/18866	0.00561280991568469	0.0689210388263595	0.0573854433351904	KDM5B/CEBPB/PHB2/AREG	4	0
GO:0045932	GO:0045932	negative regulation of muscle contraction	4/490	28/18866	0.00561280991568469	0.0689210388263595	0.0573854433351904	ZC3H12A/RGS2/SOD1/PTGS2	4	0
GO:0006898	GO:0006898	receptor-mediated endocytosis	17/490	328/18866	0.00561990549569777	0.0689210388263595	0.0573854433351904	C3/LRPAP1/CLU/M6PR/APOC1/CD9/SAA1/APOE/LRP1/EFNB2/VEGFA/FLOT1/CLTB/CD63/SERPINE1/HSP90B1/SPARC	17	0
GO:0006081	GO:0006081	cellular aldehyde metabolic process	6/490	63/18866	0.00579244580565185	0.0708424056888489	0.0589852231860322	HAGH/RDH11/GRHPR/PDXK/AKR7A2/TALDO1	6	0
GO:0006606	GO:0006606	protein import into nucleus	10/490	150/18866	0.00587610406885115	0.0713525401008075	0.0594099743199281	ZPR1/ZC3H12A/PPP1R10/PTGS2/PHB2/PTTG1IP/TGFB1/LMNA/HSP90AB1/NFKBIA	10	0
GO:0045580	GO:0045580	regulation of T cell differentiation	10/490	150/18866	0.00587610406885115	0.0713525401008075	0.0594099743199281	ZC3H12A/NKAP/DUSP10/CYLD/TNFSF9/EGR3/NFKBIZ/ADAM8/SOD1/PRELID1	10	0
GO:0001659	GO:0001659	temperature homeostasis	11/490	174/18866	0.00588210904056836	0.0713525401008075	0.0594099743199281	ACOT13/ACADVL/RHEB/PLAC8/DDIT3/CEBPB/ID1/DYNC1H1/PTGS2/VEGFA/G0S2	11	0
GO:0071621	GO:0071621	granulocyte chemotaxis	9/490	127/18866	0.00593974809755456	0.0716622581283339	0.0596678535774257	CSF1/HRH1/GBF1/ITGA1/SAA1/S100A9/CKLF/S100A8/LGALS3	9	0
GO:1905477	GO:1905477	positive regulation of protein localization to membrane	9/490	127/18866	0.00593974809755456	0.0716622581283339	0.0596678535774257	EGFR/CEMIP/LRP1/FIS1/ITGA3/KIF5B/RACK1/YWHAB/LGALS3	9	0
GO:0014002	GO:0014002	astrocyte development	5/490	45/18866	0.00601435918543086	0.0723668447540791	0.0602545106646514	EGFR/IFNGR1/LRP1/S100A9/S100A8	5	0
GO:2000377	GO:2000377	regulation of reactive oxygen species metabolic process	12/490	200/18866	0.00620093581636096	0.073940234422672	0.0615645556844121	G6PD/ZC3H12A/EGFR/CLU/GLA/CD47/SOD1/PTGS2/ARF4/TGFB1/HIF1A/HSP90AB1	12	0
GO:1903409	GO:1903409	reactive oxygen species biosynthetic process	9/490	128/18866	0.00624663288361011	0.073940234422672	0.0615645556844121	MAOB/ZC3H12A/CLU/GBF1/GLA/CD47/SOD1/PTGS2/HSP90AB1	9	0
GO:0033344	GO:0033344	cholesterol efflux	6/490	64/18866	0.00625495096724633	0.073940234422672	0.0615645556844121	NAXE/APOC1/APOE/LRP1/NPC2/NFKBIA	6	0
GO:0019081	GO:0019081	viral translation	3/490	15/18866	0.0062776319099894	0.073940234422672	0.0615645556844121	EIF3B/MCTS1/PCBP2	3	0
GO:0019321	GO:0019321	pentose metabolic process	3/490	15/18866	0.0062776319099894	0.073940234422672	0.0615645556844121	G6PD/NUDT5/TALDO1	3	0
GO:0042159	GO:0042159	lipoprotein catabolic process	3/490	15/18866	0.0062776319099894	0.073940234422672	0.0615645556844121	LYPLAL1/APOE/CTSD	3	0
GO:0046033	GO:0046033	AMP metabolic process	3/490	15/18866	0.0062776319099894	0.073940234422672	0.0615645556844121	NUDT2/AK3/AK2	3	0
GO:0060841	GO:0060841	venous blood vessel development	3/490	15/18866	0.0062776319099894	0.073940234422672	0.0615645556844121	HEG1/EFNB2/VEGFA	3	0
GO:0002230	GO:0002230	positive regulation of defense response to virus by host	4/490	29/18866	0.00637949077247793	0.074542811263699	0.0620662767808247	PQBP1/ZC3H12A/AIM2/STAT1	4	0
GO:0007263	GO:0007263	nitric oxide mediated signal transduction	4/490	29/18866	0.00637949077247793	0.074542811263699	0.0620662767808247	FPR1/EGFR/APOE/VEGFA	4	0
GO:0009435	GO:0009435	NAD biosynthetic process	4/490	29/18866	0.00637949077247793	0.074542811263699	0.0620662767808247	NAXE/NNMT/KYNU/PTGS2	4	0
GO:0010634	GO:0010634	positive regulation of epithelial cell migration	11/490	176/18866	0.00639558618145088	0.074542811263699	0.0620662767808247	ZC3H12A/SRPX2/AAMP/PDCD6/MMP9/PTGS2/VEGFA/ITGA3/TGFB1/HIF1A/SPARC	11	0
GO:0061458	GO:0061458	reproductive system development	21/490	447/18866	0.00682292489485561	0.0793165019026965	0.0660409753391863	MGST1/HSD17B4/PLEKHA5/EGFR/KDM5B/TNFSF10/HTRA1/FOSL1/PRDX4/PRDX3/TIPARP/RHOBTB3/FOXC1/SOD1/CEBPB/PTGS2/VEGFA/CITED2/HIF1A/HSP90AB1/YBX3	21	0
GO:0009791	GO:0009791	post-embryonic development	7/490	86/18866	0.00703134304609718	0.081183697663034	0.0675956509262811	ACO1/KDM5B/HEG1/TIPARP/VEGFA/HMGN1/SERP1	7	0
GO:2000106	GO:2000106	regulation of leukocyte apoptotic process	7/490	86/18866	0.00703134304609718	0.081183697663034	0.0675956509262811	HCAR2/ADAM8/GAS6/TSC22D3/PRELID1/HIF1A/LGALS3	7	0
GO:0002262	GO:0002262	myeloid cell homeostasis	10/490	154/18866	0.00703810282159367	0.081183697663034	0.0675956509262811	G6PD/HCAR2/STAT1/SOD1/PRMT1/VEGFA/TMEM14C/HIF1A/PRDX1/RPS14	10	0
GO:0007229	GO:0007229	integrin-mediated signaling pathway	8/490	108/18866	0.00715390577487736	0.0822511612943653	0.0684844488139983	FUT8/CD47/NEDD9/ITGA11/ITGA1/COL3A1/ITGA3/CD63	8	0
GO:0043457	GO:0043457	regulation of cellular respiration	4/490	30/18866	0.00721257184387049	0.0822511612943653	0.0684844488139983	VCP/ISCU/PRELID1/HIF1A	4	0
GO:0070198	GO:0070198	protein localization to chromosome, telomeric region	4/490	30/18866	0.00721257184387049	0.0822511612943653	0.0684844488139983	CCT8/CCT3/CCT7/CCT2	4	0
GO:0032922	GO:0032922	circadian regulation of gene expression	6/490	66/18866	0.00725962310707436	0.0822511612943653	0.0684844488139983	HUWE1/MAGED1/HDAC2/ID1/BHLHE40/TOP1	6	0
GO:0046824	GO:0046824	positive regulation of nucleocytoplasmic transport	6/490	66/18866	0.00725962310707436	0.0822511612943653	0.0684844488139983	ZPR1/ZC3H12A/GAS6/PTGS2/TGFB1/HSP90AB1	6	0
GO:0048207	GO:0048207	vesicle targeting, rough ER to cis-Golgi	6/490	66/18866	0.00725962310707436	0.0822511612943653	0.0684844488139983	SERPINA1/PDCD6/TFG/LMAN1/TMED10/AREG	6	0
GO:0048208	GO:0048208	COPII vesicle coating	6/490	66/18866	0.00725962310707436	0.0822511612943653	0.0684844488139983	SERPINA1/PDCD6/TFG/LMAN1/TMED10/AREG	6	0
GO:0097191	GO:0097191	extrinsic apoptotic signaling pathway	13/490	230/18866	0.0073215304241436	0.0827425615528532	0.068893601406132	TNFSF10/CYLD/GCLM/BEX3/TNFRSF1A/SRPX/SIVA1/G0S2/TGFB1/LMNA/KRT18/SERPINE1/LGALS3	13	0
GO:0001732	GO:0001732	formation of cytoplasmic translation initiation complex	3/490	16/18866	0.00757905601035591	0.0841598057958376	0.0700736356972983	EIF3B/EIF5/EIF3I	3	0
GO:0002523	GO:0002523	leukocyte migration involved in inflammatory response	3/490	16/18866	0.00757905601035591	0.0841598057958376	0.0700736356972983	ADAM8/S100A9/S100A8	3	0
GO:0030214	GO:0030214	hyaluronan catabolic process	3/490	16/18866	0.00757905601035591	0.0841598057958376	0.0700736356972983	CEMIP/GUSB/TGFB1	3	0
GO:0043508	GO:0043508	negative regulation of JUN kinase activity	3/490	16/18866	0.00757905601035591	0.0841598057958376	0.0700736356972983	DUSP10/SERPINB3/DNAJA1	3	0
GO:0045953	GO:0045953	negative regulation of natural killer cell mediated cytotoxicity	3/490	16/18866	0.00757905601035591	0.0841598057958376	0.0700736356972983	SERPINB4/HLA-B/HLA-A	3	0
GO:0090069	GO:0090069	regulation of ribosome biogenesis	3/490	16/18866	0.00757905601035591	0.0841598057958376	0.0700736356972983	MALSU1/BUD23/TRMT112	3	0
GO:0001101	GO:0001101	response to acid chemical	9/490	132/18866	0.00759776024545757	0.0841598057958376	0.0700736356972983	EGFR/RRAGA/GCLM/CD9/COL6A1/COL3A1/CEBPB/VEGFA/TOMM20	9	0
GO:0010595	GO:0010595	positive regulation of endothelial cell migration	9/490	132/18866	0.00759776024545757	0.0841598057958376	0.0700736356972983	ZC3H12A/SRPX2/AAMP/PDCD6/PTGS2/VEGFA/TGFB1/HIF1A/SPARC	9	0
GO:0010951	GO:0010951	negative regulation of endopeptidase activity	14/490	258/18866	0.00778011944644388	0.0857992375931756	0.0714386691052403	C3/SERPINA1/GAS6/BEX3/WFDC3/SERPINB1/PRDX3/MMP9/SERPINB4/PTGS2/VEGFA/SERPINE1/SERPINB3/PEBP1	14	0
GO:0006026	GO:0006026	aminoglycan catabolic process	6/490	67/18866	0.00780342528289187	0.0857992375931756	0.0714386691052403	CEMIP/GUSB/LUM/CHI3L2/IDS/TGFB1	6	0
GO:0042255	GO:0042255	ribosome assembly	6/490	67/18866	0.00780342528289187	0.0857992375931756	0.0714386691052403	RPL10/NPM1/RPS10/RPS14/RPL24/RPL5	6	0
GO:0070169	GO:0070169	positive regulation of biomineral tissue development	5/490	48/18866	0.00791245585026686	0.086571575773508	0.072081737892911	FAM20C/FBN2/ATP2B1/CEBPB/TGFB1	5	0
GO:0110151	GO:0110151	positive regulation of biomineralization	5/490	48/18866	0.00791245585026686	0.086571575773508	0.072081737892911	FAM20C/FBN2/ATP2B1/CEBPB/TGFB1	5	0
GO:0050727	GO:0050727	regulation of inflammatory response	20/490	425/18866	0.00802666069588823	0.0876063896001101	0.0729433507069395	C3/ZC3H12A/EGFR/DUSP10/CYLD/CD47/NFKBIZ/ADAM8/MMP9/SAA1/APOE/TNFRSF1A/SOD1/S100A9/CEBPB/PTGS2/TGM2/SERPINE1/S100A8/NFKBIA	20	0
GO:0051051	GO:0051051	negative regulation of transport	22/490	483/18866	0.00806885610963112	0.0878521309107154	0.0731479612916752	MAOB/LRPAP1/GEM/APOC1/ERLEC1/CD47/RGS2/GOPC/RRAD/MMP9/APOE/TNFRSF1A/SLC25A5/ISCU/LMAN1/OS9/RAB7A/PTGS2/SNX3/RACK1/GSTO1/LGALS3	22	0
GO:1900745	GO:1900745	positive regulation of p38MAPK cascade	4/490	31/18866	0.00811433428812935	0.0880570021531356	0.0733185423983027	ZC3H12A/PJA2/PRMT1/VEGFA	4	0
GO:0042493	GO:0042493	response to drug	19/490	397/18866	0.00812712475069263	0.0880570021531356	0.0733185423983027	MGST1/MAOB/EGFR/AIM2/MYC/FOSL1/GCLM/STAT1/NNMT/GAS6/HDAC2/SOD1/PTGS2/ANKRD1/ITGA3/DAD1/HSP90AB1/RPN2/TOP1	19	0
GO:0045428	GO:0045428	regulation of nitric oxide biosynthetic process	6/490	68/18866	0.00837595262130261	0.089849831011548	0.0748112981752915	ZC3H12A/CLU/GLA/CD47/PTGS2/HSP90AB1	6	0
GO:0050766	GO:0050766	positive regulation of phagocytosis	6/490	68/18866	0.00837595262130261	0.089849831011548	0.0748112981752915	C3/CD47/GAS6/LRP1/SOD1/LMAN2	6	0
GO:1904377	GO:1904377	positive regulation of protein localization to cell periphery	6/490	68/18866	0.00837595262130261	0.089849831011548	0.0748112981752915	EGFR/LRP1/ITGA3/KIF5B/RACK1/LGALS3	6	0
GO:0043405	GO:0043405	regulation of MAP kinase activity	17/490	342/18866	0.00838172886527805	0.089849831011548	0.0748112981752915	FPR1/EGFR/DUSP10/MAGED1/AVPI1/ADAM8/RGS2/ITGA1/SAA1/SHC1/APOE/PTPN1/SOD1/VEGFA/TGFB1/SERPINB3/DNAJA1	17	0
GO:0002526	GO:0002526	acute inflammatory response	8/490	111/18866	0.00839323018185831	0.089849831011548	0.0748112981752915	C3/SERPINA1/ADAM8/SAA1/TREM1/CEBPB/PTGS2/S100A8	8	0
GO:0032527	GO:0032527	protein exit from endoplasmic reticulum	5/490	49/18866	0.00862800455817236	0.0914855400182456	0.0761732318912529	ERLEC1/VCP/BCAP31/OS9/HSP90B1	5	0
GO:0070231	GO:0070231	T cell apoptotic process	5/490	49/18866	0.00862800455817236	0.0914855400182456	0.0761732318912529	ADAM8/TSC22D3/PRELID1/HIF1A/LGALS3	5	0
GO:0071349	GO:0071349	cellular response to interleukin-12	5/490	49/18866	0.00862800455817236	0.0914855400182456	0.0761732318912529	CD47/PSME2/SOD1/TALDO1/GSTO1	5	0
GO:0090199	GO:0090199	regulation of release of cytochrome c from mitochondria	5/490	49/18866	0.00862800455817236	0.0914855400182456	0.0761732318912529	CLU/TNFSF10/MMP9/PRELID1/LMNA	5	0
GO:0000302	GO:0000302	response to reactive oxygen species	13/490	235/18866	0.00869189164726344	0.0919445599843223	0.0765554238126396	GLRX2/EGFR/FOSL1/PLK3/STAT1/PRDX3/MMP9/HDAC2/APOE/SOD1/PRDX1/RACK1/AREG	13	0
GO:0042157	GO:0042157	lipoprotein metabolic process	9/490	135/18866	0.00874940143830412	0.0923341087957201	0.0768797722499735	LYPLAL1/PIGF/PIGP/APOC1/APOE/LRP1/PIGT/GLUL/CTSD	9	0
GO:0071230	GO:0071230	cellular response to amino acid stimulus	6/490	69/18866	0.00897800760684182	0.0928241597607629	0.0772878013854117	EGFR/RRAGA/GCLM/COL6A1/COL3A1/CEBPB	6	0
GO:2000573	GO:2000573	positive regulation of DNA biosynthetic process	6/490	69/18866	0.00897800760684182	0.0928241597607629	0.0772878013854117	MYC/CCT8/CCT3/CCT7/CCT2/HSP90AB1	6	0
GO:0002483	GO:0002483	antigen processing and presentation of endogenous peptide antigen	3/490	17/18866	0.00902797155442747	0.0928241597607629	0.0772878013854117	HLA-B/HLA-C/HLA-A	3	0
GO:0002716	GO:0002716	negative regulation of natural killer cell mediated immunity	3/490	17/18866	0.00902797155442747	0.0928241597607629	0.0772878013854117	SERPINB4/HLA-B/HLA-A	3	0
GO:0006750	GO:0006750	glutathione biosynthetic process	3/490	17/18866	0.00902797155442747	0.0928241597607629	0.0772878013854117	HAGH/GGT5/GCLM	3	0
GO:0019885	GO:0019885	antigen processing and presentation of endogenous peptide antigen via MHC class I	3/490	17/18866	0.00902797155442747	0.0928241597607629	0.0772878013854117	HLA-B/HLA-C/HLA-A	3	0
GO:0043117	GO:0043117	positive regulation of vascular permeability	3/490	17/18866	0.00902797155442747	0.0928241597607629	0.0772878013854117	APOE/VEGFA/TGFB1	3	0
GO:0045986	GO:0045986	negative regulation of smooth muscle contraction	3/490	17/18866	0.00902797155442747	0.0928241597607629	0.0772878013854117	RGS2/SOD1/PTGS2	3	0
GO:0019359	GO:0019359	nicotinamide nucleotide biosynthetic process	4/490	32/18866	0.00908695291564816	0.0928241597607629	0.0772878013854117	NAXE/NNMT/KYNU/PTGS2	4	0
GO:0019363	GO:0019363	pyridine nucleotide biosynthetic process	4/490	32/18866	0.00908695291564816	0.0928241597607629	0.0772878013854117	NAXE/NNMT/KYNU/PTGS2	4	0
GO:0035767	GO:0035767	endothelial cell chemotaxis	4/490	32/18866	0.00908695291564816	0.0928241597607629	0.0772878013854117	CORO1B/EGR3/NR4A1/VEGFA	4	0
GO:0042168	GO:0042168	heme metabolic process	4/490	32/18866	0.00908695291564816	0.0928241597607629	0.0772878013854117	BLVRA/PGRMC1/TMEM14C/BLVRB	4	0
GO:0042744	GO:0042744	hydrogen peroxide catabolic process	4/490	32/18866	0.00908695291564816	0.0928241597607629	0.0772878013854117	PRDX4/PRDX3/PRDX6/PRDX1	4	0
GO:0060603	GO:0060603	mammary gland duct morphogenesis	4/490	32/18866	0.00908695291564816	0.0928241597607629	0.0772878013854117	CSF1/KDM5B/PHB2/AREG	4	0
GO:0050730	GO:0050730	regulation of peptidyl-tyrosine phosphorylation	14/490	263/18866	0.00912733644364223	0.0930238125215044	0.0774540374489323	SH3BP5/EGFR/PARP14/ARL2BP/GAS6/NEDD9/SHC1/HDAC2/PTPN1/TNFRSF1A/VEGFA/TGFB1/RACK1/AREG	14	0
GO:0001961	GO:0001961	positive regulation of cytokine-mediated signaling pathway	5/490	50/18866	0.00938707526462912	0.0948052126273855	0.0789372773503344	CSF1/PARP14/GAS6/CPNE1/HIF1A	5	0
GO:0010718	GO:0010718	positive regulation of epithelial to mesenchymal transition	5/490	50/18866	0.00938707526462912	0.0948052126273855	0.0789372773503344	BAMBI/HDAC2/FOXC1/TGFB1/SERPINB3	5	0
GO:0050873	GO:0050873	brown fat cell differentiation	5/490	50/18866	0.00938707526462912	0.0948052126273855	0.0789372773503344	DUSP10/RGS2/PLAC8/CEBPB/PTGS2	5	0
GO:0070671	GO:0070671	response to interleukin-12	5/490	50/18866	0.00938707526462912	0.0948052126273855	0.0789372773503344	CD47/PSME2/SOD1/TALDO1/GSTO1	5	0
GO:0042475	GO:0042475	odontogenesis of dentin-containing tooth	7/490	91/18866	0.00949079704830383	0.0954209865397034	0.0794499866703671	FAM20C/CSF1/HTRA1/RUNX2/HDAC2/FOXC1/SERPINE1	7	0
GO:0060333	GO:0060333	interferon-gamma-mediated signaling pathway	7/490	91/18866	0.00949079704830383	0.0954209865397034	0.0794499866703671	PARP14/STAT1/IFNGR1/HLA-B/HLA-C/HLA-A/HSP90AB1	7	0
GO:0051650	GO:0051650	establishment of vesicle localization	12/490	212/18866	0.00965534921008027	0.0966400871609828	0.0804650414462908	KIFAP3/SERPINA1/GBF1/PDCD6/TFG/LMAN1/RAB7A/TMED9/DYNC1H1/TMED10/KIF5B/AREG	12	0
GO:1901215	GO:1901215	negative regulation of neuron death	12/490	212/18866	0.00965534921008027	0.0966400871609828	0.0804650414462908	CSF1/ZPR1/GCLM/ADAM8/APOE/LRP1/SOD1/PSMC1/CEBPB/HIF1A/HSP90AB1/RACK1	12	0
GO:0050821	GO:0050821	protein stabilization	11/490	187/18866	0.00987807945793742	0.0986482029087979	0.0821370506675546	CLU/PFN2/CCT8/PHB/CCT3/FLOT1/CCT7/PHB2/CCT2/HSP90AB1/RPL5	11	0
GO:0051604	GO:0051604	protein maturation	15/490	293/18866	0.0099752414225129	0.0993961556028964	0.0827598154673239	C1R/SEC11C/ADAM8/PRDX4/STOML2/CPE/GLRX3/ATP6AP2/TMEM208/NAA10/SPCS2/NDUFAB1/PLAU/SERPINE1/PGK1	15	0
GO:0045582	GO:0045582	positive regulation of T cell differentiation	7/490	92/18866	0.0100496833271087	0.0999148916975795	0.0831917285852088	NKAP/DUSP10/CYLD/TNFSF9/EGR3/NFKBIZ/ADAM8	7	0
GO:0001975	GO:0001975	response to amphetamine	4/490	33/18866	0.0101324930988218	0.0999826606666481	0.0832481547854024	HPRT1/RGS2/HDAC2/SOD1	4	0
GO:0010464	GO:0010464	regulation of mesenchymal cell proliferation	4/490	33/18866	0.0101324930988218	0.0999826606666481	0.0832481547854024	MYC/STAT1/VEGFA/LMNA	4	0
GO:1902003	GO:1902003	regulation of amyloid-beta formation	4/490	33/18866	0.0101324930988218	0.0999826606666481	0.0832481547854024	CLU/IFNGR1/APOE/TMED10	4	0
GO:0032206	GO:0032206	positive regulation of telomere maintenance	5/490	51/18866	0.0101908849917842	0.0999826606666481	0.0832481547854024	CCT8/PPP1R10/CCT3/CCT7/CCT2	5	0
GO:0032873	GO:0032873	negative regulation of stress-activated MAPK cascade	5/490	51/18866	0.0101908849917842	0.0999826606666481	0.0832481547854024	DUSP10/MYC/CYLD/SERPINB3/DNAJA1	5	0
GO:0070303	GO:0070303	negative regulation of stress-activated protein kinase signaling cascade	5/490	51/18866	0.0101908849917842	0.0999826606666481	0.0832481547854024	DUSP10/MYC/CYLD/SERPINB3/DNAJA1	5	0
GO:0035690	GO:0035690	cellular response to drug	6/490	71/18866	0.0102738700650968	0.100355702342653	0.0835587589539488	EGFR/AIM2/MYC/GAS6/ANKRD1/HSP90AB1	6	0
GO:0061180	GO:0061180	mammary gland epithelium development	6/490	71/18866	0.0102738700650968	0.100355702342653	0.0835587589539488	CSF1/KDM5B/CEBPB/PHB2/HIF1A/AREG	6	0
GO:0031468	GO:0031468	nuclear envelope reassembly	3/490	18/18866	0.0106276489298642	0.102731713384318	0.0855370873325855	NSFL1C/ANKLE2/LMNA	3	0
GO:0032048	GO:0032048	cardiolipin metabolic process	3/490	18/18866	0.0106276489298642	0.102731713384318	0.0855370873325855	HADHB/STOML2/PHB2	3	0
GO:0071318	GO:0071318	cellular response to ATP	3/490	18/18866	0.0106276489298642	0.102731713384318	0.0855370873325855	SOD1/PTGS2/HSP90B1	3	0
GO:0045185	GO:0045185	maintenance of protein location	7/490	93/18866	0.0106321800142373	0.102731713384318	0.0855370873325855	FBN2/ARL2BP/GOPC/OS9/SKP1/YWHAB/NFKBIA	7	0
GO:0061097	GO:0061097	regulation of protein tyrosine kinase activity	7/490	93/18866	0.0106321800142373	0.102731713384318	0.0855370873325855	SH3BP5/GAS6/NEDD9/SHC1/PTPN1/RACK1/AREG	7	0
GO:0009895	GO:0009895	negative regulation of catabolic process	16/490	323/18866	0.0106750998055864	0.10292364045818	0.0856968907889632	RNF5/MAP1A/EGFR/RRAGA/HCAR2/APOC1/ERLEC1/PHB/GABARAPL2/SLIRP/OS9/SNX3/CTSA/HSP90AB1/YBX3/RPL5	16	0
GO:0072655	GO:0072655	establishment of protein localization to mitochondrion	9/490	140/18866	0.0109568182871908	0.105318809359088	0.0876911704977688	TOMM40/OXA1L/HUWE1/DDIT3/LMAN1/FIS1/TOMM20/DNAJA1/YWHAB	9	0
GO:0051235	GO:0051235	maintenance of location	16/490	324/18866	0.0109707093082383	0.105318809359088	0.0876911704977688	C3/ZC3H12A/CEMIP/FBN2/ARL2BP/GOPC/DDIT3/APOE/S100A9/OS9/SKP1/S100A8/HSP90B1/YWHAB/GSTO1/NFKBIA	16	0
GO:0048260	GO:0048260	positive regulation of receptor-mediated endocytosis	5/490	52/18866	0.0110406206002411	0.105762511501022	0.0880606084017422	C3/CLU/VEGFA/CD63/SERPINE1	5	0
GO:1905954	GO:1905954	positive regulation of lipid localization	7/490	94/18866	0.011238828588097	0.107106572226233	0.0891797081991201	C3/ACSL5/ZC3H12A/APOE/LRP1/PRELID1/NFKBIA	7	0
GO:0032212	GO:0032212	positive regulation of telomere maintenance via telomerase	4/490	34/18866	0.0112529082379264	0.107106572226233	0.0891797081991201	CCT8/CCT3/CCT7/CCT2	4	0
GO:0042311	GO:0042311	vasodilation	4/490	34/18866	0.0112529082379264	0.107106572226233	0.0891797081991201	RGS2/ITGA1/APOE/SOD1	4	0
GO:0060249	GO:0060249	anatomical structure homeostasis	21/490	469/18866	0.0113799988288912	0.108085776111001	0.0899950187341879	CSF1/MAP1A/EGFR/IL20RA/MYC/SIGLEC15/ADAM8/CCT8/PPP1R10/ATP2B1/FOXC1/CCT3/SOD1/PTGS2/VEGFA/CCT7/XRCC6/CCT2/HIF1A/PRDX1/HSP90AB1	21	0
GO:0010821	GO:0010821	regulation of mitochondrion organization	11/490	191/18866	0.0114539502809635	0.108557184828495	0.0903875258511164	CLU/TNFSF10/HUWE1/MMP9/SLC25A5/LMAN1/PRELID1/FIS1/LMNA/HIF1A/YWHAB	11	0
GO:0002697	GO:0002697	regulation of immune effector process	21/490	470/18866	0.0116342715933898	0.110032602527313	0.0916159968694453	C3/TSPAN6/C1S/C1R/PQBP1/ZC3H12A/CLU/AIM2/DUSP10/HTRA1/STAT1/CD47/NFKBIZ/CFH/PHB/SERPINB4/HLA-B/TGFB1/PCBP2/HLA-A/LGALS3	21	0
GO:0006487	GO:0006487	protein N-linked glycosylation	6/490	73/18866	0.011697257349761	0.110161512255977	0.0917233304508243	ALG3/FUT8/LMAN1/DDOST/DAD1/RPN2	6	0
GO:0090114	GO:0090114	COPII-coated vesicle budding	6/490	73/18866	0.011697257349761	0.110161512255977	0.0917233304508243	SERPINA1/PDCD6/TFG/LMAN1/TMED10/AREG	6	0
GO:0043392	GO:0043392	negative regulation of DNA binding	5/490	53/18866	0.0119374370293908	0.112186776629896	0.0934096180626679	DDIT3/HDAC2/CPNE1/ID1/NFKBIA	5	0
GO:0034250	GO:0034250	positive regulation of cellular amide metabolic process	10/490	167/18866	0.0120720063642977	0.113213101702154	0.094264162919804	CLU/UQCC2/IFNGR1/TNFRSF1A/RPS4X/NPM1/SERP1/RACK1/YBX3/RPL5	10	0
GO:0048608	GO:0048608	reproductive structure development	20/490	443/18866	0.0122637006134893	0.114671213964717	0.0954782249833556	MGST1/HSD17B4/EGFR/KDM5B/TNFSF10/HTRA1/FOSL1/PRDX4/PRDX3/TIPARP/RHOBTB3/FOXC1/SOD1/CEBPB/PTGS2/VEGFA/CITED2/HIF1A/HSP90AB1/YBX3	20	0
GO:0019184	GO:0019184	nonribosomal peptide biosynthetic process	3/490	19/18866	0.0123807864418917	0.114671213964717	0.0954782249833556	HAGH/GGT5/GCLM	3	0
GO:0032930	GO:0032930	positive regulation of superoxide anion generation	3/490	19/18866	0.0123807864418917	0.114671213964717	0.0954782249833556	EGFR/SOD1/TGFB1	3	0
GO:0002183	GO:0002183	cytoplasmic translational initiation	4/490	35/18866	0.0124500377443746	0.114671213964717	0.0954782249833556	EIF3B/MCTS1/EIF5/EIF3I	4	0
GO:0019362	GO:0019362	pyridine nucleotide metabolic process	4/490	35/18866	0.0124500377443746	0.114671213964717	0.0954782249833556	NAXE/NNMT/KYNU/PTGS2	4	0
GO:0046496	GO:0046496	nicotinamide nucleotide metabolic process	4/490	35/18866	0.0124500377443746	0.114671213964717	0.0954782249833556	NAXE/NNMT/KYNU/PTGS2	4	0
GO:0070536	GO:0070536	protein K63-linked deubiquitination	4/490	35/18866	0.0124500377443746	0.114671213964717	0.0954782249833556	OTUD5/CYLD/PSMD14/VCP	4	0
GO:1901223	GO:1901223	negative regulation of NIK/NF-kappaB signaling	4/490	35/18866	0.0124500377443746	0.114671213964717	0.0954782249833556	TSPAN6/ZC3H12A/CYLD/CPNE1	4	0
GO:1903051	GO:1903051	negative regulation of proteolysis involved in cellular protein catabolic process	6/490	74/18866	0.0124586780405214	0.114671213964717	0.0954782249833556	MAP1A/ERLEC1/GABARAPL2/OS9/HSP90AB1/RPL5	6	0
GO:0010632	GO:0010632	regulation of epithelial cell migration	15/490	301/18866	0.012529278063759	0.115083739252305	0.0958217042303076	ZC3H12A/DUSP10/SRPX2/AAMP/PDCD6/PFN2/MMP9/APOE/PTGS2/VEGFA/ITGA3/GLUL/TGFB1/HIF1A/SPARC	15	0
GO:0046390	GO:0046390	ribose phosphate biosynthetic process	11/490	194/18866	0.0127567242385429	0.116932273102373	0.097360841427202	SLC35B2/NUDT2/HPRT1/AK3/G6PD/SLC26A2/ACSL5/AK2/STOML2/VCP/TGFB1	11	0
GO:0070585	GO:0070585	protein localization to mitochondrion	9/490	144/18866	0.0130041776377816	0.118470712193994	0.0986417856906702	TOMM40/OXA1L/HUWE1/DDIT3/LMAN1/FIS1/TOMM20/DNAJA1/YWHAB	9	0
GO:0106106	GO:0106106	cold-induced thermogenesis	9/490	144/18866	0.0130041776377816	0.118470712193994	0.0986417856906702	ACOT13/RHEB/PLAC8/DDIT3/CEBPB/ID1/DYNC1H1/VEGFA/G0S2	9	0
GO:0120161	GO:0120161	regulation of cold-induced thermogenesis	9/490	144/18866	0.0130041776377816	0.118470712193994	0.0986417856906702	ACOT13/RHEB/PLAC8/DDIT3/CEBPB/ID1/DYNC1H1/VEGFA/G0S2	9	0
GO:1905475	GO:1905475	regulation of protein localization to membrane	11/490	195/18866	0.0132150756437271	0.120146838439099	0.10003737184693	EGFR/CEMIP/GOPC/LRP1/FIS1/ITGA3/TGFB1/KIF5B/RACK1/YWHAB/LGALS3	11	0
GO:0048844	GO:0048844	artery morphogenesis	6/490	75/18866	0.0132542421878279	0.120258002289561	0.100129929750151	APOE/FOXC1/LRP1/EFNB2/COL3A1/VEGFA	6	0
GO:0033135	GO:0033135	regulation of peptidyl-serine phosphorylation	9/490	145/18866	0.0135576657444788	0.122761500777593	0.102214407481061	EGFR/PFN2/PWP1/GAS6/PTGS2/VEGFA/TGFB1/HSP90AB1/RACK1	9	0
GO:0031331	GO:0031331	positive regulation of cellular catabolic process	18/490	390/18866	0.0138394769572665	0.125059565055137	0.104127835363537	ZC3H12A/CLU/PLK3/UQCC2/HUWE1/ADAM8/APOE/PTPN1/LRP1/VCP/PSMC1/BCAP31/PSMC4/MTDH/PHB2/PTTG1IP/HIF1A/RACK1	18	0
GO:0032781	GO:0032781	positive regulation of ATPase activity	5/490	55/18866	0.0138767627286015	0.125143169334297	0.104197446453358	PFN2/AHSA1/SSBP1/GABARAPL2/DNAJA1	5	0
GO:0008406	GO:0008406	gonad development	12/490	223/18866	0.0139895963596185	0.125906367236566	0.104832904808601	MGST1/HSD17B4/TNFSF10/PRDX4/TIPARP/RHOBTB3/FOXC1/SOD1/CEBPB/VEGFA/CITED2/YBX3	12	0
GO:1905952	GO:1905952	regulation of lipid localization	10/490	171/18866	0.0140657654171235	0.126111014179638	0.105003299157777	C3/NAXE/ACSL5/ZC3H12A/KDM5B/APOC1/APOE/LRP1/PRELID1/NFKBIA	10	0
GO:0060193	GO:0060193	positive regulation of lipase activity	6/490	76/18866	0.0140846773226991	0.126111014179638	0.105003299157777	EGFR/PHB/ARL1/ABL2/ARF4/PHB2	6	0
GO:0001911	GO:0001911	negative regulation of leukocyte mediated cytotoxicity	3/490	20/18866	0.0142895454882547	0.126111014179638	0.105003299157777	SERPINB4/HLA-B/HLA-A	3	0
GO:0010875	GO:0010875	positive regulation of cholesterol efflux	3/490	20/18866	0.0142895454882547	0.126111014179638	0.105003299157777	APOE/LRP1/NFKBIA	3	0
GO:0045056	GO:0045056	transcytosis	3/490	20/18866	0.0142895454882547	0.126111014179638	0.105003299157777	LRPAP1/FCGRT/LRP1	3	0
GO:0046931	GO:0046931	pore complex assembly	3/490	20/18866	0.0142895454882547	0.126111014179638	0.105003299157777	PDZD11/CCT8/CCT3	3	0
GO:0051412	GO:0051412	response to corticosterone	3/490	20/18866	0.0142895454882547	0.126111014179638	0.105003299157777	MAOB/FOSL1/ATP2B1	3	0
GO:0071243	GO:0071243	cellular response to arsenic-containing substance	3/490	20/18866	0.0142895454882547	0.126111014179638	0.105003299157777	ZC3H12A/VCP/GSTO1	3	0
GO:0071636	GO:0071636	positive regulation of transforming growth factor beta production	3/490	20/18866	0.0142895454882547	0.126111014179638	0.105003299157777	LUM/ATP6AP2/PTGS2	3	0
GO:0043491	GO:0043491	protein kinase B signaling	14/490	278/18866	0.0142948416610432	0.126111014179638	0.105003299157777	EGFR/PDCD6/PLK3/ADAM8/GAS6/PHB/DDIT3/CPNE1/MTDH/MYDGF/TGFB1/HSP90AB1/RACK1/AREG	14	0
GO:0021782	GO:0021782	glial cell development	8/490	122/18866	0.014339325487233	0.126253942751495	0.105122305191362	EGFR/CLU/CD9/IFNGR1/LRP1/SOD1/S100A9/S100A8	8	0
GO:0071560	GO:0071560	cellular response to transforming growth factor beta stimulus	13/490	252/18866	0.0149063436502799	0.130028665497731	0.108265237189324	VASN/BAMBI/FUT8/FBN2/HTRA1/HDAC2/COL3A1/ID1/ANKRD1/CITED2/ITGA3/TGFB1/HSP90AB1	13	0
GO:0070228	GO:0070228	regulation of lymphocyte apoptotic process	5/490	56/18866	0.0149214080015318	0.130028665497731	0.108265237189324	ADAM8/TSC22D3/PRELID1/HIF1A/LGALS3	5	0
GO:0090183	GO:0090183	regulation of kidney development	5/490	56/18866	0.0149214080015318	0.130028665497731	0.108265237189324	MYC/STAT1/MAGED1/MMP9/VEGFA	5	0
GO:0030500	GO:0030500	regulation of bone mineralization	6/490	77/18866	0.0149506967546717	0.130028665497731	0.108265237189324	FAM20C/FBN2/ANKH/ATP2B1/TGFB1/HIF1A	6	0
GO:0150076	GO:0150076	neuroinflammatory response	6/490	77/18866	0.0149506967546717	0.130028665497731	0.108265237189324	EGFR/CLU/IFNGR1/MMP9/LRP1/PTGS2	6	0
GO:0044282	GO:0044282	small molecule catabolic process	20/490	452/18866	0.0149660526278663	0.130028665497731	0.108265237189324	HSD17B4/ALDH2/HPRT1/HAGH/ECI2/CEMIP/HSD17B10/FUT8/GUSB/HADHB/KYNU/NUDT5/AIG1/ACADVL/APOE/ECH1/CDA/GLUL/TGFB1/PGK1	20	0
GO:0007173	GO:0007173	epidermal growth factor receptor signaling pathway	8/490	123/18866	0.0150010669201011	0.130028665497731	0.108265237189324	EGFR/ITGA1/MMP9/SHC1/RAB7A/ARF4/TGFB1/AREG	8	0
GO:1904375	GO:1904375	regulation of protein localization to cell periphery	8/490	123/18866	0.0150010669201011	0.130028665497731	0.108265237189324	EGFR/GOPC/LRP1/ITGA3/TGFB1/KIF5B/RACK1/LGALS3	8	0
GO:0009167	GO:0009167	purine ribonucleoside monophosphate metabolic process	4/490	37/18866	0.0150812187908537	0.130217718921414	0.108422647970079	NUDT2/HPRT1/AK3/AK2	4	0
GO:1904358	GO:1904358	positive regulation of telomere maintenance via telomere lengthening	4/490	37/18866	0.0150812187908537	0.130217718921414	0.108422647970079	CCT8/CCT3/CCT7/CCT2	4	0
GO:0009152	GO:0009152	purine ribonucleotide biosynthetic process	10/490	173/18866	0.0151504492267617	0.130562944687769	0.108710091891273	SLC35B2/NUDT2/HPRT1/AK3/SLC26A2/ACSL5/AK2/STOML2/VCP/TGFB1	10	0
GO:0051896	GO:0051896	regulation of protein kinase B signaling	13/490	253/18866	0.0153564961188713	0.132083619796997	0.109976245402565	EGFR/PDCD6/ADAM8/GAS6/PHB/DDIT3/CPNE1/MTDH/MYDGF/TGFB1/HSP90AB1/RACK1/AREG	13	0
GO:0009896	GO:0009896	positive regulation of catabolic process	20/490	454/18866	0.0156259463222126	0.13413119839671	0.111681112417181	ZC3H12A/CLU/PLK3/UQCC2/HUWE1/ADAM8/TIPARP/APOE/PTPN1/LRP1/VCP/PSMC1/BCAP31/RAB7A/PSMC4/MTDH/PHB2/PTTG1IP/HIF1A/RACK1	20	0
GO:0022612	GO:0022612	gland morphogenesis	8/490	124/18866	0.015684696586712	0.13413119839671	0.111681112417181	CSF1/EGFR/KDM5B/CEBPB/TGM2/PHB2/TGFB1/AREG	8	0
GO:0051101	GO:0051101	regulation of DNA binding	8/490	124/18866	0.015684696586712	0.13413119839671	0.111681112417181	MMP9/DDIT3/HDAC2/FOXC1/CPNE1/ID1/TGFB1/NFKBIA	8	0
GO:0006364	GO:0006364	rRNA processing	12/490	227/18866	0.0158875212667236	0.135419864762752	0.112754089435313	BMS1/KRR1/FAM207A/BUD23/NOP56/GTF2H5/RSL1D1/TRMT112/RPS6/RPL10A/RPS14/RPL5	12	0
GO:0043524	GO:0043524	negative regulation of neuron apoptotic process	9/490	149/18866	0.0159473292395472	0.135419864762752	0.112754089435313	ZPR1/GCLM/ADAM8/APOE/LRP1/SOD1/CEBPB/HIF1A/HSP90AB1	9	0
GO:0051090	GO:0051090	regulation of DNA-binding transcription factor activity	20/490	455/18866	0.0159643649666	0.135419864762752	0.112754089435313	ZC3H12A/CLU/AIM2/CYLD/FOSL1/ADAM8/GAS6/PRDX3/DDIT3/HDAC2/S100A9/ID1/VEGFA/FLOT1/BHLHE40/MTDH/NPM1/PHB2/S100A8/NFKBIA	20	0
GO:0002090	GO:0002090	regulation of receptor internalization	5/490	57/18866	0.0160174033590351	0.135419864762752	0.112754089435313	LRPAP1/EFNB2/VEGFA/FLOT1/CD63	5	0
GO:0060760	GO:0060760	positive regulation of response to cytokine stimulus	5/490	57/18866	0.0160174033590351	0.135419864762752	0.112754089435313	CSF1/PARP14/GAS6/CPNE1/HIF1A	5	0
GO:1905517	GO:1905517	macrophage migration	5/490	57/18866	0.0160174033590351	0.135419864762752	0.112754089435313	CSF1/CD9/SAA1/CKLF/LGALS3	5	0
GO:0002221	GO:0002221	pattern recognition receptor signaling pathway	11/490	201/18866	0.0162321950913202	0.136976406214846	0.114050106193317	TSPAN6/CYLD/PJA2/PHB/UBE2D2/S100A9/FLOT1/PHB2/S100A8/HSP90B1/NFKBIA	11	0
GO:0090201	GO:0090201	negative regulation of release of cytochrome c from mitochondria	3/490	21/18866	0.0163555841013514	0.13775722156308	0.114700233290708	CLU/PRELID1/LMNA	3	0
GO:0000462	GO:0000462	maturation of SSU-rRNA from tricistronic rRNA transcript (SSU-rRNA, 5.8S rRNA, LSU-rRNA)	4/490	38/18866	0.0165183675831849	0.137828024095958	0.114759185314758	BMS1/FAM207A/GTF2H5/RPS14	4	0
GO:0010742	GO:0010742	macrophage derived foam cell differentiation	4/490	38/18866	0.0165183675831849	0.137828024095958	0.114759185314758	CSF1/STAT1/TGFB1/NFKBIA	4	0
GO:0071276	GO:0071276	cellular response to cadmium ion	4/490	38/18866	0.0165183675831849	0.137828024095958	0.114759185314758	EGFR/MT1X/MMP9/SOD1	4	0
GO:0090077	GO:0090077	foam cell differentiation	4/490	38/18866	0.0165183675831849	0.137828024095958	0.114759185314758	CSF1/STAT1/TGFB1/NFKBIA	4	0
GO:2000144	GO:2000144	positive regulation of DNA-templated transcription, initiation	4/490	38/18866	0.0165183675831849	0.137828024095958	0.114759185314758	FOSL1/PSMC6/PSMC5/PSMC4	4	0
GO:0048872	GO:0048872	homeostasis of number of cells	13/490	256/18866	0.0167693466859017	0.138816064974265	0.115581853759699	CSF1/G6PD/HCAR2/CYLD/STAT1/SOD1/PRMT1/TSC22D3/VEGFA/TMEM14C/HIF1A/PRDX1/RPS14	13	0
GO:0007179	GO:0007179	transforming growth factor beta receptor signaling pathway	11/490	202/18866	0.0167814122654116	0.138816064974265	0.115581853759699	VASN/BAMBI/FUT8/FBN2/HTRA1/COL3A1/ID1/CITED2/ITGA3/TGFB1/HSP90AB1	11	0
GO:0006809	GO:0006809	nitric oxide biosynthetic process	6/490	79/18866	0.0167922659243063	0.138816064974265	0.115581853759699	ZC3H12A/CLU/GLA/CD47/PTGS2/HSP90AB1	6	0
GO:0043407	GO:0043407	negative regulation of MAP kinase activity	6/490	79/18866	0.0167922659243063	0.138816064974265	0.115581853759699	DUSP10/RGS2/APOE/PTPN1/SERPINB3/DNAJA1	6	0
GO:0043462	GO:0043462	regulation of ATPase activity	6/490	79/18866	0.0167922659243063	0.138816064974265	0.115581853759699	OXA1L/PFN2/AHSA1/SSBP1/GABARAPL2/DNAJA1	6	0
GO:0045137	GO:0045137	development of primary sexual characteristics	12/490	229/18866	0.0169065512621882	0.139245101170495	0.115939080417142	MGST1/HSD17B4/TNFSF10/PRDX4/TIPARP/RHOBTB3/FOXC1/SOD1/CEBPB/VEGFA/CITED2/YBX3	12	0
GO:0051648	GO:0051648	vesicle localization	12/490	229/18866	0.0169065512621882	0.139245101170495	0.115939080417142	KIFAP3/SERPINA1/GBF1/PDCD6/TFG/LMAN1/RAB7A/TMED9/DYNC1H1/TMED10/KIF5B/AREG	12	0
GO:0007030	GO:0007030	Golgi organization	9/490	151/18866	0.0172517823143163	0.141646414205094	0.117938475890913	GBF1/PLK3/HUWE1/NSFL1C/ARL1/LMAN1/TMED9/LMAN2/TMED10	9	0
GO:0031334	GO:0031334	positive regulation of protein-containing complex assembly	13/490	257/18866	0.017261570189868	0.141646414205094	0.117938475890913	CORO1B/ABI2/CLU/PFN2/PSMC6/GTF2H5/PSMC5/VCP/VEGFA/PSMC4/TGFB1/RACK1/LGALS3	13	0
GO:0010001	GO:0010001	glial cell differentiation	12/490	230/18866	0.0174341670881357	0.142800223635665	0.11889916752913	EGFR/CLU/DUSP10/CD9/RHEB/IFNGR1/HDAC2/LRP1/SOD1/S100A9/TGFB1/S100A8	12	0
GO:0071559	GO:0071559	response to transforming growth factor beta	13/490	258/18866	0.0177646675762538	0.144747352233707	0.120520397268728	VASN/BAMBI/FUT8/FBN2/HTRA1/HDAC2/COL3A1/ID1/ANKRD1/CITED2/ITGA3/TGFB1/HSP90AB1	13	0
GO:0009988	GO:0009988	cell-cell recognition	6/490	80/18866	0.0177691642079013	0.144747352233707	0.120520397268728	CD9/CCT8/CCT3/CCT7/CCT2/LGALS3	6	0
GO:0032204	GO:0032204	regulation of telomere maintenance	6/490	80/18866	0.0177691642079013	0.144747352233707	0.120520397268728	MYC/CCT8/PPP1R10/CCT3/CCT7/CCT2	6	0
GO:0017015	GO:0017015	regulation of transforming growth factor beta receptor signaling pathway	8/490	127/18866	0.0178706900184987	0.144795596267512	0.120560566501741	VASN/BAMBI/FBN2/HTRA1/CITED2/ITGA3/TGFB1/HSP90AB1	8	0
GO:0030593	GO:0030593	neutrophil chemotaxis	7/490	103/18866	0.0178723955070339	0.144795596267512	0.120560566501741	GBF1/ITGA1/SAA1/S100A9/CKLF/S100A8/LGALS3	7	0
GO:0034766	GO:0034766	negative regulation of ion transmembrane transport	7/490	103/18866	0.0178723955070339	0.144795596267512	0.120560566501741	GEM/RGS2/GOPC/RRAD/MMP9/ISCU/GSTO1	7	0
GO:0001649	GO:0001649	osteoblast differentiation	12/490	231/18866	0.0179740714610088	0.14508743417948	0.120803558311579	FAM20C/HSD17B4/SNRNP200/FBN2/ITGA11/PHB/RUNX2/RSL1D1/COL6A1/CEBPB/ID1/AREG	12	0
GO:0006778	GO:0006778	porphyrin-containing compound metabolic process	4/490	39/18866	0.0180384242763466	0.14508743417948	0.120803558311579	BLVRA/PGRMC1/TMEM14C/BLVRB	4	0
GO:0034205	GO:0034205	amyloid-beta formation	4/490	39/18866	0.0180384242763466	0.14508743417948	0.120803558311579	CLU/IFNGR1/APOE/TMED10	4	0
GO:0046329	GO:0046329	negative regulation of JNK cascade	4/490	39/18866	0.0180384242763466	0.14508743417948	0.120803558311579	DUSP10/CYLD/SERPINB3/DNAJA1	4	0
GO:0051897	GO:0051897	positive regulation of protein kinase B signaling	10/490	178/18866	0.0181337702065286	0.145591996766086	0.121223670199267	EGFR/ADAM8/GAS6/PHB/CPNE1/MTDH/MYDGF/TGFB1/HSP90AB1/AREG	10	0
GO:0042306	GO:0042306	regulation of protein import into nucleus	5/490	59/18866	0.0183672955091235	0.146675504745487	0.12212582702705	ZPR1/ZC3H12A/PTGS2/TGFB1/HSP90AB1	5	0
GO:0098930	GO:0098930	axonal transport	5/490	59/18866	0.0183672955091235	0.146675504745487	0.12212582702705	MAP1A/SOD1/DYNC1H1/HIF1A/KIF5B	5	0
GO:1901799	GO:1901799	negative regulation of proteasomal protein catabolic process	5/490	59/18866	0.0183672955091235	0.146675504745487	0.12212582702705	MAP1A/ERLEC1/GABARAPL2/OS9/HSP90AB1	5	0
GO:0072503	GO:0072503	cellular divalent inorganic cation homeostasis	21/490	492/18866	0.0184742700627054	0.146799145051103	0.122228773150218	PTGER2/FPR1/CEMIP/MT1X/STOML2/SAA1/DDIT3/APOE/ATP2B1/LRP1/ANXA7/ABL2/BCAP31/S100A9/TPT1/GTF2I/TGM2/FIS1/S100A8/HSP90B1/GSTO1	21	0
GO:0006622	GO:0006622	protein targeting to lysosome	3/490	22/18866	0.0185800889233586	0.146799145051103	0.122228773150218	CLU/M6PR/RAB7A	3	0
GO:0032928	GO:0032928	regulation of superoxide anion generation	3/490	22/18866	0.0185800889233586	0.146799145051103	0.122228773150218	EGFR/SOD1/TGFB1	3	0
GO:0035024	GO:0035024	negative regulation of Rho protein signal transduction	3/490	22/18866	0.0185800889233586	0.146799145051103	0.122228773150218	HEG1/ABL2/ITGA3	3	0
GO:0050765	GO:0050765	negative regulation of phagocytosis	3/490	22/18866	0.0185800889233586	0.146799145051103	0.122228773150218	CD47/SNX3/RACK1	3	0
GO:0071359	GO:0071359	cellular response to dsRNA	3/490	22/18866	0.0185800889233586	0.146799145051103	0.122228773150218	PQBP1/FLOT1/NPM1	3	0
GO:0045765	GO:0045765	regulation of angiogenesis	18/490	403/18866	0.0186614606436882	0.147181555324071	0.122547177855427	C3/NAXE/ZC3H12A/SRPX2/PDCD6/STAT1/FOXC1/ID1/PTGS2/VEGFA/GTF2I/MTDH/MYDGF/GLUL/HIF1A/SERPINE1/PGK1/SPARC	18	0
GO:0018108	GO:0018108	peptidyl-tyrosine phosphorylation	17/490	374/18866	0.0187964927103496	0.147817187904696	0.123076422017422	SH3BP5/EGFR/ABI2/PARP14/ARL2BP/GAS6/EPHB6/NEDD9/SHC1/HDAC2/PTPN1/TNFRSF1A/ABL2/VEGFA/TGFB1/RACK1/AREG	17	0
GO:0071902	GO:0071902	positive regulation of protein serine/threonine kinase activity	16/490	345/18866	0.0188082801814219	0.147817187904696	0.123076422017422	FPR1/EGFR/CEMIP/MAGED1/AVPI1/ADAM8/CCND3/ITGA1/SAA1/SHC1/PTPN1/SYAP1/SOD1/VEGFA/TGFB1/HSP90AB1	16	0
GO:0002683	GO:0002683	negative regulation of immune system process	20/490	463/18866	0.0188833752970508	0.14814655066087	0.123350657985175	TSPAN6/CDC73/ZC3H12A/PARP14/DUSP10/MYC/HTRA1/CD47/HMGB3/SERPINB4/PRMT1/COL3A1/CEBPB/TSC22D3/HLA-B/TGFB1/PCBP2/HLA-A/LGALS3/NFKBIA	20	0
GO:0034101	GO:0034101	erythrocyte homeostasis	8/490	129/18866	0.0194443083735273	0.151020782554988	0.125743817959268	G6PD/STAT1/PRMT1/VEGFA/TMEM14C/HIF1A/PRDX1/RPS14	8	0
GO:1901657	GO:1901657	glycosyl compound metabolic process	8/490	129/18866	0.0194443083735273	0.151020782554988	0.125743817959268	HPRT1/AK3/FUCA2/GLA/GUSB/AKR7A2/CDA/ERH	8	0
GO:1903844	GO:1903844	regulation of cellular response to transforming growth factor beta stimulus	8/490	129/18866	0.0194443083735273	0.151020782554988	0.125743817959268	VASN/BAMBI/FBN2/HTRA1/CITED2/ITGA3/TGFB1/HSP90AB1	8	0
GO:0035036	GO:0035036	sperm-egg recognition	5/490	60/18866	0.019623016496587	0.151020782554988	0.125743817959268	CD9/CCT8/CCT3/CCT7/CCT2	5	0
GO:0097755	GO:0097755	positive regulation of blood vessel diameter	5/490	60/18866	0.019623016496587	0.151020782554988	0.125743817959268	EGFR/RGS2/ITGA1/APOE/SOD1	5	0
GO:0006284	GO:0006284	base-excision repair	4/490	40/18866	0.0196426437374071	0.151020782554988	0.125743817959268	MBD4/HUWE1/MPG/HMGA1	4	0
GO:0009126	GO:0009126	purine nucleoside monophosphate metabolic process	4/490	40/18866	0.0196426437374071	0.151020782554988	0.125743817959268	NUDT2/HPRT1/AK3/AK2	4	0
GO:0030501	GO:0030501	positive regulation of bone mineralization	4/490	40/18866	0.0196426437374071	0.151020782554988	0.125743817959268	FAM20C/FBN2/ATP2B1/TGFB1	4	0
GO:0050691	GO:0050691	regulation of defense response to virus by host	4/490	40/18866	0.0196426437374071	0.151020782554988	0.125743817959268	PQBP1/ZC3H12A/AIM2/STAT1	4	0
GO:1902991	GO:1902991	regulation of amyloid precursor protein catabolic process	4/490	40/18866	0.0196426437374071	0.151020782554988	0.125743817959268	CLU/IFNGR1/APOE/TMED10	4	0
GO:0030301	GO:0030301	cholesterol transport	7/490	105/18866	0.0196557066900645	0.151020782554988	0.125743817959268	NAXE/CLU/APOC1/APOE/LRP1/NPC2/NFKBIA	7	0
GO:0062014	GO:0062014	negative regulation of small molecule metabolic process	7/490	105/18866	0.0196557066900645	0.151020782554988	0.125743817959268	APOC1/ACADVL/APOE/SOD1/CDA/FAM3C/TGFB1	7	0
GO:0034284	GO:0034284	response to monosaccharide	11/490	207/18866	0.0197380519884698	0.151392893602284	0.12605364726223	HMGN3/GCLM/GAS6/LRP1/PTGS2/FIS1/GLUL/HIF1A/KIF5B/RACK1/SPARC	11	0
GO:1990845	GO:1990845	adaptive thermogenesis	9/490	155/18866	0.0200916834613767	0.153840951923817	0.128091964073523	ACOT13/RHEB/PLAC8/DDIT3/CEBPB/ID1/DYNC1H1/VEGFA/G0S2	9	0
GO:0018212	GO:0018212	peptidyl-tyrosine modification	17/490	377/18866	0.02013642429703	0.153919517229353	0.128157379583297	SH3BP5/EGFR/ABI2/PARP14/ARL2BP/GAS6/EPHB6/NEDD9/SHC1/HDAC2/PTPN1/TNFRSF1A/ABL2/VEGFA/TGFB1/RACK1/AREG	17	0
GO:0045444	GO:0045444	fat cell differentiation	12/490	235/18866	0.0202598713169596	0.154598402664799	0.128722637193314	ZC3H12A/DUSP10/PSMB8/CCDC71L/NR4A1/RGS2/PLAC8/DDIT3/SYAP1/CEBPB/PTGS2/TGFB1	12	0
GO:0045637	GO:0045637	regulation of myeloid cell differentiation	13/490	263/18866	0.0204482151794742	0.155769338841592	0.129697589004353	CSF1/CDC73/PITHD1/MYC/SIGLEC15/STAT1/HMGB3/PRMT1/CEBPB/TGFB1/HIF1A/LGALS3/NFKBIA	13	0
GO:2000379	GO:2000379	positive regulation of reactive oxygen species metabolic process	7/490	106/18866	0.0205924139017552	0.15623109940798	0.130082062820595	ZC3H12A/EGFR/CLU/SOD1/PTGS2/TGFB1/HSP90AB1	7	0
GO:2001252	GO:2001252	positive regulation of chromosome organization	10/490	182/18866	0.0208154677552398	0.15623109940798	0.130082062820595	NELFE/ANAPC5/CCT8/PPP1R10/SSBP1/CCT3/VEGFA/CCT7/LMNA/CCT2	10	0
GO:0001890	GO:0001890	placenta development	9/490	156/18866	0.020851455810325	0.15623109940798	0.130082062820595	EGFR/HTRA1/FOSL1/PRDX3/SOD1/CEBPB/PTGS2/HIF1A/HSP90AB1	9	0
GO:0048644	GO:0048644	muscle organ morphogenesis	6/490	83/18866	0.0209320441833492	0.15623109940798	0.130082062820595	HEG1/FOXC1/COL3A1/ANKRD1/TGFB1/SERP1	6	0
GO:0006027	GO:0006027	glycosaminoglycan catabolic process	5/490	61/18866	0.0209337340607754	0.15623109940798	0.130082062820595	CEMIP/GUSB/LUM/IDS/TGFB1	5	0
GO:0042267	GO:0042267	natural killer cell mediated cytotoxicity	5/490	61/18866	0.0209337340607754	0.15623109940798	0.130082062820595	ULBP2/SERPINB4/HLA-B/PRDX1/HLA-A	5	0
GO:0000715	GO:0000715	nucleotide-excision repair, DNA damage recognition	3/490	23/18866	0.0209638056777286	0.15623109940798	0.130082062820595	COPS3/COPS4/COPS6	3	0
GO:0031639	GO:0031639	plasminogen activation	3/490	23/18866	0.0209638056777286	0.15623109940798	0.130082062820595	PLAU/SERPINE1/PGK1	3	0
GO:0051220	GO:0051220	cytoplasmic sequestering of protein	3/490	23/18866	0.0209638056777286	0.15623109940798	0.130082062820595	GOPC/YWHAB/NFKBIA	3	0
GO:0070584	GO:0070584	mitochondrion morphogenesis	3/490	23/18866	0.0209638056777286	0.15623109940798	0.130082062820595	SSBP1/SLIRP/FIS1	3	0
GO:0071218	GO:0071218	cellular response to misfolded protein	3/490	23/18866	0.0209638056777286	0.15623109940798	0.130082062820595	RNF5/SDF2L1/VCP	3	0
GO:0072677	GO:0072677	eosinophil migration	3/490	23/18866	0.0209638056777286	0.15623109940798	0.130082062820595	HRH1/ADAM8/LGALS3	3	0
GO:1903798	GO:1903798	regulation of production of miRNAs involved in gene silencing by miRNA	3/490	23/18866	0.0209638056777286	0.15623109940798	0.130082062820595	ZC3H12A/EGFR/TGFB1	3	0
GO:1901998	GO:1901998	toxin transport	4/490	41/18866	0.0213321636891615	0.158421755041258	0.131906059481862	CCT8/CCT3/CCT7/CCT2	4	0
GO:2000008	GO:2000008	regulation of protein localization to cell surface	4/490	41/18866	0.0213321636891615	0.158421755041258	0.131906059481862	MAP1A/GBF1/GOPC/HSP90AB1	4	0
GO:0022407	GO:0022407	regulation of cell-cell adhesion	19/490	439/18866	0.0213642241341481	0.158421755041258	0.131906059481862	KIFAP3/ZC3H12A/NKAP/DUSP10/CYLD/TNFSF9/CD47/EGR3/NFKBIZ/CD9/ADAM8/EFNB2/CEBPB/VEGFA/FLOT1/CITED2/TGFB1/HLA-A/LGALS3	19	0
GO:0032872	GO:0032872	regulation of stress-activated MAPK cascade	12/490	237/18866	0.0214807687842451	0.159021810701277	0.13240568137762	ZC3H12A/EGFR/DUSP10/MYC/CYLD/PJA2/PTPN1/PRMT1/VEGFA/PRDX1/SERPINB3/DNAJA1	12	0
GO:0043433	GO:0043433	negative regulation of DNA-binding transcription factor activity	10/490	183/18866	0.021528809352948	0.159113584356887	0.132482094502021	ZC3H12A/AIM2/CYLD/GAS6/DDIT3/HDAC2/ID1/BHLHE40/PHB2/NFKBIA	10	0
GO:0043271	GO:0043271	negative regulation of ion transport	9/490	157/18866	0.0216317087691565	0.1596098313149	0.132895282581804	MAOB/GEM/RGS2/GOPC/RRAD/MMP9/ISCU/PTGS2/GSTO1	9	0
GO:0002791	GO:0002791	regulation of peptide secretion	17/490	381/18866	0.0220354215007244	0.162276133286051	0.135115314712565	EGFR/HCAR2/HMGN3/ARL2BP/UQCC2/ADAM8/SAA1/APOE/LRP1/SLC25A5/ANKRD1/GLUL/TGFB1/HIF1A/S100A8/SERP1/KIF5B	17	0
GO:0046209	GO:0046209	nitric oxide metabolic process	6/490	84/18866	0.0220657735001419	0.162276133286051	0.135115314712565	ZC3H12A/CLU/GLA/CD47/PTGS2/HSP90AB1	6	0
GO:0016072	GO:0016072	rRNA metabolic process	12/490	238/18866	0.0221112831992709	0.162343368752541	0.135171296704684	BMS1/KRR1/FAM207A/BUD23/NOP56/GTF2H5/RSL1D1/TRMT112/RPS6/RPL10A/RPS14/RPL5	12	0
GO:0050708	GO:0050708	regulation of protein secretion	16/490	352/18866	0.0222024619102263	0.16266068213706	0.135435500053282	EGFR/HCAR2/HMGN3/ARL2BP/UQCC2/ADAM8/SAA1/APOE/LRP1/SLC25A5/ANKRD1/GLUL/TGFB1/HIF1A/SERP1/KIF5B	16	0
GO:0010803	GO:0010803	regulation of tumor necrosis factor-mediated signaling pathway	5/490	62/18866	0.0223002548091131	0.16266068213706	0.135435500053282	CYLD/GAS6/CPNE1/TNFRSF1A/RACK1	5	0
GO:0045824	GO:0045824	negative regulation of innate immune response	5/490	62/18866	0.0223002548091131	0.16266068213706	0.135435500053282	PARP14/DUSP10/SERPINB4/HLA-B/HLA-A	5	0
GO:1904589	GO:1904589	regulation of protein import	5/490	62/18866	0.0223002548091131	0.16266068213706	0.135435500053282	ZPR1/ZC3H12A/PTGS2/TGFB1/HSP90AB1	5	0
GO:0071887	GO:0071887	leukocyte apoptotic process	7/490	108/18866	0.0225581853561039	0.164273636916228	0.136778488009621	HCAR2/ADAM8/GAS6/TSC22D3/PRELID1/HIF1A/LGALS3	7	0
GO:0030278	GO:0030278	regulation of ossification	11/490	212/18866	0.0230633604939325	0.16716460594895	0.139185583759136	FAM20C/CSF1/FBN2/ANKH/RUNX2/ATP2B1/CEBPB/ID1/TGFB1/HIF1A/AREG	11	0
GO:0051701	GO:0051701	interaction with host	11/490	212/18866	0.0230633604939325	0.16716460594895	0.139185583759136	EGFR/RRAGA/FUCA2/GAS6/PHB/SIVA1/EFNB2/RAB7A/PHB2/SNX3/SERPINB3	11	0
GO:0051346	GO:0051346	negative regulation of hydrolase activity	20/490	473/18866	0.0230974305116791	0.16716460594895	0.139185583759136	C3/SERPINA1/OXA1L/APOC1/GAS6/RGS2/BEX3/WFDC3/SERPINB1/PRDX3/MMP9/SERPINB4/PPP1R10/LRP1/PTGS2/VEGFA/SERPINE1/SERPINB3/PEBP1/LGALS3	20	0
GO:0048246	GO:0048246	macrophage chemotaxis	4/490	42/18866	0.02310800539211	0.16716460594895	0.139185583759136	CSF1/SAA1/CKLF/LGALS3	4	0
GO:0032092	GO:0032092	positive regulation of protein binding	6/490	85/18866	0.0232401932848054	0.16716460594895	0.139185583759136	BAMBI/MMP9/APOE/LRP1/FLOT1/HSP90AB1	6	0
GO:0043154	GO:0043154	negative regulation of cysteine-type endopeptidase activity involved in apoptotic process	6/490	85/18866	0.0232401932848054	0.16716460594895	0.139185583759136	GAS6/BEX3/PRDX3/MMP9/PTGS2/VEGFA	6	0
GO:0050777	GO:0050777	negative regulation of immune response	9/490	159/18866	0.0232547536501564	0.16716460594895	0.139185583759136	ZC3H12A/PARP14/DUSP10/SERPINB4/COL3A1/HLA-B/TGFB1/HLA-A/LGALS3	9	0
GO:0051092	GO:0051092	positive regulation of NF-kappaB transcription factor activity	9/490	159/18866	0.0232547536501564	0.16716460594895	0.139185583759136	CLU/AIM2/ADAM8/PRDX3/S100A9/FLOT1/MTDH/NPM1/S100A8	9	0
GO:0070302	GO:0070302	regulation of stress-activated protein kinase signaling cascade	12/490	240/18866	0.0234132417341607	0.167361327649547	0.139349379346008	ZC3H12A/EGFR/DUSP10/MYC/CYLD/PJA2/PTPN1/PRMT1/VEGFA/PRDX1/SERPINB3/DNAJA1	12	0
GO:0014850	GO:0014850	response to muscle activity	3/490	24/18866	0.0235070681980883	0.167361327649547	0.139349379346008	FIS1/HIF1A/TOMM20	3	0
GO:0019883	GO:0019883	antigen processing and presentation of endogenous antigen	3/490	24/18866	0.0235070681980883	0.167361327649547	0.139349379346008	HLA-B/HLA-C/HLA-A	3	0
GO:0032469	GO:0032469	endoplasmic reticulum calcium ion homeostasis	3/490	24/18866	0.0235070681980883	0.167361327649547	0.139349379346008	BCAP31/TGM2/FIS1	3	0
GO:0070841	GO:0070841	inclusion body assembly	3/490	24/18866	0.0235070681980883	0.167361327649547	0.139349379346008	CLU/PSMC5/VCP	3	0
GO:1904666	GO:1904666	regulation of ubiquitin protein ligase activity	3/490	24/18866	0.0235070681980883	0.167361327649547	0.139349379346008	SKP1/UBE2S/RPL5	3	0
GO:0033138	GO:0033138	positive regulation of peptidyl-serine phosphorylation	7/490	109/18866	0.0235881210621914	0.167404407665536	0.139385248883939	EGFR/PFN2/GAS6/PTGS2/VEGFA/TGFB1/HSP90AB1	7	0
GO:2000278	GO:2000278	regulation of DNA biosynthetic process	7/490	109/18866	0.0235881210621914	0.167404407665536	0.139385248883939	MYC/CCT8/CCT3/ANKRD1/CCT7/CCT2/HSP90AB1	7	0
GO:1901342	GO:1901342	regulation of vasculature development	19/490	444/18866	0.023672559604569	0.167736993769517	0.139662168694625	C3/NAXE/ZC3H12A/SRPX2/PDCD6/STAT1/FOXC1/EFNB2/ID1/PTGS2/VEGFA/GTF2I/MTDH/MYDGF/GLUL/HIF1A/SERPINE1/PGK1/SPARC	19	0
GO:0009260	GO:0009260	ribonucleotide biosynthetic process	10/490	186/18866	0.0237754588467763	0.168150093623591	0.140006126340525	SLC35B2/NUDT2/HPRT1/AK3/SLC26A2/ACSL5/AK2/STOML2/VCP/TGFB1	10	0
GO:0071333	GO:0071333	cellular response to glucose stimulus	8/490	134/18866	0.0238061960506517	0.168150093623591	0.140006126340525	HMGN3/GCLM/GAS6/LRP1/FIS1/HIF1A/KIF5B/RACK1	8	0
GO:0031348	GO:0031348	negative regulation of defense response	13/490	269/18866	0.0240566734129166	0.169650853262654	0.141255697715155	TSPAN6/ZC3H12A/PARP14/DUSP10/HTRA1/SAA1/SERPINB4/APOE/TNFRSF1A/SOD1/HLA-B/PCBP2/HLA-A	13	0
GO:0035023	GO:0035023	regulation of Rho protein signal transduction	6/490	86/18866	0.0244558570527085	0.172193920951563	0.143373121788334	HEG1/APOE/ABL2/COL3A1/FLOT1/ITGA3	6	0
GO:0043409	GO:0043409	negative regulation of MAPK cascade	10/490	187/18866	0.0245606215241118	0.1726592354073	0.143760554664963	DUSP10/MYC/CYLD/RGS2/PHB/APOE/PTPN1/SERPINB3/PEBP1/DNAJA1	10	0
GO:0006664	GO:0006664	glycolipid metabolic process	7/490	110/18866	0.0246499868537283	0.172743392959252	0.143830626424051	PIGF/PIGP/NEU1/GLA/SCCPDH/PIGT/CTSA	7	0
GO:1901800	GO:1901800	positive regulation of proteasomal protein catabolic process	7/490	110/18866	0.0246499868537283	0.172743392959252	0.143830626424051	CLU/PLK3/VCP/PSMC1/BCAP31/PSMC4/RACK1	7	0
GO:0051091	GO:0051091	positive regulation of DNA-binding transcription factor activity	13/490	270/18866	0.0247011861688271	0.172830869996308	0.143903462072478	CLU/AIM2/FOSL1/ADAM8/PRDX3/DDIT3/S100A9/VEGFA/FLOT1/MTDH/NPM1/PHB2/S100A8	13	0
GO:0032368	GO:0032368	regulation of lipid transport	8/490	135/18866	0.0247546555537917	0.172933931756066	0.143989273964976	NAXE/ACSL5/KDM5B/APOC1/APOE/LRP1/PRELID1/NFKBIA	8	0
GO:0007339	GO:0007339	binding of sperm to zona pellucida	4/490	43/18866	0.0249710746003277	0.173901524205714	0.144794916518199	CCT8/CCT3/CCT7/CCT2	4	0
GO:0045124	GO:0045124	regulation of bone resorption	4/490	43/18866	0.0249710746003277	0.173901524205714	0.144794916518199	EGFR/IL20RA/SIGLEC15/ADAM8	4	0
GO:0046686	GO:0046686	response to cadmium ion	5/490	64/18866	0.0252037138959771	0.174975705803487	0.145689307958902	EGFR/MT1X/MMP9/SOD1/SPARC	5	0
GO:0060135	GO:0060135	maternal process involved in female pregnancy	5/490	64/18866	0.0252037138959771	0.174975705803487	0.145689307958902	RGS2/UBE2A/PRDX3/PTGS2/ITGA3	5	0
GO:0006890	GO:0006890	retrograde vesicle-mediated transport, Golgi to endoplasmic reticulum	6/490	87/18866	0.0257132976248892	0.175550943187815	0.146168265515038	KIFAP3/GBF1/TMED9/ARF4/LMAN2/TMED10	6	0
GO:1903363	GO:1903363	negative regulation of cellular protein catabolic process	6/490	87/18866	0.0257132976248892	0.175550943187815	0.146168265515038	MAP1A/ERLEC1/GABARAPL2/OS9/HSP90AB1/RPL5	6	0
GO:2001057	GO:2001057	reactive nitrogen species metabolic process	6/490	87/18866	0.0257132976248892	0.175550943187815	0.146168265515038	ZC3H12A/CLU/GLA/CD47/PTGS2/HSP90AB1	6	0
GO:0071331	GO:0071331	cellular response to hexose stimulus	8/490	136/18866	0.0257292427433223	0.175550943187815	0.146168265515038	HMGN3/GCLM/GAS6/LRP1/FIS1/HIF1A/KIF5B/RACK1	8	0
GO:1903509	GO:1903509	liposaccharide metabolic process	7/490	111/18866	0.0257441916297196	0.175550943187815	0.146168265515038	PIGF/PIGP/NEU1/GLA/SCCPDH/PIGT/CTSA	7	0
GO:0043534	GO:0043534	blood vessel endothelial cell migration	10/490	189/18866	0.0261866680759353	0.175550943187815	0.146168265515038	SRPX2/EGR3/NR4A1/APOE/EFNB2/ID1/PTGS2/VEGFA/TGFB1/HIF1A	10	0
GO:0002053	GO:0002053	positive regulation of mesenchymal cell proliferation	3/490	25/18866	0.0262098260733112	0.175550943187815	0.146168265515038	MYC/STAT1/VEGFA	3	0
GO:0006851	GO:0006851	mitochondrial calcium ion transmembrane transport	3/490	25/18866	0.0262098260733112	0.175550943187815	0.146168265515038	STOML2/PHB/PHB2	3	0
GO:0050687	GO:0050687	negative regulation of defense response to virus	3/490	25/18866	0.0262098260733112	0.175550943187815	0.146168265515038	TSPAN6/HTRA1/PCBP2	3	0
GO:0070920	GO:0070920	regulation of production of small RNA involved in gene silencing by RNA	3/490	25/18866	0.0262098260733112	0.175550943187815	0.146168265515038	ZC3H12A/EGFR/TGFB1	3	0
GO:0071677	GO:0071677	positive regulation of mononuclear cell migration	3/490	25/18866	0.0262098260733112	0.175550943187815	0.146168265515038	CREB3/SERPINE1/LGALS3	3	0
GO:0006285	GO:0006285	base-excision repair, AP site formation	2/490	10/18866	0.0263876977775591	0.175550943187815	0.146168265515038	MBD4/MPG	2	0
GO:0007084	GO:0007084	mitotic nuclear envelope reassembly	2/490	10/18866	0.0263876977775591	0.175550943187815	0.146168265515038	ANKLE2/LMNA	2	0
GO:0009133	GO:0009133	nucleoside diphosphate biosynthetic process	2/490	10/18866	0.0263876977775591	0.175550943187815	0.146168265515038	AK3/AK2	2	0
GO:0010749	GO:0010749	regulation of nitric oxide mediated signal transduction	2/490	10/18866	0.0263876977775591	0.175550943187815	0.146168265515038	EGFR/VEGFA	2	0
GO:0019062	GO:0019062	virion attachment to host cell	2/490	10/18866	0.0263876977775591	0.175550943187815	0.146168265515038	GAS6/HSP90AB1	2	0
GO:0035646	GO:0035646	endosome to melanosome transport	2/490	10/18866	0.0263876977775591	0.175550943187815	0.146168265515038	RAB32/CD63	2	0
GO:0036500	GO:0036500	ATF6-mediated unfolded protein response	2/490	10/18866	0.0263876977775591	0.175550943187815	0.146168265515038	DDIT3/HSP90B1	2	0
GO:0042541	GO:0042541	hemoglobin biosynthetic process	2/490	10/18866	0.0263876977775591	0.175550943187815	0.146168265515038	PRMT1/HIF1A	2	0
GO:0043485	GO:0043485	endosome to pigment granule transport	2/490	10/18866	0.0263876977775591	0.175550943187815	0.146168265515038	RAB32/CD63	2	0
GO:0044557	GO:0044557	relaxation of smooth muscle	2/490	10/18866	0.0263876977775591	0.175550943187815	0.146168265515038	RGS2/SOD1	2	0
GO:0048757	GO:0048757	pigment granule maturation	2/490	10/18866	0.0263876977775591	0.175550943187815	0.146168265515038	RAB32/CD63	2	0
GO:0070862	GO:0070862	negative regulation of protein exit from endoplasmic reticulum	2/490	10/18866	0.0263876977775591	0.175550943187815	0.146168265515038	ERLEC1/OS9	2	0
GO:0072203	GO:0072203	cell proliferation involved in metanephros development	2/490	10/18866	0.0263876977775591	0.175550943187815	0.146168265515038	MYC/STAT1	2	0
GO:0090070	GO:0090070	positive regulation of ribosome biogenesis	2/490	10/18866	0.0263876977775591	0.175550943187815	0.146168265515038	BUD23/TRMT112	2	0
GO:1900222	GO:1900222	negative regulation of amyloid-beta clearance	2/490	10/18866	0.0263876977775591	0.175550943187815	0.146168265515038	LRPAP1/IFNGR1	2	0
GO:2000234	GO:2000234	positive regulation of rRNA processing	2/490	10/18866	0.0263876977775591	0.175550943187815	0.146168265515038	BUD23/TRMT112	2	0
GO:2000644	GO:2000644	regulation of receptor catabolic process	2/490	10/18866	0.0263876977775591	0.175550943187815	0.146168265515038	APOE/PTPN1	2	0
GO:0071326	GO:0071326	cellular response to monosaccharide stimulus	8/490	137/18866	0.0267302734310218	0.176962693957671	0.147343725798089	HMGN3/GCLM/GAS6/LRP1/FIS1/HIF1A/KIF5B/RACK1	8	0
GO:0098586	GO:0098586	cellular response to virus	5/490	65/18866	0.0267420453259915	0.176962693957671	0.147343725798089	TSPAN6/ZC3H12A/GBF1/PHB/PHB2	5	0
GO:0031214	GO:0031214	biomineral tissue development	9/490	163/18866	0.0267584718685995	0.176962693957671	0.147343725798089	FAM20C/FBN2/GAS6/ANKH/ATP2B1/CEBPB/PTGS2/TGFB1/HIF1A	9	0
GO:0110148	GO:0110148	biomineralization	9/490	163/18866	0.0267584718685995	0.176962693957671	0.147343725798089	FAM20C/FBN2/GAS6/ANKH/ATP2B1/CEBPB/PTGS2/TGFB1/HIF1A	9	0
GO:0010463	GO:0010463	mesenchymal cell proliferation	4/490	44/18866	0.0269221627678047	0.177509098155551	0.147798676095843	MYC/STAT1/VEGFA/LMNA	4	0
GO:0035307	GO:0035307	positive regulation of protein dephosphorylation	4/490	44/18866	0.0269221627678047	0.177509098155551	0.147798676095843	ITGA1/ANKLE2/TGFB1/HSP90AB1	4	0
GO:0001667	GO:0001667	ameboidal-type cell migration	20/490	481/18866	0.0269603872198619	0.177509098155551	0.147798676095843	CORO1B/ZC3H12A/DUSP10/SRPX2/AAMP/PDCD6/EGR3/PFN2/NR4A1/MMP9/APOE/EFNB2/ID1/PTGS2/VEGFA/ITGA3/GLUL/TGFB1/HIF1A/SPARC	20	0
GO:0050863	GO:0050863	regulation of T cell activation	15/490	332/18866	0.0274977320971135	0.180780377145088	0.150522427772898	ZC3H12A/NKAP/DUSP10/CYLD/TNFSF9/CD47/EGR3/NFKBIZ/ADAM8/SOD1/EFNB2/CEBPB/PRELID1/HLA-A/LGALS3	15	0
GO:0032963	GO:0032963	collagen metabolic process	7/490	113/18866	0.0280311967320777	0.183746346860492	0.152991971034804	MMP9/HDAC2/PRSS2/ID1/TGFB1/HIF1A/CTSD	7	0
GO:1903510	GO:1903510	mucopolysaccharide metabolic process	7/490	113/18866	0.0280311967320777	0.183746346860492	0.152991971034804	CSGALNACT1/CEMIP/GUSB/LUM/DSE/IDS/TGFB1	7	0
GO:0002228	GO:0002228	natural killer cell mediated immunity	5/490	66/18866	0.0283389651800011	0.185219825129612	0.154218827233697	ULBP2/SERPINB4/HLA-B/PRDX1/HLA-A	5	0
GO:1905207	GO:1905207	regulation of cardiocyte differentiation	5/490	66/18866	0.0283389651800011	0.185219825129612	0.154218827233697	G6PD/EGFR/RGS2/EFNB2/TGFB1	5	0
GO:0042326	GO:0042326	negative regulation of phosphorylation	20/490	484/18866	0.028528912461957	0.186188691856982	0.15502553078358	SH3BP5/ZC3H12A/PARP14/DUSP10/MYC/CYLD/HEG1/PWP1/RGS2/PHB/PRDX3/APOE/PTPN1/ANKLE2/NPM1/TGFB1/SERPINB3/PEBP1/DNAJA1/RACK1	20	0
GO:0035304	GO:0035304	regulation of protein dephosphorylation	8/490	139/18866	0.0288128940421043	0.187767531392633	0.156340113503911	ITGA1/PPP1R10/ANKLE2/TGFB1/HSP90AB1/HSP90B1/YWHAB/LGALS3	8	0
GO:0043114	GO:0043114	regulation of vascular permeability	4/490	45/18866	0.0289619484831583	0.188081071288802	0.156601174948302	HRH1/APOE/VEGFA/TGFB1	4	0
GO:0060443	GO:0060443	mammary gland morphogenesis	4/490	45/18866	0.0289619484831583	0.188081071288802	0.156601174948302	CSF1/KDM5B/PHB2/AREG	4	0
GO:0035640	GO:0035640	exploration behavior	3/490	26/18866	0.029071670965339	0.188081071288802	0.156601174948302	APOE/ABL2/ITGA3	3	0
GO:0051123	GO:0051123	RNA polymerase II preinitiation complex assembly	3/490	26/18866	0.029071670965339	0.188081071288802	0.156601174948302	PSMC6/PSMC5/PSMC4	3	0
GO:0051560	GO:0051560	mitochondrial calcium ion homeostasis	3/490	26/18866	0.029071670965339	0.188081071288802	0.156601174948302	BCAP31/TGM2/FIS1	3	0
GO:0043200	GO:0043200	response to amino acid	7/490	114/18866	0.02922475692705	0.188797850828294	0.157197984171549	EGFR/RRAGA/GCLM/COL6A1/COL3A1/CEBPB/TOMM20	7	0
GO:0009408	GO:0009408	response to heat	9/490	166/18866	0.0296197729224773	0.191073217234015	0.159092513217626	PDCD6/RBBP7/HDAC2/HSPA6/SOD1/VCP/PTGS2/DNAJA1/HSP90AB1	9	0
GO:0042058	GO:0042058	regulation of epidermal growth factor receptor signaling pathway	6/490	90/18866	0.0297412883794209	0.191580247223283	0.159514679528724	EGFR/ITGA1/MMP9/SHC1/RAB7A/AREG	6	0
GO:0042063	GO:0042063	gliogenesis	14/490	307/18866	0.0303477218474546	0.195204942834348	0.162532695045294	CSF1/EGFR/CLU/DUSP10/CD9/RHEB/IFNGR1/HDAC2/LRP1/SOD1/S100A9/TGFB1/S100A8/AREG	14	0
GO:0031623	GO:0031623	receptor internalization	7/490	115/18866	0.0304521752552787	0.195251413519288	0.162571387742078	LRPAP1/CD9/LRP1/EFNB2/VEGFA/FLOT1/CD63	7	0
GO:0019693	GO:0019693	ribose phosphate metabolic process	18/490	427/18866	0.0308583782582247	0.195251413519288	0.162571387742078	HSD17B4/SLC35B2/NUDT2/HPRT1/AK3/G6PD/SLC26A2/ACSL5/ACOT13/ACOT9/KYNU/NUDT5/AK2/STOML2/VCP/TGFB1/HIF1A/PGK1	18	0
GO:1903322	GO:1903322	positive regulation of protein modification by small protein conjugation or removal	8/490	141/18866	0.0310049029247717	0.195251413519288	0.162571387742078	CENPX/ZC3H12A/PDCD6/HUWE1/VCP/SKP1/PTTG1IP/UBE2S	8	0
GO:0051098	GO:0051098	regulation of binding	16/490	367/18866	0.0310155767185544	0.195251413519288	0.162571387742078	LRPAP1/BAMBI/CYLD/MMP9/DDIT3/HDAC2/APOE/FOXC1/LRP1/CPNE1/ID1/FLOT1/TGFB1/HSP90AB1/RACK1/NFKBIA	16	0
GO:0022409	GO:0022409	positive regulation of cell-cell adhesion	13/490	279/18866	0.0310880144168465	0.195251413519288	0.162571387742078	KIFAP3/NKAP/DUSP10/CYLD/TNFSF9/CD47/EGR3/NFKBIZ/ADAM8/EFNB2/FLOT1/CITED2/HLA-A	13	0
GO:0010863	GO:0010863	positive regulation of phospholipase C activity	4/490	46/18866	0.0310909991118826	0.195251413519288	0.162571387742078	EGFR/PHB/ABL2/PHB2	4	0
GO:0010874	GO:0010874	regulation of cholesterol efflux	4/490	46/18866	0.0310909991118826	0.195251413519288	0.162571387742078	NAXE/APOE/LRP1/NFKBIA	4	0
GO:0035987	GO:0035987	endodermal cell differentiation	4/490	46/18866	0.0310909991118826	0.195251413519288	0.162571387742078	CDC73/COL12A1/MMP9/COL6A1	4	0
GO:2000142	GO:2000142	regulation of DNA-templated transcription, initiation	4/490	46/18866	0.0310909991118826	0.195251413519288	0.162571387742078	FOSL1/PSMC6/PSMC5/PSMC4	4	0
GO:0033273	GO:0033273	response to vitamin	6/490	91/18866	0.0311707348263233	0.195251413519288	0.162571387742078	EGFR/KYNU/GAS6/ATP2B1/PTGS2/SPARC	6	0
GO:1904063	GO:1904063	negative regulation of cation transmembrane transport	6/490	91/18866	0.0311707348263233	0.195251413519288	0.162571387742078	GEM/RGS2/RRAD/MMP9/ISCU/GSTO1	6	0
GO:0050731	GO:0050731	positive regulation of peptidyl-tyrosine phosphorylation	10/490	195/18866	0.0315255948870439	0.195251413519288	0.162571387742078	PARP14/ARL2BP/GAS6/NEDD9/HDAC2/PTPN1/TNFRSF1A/VEGFA/TGFB1/AREG	10	0
GO:0001731	GO:0001731	formation of translation preinitiation complex	2/490	11/18866	0.0317051186092906	0.195251413519288	0.162571387742078	MCTS1/EIF5	2	0
GO:0007028	GO:0007028	cytoplasm organization	2/490	11/18866	0.0317051186092906	0.195251413519288	0.162571387742078	FOSL1/KIF5B	2	0
GO:0009629	GO:0009629	response to gravity	2/490	11/18866	0.0317051186092906	0.195251413519288	0.162571387742078	FOSL1/SPARC	2	0
GO:0010918	GO:0010918	positive regulation of mitochondrial membrane potential	2/490	11/18866	0.0317051186092906	0.195251413519288	0.162571387742078	STOML2/VCP	2	0
GO:0019042	GO:0019042	viral latency	2/490	11/18866	0.0317051186092906	0.195251413519288	0.162571387742078	XRCC6/HMGA1	2	0
GO:0019852	GO:0019852	L-ascorbic acid metabolic process	2/490	11/18866	0.0317051186092906	0.195251413519288	0.162571387742078	SLC2A3/GSTO1	2	0
GO:0032908	GO:0032908	regulation of transforming growth factor beta1 production	2/490	11/18866	0.0317051186092906	0.195251413519288	0.162571387742078	LUM/ATP6AP2	2	0
GO:0035457	GO:0035457	cellular response to interferon-alpha	2/490	11/18866	0.0317051186092906	0.195251413519288	0.162571387742078	GAS6/IFIT3	2	0
GO:0048642	GO:0048642	negative regulation of skeletal muscle tissue development	2/490	11/18866	0.0317051186092906	0.195251413519288	0.162571387742078	TGFB1/YBX3	2	0
GO:0070475	GO:0070475	rRNA base methylation	2/490	11/18866	0.0317051186092906	0.195251413519288	0.162571387742078	BUD23/TRMT112	2	0
GO:0090269	GO:0090269	fibroblast growth factor production	2/490	11/18866	0.0317051186092906	0.195251413519288	0.162571387742078	HEG1/PTGS2	2	0
GO:0090270	GO:0090270	regulation of fibroblast growth factor production	2/490	11/18866	0.0317051186092906	0.195251413519288	0.162571387742078	HEG1/PTGS2	2	0
GO:0106049	GO:0106049	regulation of cellular response to osmotic stress	2/490	11/18866	0.0317051186092906	0.195251413519288	0.162571387742078	PTGS2/YBX3	2	0
GO:1903800	GO:1903800	positive regulation of production of miRNAs involved in gene silencing by miRNA	2/490	11/18866	0.0317051186092906	0.195251413519288	0.162571387742078	EGFR/TGFB1	2	0
GO:1905383	GO:1905383	protein localization to presynapse	2/490	11/18866	0.0317051186092906	0.195251413519288	0.162571387742078	MAP1A/KIF5B	2	0
GO:1990440	GO:1990440	positive regulation of transcription from RNA polymerase II promoter in response to endoplasmic reticulum stress	2/490	11/18866	0.0317051186092906	0.195251413519288	0.162571387742078	DDIT3/CEBPB	2	0
GO:2001138	GO:2001138	regulation of phospholipid transport	2/490	11/18866	0.0317051186092906	0.195251413519288	0.162571387742078	APOE/PRELID1	2	0
GO:2001140	GO:2001140	positive regulation of phospholipid transport	2/490	11/18866	0.0317051186092906	0.195251413519288	0.162571387742078	APOE/PRELID1	2	0
GO:0002753	GO:0002753	cytoplasmic pattern recognition receptor signaling pathway	5/490	68/18866	0.0317108590505116	0.195251413519288	0.162571387742078	TSPAN6/CYLD/PHB/PHB2/NFKBIA	5	0
GO:0016485	GO:0016485	protein processing	11/490	223/18866	0.0317912363330603	0.195476692824768	0.162758961130979	C1R/SEC11C/ADAM8/STOML2/CPE/ATP6AP2/TMEM208/SPCS2/PLAU/SERPINE1/PGK1	11	0
GO:0008053	GO:0008053	mitochondrial fusion	3/490	27/18866	0.0320918616542279	0.195975472536899	0.163174258047489	HUWE1/STOML2/FIS1	3	0
GO:0009651	GO:0009651	response to salt stress	3/490	27/18866	0.0320918616542279	0.195975472536899	0.163174258047489	ANXA7/XRCC6/HSP90AB1	3	0
GO:0033081	GO:0033081	regulation of T cell differentiation in thymus	3/490	27/18866	0.0320918616542279	0.195975472536899	0.163174258047489	EGR3/ADAM8/SOD1	3	0
GO:0048143	GO:0048143	astrocyte activation	3/490	27/18866	0.0320918616542279	0.195975472536899	0.163174258047489	EGFR/IFNGR1/LRP1	3	0
GO:1905208	GO:1905208	negative regulation of cardiocyte differentiation	3/490	27/18866	0.0320918616542279	0.195975472536899	0.163174258047489	G6PD/EGFR/RGS2	3	0
GO:0002687	GO:0002687	positive regulation of leukocyte migration	8/490	142/18866	0.0321426409175515	0.196017416743101	0.163209181880751	CSF1/CREB3/ADAM8/GAS6/VEGFA/CD99/SERPINE1/LGALS3	8	0
GO:0090287	GO:0090287	regulation of cellular response to growth factor stimulus	14/490	310/18866	0.0325551165946198	0.198261992467098	0.165078073807141	FAM20C/VASN/BAMBI/PDCD6/FBN2/HTRA1/RUNX2/PTPN1/CITED2/ITGA3/TGFB1/CD63/HIF1A/HSP90AB1	14	0
GO:0042147	GO:0042147	retrograde transport, endosome to Golgi	6/490	92/18866	0.0326442965588266	0.198532781833701	0.165303540052537	SNX2/GBF1/RHOBTB3/ARL1/RAB7A/SNX3	6	0
GO:0052126	GO:0052126	movement in host environment	9/490	169/18866	0.0326885292669737	0.198532781833701	0.165303540052537	EGFR/FUCA2/GAS6/PHB/SIVA1/EFNB2/RAB7A/SNX3/SERPINB3	9	0
GO:0030282	GO:0030282	bone mineralization	7/490	117/18866	0.0330099703570096	0.199940987345578	0.166476048461902	FAM20C/FBN2/ANKH/ATP2B1/PTGS2/TGFB1/HIF1A	7	0
GO:0051341	GO:0051341	regulation of oxidoreductase activity	7/490	117/18866	0.0330099703570096	0.199940987345578	0.166476048461902	EGFR/OXA1L/GLA/APOE/ABL2/PHB2/HIF1A	7	0
GO:0045598	GO:0045598	regulation of fat cell differentiation	8/490	143/18866	0.0333085660277009	0.200127624501642	0.166631447395609	ZC3H12A/DUSP10/CCDC71L/DDIT3/SYAP1/CEBPB/PTGS2/TGFB1	8	0
GO:0006953	GO:0006953	acute-phase response	4/490	47/18866	0.0333097726265053	0.200127624501642	0.166631447395609	SERPINA1/SAA1/CEBPB/PTGS2	4	0
GO:0014075	GO:0014075	response to amine	4/490	47/18866	0.0333097726265053	0.200127624501642	0.166631447395609	HPRT1/RGS2/HDAC2/SOD1	4	0
GO:0030225	GO:0030225	macrophage differentiation	4/490	47/18866	0.0333097726265053	0.200127624501642	0.166631447395609	CSF1/MMP9/VEGFA/TGFB1	4	0
GO:0035722	GO:0035722	interleukin-12-mediated signaling pathway	4/490	47/18866	0.0333097726265053	0.200127624501642	0.166631447395609	PSME2/SOD1/TALDO1/GSTO1	4	0
GO:0120163	GO:0120163	negative regulation of cold-induced thermogenesis	4/490	47/18866	0.0333097726265053	0.200127624501642	0.166631447395609	ACOT13/RHEB/DDIT3/ID1	4	0
GO:0006164	GO:0006164	purine nucleotide biosynthetic process	10/490	197/18866	0.033464167078176	0.200651485560354	0.167067627691381	SLC35B2/NUDT2/HPRT1/AK3/SLC26A2/ACSL5/AK2/STOML2/VCP/TGFB1	10	0
GO:0007004	GO:0007004	telomere maintenance via telomerase	5/490	69/18866	0.0334868630695482	0.200651485560354	0.167067627691381	CCT8/CCT3/CCT7/CCT2/HSP90AB1	5	0
GO:0051656	GO:0051656	establishment of organelle localization	18/490	432/18866	0.0340138389034957	0.203535893921186	0.16946926085543	KIFAP3/GEM/SERPINA1/GBF1/PDCD6/NSFL1C/TFG/LMAN1/RAB7A/TMED9/DYNC1H1/UXT/NPM1/CHMP5/TMED10/HIF1A/KIF5B/AREG	18	0
GO:2000117	GO:2000117	negative regulation of cysteine-type endopeptidase activity	6/490	93/18866	0.0341623735619017	0.204151051647027	0.169981457122631	GAS6/BEX3/PRDX3/MMP9/PTGS2/VEGFA	6	0
GO:0015918	GO:0015918	sterol transport	7/490	118/18866	0.0343410069752236	0.204944191360158	0.170641845805678	NAXE/CLU/APOC1/APOE/LRP1/NPC2/NFKBIA	7	0
GO:0007584	GO:0007584	response to nutrient	9/490	171/18866	0.0348526707297614	0.20744309618354	0.172722498732333	EGFR/GCLM/STAT1/KYNU/GAS6/ATP2B1/PTGS2/DAD1/SPARC	9	0
GO:0030856	GO:0030856	regulation of epithelial cell differentiation	9/490	171/18866	0.0348526707297614	0.20744309618354	0.172722498732333	STAT1/RHEB/MMP9/FOXC1/TNFRSF1A/CEBPB/ID1/VEGFA/SERPINE1	9	0
GO:0016042	GO:0016042	lipid catabolic process	15/490	343/18866	0.0351559582810345	0.208301416162726	0.173437158194347	HINT2/HSD17B4/ECI2/HCAR2/NEU1/APOC1/GLA/HADHB/AIG1/ACADVL/APOE/LRP1/ECH1/PRDX6/RAB7A	15	0
GO:0071450	GO:0071450	cellular response to oxygen radical	3/490	28/18866	0.0352693478628532	0.208301416162726	0.173437158194347	GLRX2/SOD1/PRDX1	3	0
GO:0071451	GO:0071451	cellular response to superoxide	3/490	28/18866	0.0352693478628532	0.208301416162726	0.173437158194347	GLRX2/SOD1/PRDX1	3	0
GO:1900101	GO:1900101	regulation of endoplasmic reticulum unfolded protein response	3/490	28/18866	0.0352693478628532	0.208301416162726	0.173437158194347	DNAJB9/PTPN1/RACK1	3	0
GO:0008088	GO:0008088	axo-dendritic transport	5/490	70/18866	0.0353235152408565	0.208301416162726	0.173437158194347	MAP1A/SOD1/DYNC1H1/HIF1A/KIF5B	5	0
GO:0032370	GO:0032370	positive regulation of lipid transport	5/490	70/18866	0.0353235152408565	0.208301416162726	0.173437158194347	ACSL5/APOE/LRP1/PRELID1/NFKBIA	5	0
GO:0032374	GO:0032374	regulation of cholesterol transport	5/490	70/18866	0.0353235152408565	0.208301416162726	0.173437158194347	NAXE/APOC1/APOE/LRP1/NFKBIA	5	0
GO:0009409	GO:0009409	response to cold	4/490	48/18866	0.0356186196061634	0.208744724454165	0.173806268168189	ACADVL/PLAC8/ATP2B1/NFKBIA	4	0
GO:0016574	GO:0016574	histone ubiquitination	4/490	48/18866	0.0356186196061634	0.208744724454165	0.173806268168189	CDC73/HUWE1/UBE2A/SKP1	4	0
GO:0090382	GO:0090382	phagosome maturation	4/490	48/18866	0.0356186196061634	0.208744724454165	0.173806268168189	RAB32/ATP6V1D/SRPX/RAB7A	4	0
GO:1900274	GO:1900274	regulation of phospholipase C activity	4/490	48/18866	0.0356186196061634	0.208744724454165	0.173806268168189	EGFR/PHB/ABL2/PHB2	4	0
GO:0045778	GO:0045778	positive regulation of ossification	6/490	94/18866	0.0357253425373884	0.208744724454165	0.173806268168189	FAM20C/FBN2/RUNX2/ATP2B1/CEBPB/TGFB1	6	0
GO:0038127	GO:0038127	ERBB signaling pathway	8/490	145/18866	0.0357260236297003	0.208744724454165	0.173806268168189	EGFR/ITGA1/MMP9/SHC1/RAB7A/ARF4/TGFB1/AREG	8	0
GO:0071322	GO:0071322	cellular response to carbohydrate stimulus	8/490	145/18866	0.0357260236297003	0.208744724454165	0.173806268168189	HMGN3/GCLM/GAS6/LRP1/FIS1/HIF1A/KIF5B/RACK1	8	0
GO:0001906	GO:0001906	cell killing	9/490	172/18866	0.0359708839065006	0.209626665481225	0.174540595126912	C3/HPRT1/ULBP2/CFH/SERPINB4/HLA-B/PRDX1/HLA-A/HSP90AB1	9	0
GO:0006022	GO:0006022	aminoglycan metabolic process	9/490	172/18866	0.0359708839065006	0.209626665481225	0.174540595126912	CSGALNACT1/CEMIP/GUSB/LUM/DSE/CHI3L2/FOXC1/IDS/TGFB1	9	0
GO:0051054	GO:0051054	positive regulation of DNA metabolic process	10/490	200/18866	0.0365262193854045	0.211886451286947	0.176422151361585	EGFR/MYC/CCT8/PPP1R10/CCT3/GTF2I/CCT7/TGFB1/CCT2/HSP90AB1	10	0
GO:0007249	GO:0007249	I-kappaB kinase/NF-kappaB signaling	13/490	286/18866	0.0368253887468301	0.211886451286947	0.176422151361585	SLC35B2/TSPAN6/CXXC5/ZC3H12A/TNFSF10/STAT1/PRDX4/TFG/CPNE1/TNFRSF1A/TGM2/MTDH/NFKBIA	13	0
GO:0051403	GO:0051403	stress-activated MAPK cascade	13/490	286/18866	0.0368253887468301	0.211886451286947	0.176422151361585	ZC3H12A/EGFR/DUSP10/MYC/CYLD/PJA2/PTPN1/PRMT1/VEGFA/SKP1/PRDX1/SERPINB3/DNAJA1	13	0
GO:0042542	GO:0042542	response to hydrogen peroxide	8/490	146/18866	0.0369780584428677	0.211886451286947	0.176422151361585	GLRX2/FOSL1/STAT1/PRDX3/HDAC2/SOD1/RACK1/AREG	8	0
GO:0032371	GO:0032371	regulation of sterol transport	5/490	71/18866	0.0372212156329596	0.211886451286947	0.176422151361585	NAXE/APOC1/APOE/LRP1/NFKBIA	5	0
GO:0042982	GO:0042982	amyloid precursor protein metabolic process	5/490	71/18866	0.0372212156329596	0.211886451286947	0.176422151361585	CLU/IFNGR1/APOE/TMED10/ITM2B	5	0
GO:0006465	GO:0006465	signal peptide processing	2/490	12/18866	0.0374028950748463	0.211886451286947	0.176422151361585	SEC11C/SPCS2	2	0
GO:0032905	GO:0032905	transforming growth factor beta1 production	2/490	12/18866	0.0374028950748463	0.211886451286947	0.176422151361585	LUM/ATP6AP2	2	0
GO:0033700	GO:0033700	phospholipid efflux	2/490	12/18866	0.0374028950748463	0.211886451286947	0.176422151361585	APOC1/APOE	2	0
GO:0042178	GO:0042178	xenobiotic catabolic process	2/490	12/18866	0.0374028950748463	0.211886451286947	0.176422151361585	GSTM4/GSTO1	2	0
GO:0042182	GO:0042182	ketone catabolic process	2/490	12/18866	0.0374028950748463	0.211886451286947	0.176422151361585	HAGH/KYNU	2	0
GO:0043476	GO:0043476	pigment accumulation	2/490	12/18866	0.0374028950748463	0.211886451286947	0.176422151361585	RAB32/CD63	2	0
GO:0043482	GO:0043482	cellular pigment accumulation	2/490	12/18866	0.0374028950748463	0.211886451286947	0.176422151361585	RAB32/CD63	2	0
GO:0044650	GO:0044650	adhesion of symbiont to host cell	2/490	12/18866	0.0374028950748463	0.211886451286947	0.176422151361585	GAS6/HSP90AB1	2	0
GO:0061517	GO:0061517	macrophage proliferation	2/490	12/18866	0.0374028950748463	0.211886451286947	0.176422151361585	CSF1/CLU	2	0
GO:0070243	GO:0070243	regulation of thymocyte apoptotic process	2/490	12/18866	0.0374028950748463	0.211886451286947	0.176422151361585	ADAM8/HIF1A	2	0
GO:0090085	GO:0090085	regulation of protein deubiquitination	2/490	12/18866	0.0374028950748463	0.211886451286947	0.176422151361585	ZC3H12A/VCP	2	0
GO:0090154	GO:0090154	positive regulation of sphingolipid biosynthetic process	2/490	12/18866	0.0374028950748463	0.211886451286947	0.176422151361585	TNFRSF1A/RACK1	2	0
GO:1900115	GO:1900115	extracellular regulation of signal transduction	2/490	12/18866	0.0374028950748463	0.211886451286947	0.176422151361585	LRPAP1/FBN2	2	0
GO:1900116	GO:1900116	extracellular negative regulation of signal transduction	2/490	12/18866	0.0374028950748463	0.211886451286947	0.176422151361585	LRPAP1/FBN2	2	0
GO:1902337	GO:1902337	regulation of apoptotic process involved in morphogenesis	2/490	12/18866	0.0374028950748463	0.211886451286947	0.176422151361585	FOXC1/TNFRSF1A	2	0
GO:2000304	GO:2000304	positive regulation of ceramide biosynthetic process	2/490	12/18866	0.0374028950748463	0.211886451286947	0.176422151361585	TNFRSF1A/RACK1	2	0
GO:0010256	GO:0010256	endomembrane system organization	19/490	468/18866	0.0374873594458485	0.212095782720238	0.176596446138738	CLU/GBF1/PLK3/HUWE1/NSFL1C/ARL1/ANKLE2/SOD1/LMAN1/S100A9/RAB7A/TMED9/LMAN2/FLOT1/CHMP5/SNX3/TMED10/LMNA/SERP1	19	0
GO:0042059	GO:0042059	negative regulation of epidermal growth factor receptor signaling pathway	4/490	49/18866	0.038017785388207	0.214185868099294	0.178336705399596	EGFR/ITGA1/RAB7A/AREG	4	0
GO:0042398	GO:0042398	cellular modified amino acid biosynthetic process	4/490	49/18866	0.038017785388207	0.214185868099294	0.178336705399596	HAGH/GGT5/GCLM/PLOD2	4	0
GO:0048641	GO:0048641	regulation of skeletal muscle tissue development	4/490	49/18866	0.038017785388207	0.214185868099294	0.178336705399596	UQCC2/FLOT1/TGFB1/YBX3	4	0
GO:0044409	GO:0044409	entry into host	8/490	147/18866	0.0382592846905972	0.214185868099294	0.178336705399596	EGFR/FUCA2/GAS6/PHB/SIVA1/EFNB2/SNX3/SERPINB3	8	0
GO:0007160	GO:0007160	cell-matrix adhesion	11/490	230/18866	0.0384397159250124	0.214185868099294	0.178336705399596	CSF1/LYPD3/ITGA11/ITGA1/LRP1/COL3A1/VEGFA/PLAU/ITGA3/CD63/SERPINE1	11	0
GO:0007613	GO:0007613	memory	7/490	121/18866	0.0385463540151023	0.214185868099294	0.178336705399596	MAP1A/HRH1/PJA2/APOE/CEBPB/PTGS2/ITGA3	7	0
GO:0030218	GO:0030218	erythrocyte differentiation	7/490	121/18866	0.0385463540151023	0.214185868099294	0.178336705399596	G6PD/STAT1/PRMT1/VEGFA/TMEM14C/HIF1A/RPS14	7	0
GO:0001958	GO:0001958	endochondral ossification	3/490	29/18866	0.0386027929117426	0.214185868099294	0.178336705399596	CSGALNACT1/RUNX2/FOXC1	3	0
GO:0006515	GO:0006515	protein quality control for misfolded or incompletely synthesized proteins	3/490	29/18866	0.0386027929117426	0.214185868099294	0.178336705399596	RNF5/SDF2L1/VCP	3	0
GO:0032373	GO:0032373	positive regulation of sterol transport	3/490	29/18866	0.0386027929117426	0.214185868099294	0.178336705399596	APOE/LRP1/NFKBIA	3	0
GO:0032376	GO:0032376	positive regulation of cholesterol transport	3/490	29/18866	0.0386027929117426	0.214185868099294	0.178336705399596	APOE/LRP1/NFKBIA	3	0
GO:0036075	GO:0036075	replacement ossification	3/490	29/18866	0.0386027929117426	0.214185868099294	0.178336705399596	CSGALNACT1/RUNX2/FOXC1	3	0
GO:0070861	GO:0070861	regulation of protein exit from endoplasmic reticulum	3/490	29/18866	0.0386027929117426	0.214185868099294	0.178336705399596	ERLEC1/BCAP31/OS9	3	0
GO:0070979	GO:0070979	protein K11-linked ubiquitination	3/490	29/18866	0.0386027929117426	0.214185868099294	0.178336705399596	ANAPC5/UBE2A/UBE2S	3	0
GO:2000108	GO:2000108	positive regulation of leukocyte apoptotic process	3/490	29/18866	0.0386027929117426	0.214185868099294	0.178336705399596	HCAR2/ADAM8/PRELID1	3	0
GO:0009746	GO:0009746	response to hexose	10/490	202/18866	0.038672448406817	0.214185868099294	0.178336705399596	HMGN3/GCLM/GAS6/LRP1/PTGS2/FIS1/GLUL/HIF1A/KIF5B/RACK1	10	0
GO:0034341	GO:0034341	response to interferon-gamma	10/490	202/18866	0.038672448406817	0.214185868099294	0.178336705399596	PARP14/STAT1/CD47/KYNU/IFNGR1/HLA-B/HLA-C/HLA-A/HSP90AB1/KIF5B	10	0
GO:0071692	GO:0071692	protein localization to extracellular region	19/490	470/18866	0.0388605782553716	0.214961116892167	0.17898219763871	ARL4D/EGFR/HCAR2/M6PR/FBN2/HMGN3/ARL2BP/UQCC2/ADAM8/SAA1/APOE/LRP1/SLC25A5/ANKRD1/GLUL/TGFB1/HIF1A/SERP1/KIF5B	19	0
GO:0009123	GO:0009123	nucleoside monophosphate metabolic process	5/490	72/18866	0.0391803183529891	0.215927087812029	0.179786490064203	AK6/NUDT2/HPRT1/AK3/AK2	5	0
GO:0042440	GO:0042440	pigment metabolic process	5/490	72/18866	0.0391803183529891	0.215927087812029	0.179786490064203	HPRT1/BLVRA/PGRMC1/TMEM14C/BLVRB	5	0
GO:0045600	GO:0045600	positive regulation of fat cell differentiation	5/490	72/18866	0.0391803183529891	0.215927087812029	0.179786490064203	ZC3H12A/CCDC71L/SYAP1/CEBPB/PTGS2	5	0
GO:0050680	GO:0050680	negative regulation of epithelial cell proliferation	9/490	175/18866	0.0394725492856524	0.217269371160484	0.180904109971625	CDC73/DUSP10/STAT1/MAGED1/APOE/EFNB2/PHB2/TGFB1/SPARC	9	0
GO:0007568	GO:0007568	aging	14/490	319/18866	0.0398753480825481	0.219216199310954	0.182525089550787	GLRX2/GCLM/KYNU/ATP2B1/LRP1/SOD1/RSL1D1/PTGS2/NPM1/LMNA/SERPINE1/SERP1/RPN2/HMGA1	14	0
GO:0030195	GO:0030195	negative regulation of blood coagulation	4/490	50/18866	0.0405074123554747	0.221057565714962	0.184058258946315	CD9/APOE/PLAU/SERPINE1	4	0
GO:0031648	GO:0031648	protein destabilization	4/490	50/18866	0.0405074123554747	0.221057565714962	0.184058258946315	CDC73/RNF5/ISOC2/ID1	4	0
GO:0042987	GO:0042987	amyloid precursor protein catabolic process	4/490	50/18866	0.0405074123554747	0.221057565714962	0.184058258946315	CLU/IFNGR1/APOE/TMED10	4	0
GO:0046850	GO:0046850	regulation of bone remodeling	4/490	50/18866	0.0405074123554747	0.221057565714962	0.184058258946315	EGFR/IL20RA/SIGLEC15/ADAM8	4	0
GO:1903580	GO:1903580	positive regulation of ATP metabolic process	4/490	50/18866	0.0405074123554747	0.221057565714962	0.184058258946315	VCP/ISCU/HIF1A/PGK1	4	0
GO:2000725	GO:2000725	regulation of cardiac muscle cell differentiation	4/490	50/18866	0.0405074123554747	0.221057565714962	0.184058258946315	G6PD/RGS2/EFNB2/TGFB1	4	0
GO:1901184	GO:1901184	regulation of ERBB signaling pathway	6/490	97/18866	0.0406870141884119	0.221496135776915	0.184423423747474	EGFR/ITGA1/MMP9/SHC1/RAB7A/AREG	6	0
GO:1901216	GO:1901216	positive regulation of neuron death	6/490	97/18866	0.0406870141884119	0.221496135776915	0.184423423747474	ELK1/CLU/ITGA1/DDIT3/EFNB2/FIS1	6	0
GO:0014074	GO:0014074	response to purine-containing compound	8/490	149/18866	0.0409102216452926	0.222439987118863	0.185209298839064	FOSL1/STAT1/HDAC2/SOD1/PTGS2/HSP90B1/AREG/SPARC	8	0
GO:0003208	GO:0003208	cardiac ventricle morphogenesis	5/490	73/18866	0.0412011316620499	0.222935577865928	0.185621940540604	HEG1/CPE/FOXC1/TGFB1/HIF1A	5	0
GO:0006283	GO:0006283	transcription-coupled nucleotide-excision repair	5/490	73/18866	0.0412011316620499	0.222935577865928	0.185621940540604	COPS3/COPS4/COPS6/GTF2H5/HMGN1	5	0
GO:0010611	GO:0010611	regulation of cardiac muscle hypertrophy	5/490	73/18866	0.0412011316620499	0.222935577865928	0.185621940540604	G6PD/RGS2/GLRX3/TNFRSF1A/LMNA	5	0
GO:0070227	GO:0070227	lymphocyte apoptotic process	5/490	73/18866	0.0412011316620499	0.222935577865928	0.185621940540604	ADAM8/TSC22D3/PRELID1/HIF1A/LGALS3	5	0
GO:0009743	GO:0009743	response to carbohydrate	11/490	233/18866	0.0415661281498236	0.224638251889604	0.18703963106541	HMGN3/GCLM/GAS6/LRP1/PTGS2/FIS1/GLUL/HIF1A/KIF5B/RACK1/SPARC	11	0
GO:0000027	GO:0000027	ribosomal large subunit assembly	3/490	30/18866	0.0420905952526172	0.225832232220773	0.188033770036679	RPL10/RPL24/RPL5	3	0
GO:0000303	GO:0000303	response to superoxide	3/490	30/18866	0.0420905952526172	0.225832232220773	0.188033770036679	GLRX2/SOD1/PRDX1	3	0
GO:0044788	GO:0044788	modulation by host of viral process	3/490	30/18866	0.0420905952526172	0.225832232220773	0.188033770036679	ZC3H12A/PHB/APOE	3	0
GO:0070168	GO:0070168	negative regulation of biomineral tissue development	3/490	30/18866	0.0420905952526172	0.225832232220773	0.188033770036679	GAS6/TGFB1/HIF1A	3	0
GO:0071480	GO:0071480	cellular response to gamma radiation	3/490	30/18866	0.0420905952526172	0.225832232220773	0.188033770036679	ELK1/GTF2H5/XRCC6	3	0
GO:0110150	GO:0110150	negative regulation of biomineralization	3/490	30/18866	0.0420905952526172	0.225832232220773	0.188033770036679	GAS6/TGFB1/HIF1A	3	0
GO:0048010	GO:0048010	vascular endothelial growth factor receptor signaling pathway	6/490	98/18866	0.0424328445572152	0.226101954677205	0.188258347945013	SHB/PDCD6/FOXC1/PTPN1/VEGFA/HIF1A	6	0
GO:0001933	GO:0001933	negative regulation of protein phosphorylation	18/490	444/18866	0.042550766590016	0.226101954677205	0.188258347945013	SH3BP5/ZC3H12A/PARP14/DUSP10/MYC/CYLD/HEG1/PWP1/RGS2/PHB/APOE/PTPN1/NPM1/TGFB1/SERPINB3/PEBP1/DNAJA1/RACK1	18	0
GO:0031929	GO:0031929	TOR signaling	7/490	124/18866	0.0430758529337427	0.226101954677205	0.188258347945013	RRAGA/PDCD6/GAS6/RHEB/SYAP1/RPS6/HIF1A	7	0
GO:0009161	GO:0009161	ribonucleoside monophosphate metabolic process	4/490	51/18866	0.0430875423438738	0.226101954677205	0.188258347945013	NUDT2/HPRT1/AK3/AK2	4	0
GO:0030490	GO:0030490	maturation of SSU-rRNA	4/490	51/18866	0.0430875423438738	0.226101954677205	0.188258347945013	BMS1/FAM207A/GTF2H5/RPS14	4	0
GO:0035272	GO:0035272	exocrine system development	4/490	51/18866	0.0430875423438738	0.226101954677205	0.188258347945013	EGFR/FOXC1/TGM2/TGFB1	4	0
GO:0043277	GO:0043277	apoptotic cell clearance	4/490	51/18866	0.0430875423438738	0.226101954677205	0.188258347945013	C3/GAS6/LRP1/TGM2	4	0
GO:0050435	GO:0050435	amyloid-beta metabolic process	4/490	51/18866	0.0430875423438738	0.226101954677205	0.188258347945013	CLU/IFNGR1/APOE/TMED10	4	0
GO:0071675	GO:0071675	regulation of mononuclear cell migration	4/490	51/18866	0.0430875423438738	0.226101954677205	0.188258347945013	CSF1/CREB3/SERPINE1/LGALS3	4	0
GO:1900047	GO:1900047	negative regulation of hemostasis	4/490	51/18866	0.0430875423438738	0.226101954677205	0.188258347945013	CD9/APOE/PLAU/SERPINE1	4	0
GO:0006635	GO:0006635	fatty acid beta-oxidation	5/490	74/18866	0.0432839181563635	0.226101954677205	0.188258347945013	HSD17B4/ECI2/HADHB/ACADVL/ECH1	5	0
GO:0032024	GO:0032024	positive regulation of insulin secretion	5/490	74/18866	0.0432839181563635	0.226101954677205	0.188258347945013	LRP1/GLUL/HIF1A/SERP1/KIF5B	5	0
GO:0006264	GO:0006264	mitochondrial DNA replication	2/490	13/18866	0.0434577681704843	0.226101954677205	0.188258347945013	STOML2/SSBP1	2	0
GO:0006596	GO:0006596	polyamine biosynthetic process	2/490	13/18866	0.0434577681704843	0.226101954677205	0.188258347945013	ODC1/SRM	2	0
GO:0010870	GO:0010870	positive regulation of receptor biosynthetic process	2/490	13/18866	0.0434577681704843	0.226101954677205	0.188258347945013	HDAC2/HIF1A	2	0
GO:0032429	GO:0032429	regulation of phospholipase A2 activity	2/490	13/18866	0.0434577681704843	0.226101954677205	0.188258347945013	EGFR/LRP1	2	0
GO:0033089	GO:0033089	positive regulation of T cell differentiation in thymus	2/490	13/18866	0.0434577681704843	0.226101954677205	0.188258347945013	EGR3/ADAM8	2	0
GO:0043248	GO:0043248	proteasome assembly	2/490	13/18866	0.0434577681704843	0.226101954677205	0.188258347945013	POMP/ADRM1	2	0
GO:0045602	GO:0045602	negative regulation of endothelial cell differentiation	2/490	13/18866	0.0434577681704843	0.226101954677205	0.188258347945013	ID1/VEGFA	2	0
GO:0061029	GO:0061029	eyelid development in camera-type eye	2/490	13/18866	0.0434577681704843	0.226101954677205	0.188258347945013	EGFR/HDAC2	2	0
GO:0061052	GO:0061052	negative regulation of cell growth involved in cardiac muscle cell development	2/490	13/18866	0.0434577681704843	0.226101954677205	0.188258347945013	G6PD/RGS2	2	0
GO:0099640	GO:0099640	axo-dendritic protein transport	2/490	13/18866	0.0434577681704843	0.226101954677205	0.188258347945013	MAP1A/KIF5B	2	0
GO:1902947	GO:1902947	regulation of tau-protein kinase activity	2/490	13/18866	0.0434577681704843	0.226101954677205	0.188258347945013	CLU/HSP90AB1	2	0
GO:1903977	GO:1903977	positive regulation of glial cell migration	2/490	13/18866	0.0434577681704843	0.226101954677205	0.188258347945013	CSF1/LRP1	2	0
GO:1990403	GO:1990403	embryonic brain development	2/490	13/18866	0.0434577681704843	0.226101954677205	0.188258347945013	TUBB2B/RPL10	2	0
GO:2001198	GO:2001198	regulation of dendritic cell differentiation	2/490	13/18866	0.0434577681704843	0.226101954677205	0.188258347945013	CEBPB/HLA-B	2	0
GO:0043406	GO:0043406	positive regulation of MAP kinase activity	12/490	264/18866	0.0437141070894465	0.227070071687022	0.189064427260629	FPR1/EGFR/MAGED1/AVPI1/ADAM8/ITGA1/SAA1/SHC1/PTPN1/SOD1/VEGFA/TGFB1	12	0
GO:1904018	GO:1904018	positive regulation of vasculature development	11/490	235/18866	0.0437455783268009	0.227070071687022	0.189064427260629	C3/ZC3H12A/SRPX2/PDCD6/EFNB2/PTGS2/VEGFA/MTDH/MYDGF/HIF1A/SERPINE1	11	0
GO:0010717	GO:0010717	regulation of epithelial to mesenchymal transition	6/490	99/18866	0.0442250937307076	0.229026471477817	0.190693376435619	VASN/BAMBI/HDAC2/FOXC1/TGFB1/SERPINB3	6	0
GO:0090277	GO:0090277	positive regulation of peptide hormone secretion	6/490	99/18866	0.0442250937307076	0.229026471477817	0.190693376435619	EGFR/LRP1/GLUL/HIF1A/SERP1/KIF5B	6	0
GO:0032479	GO:0032479	regulation of type I interferon production	7/490	125/18866	0.0446588767713408	0.230737529985261	0.192118048098933	OTUD5/PQBP1/CYLD/STAT1/FLOT1/XRCC6/PCBP2	7	0
GO:0034605	GO:0034605	cellular response to heat	7/490	125/18866	0.0446588767713408	0.230737529985261	0.192118048098933	PDCD6/RBBP7/HDAC2/HSPA6/VCP/PTGS2/HSP90AB1	7	0
GO:0031330	GO:0031330	negative regulation of cellular catabolic process	12/490	265/18866	0.0447628701974783	0.23100745960872	0.192342798499904	RNF5/MAP1A/RRAGA/APOC1/ERLEC1/GABARAPL2/SLIRP/OS9/CTSA/HSP90AB1/YBX3/RPL5	12	0
GO:0044242	GO:0044242	cellular lipid catabolic process	11/490	236/18866	0.0448642486647846	0.23126328641986	0.192555806533797	HSD17B4/ECI2/NEU1/APOC1/GLA/HADHB/AIG1/ACADVL/LRP1/ECH1/PRDX6	11	0
GO:0001837	GO:0001837	epithelial to mesenchymal transition	8/490	152/18866	0.0451110165853316	0.23211845899055	0.193267845381917	VASN/BAMBI/PDCD6/HDAC2/FOXC1/TGFB1/HIF1A/SERPINB3	8	0
GO:0031100	GO:0031100	animal organ regeneration	5/490	75/18866	0.045428895011259	0.23211845899055	0.193267845381917	EGFR/NNMT/GAS6/CEBPB/RPL10	5	0
GO:0035924	GO:0035924	cellular response to vascular endothelial growth factor stimulus	5/490	75/18866	0.045428895011259	0.23211845899055	0.193267845381917	EGR3/NR4A1/FOXC1/VEGFA/CD63	5	0
GO:0045766	GO:0045766	positive regulation of angiogenesis	10/490	208/18866	0.0456288855507676	0.23211845899055	0.193267845381917	C3/ZC3H12A/SRPX2/PDCD6/PTGS2/VEGFA/MTDH/MYDGF/HIF1A/SERPINE1	10	0
GO:0072522	GO:0072522	purine-containing compound biosynthetic process	10/490	208/18866	0.0456288855507676	0.23211845899055	0.193267845381917	SLC35B2/NUDT2/HPRT1/AK3/SLC26A2/ACSL5/AK2/STOML2/VCP/TGFB1	10	0
GO:0000305	GO:0000305	response to oxygen radical	3/490	31/18866	0.0457309089273838	0.23211845899055	0.193267845381917	GLRX2/SOD1/PRDX1	3	0
GO:0002675	GO:0002675	positive regulation of acute inflammatory response	3/490	31/18866	0.0457309089273838	0.23211845899055	0.193267845381917	C3/ADAM8/PTGS2	3	0
GO:0039528	GO:0039528	cytoplasmic pattern recognition receptor signaling pathway in response to virus	3/490	31/18866	0.0457309089273838	0.23211845899055	0.193267845381917	TSPAN6/PHB/PHB2	3	0
GO:0060261	GO:0060261	positive regulation of transcription initiation from RNA polymerase II promoter	3/490	31/18866	0.0457309089273838	0.23211845899055	0.193267845381917	PSMC6/PSMC5/PSMC4	3	0
GO:0072538	GO:0072538	T-helper 17 type immune response	3/490	31/18866	0.0457309089273838	0.23211845899055	0.193267845381917	ZC3H12A/NFKBIZ/PHB	3	0
GO:1904292	GO:1904292	regulation of ERAD pathway	3/490	31/18866	0.0457309089273838	0.23211845899055	0.193267845381917	ERLEC1/BCAP31/OS9	3	0
GO:0050999	GO:0050999	regulation of nitric-oxide synthase activity	4/490	52/18866	0.0457581191558432	0.23211845899055	0.193267845381917	EGFR/GLA/APOE/HIF1A	4	0
GO:2001238	GO:2001238	positive regulation of extrinsic apoptotic signaling pathway	4/490	52/18866	0.0457581191558432	0.23211845899055	0.193267845381917	TNFSF10/CYLD/SRPX/G0S2	4	0
GO:2001258	GO:2001258	negative regulation of cation channel activity	4/490	52/18866	0.0457581191558432	0.23211845899055	0.193267845381917	GEM/RRAD/MMP9/GSTO1	4	0
GO:0001678	GO:0001678	cellular glucose homeostasis	8/490	153/18866	0.046571902287959	0.235710852396201	0.196258965244997	HMGN3/GCLM/GAS6/LRP1/FIS1/HIF1A/KIF5B/RACK1	8	0
GO:0071774	GO:0071774	response to fibroblast growth factor	8/490	153/18866	0.046571902287959	0.235710852396201	0.196258965244997	FAM20C/ELK1/GTF2F2/KDM5B/GCLM/EGR3/NR4A1/RUNX2	8	0
GO:0046883	GO:0046883	regulation of hormone secretion	12/490	267/18866	0.0469124071464568	0.237165328994092	0.197470000159908	EGFR/HCAR2/KDM5B/HMGN3/ARL2BP/UQCC2/LRP1/SLC25A5/GLUL/HIF1A/SERP1/KIF5B	12	0
GO:0051169	GO:0051169	nuclear transport	15/490	357/18866	0.0470034988281124	0.237357034806215	0.197629619388027	ZPR1/ZC3H12A/GAS6/PPP1R10/SRSF11/PTGS2/SNRPE/NPM1/PHB2/PTTG1IP/TGFB1/LMNA/HSP90AB1/HMGA1/NFKBIA	15	0
GO:0050796	GO:0050796	regulation of insulin secretion	9/490	181/18866	0.0471543322226201	0.237610261155487	0.197840462209966	HMGN3/ARL2BP/UQCC2/LRP1/SLC25A5/GLUL/HIF1A/SERP1/KIF5B	9	0
GO:0010594	GO:0010594	regulation of endothelial cell migration	11/490	238/18866	0.0471601011164339	0.237610261155487	0.197840462209966	ZC3H12A/SRPX2/AAMP/PDCD6/APOE/PTGS2/VEGFA/GLUL/TGFB1/HIF1A/SPARC	11	0
GO:0006278	GO:0006278	RNA-dependent DNA biosynthetic process	5/490	76/18866	0.0476362342851012	0.238778849392417	0.198813459065418	CCT8/CCT3/CCT7/CCT2/HSP90AB1	5	0
GO:0014743	GO:0014743	regulation of muscle hypertrophy	5/490	76/18866	0.0476362342851012	0.238778849392417	0.198813459065418	G6PD/RGS2/GLRX3/TNFRSF1A/LMNA	5	0
GO:0060415	GO:0060415	muscle tissue morphogenesis	5/490	76/18866	0.0476362342851012	0.238778849392417	0.198813459065418	HEG1/FOXC1/COL3A1/ANKRD1/TGFB1	5	0
GO:1903524	GO:1903524	positive regulation of blood circulation	5/490	76/18866	0.0476362342851012	0.238778849392417	0.198813459065418	PTGER2/HRH1/EGFR/RGS2/PTGS2	5	0
GO:0032606	GO:0032606	type I interferon production	7/490	127/18866	0.0479360049461283	0.238778849392417	0.198813459065418	OTUD5/PQBP1/CYLD/STAT1/FLOT1/XRCC6/PCBP2	7	0
GO:1903052	GO:1903052	positive regulation of proteolysis involved in cellular protein catabolic process	7/490	127/18866	0.0479360049461283	0.238778849392417	0.198813459065418	CLU/PLK3/VCP/PSMC1/BCAP31/PSMC4/RACK1	7	0
GO:0045639	GO:0045639	positive regulation of myeloid cell differentiation	6/490	101/18866	0.0479497559871996	0.238778849392417	0.198813459065418	CSF1/PITHD1/STAT1/PRMT1/TGFB1/HIF1A	6	0
GO:0002573	GO:0002573	myeloid leukocyte differentiation	10/490	210/18866	0.0481242781463295	0.238778849392417	0.198813459065418	FAM20C/CSF1/OSTM1/NKAP/MYC/SIGLEC15/MMP9/CEBPB/VEGFA/TGFB1	10	0
GO:0008333	GO:0008333	endosome to lysosome transport	4/490	53/18866	0.0485189911661659	0.238778849392417	0.198813459065418	M6PR/VCP/RAB7A/CHMP5	4	0
GO:0032210	GO:0032210	regulation of telomere maintenance via telomerase	4/490	53/18866	0.0485189911661659	0.238778849392417	0.198813459065418	CCT8/CCT3/CCT7/CCT2	4	0
GO:0043331	GO:0043331	response to dsRNA	4/490	53/18866	0.0485189911661659	0.238778849392417	0.198813459065418	PQBP1/FLOT1/NPM1/NFKBIA	4	0
GO:0071346	GO:0071346	cellular response to interferon-gamma	9/490	182/18866	0.0485245621660099	0.238778849392417	0.198813459065418	PARP14/STAT1/CD47/IFNGR1/HLA-B/HLA-C/HLA-A/HSP90AB1/KIF5B	9	0
GO:0042110	GO:0042110	T cell activation	19/490	483/18866	0.0486966659310891	0.238778849392417	0.198813459065418	ZC3H12A/NKAP/DUSP10/CYLD/TNFSF9/CD47/EGR3/NFKBIZ/ADAM8/CCND3/STOML2/RUNX2/SOD1/EFNB2/CEBPB/PRELID1/DDOST/HLA-A/LGALS3	19	0
GO:0031589	GO:0031589	cell-substrate adhesion	15/490	359/18866	0.0489005194317061	0.238778849392417	0.198813459065418	CSF1/CCDC80/LYPD3/GAS6/NEDD9/ITGA11/ITGA1/LRP1/COL3A1/ID1/VEGFA/PLAU/ITGA3/CD63/SERPINE1	15	0
GO:0043393	GO:0043393	regulation of protein binding	10/490	211/18866	0.0494057018453885	0.238778849392417	0.198813459065418	LRPAP1/BAMBI/CYLD/MMP9/APOE/LRP1/ID1/FLOT1/HSP90AB1/RACK1	10	0
GO:0006506	GO:0006506	GPI anchor biosynthetic process	3/490	32/18866	0.0495216629975634	0.238778849392417	0.198813459065418	PIGF/PIGP/PIGT	3	0
GO:0051385	GO:0051385	response to mineralocorticoid	3/490	32/18866	0.0495216629975634	0.238778849392417	0.198813459065418	MAOB/FOSL1/ATP2B1	3	0
GO:0051968	GO:0051968	positive regulation of synaptic transmission, glutamatergic	3/490	32/18866	0.0495216629975634	0.238778849392417	0.198813459065418	EGFR/PTGS2/GLUL	3	0
GO:0070528	GO:0070528	protein kinase C signaling	3/490	32/18866	0.0495216629975634	0.238778849392417	0.198813459065418	VEGFA/ANKRD1/FLOT1	3	0
GO:0097421	GO:0097421	liver regeneration	3/490	32/18866	0.0495216629975634	0.238778849392417	0.198813459065418	EGFR/CEBPB/RPL10	3	0
GO:1902235	GO:1902235	regulation of endoplasmic reticulum stress-induced intrinsic apoptotic signaling pathway	3/490	32/18866	0.0495216629975634	0.238778849392417	0.198813459065418	CREB3/DDIT3/PTPN1	3	0
GO:1903959	GO:1903959	regulation of anion transmembrane transport	3/490	32/18866	0.0495216629975634	0.238778849392417	0.198813459065418	ACSL5/RGS2/GOPC	3	0
GO:0034763	GO:0034763	negative regulation of transmembrane transport	7/490	128/18866	0.0496304896113939	0.238778849392417	0.198813459065418	GEM/RGS2/GOPC/RRAD/MMP9/ISCU/GSTO1	7	0
GO:0001886	GO:0001886	endothelial cell morphogenesis	2/490	14/18866	0.0498474262143771	0.238778849392417	0.198813459065418	HEG1/ID1	2	0
GO:0010872	GO:0010872	regulation of cholesterol esterification	2/490	14/18866	0.0498474262143771	0.238778849392417	0.198813459065418	APOC1/APOE	2	0
GO:0030213	GO:0030213	hyaluronan biosynthetic process	2/490	14/18866	0.0498474262143771	0.238778849392417	0.198813459065418	CEMIP/TGFB1	2	0
GO:0030948	GO:0030948	negative regulation of vascular endothelial growth factor receptor signaling pathway	2/490	14/18866	0.0498474262143771	0.238778849392417	0.198813459065418	PDCD6/PTPN1	2	0
GO:0035791	GO:0035791	platelet-derived growth factor receptor-beta signaling pathway	2/490	14/18866	0.0498474262143771	0.238778849392417	0.198813459065418	PTPN1/LRP1	2	0
GO:0045176	GO:0045176	apical protein localization	2/490	14/18866	0.0498474262143771	0.238778849392417	0.198813459065418	GOPC/ARF4	2	0
GO:0047484	GO:0047484	regulation of response to osmotic stress	2/490	14/18866	0.0498474262143771	0.238778849392417	0.198813459065418	PTGS2/YBX3	2	0
GO:0051775	GO:0051775	response to redox state	2/490	14/18866	0.0498474262143771	0.238778849392417	0.198813459065418	GLRX2/VASN	2	0
GO:0070234	GO:0070234	positive regulation of T cell apoptotic process	2/490	14/18866	0.0498474262143771	0.238778849392417	0.198813459065418	ADAM8/PRELID1	2	0
GO:0072350	GO:0072350	tricarboxylic acid metabolic process	2/490	14/18866	0.0498474262143771	0.238778849392417	0.198813459065418	ACO1/IDH3G	2	0
GO:0072672	GO:0072672	neutrophil extravasation	2/490	14/18866	0.0498474262143771	0.238778849392417	0.198813459065418	ADAM8/CD99	2	0
GO:1901386	GO:1901386	negative regulation of voltage-gated calcium channel activity	2/490	14/18866	0.0498474262143771	0.238778849392417	0.198813459065418	GEM/RRAD	2	0
GO:1901841	GO:1901841	regulation of high voltage-gated calcium channel activity	2/490	14/18866	0.0498474262143771	0.238778849392417	0.198813459065418	GEM/RRAD	2	0
GO:1902430	GO:1902430	negative regulation of amyloid-beta formation	2/490	14/18866	0.0498474262143771	0.238778849392417	0.198813459065418	CLU/APOE	2	0
GO:1903054	GO:1903054	negative regulation of extracellular matrix organization	2/490	14/18866	0.0498474262143771	0.238778849392417	0.198813459065418	TNFRSF1A/TGFB1	2	0
GO:1903799	GO:1903799	negative regulation of production of miRNAs involved in gene silencing by miRNA	2/490	14/18866	0.0498474262143771	0.238778849392417	0.198813459065418	ZC3H12A/TGFB1	2	0
GO:1903894	GO:1903894	regulation of IRE1-mediated unfolded protein response	2/490	14/18866	0.0498474262143771	0.238778849392417	0.198813459065418	DNAJB9/PTPN1	2	0
GO:1904293	GO:1904293	negative regulation of ERAD pathway	2/490	14/18866	0.0498474262143771	0.238778849392417	0.198813459065418	ERLEC1/OS9	2	0
GO:1904668	GO:1904668	positive regulation of ubiquitin protein ligase activity	2/490	14/18866	0.0498474262143771	0.238778849392417	0.198813459065418	SKP1/UBE2S	2	0
GO:1904748	GO:1904748	regulation of apoptotic process involved in development	2/490	14/18866	0.0498474262143771	0.238778849392417	0.198813459065418	FOXC1/TNFRSF1A	2	0
GO:2000232	GO:2000232	regulation of rRNA processing	2/490	14/18866	0.0498474262143771	0.238778849392417	0.198813459065418	BUD23/TRMT112	2	0
GO:0060840	GO:0060840	artery development	6/490	102/18866	0.0498825618888208	0.238778849392417	0.198813459065418	APOE/FOXC1/LRP1/EFNB2/COL3A1/VEGFA	6	0
GO:0014015	GO:0014015	positive regulation of gliogenesis	5/490	77/18866	0.0499060632802699	0.238778849392417	0.198813459065418	CSF1/RHEB/HDAC2/LRP1/TGFB1	5	0
GO:0032413	GO:0032413	negative regulation of ion transmembrane transporter activity	5/490	77/18866	0.0499060632802699	0.238778849392417	0.198813459065418	GEM/GOPC/RRAD/MMP9/GSTO1	5	0
GO:0031098	GO:0031098	stress-activated protein kinase signaling cascade	13/490	300/18866	0.0504913033793053	0.241320319363189	0.200929552837064	ZC3H12A/EGFR/DUSP10/MYC/CYLD/PJA2/PTPN1/PRMT1/VEGFA/SKP1/PRDX1/SERPINB3/DNAJA1	13	0
GO:0001936	GO:0001936	regulation of endothelial cell proliferation	9/490	184/18866	0.0513434661586679	0.244461951331442	0.203545357043794	PDCD6/STAT1/EGR3/NR4A1/APOE/VEGFA/MYDGF/HIF1A/SPARC	9	0
GO:0006754	GO:0006754	ATP biosynthetic process	4/490	54/18866	0.0513699140074551	0.244461951331442	0.203545357043794	NUDT2/STOML2/VCP/TGFB1	4	0
GO:0030857	GO:0030857	negative regulation of epithelial cell differentiation	4/490	54/18866	0.0513699140074551	0.244461951331442	0.203545357043794	STAT1/MMP9/ID1/VEGFA	4	0
GO:1901185	GO:1901185	negative regulation of ERBB signaling pathway	4/490	54/18866	0.0513699140074551	0.244461951331442	0.203545357043794	EGFR/ITGA1/RAB7A/AREG	4	0
GO:0006839	GO:0006839	mitochondrial transport	12/490	271/18866	0.0514224400314122	0.244461951331442	0.203545357043794	TOMM40/OXA1L/HUWE1/STOML2/TMEM14B/MRPL18/SLC25A5/LMAN1/TMEM14C/FIS1/TOMM20/YWHAB	12	0
GO:0002042	GO:0002042	cell migration involved in sprouting angiogenesis	6/490	103/18866	0.0518625721804779	0.246030310535232	0.204851213568172	SRPX2/EGR3/NR4A1/EFNB2/PTGS2/VEGFA	6	0
GO:0048661	GO:0048661	positive regulation of smooth muscle cell proliferation	6/490	103/18866	0.0518625721804779	0.246030310535232	0.204851213568172	EGFR/STAT1/PHB/MMP9/PTGS2/TGM2	6	0
GO:1903320	GO:1903320	regulation of protein modification by small protein conjugation or removal	11/490	242/18866	0.0519891148541259	0.246332451658189	0.205102784098534	CENPX/ZC3H12A/PDCD6/HUWE1/VCP/SKP1/PTTG1IP/UBE2S/DNAJA1/HSP90AB1/RPL5	11	0
GO:0090276	GO:0090276	regulation of peptide hormone secretion	10/490	213/18866	0.052036626772776	0.246332451658189	0.205102784098534	EGFR/HMGN3/ARL2BP/UQCC2/LRP1/SLC25A5/GLUL/HIF1A/SERP1/KIF5B	10	0
GO:0061045	GO:0061045	negative regulation of wound healing	5/490	78/18866	0.0522384649583304	0.247025961413122	0.205680218296013	DUSP10/CD9/APOE/PLAU/SERPINE1	5	0
GO:0006874	GO:0006874	cellular calcium ion homeostasis	18/490	456/18866	0.0525380274244422	0.248179634309746	0.206640796252526	PTGER2/FPR1/CEMIP/STOML2/SAA1/DDIT3/APOE/ATP2B1/LRP1/ANXA7/ABL2/BCAP31/TPT1/GTF2I/TGM2/FIS1/HSP90B1/GSTO1	18	0
GO:0050870	GO:0050870	positive regulation of T cell activation	10/490	214/18866	0.0533863625207315	0.251738427282617	0.209603939524364	NKAP/DUSP10/CYLD/TNFSF9/CD47/EGR3/NFKBIZ/ADAM8/EFNB2/HLA-A	10	0
GO:0006505	GO:0006505	GPI anchor metabolic process	3/490	33/18866	0.0534605799874375	0.251738427282617	0.209603939524364	PIGF/PIGP/PIGT	3	0
GO:0010039	GO:0010039	response to iron ion	3/490	33/18866	0.0534605799874375	0.251738427282617	0.209603939524364	ACO1/G6PD/HIF1A	3	0
GO:0007159	GO:0007159	leukocyte cell-cell adhesion	15/490	364/18866	0.0538761646917658	0.253225908442627	0.210842454893161	ZC3H12A/NKAP/DUSP10/CYLD/TNFSF9/CD47/EGR3/NFKBIZ/ADAM8/EFNB2/S100A9/CEBPB/S100A8/HLA-A/LGALS3	15	0
GO:0003300	GO:0003300	cardiac muscle hypertrophy	6/490	104/18866	0.0538899222716165	0.253225908442627	0.210842454893161	G6PD/RGS2/GLRX3/HDAC2/TNFRSF1A/LMNA	6	0
GO:0001706	GO:0001706	endoderm formation	4/490	55/18866	0.0543105533234436	0.254263801026243	0.21170663116008	CDC73/COL12A1/MMP9/COL6A1	4	0
GO:0030199	GO:0030199	collagen fibril organization	4/490	55/18866	0.0543105533234436	0.254263801026243	0.21170663116008	LUM/COL12A1/FOXC1/COL3A1	4	0
GO:0050819	GO:0050819	negative regulation of coagulation	4/490	55/18866	0.0543105533234436	0.254263801026243	0.21170663116008	CD9/APOE/PLAU/SERPINE1	4	0
GO:0030203	GO:0030203	glycosaminoglycan metabolic process	8/490	158/18866	0.0543386348967375	0.254263801026243	0.21170663116008	CSGALNACT1/CEMIP/GUSB/LUM/DSE/FOXC1/IDS/TGFB1	8	0
GO:0000422	GO:0000422	autophagy of mitochondrion	5/490	79/18866	0.0546334784065753	0.254576041343374	0.211966610541278	HUWE1/GABARAPL2/FIS1/PHB2/HIF1A	5	0
GO:0009205	GO:0009205	purine ribonucleoside triphosphate metabolic process	5/490	79/18866	0.0546334784065753	0.254576041343374	0.211966610541278	NUDT2/AK3/STOML2/VCP/TGFB1	5	0
GO:0043536	GO:0043536	positive regulation of blood vessel endothelial cell migration	5/490	79/18866	0.0546334784065753	0.254576041343374	0.211966610541278	SRPX2/PTGS2/VEGFA/TGFB1/HIF1A	5	0
GO:0061726	GO:0061726	mitochondrion disassembly	5/490	79/18866	0.0546334784065753	0.254576041343374	0.211966610541278	HUWE1/GABARAPL2/FIS1/PHB2/HIF1A	5	0
GO:0032434	GO:0032434	regulation of proteasomal ubiquitin-dependent protein catabolic process	7/490	131/18866	0.0549395972801371	0.255469127352638	0.212710217101057	MAP1A/CLU/PLK3/VCP/BCAP31/HSP90AB1/RACK1	7	0
GO:0046887	GO:0046887	positive regulation of hormone secretion	7/490	131/18866	0.0549395972801371	0.255469127352638	0.212710217101057	EGFR/HCAR2/LRP1/GLUL/HIF1A/SERP1/KIF5B	7	0
GO:0010038	GO:0010038	response to metal ion	15/490	366/18866	0.0559611053495817	0.256285588568708	0.213390023871936	ACO1/MAOB/G6PD/EGFR/PDCD6/MT1X/MMP9/ANXA7/CPNE1/SOD1/PTGS2/HIF1A/S100A8/CUTA/SPARC	15	0
GO:0031532	GO:0031532	actin cytoskeleton reorganization	6/490	105/18866	0.0559647232159529	0.256285588568708	0.213390023871936	SIPA1L1/NEDD9/SHC1/PTPN1/ABL2/PDLIM4	6	0
GO:0044070	GO:0044070	regulation of anion transport	6/490	105/18866	0.0559647232159529	0.256285588568708	0.213390023871936	ACSL5/RGS2/GOPC/APOE/CEBPB/PRELID1	6	0
GO:2000058	GO:2000058	regulation of ubiquitin-dependent protein catabolic process	8/490	159/18866	0.0559854630422518	0.256285588568708	0.213390023871936	MAP1A/CLU/PLK3/VCP/BCAP31/HSP90AB1/RACK1/RPL5	8	0
GO:0051651	GO:0051651	maintenance of location in cell	10/490	216/18866	0.05615492974117	0.256285588568708	0.213390023871936	CEMIP/ARL2BP/DDIT3/APOE/S100A9/OS9/SKP1/S100A8/HSP90B1/GSTO1	10	0
GO:0001845	GO:0001845	phagolysosome assembly	2/490	15/18866	0.0565504714919751	0.256285588568708	0.213390023871936	SRPX/RAB7A	2	0
GO:0006089	GO:0006089	lactate metabolic process	2/490	15/18866	0.0565504714919751	0.256285588568708	0.213390023871936	HAGH/HIF1A	2	0
GO:0006122	GO:0006122	mitochondrial electron transport, ubiquinol to cytochrome c	2/490	15/18866	0.0565504714919751	0.256285588568708	0.213390023871936	CYCS/UQCRQ	2	0
GO:0020027	GO:0020027	hemoglobin metabolic process	2/490	15/18866	0.0565504714919751	0.256285588568708	0.213390023871936	PRMT1/HIF1A	2	0
GO:0023035	GO:0023035	CD40 signaling pathway	2/490	15/18866	0.0565504714919751	0.256285588568708	0.213390023871936	PHB/PHB2	2	0
GO:0033540	GO:0033540	fatty acid beta-oxidation using acyl-CoA oxidase	2/490	15/18866	0.0565504714919751	0.256285588568708	0.213390023871936	HSD17B4/ECI2	2	0
GO:0044406	GO:0044406	adhesion of symbiont to host	2/490	15/18866	0.0565504714919751	0.256285588568708	0.213390023871936	GAS6/HSP90AB1	2	0
GO:0045651	GO:0045651	positive regulation of macrophage differentiation	2/490	15/18866	0.0565504714919751	0.256285588568708	0.213390023871936	CSF1/TGFB1	2	0
GO:0046479	GO:0046479	glycosphingolipid catabolic process	2/490	15/18866	0.0565504714919751	0.256285588568708	0.213390023871936	NEU1/GLA	2	0
GO:0048308	GO:0048308	organelle inheritance	2/490	15/18866	0.0565504714919751	0.256285588568708	0.213390023871936	GBF1/PLK3	2	0
GO:0048313	GO:0048313	Golgi inheritance	2/490	15/18866	0.0565504714919751	0.256285588568708	0.213390023871936	GBF1/PLK3	2	0
GO:0048569	GO:0048569	post-embryonic animal organ development	2/490	15/18866	0.0565504714919751	0.256285588568708	0.213390023871936	VEGFA/HMGN1	2	0
GO:0050651	GO:0050651	dermatan sulfate proteoglycan biosynthetic process	2/490	15/18866	0.0565504714919751	0.256285588568708	0.213390023871936	CSGALNACT1/DSE	2	0
GO:0051044	GO:0051044	positive regulation of membrane protein ectodomain proteolysis	2/490	15/18866	0.0565504714919751	0.256285588568708	0.213390023871936	ADAM8/APOE	2	0
GO:0071474	GO:0071474	cellular hyperosmotic response	2/490	15/18866	0.0565504714919751	0.256285588568708	0.213390023871936	XRCC6/YBX3	2	0
GO:0072075	GO:0072075	metanephric mesenchyme development	2/490	15/18866	0.0565504714919751	0.256285588568708	0.213390023871936	MYC/STAT1	2	0
GO:0090594	GO:0090594	inflammatory response to wounding	2/490	15/18866	0.0565504714919751	0.256285588568708	0.213390023871936	TGFB1/HIF1A	2	0
GO:1901550	GO:1901550	regulation of endothelial cell development	2/490	15/18866	0.0565504714919751	0.256285588568708	0.213390023871936	TNFRSF1A/VEGFA	2	0
GO:1903140	GO:1903140	regulation of establishment of endothelial barrier	2/490	15/18866	0.0565504714919751	0.256285588568708	0.213390023871936	TNFRSF1A/VEGFA	2	0
GO:1903960	GO:1903960	negative regulation of anion transmembrane transport	2/490	15/18866	0.0565504714919751	0.256285588568708	0.213390023871936	RGS2/GOPC	2	0
GO:0042476	GO:0042476	odontogenesis	7/490	132/18866	0.0567849783504493	0.257087366487227	0.214057604948688	FAM20C/CSF1/HTRA1/RUNX2/HDAC2/FOXC1/SERPINE1	7	0
GO:0010332	GO:0010332	response to gamma radiation	4/490	56/18866	0.0573404875789753	0.257913396847098	0.214745379236725	ELK1/MYC/GTF2H5/XRCC6	4	0
GO:0060563	GO:0060563	neuroepithelial cell differentiation	4/490	56/18866	0.0573404875789753	0.257913396847098	0.214745379236725	FAM20C/SOD1/CEBPB/SERPINE1	4	0
GO:0006099	GO:0006099	tricarboxylic acid cycle	3/490	34/18866	0.0575451933825515	0.257913396847098	0.214745379236725	ACO1/SUCLG1/IDH3G	3	0
GO:0007202	GO:0007202	activation of phospholipase C activity	3/490	34/18866	0.0575451933825515	0.257913396847098	0.214745379236725	EGFR/PHB/PHB2	3	0
GO:0033198	GO:0033198	response to ATP	3/490	34/18866	0.0575451933825515	0.257913396847098	0.214745379236725	SOD1/PTGS2/HSP90B1	3	0
GO:0035774	GO:0035774	positive regulation of insulin secretion involved in cellular response to glucose stimulus	3/490	34/18866	0.0575451933825515	0.257913396847098	0.214745379236725	LRP1/HIF1A/KIF5B	3	0
GO:0043094	GO:0043094	cellular metabolic compound salvage	3/490	34/18866	0.0575451933825515	0.257913396847098	0.214745379236725	HPRT1/PDXK/CDA	3	0
GO:0045648	GO:0045648	positive regulation of erythrocyte differentiation	3/490	34/18866	0.0575451933825515	0.257913396847098	0.214745379236725	STAT1/PRMT1/HIF1A	3	0
GO:0045907	GO:0045907	positive regulation of vasoconstriction	3/490	34/18866	0.0575451933825515	0.257913396847098	0.214745379236725	HRH1/EGFR/PTGS2	3	0
GO:0046685	GO:0046685	response to arsenic-containing substance	3/490	34/18866	0.0575451933825515	0.257913396847098	0.214745379236725	ZC3H12A/VCP/GSTO1	3	0
GO:0030098	GO:0030098	lymphocyte differentiation	15/490	368/18866	0.0581009263882715	0.25990919126373	0.216407129398281	ZC3H12A/NKAP/DUSP10/CYLD/TNFSF9/DNAJB9/EGR3/HMGB3/NFKBIZ/ADAM8/GAS6/RUNX2/SOD1/PRELID1/XRCC6	15	0
GO:0009306	GO:0009306	protein secretion	18/490	462/18866	0.058106938369445	0.25990919126373	0.216407129398281	ARL4D/EGFR/HCAR2/M6PR/HMGN3/ARL2BP/UQCC2/ADAM8/SAA1/APOE/LRP1/SLC25A5/ANKRD1/GLUL/TGFB1/HIF1A/SERP1/KIF5B	18	0
GO:0006338	GO:0006338	chromatin remodeling	10/490	218/18866	0.0590162979927761	0.263704213121585	0.219566962962723	CENPX/KDM5B/MYC/RBBP7/HMGB3/NUDT5/HDAC2/NPM1/HMGA1/TOP1	10	0
GO:0035592	GO:0035592	establishment of protein localization to extracellular region	18/490	463/18866	0.0590735244447995	0.263704213121585	0.219566962962723	ARL4D/EGFR/HCAR2/M6PR/HMGN3/ARL2BP/UQCC2/ADAM8/SAA1/APOE/LRP1/SLC25A5/ANKRD1/GLUL/TGFB1/HIF1A/SERP1/KIF5B	18	0
GO:0000723	GO:0000723	telomere maintenance	8/490	161/18866	0.0593735902784564	0.264778928074954	0.220461798489121	MYC/CCT8/PPP1R10/CCT3/CCT7/XRCC6/CCT2/HSP90AB1	8	0
GO:0010833	GO:0010833	telomere maintenance via telomere lengthening	5/490	81/18866	0.0596112807280479	0.265573609950106	0.221123471216238	CCT8/CCT3/CCT7/CCT2/HSP90AB1	5	0
GO:0009150	GO:0009150	purine ribonucleotide metabolic process	16/490	401/18866	0.0601085829660322	0.267522147916618	0.222745874432555	HSD17B4/SLC35B2/NUDT2/HPRT1/AK3/SLC26A2/ACSL5/ACOT13/ACOT9/KYNU/AK2/STOML2/VCP/TGFB1/HIF1A/PGK1	16	0
GO:0014897	GO:0014897	striated muscle hypertrophy	6/490	107/18866	0.0602570005043363	0.267649005225231	0.222851499115802	G6PD/RGS2/GLRX3/HDAC2/TNFRSF1A/LMNA	6	0
GO:1903426	GO:1903426	regulation of reactive oxygen species biosynthetic process	6/490	107/18866	0.0602570005043363	0.267649005225231	0.222851499115802	ZC3H12A/CLU/GLA/CD47/PTGS2/HSP90AB1	6	0
GO:0006575	GO:0006575	cellular modified amino acid metabolic process	9/490	190/18866	0.060436794877023	0.26774793405803	0.222933869826189	GLRX2/G6PD/HAGH/GGT5/GSTM4/GCLM/PDZD11/SOD1/PLOD2	9	0
GO:0001541	GO:0001541	ovarian follicle development	4/490	57/18866	0.0604592109163293	0.26774793405803	0.222933869826189	FOXC1/SOD1/CEBPB/VEGFA	4	0
GO:0061178	GO:0061178	regulation of insulin secretion involved in cellular response to glucose stimulus	4/490	57/18866	0.0604592109163293	0.26774793405803	0.222933869826189	HMGN3/LRP1/HIF1A/KIF5B	4	0
GO:0046683	GO:0046683	response to organophosphorus	7/490	134/18866	0.0605899298246032	0.26779549181884	0.22297346765052	FOSL1/STAT1/SOD1/PTGS2/HSP90B1/AREG/SPARC	7	0
GO:0046718	GO:0046718	viral entry into host cell	7/490	134/18866	0.0605899298246032	0.26779549181884	0.22297346765052	EGFR/GAS6/PHB/SIVA1/EFNB2/SNX3/SERPINB3	7	0
GO:0032102	GO:0032102	negative regulation of response to external stimulus	17/490	433/18866	0.060706865281927	0.268046930384295	0.223182821917314	TSPAN6/CORO1B/ZC3H12A/PARP14/DUSP10/HTRA1/CD9/SAA1/SERPINB4/APOE/TNFRSF1A/SOD1/HLA-B/PLAU/SERPINE1/PCBP2/HLA-A	17	0
GO:0043467	GO:0043467	regulation of generation of precursor metabolites and energy	8/490	162/18866	0.0611150917843107	0.269316653233132	0.224240026072012	UQCC2/VCP/ISCU/PRELID1/PHB2/HIF1A/COX7A2/PGK1	8	0
GO:2001236	GO:2001236	regulation of extrinsic apoptotic signaling pathway	8/490	162/18866	0.0611150917843107	0.269316653233132	0.224240026072012	TNFSF10/CYLD/GCLM/SRPX/G0S2/LMNA/SERPINE1/LGALS3	8	0
GO:0016050	GO:0016050	vesicle organization	14/490	340/18866	0.0613556939347326	0.269818068389713	0.224657517327881	SERPINA1/GBF1/PDCD6/RAB32/TFG/SRPX/LMAN1/RAB7A/TMED9/CHMP5/SNX3/TMED10/KIF5B/AREG	14	0
GO:0006471	GO:0006471	protein ADP-ribosylation	3/490	35/18866	0.0617728642236305	0.269818068389713	0.224657517327881	PARP14/TIPARP/ARF4	3	0
GO:0007435	GO:0007435	salivary gland morphogenesis	3/490	35/18866	0.0617728642236305	0.269818068389713	0.224657517327881	EGFR/TGM2/TGFB1	3	0
GO:0030947	GO:0030947	regulation of vascular endothelial growth factor receptor signaling pathway	3/490	35/18866	0.0617728642236305	0.269818068389713	0.224657517327881	PDCD6/PTPN1/HIF1A	3	0
GO:0032801	GO:0032801	receptor catabolic process	3/490	35/18866	0.0617728642236305	0.269818068389713	0.224657517327881	APOE/PTPN1/TGFB1	3	0
GO:0035909	GO:0035909	aorta morphogenesis	3/490	35/18866	0.0617728642236305	0.269818068389713	0.224657517327881	LRP1/EFNB2/COL3A1	3	0
GO:0046471	GO:0046471	phosphatidylglycerol metabolic process	3/490	35/18866	0.0617728642236305	0.269818068389713	0.224657517327881	HADHB/STOML2/PHB2	3	0
GO:1901020	GO:1901020	negative regulation of calcium ion transmembrane transporter activity	3/490	35/18866	0.0617728642236305	0.269818068389713	0.224657517327881	GEM/RRAD/GSTO1	3	0
GO:1904031	GO:1904031	positive regulation of cyclin-dependent protein kinase activity	3/490	35/18866	0.0617728642236305	0.269818068389713	0.224657517327881	EGFR/CCND3/HSP90AB1	3	0
GO:0016236	GO:0016236	macroautophagy	13/490	310/18866	0.0621627820675133	0.271126677836737	0.225747099472156	RNF5/TOMM40/RRAGA/HUWE1/RHEB/NSFL1C/ATP6V1D/GABARAPL2/VCP/RAB7A/PHB2/HIF1A/TOMM20	13	0
GO:0009142	GO:0009142	nucleoside triphosphate biosynthetic process	5/490	82/18866	0.0621939332672086	0.271126677836737	0.225747099472156	NUDT2/AK3/STOML2/VCP/TGFB1	5	0
GO:0001909	GO:0001909	leukocyte mediated cytotoxicity	6/490	108/18866	0.062474577865997	0.271447594383156	0.226014302906745	HPRT1/ULBP2/SERPINB4/HLA-B/PRDX1/HLA-A	6	0
GO:0019058	GO:0019058	viral life cycle	14/490	341/18866	0.0625414465130811	0.271447594383156	0.226014302906745	ZC3H12A/EGFR/GAS6/PHB/APOE/SIVA1/VCP/EFNB2/RAB7A/CHMP5/SNX3/PCBP2/SERPINB3/HSP90AB1	14	0
GO:0007548	GO:0007548	sex differentiation	12/490	280/18866	0.062625646423123	0.271447594383156	0.226014302906745	MGST1/HSD17B4/TNFSF10/PRDX4/TIPARP/RHOBTB3/FOXC1/SOD1/CEBPB/VEGFA/CITED2/YBX3	12	0
GO:0006004	GO:0006004	fucose metabolic process	2/490	16/18866	0.0635463879893493	0.271447594383156	0.226014302906745	FUCA2/FUT8	2	0
GO:0006098	GO:0006098	pentose-phosphate shunt	2/490	16/18866	0.0635463879893493	0.271447594383156	0.226014302906745	G6PD/TALDO1	2	0
GO:0006268	GO:0006268	DNA unwinding involved in DNA replication	2/490	16/18866	0.0635463879893493	0.271447594383156	0.226014302906745	SSBP1/HMGA1	2	0
GO:0006595	GO:0006595	polyamine metabolic process	2/490	16/18866	0.0635463879893493	0.271447594383156	0.226014302906745	ODC1/SRM	2	0
GO:0010934	GO:0010934	macrophage cytokine production	2/490	16/18866	0.0635463879893493	0.271447594383156	0.226014302906745	GAS6/TGFB1	2	0
GO:0017014	GO:0017014	protein nitrosylation	2/490	16/18866	0.0635463879893493	0.271447594383156	0.226014302906745	S100A9/S100A8	2	0
GO:0018119	GO:0018119	peptidyl-cysteine S-nitrosylation	2/490	16/18866	0.0635463879893493	0.271447594383156	0.226014302906745	S100A9/S100A8	2	0
GO:0032225	GO:0032225	regulation of synaptic transmission, dopaminergic	2/490	16/18866	0.0635463879893493	0.271447594383156	0.226014302906745	PTGS2/FLOT1	2	0
GO:0042487	GO:0042487	regulation of odontogenesis of dentin-containing tooth	2/490	16/18866	0.0635463879893493	0.271447594383156	0.226014302906745	CSF1/RUNX2	2	0
GO:0043174	GO:0043174	nucleoside salvage	2/490	16/18866	0.0635463879893493	0.271447594383156	0.226014302906745	HPRT1/CDA	2	0
GO:0045838	GO:0045838	positive regulation of membrane potential	2/490	16/18866	0.0635463879893493	0.271447594383156	0.226014302906745	STOML2/VCP	2	0
GO:0045989	GO:0045989	positive regulation of striated muscle contraction	2/490	16/18866	0.0635463879893493	0.271447594383156	0.226014302906745	RGS2/GSTO1	2	0
GO:0050655	GO:0050655	dermatan sulfate proteoglycan metabolic process	2/490	16/18866	0.0635463879893493	0.271447594383156	0.226014302906745	CSGALNACT1/DSE	2	0
GO:0051238	GO:0051238	sequestering of metal ion	2/490	16/18866	0.0635463879893493	0.271447594383156	0.226014302906745	S100A9/S100A8	2	0
GO:0090083	GO:0090083	regulation of inclusion body assembly	2/490	16/18866	0.0635463879893493	0.271447594383156	0.226014302906745	CLU/PSMC5	2	0
GO:0007566	GO:0007566	embryo implantation	4/490	58/18866	0.0636661360481999	0.271447594383156	0.226014302906745	MMP9/SOD1/PTGS2/VEGFA	4	0
GO:0031638	GO:0031638	zymogen activation	4/490	58/18866	0.0636661360481999	0.271447594383156	0.226014302906745	C1R/PLAU/SERPINE1/PGK1	4	0
GO:0035306	GO:0035306	positive regulation of dephosphorylation	4/490	58/18866	0.0636661360481999	0.271447594383156	0.226014302906745	ITGA1/ANKLE2/TGFB1/HSP90AB1	4	0
GO:0051055	GO:0051055	negative regulation of lipid biosynthetic process	4/490	58/18866	0.0636661360481999	0.271447594383156	0.226014302906745	APOC1/ACADVL/APOE/SOD1	4	0
GO:1903793	GO:1903793	positive regulation of anion transport	4/490	58/18866	0.0636661360481999	0.271447594383156	0.226014302906745	ACSL5/APOE/CEBPB/PRELID1	4	0
GO:0072659	GO:0072659	protein localization to plasma membrane	12/490	281/18866	0.0639625703411851	0.272451253819705	0.226849975768104	EGFR/GAS6/GOPC/LRP1/TNFRSF1A/FLOT1/ITGA3/TGFB1/KRT18/KIF5B/RACK1/LGALS3	12	0
GO:0055074	GO:0055074	calcium ion homeostasis	18/490	468/18866	0.0640739448148263	0.272665481080443	0.227028346938088	PTGER2/FPR1/CEMIP/STOML2/SAA1/DDIT3/APOE/ATP2B1/LRP1/ANXA7/ABL2/BCAP31/TPT1/GTF2I/TGM2/FIS1/HSP90B1/GSTO1	18	0
GO:0014896	GO:0014896	muscle hypertrophy	6/490	109/18866	0.0647398083594226	0.27513399844652	0.22908369848016	G6PD/RGS2/GLRX3/HDAC2/TNFRSF1A/LMNA	6	0
GO:0007031	GO:0007031	peroxisome organization	5/490	83/18866	0.0648389261571996	0.27513399844652	0.22908369848016	HSD17B4/ECI2/ECH1/UBE2D2/FIS1	5	0
GO:0048708	GO:0048708	astrocyte differentiation	5/490	83/18866	0.0648389261571996	0.27513399844652	0.22908369848016	EGFR/IFNGR1/LRP1/S100A9/S100A8	5	0
GO:0016054	GO:0016054	organic acid catabolic process	12/490	282/18866	0.065318175412779	0.276641684101182	0.230339036634897	HSD17B4/ECI2/CEMIP/HSD17B10/GUSB/HADHB/KYNU/AIG1/ACADVL/ECH1/GLUL/TGFB1	12	0
GO:0046395	GO:0046395	carboxylic acid catabolic process	12/490	282/18866	0.065318175412779	0.276641684101182	0.230339036634897	HSD17B4/ECI2/CEMIP/HSD17B10/GUSB/HADHB/KYNU/AIG1/ACADVL/ECH1/GLUL/TGFB1	12	0
GO:0043122	GO:0043122	regulation of I-kappaB kinase/NF-kappaB signaling	11/490	252/18866	0.0654836521096225	0.277079642670478	0.230703692291421	SLC35B2/TSPAN6/CXXC5/ZC3H12A/TNFSF10/STAT1/TFG/CPNE1/TNFRSF1A/TGM2/MTDH	11	0
GO:0009595	GO:0009595	detection of biotic stimulus	3/490	36/18866	0.0661407968344391	0.27906665129389	0.232358127173818	SRPX/HLA-B/HLA-A	3	0
GO:0042554	GO:0042554	superoxide anion generation	3/490	36/18866	0.0661407968344391	0.27906665129389	0.232358127173818	EGFR/SOD1/TGFB1	3	0
GO:0051973	GO:0051973	positive regulation of telomerase activity	3/490	36/18866	0.0661407968344391	0.27906665129389	0.232358127173818	MYC/CCT2/HSP90AB1	3	0
GO:0019730	GO:0019730	antimicrobial humoral response	7/490	137/18866	0.0665840009880898	0.280671369604186	0.233694257232687	CLU/PDZD11/WFDC3/PRSS2/S100A9/S100A8/HLA-A	7	0
GO:0030217	GO:0030217	T cell differentiation	11/490	253/18866	0.0669471658889485	0.281054624854827	0.234013365488208	ZC3H12A/NKAP/DUSP10/CYLD/TNFSF9/EGR3/NFKBIZ/ADAM8/RUNX2/SOD1/PRELID1	11	0
GO:0032387	GO:0032387	negative regulation of intracellular transport	4/490	59/18866	0.0669605971783146	0.281054624854827	0.234013365488208	ERLEC1/LMAN1/OS9/SNX3	4	0
GO:0048008	GO:0048008	platelet-derived growth factor receptor signaling pathway	4/490	59/18866	0.0669605971783146	0.281054624854827	0.234013365488208	TIPARP/PTPN1/LRP1/VEGFA	4	0
GO:0046578	GO:0046578	regulation of Ras protein signal transduction	9/490	194/18866	0.0670377922915085	0.281054624854827	0.234013365488208	CSF1/GBF1/HEG1/SHC1/APOE/ABL2/COL3A1/FLOT1/ITGA3	9	0
GO:0007041	GO:0007041	lysosomal transport	6/490	110/18866	0.0670526826770587	0.281054624854827	0.234013365488208	CLU/M6PR/LRP1/VCP/RAB7A/CHMP5	6	0
GO:1901989	GO:1901989	positive regulation of cell cycle phase transition	6/490	110/18866	0.0670526826770587	0.281054624854827	0.234013365488208	CDC73/EGFR/CCND3/ANAPC5/NPM1/PHB2	6	0
GO:0046879	GO:0046879	hormone secretion	13/490	314/18866	0.0672977762241529	0.281817329328911	0.234648413002354	EGFR/HCAR2/KDM5B/HMGN3/ARL2BP/UQCC2/CPE/LRP1/SLC25A5/GLUL/HIF1A/SERP1/KIF5B	13	0
GO:0045926	GO:0045926	negative regulation of growth	11/490	254/18866	0.0684316935610318	0.286297169687391	0.238378444200664	G6PD/DUSP10/RBBP7/MT1X/RGS2/PHB/PLAC8/CDA/TGFB1/HIF1A/RACK1	11	0
GO:0033865	GO:0033865	nucleoside bisphosphate metabolic process	7/490	138/18866	0.0686586697737888	0.286340975947936	0.238414918428636	HSD17B4/SLC35B2/SLC26A2/ACSL5/ACOT13/ACOT9/KYNU	7	0
GO:0033875	GO:0033875	ribonucleoside bisphosphate metabolic process	7/490	138/18866	0.0686586697737888	0.286340975947936	0.238414918428636	HSD17B4/SLC35B2/SLC26A2/ACSL5/ACOT13/ACOT9/KYNU	7	0
GO:0034032	GO:0034032	purine nucleoside bisphosphate metabolic process	7/490	138/18866	0.0686586697737888	0.286340975947936	0.238414918428636	HSD17B4/SLC35B2/SLC26A2/ACSL5/ACOT13/ACOT9/KYNU	7	0
GO:0031667	GO:0031667	response to nutrient levels	18/490	473/18866	0.069357357829287	0.286340975947936	0.238414918428636	G6PD/ZC3H12A/EGFR/RRAGA/GCLM/STAT1/KYNU/GAS6/DDIT3/APOE/ATP2B1/SOD1/GABARAPL2/PTGS2/FIS1/GLUL/DAD1/SPARC	18	0
GO:0032652	GO:0032652	regulation of interleukin-1 production	6/490	111/18866	0.0694131678797639	0.286340975947936	0.238414918428636	ZC3H12A/AIM2/GAS6/SERPINB1/SAA1/HDAC2	6	0
GO:0010506	GO:0010506	regulation of autophagy	14/490	347/18866	0.0699795595305967	0.286340975947936	0.238414918428636	RNF5/ZC3H12A/RRAGA/PLK3/HUWE1/RHEB/DDIT3/ATP6V1D/ABL2/MTDH/PHB2/HIF1A/CTSA/EEF1A1	14	0
GO:0009199	GO:0009199	ribonucleoside triphosphate metabolic process	5/490	85/18866	0.0703152061198333	0.286340975947936	0.238414918428636	NUDT2/AK3/STOML2/VCP/TGFB1	5	0
GO:0072384	GO:0072384	organelle transport along microtubule	5/490	85/18866	0.0703152061198333	0.286340975947936	0.238414918428636	KIFAP3/DYNC1H1/UXT/HIF1A/KIF5B	5	0
GO:0019229	GO:0019229	regulation of vasoconstriction	4/490	60/18866	0.0703418529412951	0.286340975947936	0.238414918428636	HRH1/EGFR/ATP2B1/PTGS2	4	0
GO:0061098	GO:0061098	positive regulation of protein tyrosine kinase activity	4/490	60/18866	0.0703418529412951	0.286340975947936	0.238414918428636	GAS6/NEDD9/PTPN1/AREG	4	0
GO:0061900	GO:0061900	glial cell activation	4/490	60/18866	0.0703418529412951	0.286340975947936	0.238414918428636	EGFR/CLU/IFNGR1/LRP1	4	0
GO:1902808	GO:1902808	positive regulation of cell cycle G1/S phase transition	4/490	60/18866	0.0703418529412951	0.286340975947936	0.238414918428636	CDC73/EGFR/CCND3/PHB2	4	0
GO:0007565	GO:0007565	female pregnancy	9/490	196/18866	0.0705018068358938	0.286340975947936	0.238414918428636	FOSL1/RGS2/UBE2A/PRDX3/MMP9/SOD1/PTGS2/VEGFA/ITGA3	9	0
GO:0071897	GO:0071897	DNA biosynthetic process	9/490	196/18866	0.0705018068358938	0.286340975947936	0.238414918428636	MYC/CCT8/PHB/CCT3/VCP/ANKRD1/CCT7/CCT2/HSP90AB1	9	0
GO:0006882	GO:0006882	cellular zinc ion homeostasis	3/490	37/18866	0.0706460537206378	0.286340975947936	0.238414918428636	MT1X/S100A9/S100A8	3	0
GO:0030212	GO:0030212	hyaluronan metabolic process	3/490	37/18866	0.0706460537206378	0.286340975947936	0.238414918428636	CEMIP/GUSB/TGFB1	3	0
GO:0060260	GO:0060260	regulation of transcription initiation from RNA polymerase II promoter	3/490	37/18866	0.0706460537206378	0.286340975947936	0.238414918428636	PSMC6/PSMC5/PSMC4	3	0
GO:0060969	GO:0060969	negative regulation of gene silencing	3/490	37/18866	0.0706460537206378	0.286340975947936	0.238414918428636	ZC3H12A/TGFB1/HMGA1	3	0
GO:0070897	GO:0070897	transcription preinitiation complex assembly	3/490	37/18866	0.0706460537206378	0.286340975947936	0.238414918428636	PSMC6/PSMC5/PSMC4	3	0
GO:0090050	GO:0090050	positive regulation of cell migration involved in sprouting angiogenesis	3/490	37/18866	0.0706460537206378	0.286340975947936	0.238414918428636	SRPX2/PTGS2/VEGFA	3	0
GO:0090322	GO:0090322	regulation of superoxide metabolic process	3/490	37/18866	0.0706460537206378	0.286340975947936	0.238414918428636	EGFR/SOD1/TGFB1	3	0
GO:0006957	GO:0006957	complement activation, alternative pathway	2/490	17/18866	0.0708155101806723	0.286340975947936	0.238414918428636	C3/CFH	2	0
GO:0010715	GO:0010715	regulation of extracellular matrix disassembly	2/490	17/18866	0.0708155101806723	0.286340975947936	0.238414918428636	LRP1/TGFB1	2	0
GO:0016045	GO:0016045	detection of bacterium	2/490	17/18866	0.0708155101806723	0.286340975947936	0.238414918428636	HLA-B/HLA-A	2	0
GO:0016254	GO:0016254	preassembly of GPI anchor in ER membrane	2/490	17/18866	0.0708155101806723	0.286340975947936	0.238414918428636	PIGF/PIGP	2	0
GO:0019377	GO:0019377	glycolipid catabolic process	2/490	17/18866	0.0708155101806723	0.286340975947936	0.238414918428636	NEU1/GLA	2	0
GO:0033599	GO:0033599	regulation of mammary gland epithelial cell proliferation	2/490	17/18866	0.0708155101806723	0.286340975947936	0.238414918428636	KDM5B/PHB2	2	0
GO:0050665	GO:0050665	hydrogen peroxide biosynthetic process	2/490	17/18866	0.0708155101806723	0.286340975947936	0.238414918428636	MAOB/SOD1	2	0
GO:0060644	GO:0060644	mammary gland epithelial cell differentiation	2/490	17/18866	0.0708155101806723	0.286340975947936	0.238414918428636	CEBPB/HIF1A	2	0
GO:0070242	GO:0070242	thymocyte apoptotic process	2/490	17/18866	0.0708155101806723	0.286340975947936	0.238414918428636	ADAM8/HIF1A	2	0
GO:0070525	GO:0070525	tRNA threonylcarbamoyladenosine metabolic process	2/490	17/18866	0.0708155101806723	0.286340975947936	0.238414918428636	HSD17B10/LAGE3	2	0
GO:0071360	GO:0071360	cellular response to exogenous dsRNA	2/490	17/18866	0.0708155101806723	0.286340975947936	0.238414918428636	PQBP1/FLOT1	2	0
GO:0072673	GO:0072673	lamellipodium morphogenesis	2/490	17/18866	0.0708155101806723	0.286340975947936	0.238414918428636	CORO1B/SNX2	2	0
GO:0090185	GO:0090185	negative regulation of kidney development	2/490	17/18866	0.0708155101806723	0.286340975947936	0.238414918428636	STAT1/MMP9	2	0
GO:1902931	GO:1902931	negative regulation of alcohol biosynthetic process	2/490	17/18866	0.0708155101806723	0.286340975947936	0.238414918428636	APOE/SOD1	2	0
GO:1902992	GO:1902992	negative regulation of amyloid precursor protein catabolic process	2/490	17/18866	0.0708155101806723	0.286340975947936	0.238414918428636	CLU/APOE	2	0
GO:1904380	GO:1904380	endoplasmic reticulum mannose trimming	2/490	17/18866	0.0708155101806723	0.286340975947936	0.238414918428636	RNF5/OS9	2	0
GO:0046822	GO:0046822	regulation of nucleocytoplasmic transport	6/490	112/18866	0.0718212075926392	0.290144679360671	0.241581980480694	ZPR1/ZC3H12A/GAS6/PTGS2/TGFB1/HSP90AB1	6	0
GO:0009749	GO:0009749	response to glucose	9/490	197/18866	0.0722748853349334	0.291713461243348	0.24288818893847	HMGN3/GCLM/GAS6/LRP1/FIS1/GLUL/HIF1A/KIF5B/RACK1	9	0
GO:0030072	GO:0030072	peptide hormone secretion	11/490	257/18866	0.073011895673114	0.294421953283452	0.245143349614193	EGFR/HMGN3/ARL2BP/UQCC2/CPE/LRP1/SLC25A5/GLUL/HIF1A/SERP1/KIF5B	11	0
GO:0010574	GO:0010574	regulation of vascular endothelial growth factor production	4/490	61/18866	0.0738090893539631	0.296565053893872	0.24692775073082	C3/PTGS2/TGFB1/HIF1A	4	0
GO:0033013	GO:0033013	tetrapyrrole metabolic process	4/490	61/18866	0.0738090893539631	0.296565053893872	0.24692775073082	BLVRA/PGRMC1/TMEM14C/BLVRB	4	0
GO:0045843	GO:0045843	negative regulation of striated muscle tissue development	4/490	61/18866	0.0738090893539631	0.296565053893872	0.24692775073082	G6PD/RGS2/TGFB1/YBX3	4	0
GO:1904356	GO:1904356	regulation of telomere maintenance via telomere lengthening	4/490	61/18866	0.0738090893539631	0.296565053893872	0.24692775073082	CCT8/CCT3/CCT7/CCT2	4	0
GO:0001938	GO:0001938	positive regulation of endothelial cell proliferation	6/490	113/18866	0.0742767222203342	0.297640294426905	0.247823023868468	PDCD6/EGR3/NR4A1/VEGFA/MYDGF/HIF1A	6	0
GO:0035821	GO:0035821	modulation of process of other organism	6/490	113/18866	0.0742767222203342	0.297640294426905	0.247823023868468	ZC3H12A/RRAGA/PHB/APOE/S100A9/PHB2	6	0
GO:1903555	GO:1903555	regulation of tumor necrosis factor superfamily cytokine production	6/490	113/18866	0.0742767222203342	0.297640294426905	0.247823023868468	ZC3H12A/CLU/CD47/ADAM8/GAS6/HDAC2	6	0
GO:0008584	GO:0008584	male gonad development	7/490	141/18866	0.0751128613405107	0.300066770562888	0.249843370792671	MGST1/HSD17B4/TNFSF10/PRDX4/RHOBTB3/CITED2/YBX3	7	0
GO:0014912	GO:0014912	negative regulation of smooth muscle cell migration	3/490	38/18866	0.0752855696752766	0.300066770562888	0.249843370792671	CORO1B/LRP1/SERPINE1	3	0
GO:0030224	GO:0030224	monocyte differentiation	3/490	38/18866	0.0752855696752766	0.300066770562888	0.249843370792671	CSF1/MYC/VEGFA	3	0
GO:0032689	GO:0032689	negative regulation of interferon-gamma production	3/490	38/18866	0.0752855696752766	0.300066770562888	0.249843370792671	ZC3H12A/GAS6/DDIT3	3	0
GO:1903131	GO:1903131	mononuclear cell differentiation	3/490	38/18866	0.0752855696752766	0.300066770562888	0.249843370792671	CSF1/MYC/VEGFA	3	0
GO:1905898	GO:1905898	positive regulation of response to endoplasmic reticulum stress	3/490	38/18866	0.0752855696752766	0.300066770562888	0.249843370792671	DDIT3/PTPN1/BCAP31	3	0
GO:0001935	GO:0001935	endothelial cell proliferation	9/490	199/18866	0.0759033771269198	0.301451897814363	0.250996663644245	PDCD6/STAT1/EGR3/NR4A1/APOE/VEGFA/MYDGF/HIF1A/SPARC	9	0
GO:0001701	GO:0001701	in utero embryonic development	15/490	383/18866	0.0759432892301912	0.301451897814363	0.250996663644245	COPS3/ZPR1/EGFR/FUT8/FOSL1/HEG1/UBE2A/FOXC1/PRMT1/CEBPB/VEGFA/PSMC4/DAD1/HIF1A/YBX3	15	0
GO:0006368	GO:0006368	transcription elongation from RNA polymerase II promoter	5/490	87/18866	0.076038269923605	0.301451897814363	0.250996663644245	CDC73/GTF2F2/NELFE/GTF2H5/ADRM1	5	0
GO:0009144	GO:0009144	purine nucleoside triphosphate metabolic process	5/490	87/18866	0.076038269923605	0.301451897814363	0.250996663644245	NUDT2/AK3/STOML2/VCP/TGFB1	5	0
GO:0030512	GO:0030512	negative regulation of transforming growth factor beta receptor signaling pathway	5/490	87/18866	0.076038269923605	0.301451897814363	0.250996663644245	VASN/BAMBI/FBN2/HTRA1/TGFB1	5	0
GO:0032436	GO:0032436	positive regulation of proteasomal ubiquitin-dependent protein catabolic process	5/490	87/18866	0.076038269923605	0.301451897814363	0.250996663644245	CLU/PLK3/VCP/BCAP31/RACK1	5	0
GO:0034614	GO:0034614	cellular response to reactive oxygen species	8/490	170/18866	0.0761949608983994	0.301805062511495	0.251290717724979	GLRX2/EGFR/PRDX3/MMP9/HDAC2/SOD1/PRDX1/RACK1	8	0
GO:0009100	GO:0009100	glycoprotein metabolic process	16/490	415/18866	0.0762682117261447	0.301827391086445	0.251309309075231	RNF5/ALG3/CSGALNACT1/FUT8/SDF2L1/DSE/LMAN1/IDS/OS9/DDOST/DAD1/HIF1A/SERP1/RPN2/PHLDA1/ITM2B	16	0
GO:0009062	GO:0009062	fatty acid catabolic process	6/490	114/18866	0.0767796091810723	0.303582086257136	0.252770313755411	HSD17B4/ECI2/HADHB/AIG1/ACADVL/ECH1	6	0
GO:0030879	GO:0030879	mammary gland development	7/490	142/18866	0.0773409468439234	0.304356191492142	0.253414853838605	CSF1/KDM5B/CEBPB/VEGFA/PHB2/HIF1A/AREG	7	0
GO:0046546	GO:0046546	development of primary male sexual characteristics	7/490	142/18866	0.0773409468439234	0.304356191492142	0.253414853838605	MGST1/HSD17B4/TNFSF10/PRDX4/RHOBTB3/CITED2/YBX3	7	0
GO:0048635	GO:0048635	negative regulation of muscle organ development	4/490	62/18866	0.0773614227708494	0.304356191492142	0.253414853838605	G6PD/RGS2/TGFB1/YBX3	4	0
GO:0009259	GO:0009259	ribonucleotide metabolic process	16/490	416/18866	0.0775222189129845	0.304356191492142	0.253414853838605	HSD17B4/SLC35B2/NUDT2/HPRT1/AK3/SLC26A2/ACSL5/ACOT13/ACOT9/KYNU/AK2/STOML2/VCP/TGFB1/HIF1A/PGK1	16	0
GO:0007611	GO:0007611	learning or memory	11/490	260/18866	0.0777829752973017	0.304356191492142	0.253414853838605	MAP1A/HRH1/EGFR/PJA2/FOSL1/APOE/CEBPB/PTGS2/ARF4/ITGA3/HIF1A	11	0
GO:0006740	GO:0006740	NADPH regeneration	2/490	18/18866	0.0783389928370232	0.304356191492142	0.253414853838605	G6PD/TALDO1	2	0
GO:0006825	GO:0006825	copper ion transport	2/490	18/18866	0.0783389928370232	0.304356191492142	0.253414853838605	CP/ATOX1	2	0
GO:0034375	GO:0034375	high-density lipoprotein particle remodeling	2/490	18/18866	0.0783389928370232	0.304356191492142	0.253414853838605	APOC1/APOE	2	0
GO:0034433	GO:0034433	steroid esterification	2/490	18/18866	0.0783389928370232	0.304356191492142	0.253414853838605	APOC1/APOE	2	0
GO:0034434	GO:0034434	sterol esterification	2/490	18/18866	0.0783389928370232	0.304356191492142	0.253414853838605	APOC1/APOE	2	0
GO:0034435	GO:0034435	cholesterol esterification	2/490	18/18866	0.0783389928370232	0.304356191492142	0.253414853838605	APOC1/APOE	2	0
GO:0035994	GO:0035994	response to muscle stretch	2/490	18/18866	0.0783389928370232	0.304356191492142	0.253414853838605	ANKRD1/NFKBIA	2	0
GO:0036035	GO:0036035	osteoclast development	2/490	18/18866	0.0783389928370232	0.304356191492142	0.253414853838605	FAM20C/SIGLEC15	2	0
GO:0043217	GO:0043217	myelin maintenance	2/490	18/18866	0.0783389928370232	0.304356191492142	0.253414853838605	CLU/SOD1	2	0
GO:0044827	GO:0044827	modulation by host of viral genome replication	2/490	18/18866	0.0783389928370232	0.304356191492142	0.253414853838605	ZC3H12A/PHB	2	0
GO:0060192	GO:0060192	negative regulation of lipase activity	2/490	18/18866	0.0783389928370232	0.304356191492142	0.253414853838605	APOC1/RGS2	2	0
GO:0070230	GO:0070230	positive regulation of lymphocyte apoptotic process	2/490	18/18866	0.0783389928370232	0.304356191492142	0.253414853838605	ADAM8/PRELID1	2	0
GO:0090190	GO:0090190	positive regulation of branching involved in ureteric bud morphogenesis	2/490	18/18866	0.0783389928370232	0.304356191492142	0.253414853838605	MAGED1/VEGFA	2	0
GO:1990000	GO:1990000	amyloid fibril formation	2/490	18/18866	0.0783389928370232	0.304356191492142	0.253414853838605	CLU/APOE	2	0
GO:2000303	GO:2000303	regulation of ceramide biosynthetic process	2/490	18/18866	0.0783389928370232	0.304356191492142	0.253414853838605	TNFRSF1A/RACK1	2	0
GO:0032410	GO:0032410	negative regulation of transporter activity	5/490	88/18866	0.0789915978310044	0.306624776276177	0.255303736330688	GEM/GOPC/RRAD/MMP9/GSTO1	5	0
GO:0030449	GO:0030449	regulation of complement activation	6/490	115/18866	0.0793297431586388	0.307285878498887	0.255854187176847	C3/C1S/C1R/CLU/CFH/PHB	6	0
GO:0032609	GO:0032609	interferon-gamma production	6/490	115/18866	0.0793297431586388	0.307285878498887	0.255854187176847	ZC3H12A/BTN3A2/CD47/GAS6/DDIT3/HLA-A	6	0
GO:0006913	GO:0006913	nucleocytoplasmic transport	14/490	354/18866	0.079368417990416	0.307285878498887	0.255854187176847	ZPR1/ZC3H12A/GAS6/PPP1R10/SRSF11/PTGS2/SNRPE/NPM1/PHB2/PTTG1IP/TGFB1/LMNA/HSP90AB1/NFKBIA	14	0
GO:0009914	GO:0009914	hormone transport	13/490	323/18866	0.0798514923565405	0.308877027760447	0.257179019294033	EGFR/HCAR2/KDM5B/HMGN3/ARL2BP/UQCC2/CPE/LRP1/SLC25A5/GLUL/HIF1A/SERP1/KIF5B	13	0
GO:0007431	GO:0007431	salivary gland development	3/490	39/18866	0.0800561651251874	0.308877027760447	0.257179019294033	EGFR/TGM2/TGFB1	3	0
GO:0030204	GO:0030204	chondroitin sulfate metabolic process	3/490	39/18866	0.0800561651251874	0.308877027760447	0.257179019294033	CSGALNACT1/DSE/IDS	3	0
GO:0055069	GO:0055069	zinc ion homeostasis	3/490	39/18866	0.0800561651251874	0.308877027760447	0.257179019294033	MT1X/S100A9/S100A8	3	0
GO:0055008	GO:0055008	cardiac muscle tissue morphogenesis	4/490	63/18866	0.0809979028372005	0.311971215069252	0.259755319847559	HEG1/FOXC1/ANKRD1/TGFB1	4	0
GO:0070059	GO:0070059	intrinsic apoptotic signaling pathway in response to endoplasmic reticulum stress	4/490	63/18866	0.0809979028372005	0.311971215069252	0.259755319847559	CREB3/DDIT3/PTPN1/CEBPB	4	0
GO:0050921	GO:0050921	positive regulation of chemotaxis	7/490	144/18866	0.0819119226194687	0.314225938360849	0.261632660901754	CSF1/CREB3/TUBB2B/GAS6/VEGFA/TGFB1/SERPINE1	7	0
GO:0006354	GO:0006354	DNA-templated transcription, elongation	6/490	116/18866	0.0819269763715798	0.314225938360849	0.261632660901754	CDC73/GTF2F2/NELFE/GTF2H5/HMGN1/ADRM1	6	0
GO:0032392	GO:0032392	DNA geometric change	6/490	116/18866	0.0819269763715798	0.314225938360849	0.261632660901754	GTF2F2/HMGB3/GTF2H5/SSBP1/XRCC6/HMGA1	6	0
GO:0046620	GO:0046620	regulation of organ growth	6/490	116/18866	0.0819269763715798	0.314225938360849	0.261632660901754	G6PD/RGS2/FOXC1/SOD1/SERP1/YBX3	6	0
GO:0008625	GO:0008625	extrinsic apoptotic signaling pathway via death domain receptors	5/490	89/18866	0.0820056492361982	0.314225938360849	0.261632660901754	TNFSF10/BEX3/TNFRSF1A/SERPINE1/LGALS3	5	0
GO:1903845	GO:1903845	negative regulation of cellular response to transforming growth factor beta stimulus	5/490	89/18866	0.0820056492361982	0.314225938360849	0.261632660901754	VASN/BAMBI/FBN2/HTRA1/TGFB1	5	0
GO:0032200	GO:0032200	telomere organization	8/490	174/18866	0.084503523015934	0.320822172007844	0.267124856008229	MYC/CCT8/PPP1R10/CCT3/CCT7/XRCC6/CCT2/HSP90AB1	8	0
GO:0051099	GO:0051099	positive regulation of binding	8/490	174/18866	0.084503523015934	0.320822172007844	0.267124856008229	BAMBI/MMP9/APOE/FOXC1/LRP1/FLOT1/TGFB1/HSP90AB1	8	0
GO:0043666	GO:0043666	regulation of phosphoprotein phosphatase activity	6/490	117/18866	0.0845711388588538	0.320822172007844	0.267124856008229	ITGA1/PPP1R10/ANKLE2/HSP90AB1/HSP90B1/LGALS3	6	0
GO:0001885	GO:0001885	endothelial cell development	4/490	64/18866	0.0847175154332821	0.320822172007844	0.267124856008229	HEG1/TNFRSF1A/ID1/VEGFA	4	0
GO:0045453	GO:0045453	bone resorption	4/490	64/18866	0.0847175154332821	0.320822172007844	0.267124856008229	EGFR/IL20RA/SIGLEC15/ADAM8	4	0
GO:0051926	GO:0051926	negative regulation of calcium ion transport	4/490	64/18866	0.0847175154332821	0.320822172007844	0.267124856008229	GEM/RRAD/PTGS2/GSTO1	4	0
GO:1901862	GO:1901862	negative regulation of muscle tissue development	4/490	64/18866	0.0847175154332821	0.320822172007844	0.267124856008229	G6PD/RGS2/TGFB1/YBX3	4	0
GO:0006623	GO:0006623	protein targeting to vacuole	3/490	40/18866	0.0849545587512237	0.320822172007844	0.267124856008229	CLU/M6PR/RAB7A	3	0
GO:0043001	GO:0043001	Golgi to plasma membrane protein transport	3/490	40/18866	0.0849545587512237	0.320822172007844	0.267124856008229	GOPC/KRT18/RACK1	3	0
GO:0048713	GO:0048713	regulation of oligodendrocyte differentiation	3/490	40/18866	0.0849545587512237	0.320822172007844	0.267124856008229	DUSP10/RHEB/HDAC2	3	0
GO:0090184	GO:0090184	positive regulation of kidney development	3/490	40/18866	0.0849545587512237	0.320822172007844	0.267124856008229	MYC/MAGED1/VEGFA	3	0
GO:1902742	GO:1902742	apoptotic process involved in development	3/490	40/18866	0.0849545587512237	0.320822172007844	0.267124856008229	ZPR1/FOXC1/TNFRSF1A	3	0
GO:1902895	GO:1902895	positive regulation of pri-miRNA transcription by RNA polymerase II	3/490	40/18866	0.0849545587512237	0.320822172007844	0.267124856008229	FOSL1/TGFB1/HIF1A	3	0
GO:0002922	GO:0002922	positive regulation of humoral immune response	2/490	19/18866	0.0860987818246858	0.320822172007844	0.267124856008229	C3/PHB	2	0
GO:0010544	GO:0010544	negative regulation of platelet activation	2/490	19/18866	0.0860987818246858	0.320822172007844	0.267124856008229	CD9/APOE	2	0
GO:0010985	GO:0010985	negative regulation of lipoprotein particle clearance	2/490	19/18866	0.0860987818246858	0.320822172007844	0.267124856008229	LRPAP1/APOC1	2	0
GO:0030150	GO:0030150	protein import into mitochondrial matrix	2/490	19/18866	0.0860987818246858	0.320822172007844	0.267124856008229	TOMM40/TOMM20	2	0
GO:0042053	GO:0042053	regulation of dopamine metabolic process	2/490	19/18866	0.0860987818246858	0.320822172007844	0.267124856008229	HPRT1/MAOB	2	0
GO:0042069	GO:0042069	regulation of catecholamine metabolic process	2/490	19/18866	0.0860987818246858	0.320822172007844	0.267124856008229	HPRT1/MAOB	2	0
GO:0045780	GO:0045780	positive regulation of bone resorption	2/490	19/18866	0.0860987818246858	0.320822172007844	0.267124856008229	EGFR/ADAM8	2	0
GO:0046852	GO:0046852	positive regulation of bone remodeling	2/490	19/18866	0.0860987818246858	0.320822172007844	0.267124856008229	EGFR/ADAM8	2	0
GO:0048245	GO:0048245	eosinophil chemotaxis	2/490	19/18866	0.0860987818246858	0.320822172007844	0.267124856008229	HRH1/LGALS3	2	0
GO:0070233	GO:0070233	negative regulation of T cell apoptotic process	2/490	19/18866	0.0860987818246858	0.320822172007844	0.267124856008229	TSC22D3/HIF1A	2	0
GO:0072074	GO:0072074	kidney mesenchyme development	2/490	19/18866	0.0860987818246858	0.320822172007844	0.267124856008229	MYC/STAT1	2	0
GO:0090026	GO:0090026	positive regulation of monocyte chemotaxis	2/490	19/18866	0.0860987818246858	0.320822172007844	0.267124856008229	CREB3/SERPINE1	2	0
GO:0090153	GO:0090153	regulation of sphingolipid biosynthetic process	2/490	19/18866	0.0860987818246858	0.320822172007844	0.267124856008229	TNFRSF1A/RACK1	2	0
GO:0098543	GO:0098543	detection of other organism	2/490	19/18866	0.0860987818246858	0.320822172007844	0.267124856008229	HLA-B/HLA-A	2	0
GO:1903975	GO:1903975	regulation of glial cell migration	2/490	19/18866	0.0860987818246858	0.320822172007844	0.267124856008229	CSF1/LRP1	2	0
GO:1905038	GO:1905038	regulation of membrane lipid metabolic process	2/490	19/18866	0.0860987818246858	0.320822172007844	0.267124856008229	TNFRSF1A/RACK1	2	0
GO:2000010	GO:2000010	positive regulation of protein localization to cell surface	2/490	19/18866	0.0860987818246858	0.320822172007844	0.267124856008229	MAP1A/HSP90AB1	2	0
GO:2000319	GO:2000319	regulation of T-helper 17 cell differentiation	2/490	19/18866	0.0860987818246858	0.320822172007844	0.267124856008229	ZC3H12A/NFKBIZ	2	0
GO:2000696	GO:2000696	regulation of epithelial cell differentiation involved in kidney development	2/490	19/18866	0.0860987818246858	0.320822172007844	0.267124856008229	STAT1/MMP9	2	0
GO:2000757	GO:2000757	negative regulation of peptidyl-lysine acetylation	2/490	19/18866	0.0860987818246858	0.320822172007844	0.267124856008229	HINT2/HDAC2	2	0
GO:0051348	GO:0051348	negative regulation of transferase activity	12/490	296/18866	0.0862861043084484	0.321252018042463	0.267482756958107	SH3BP5/DUSP10/HEG1/RGS2/PRDX3/APOE/PTPN1/NPM1/SERPINB3/DNAJA1/RACK1/RPL5	12	0
GO:0044344	GO:0044344	cellular response to fibroblast growth factor stimulus	7/490	146/18866	0.086635522951141	0.322284145378245	0.268342132930245	FAM20C/GTF2F2/KDM5B/GCLM/EGR3/NR4A1/RUNX2	7	0
GO:1903039	GO:1903039	positive regulation of leukocyte cell-cell adhesion	10/490	235/18866	0.0871663013829957	0.32380527108831	0.269608661623473	NKAP/DUSP10/CYLD/TNFSF9/CD47/EGR3/NFKBIZ/ADAM8/EFNB2/HLA-A	10	0
GO:0006805	GO:0006805	xenobiotic metabolic process	6/490	118/18866	0.0872620387811912	0.32380527108831	0.269608661623473	MGST1/GSTM4/AKR7A2/MGST3/HSP90AB1/GSTO1	6	0
GO:0007569	GO:0007569	cell aging	6/490	118/18866	0.0872620387811912	0.32380527108831	0.269608661623473	SOD1/RSL1D1/NPM1/LMNA/SERPINE1/HMGA1	6	0
GO:0034103	GO:0034103	regulation of tissue remodeling	5/490	91/18866	0.0882142843680765	0.326569954163125	0.271910608411148	EGFR/IL20RA/SIGLEC15/ADAM8/TGFB1	5	0
GO:0046849	GO:0046849	bone remodeling	5/490	91/18866	0.0882142843680765	0.326569954163125	0.271910608411148	EGFR/IL20RA/SIGLEC15/ADAM8/TGFB1	5	0
GO:0006940	GO:0006940	regulation of smooth muscle contraction	4/490	65/18866	0.0885191856042521	0.326569954163125	0.271910608411148	RGS2/ATP2B1/SOD1/PTGS2	4	0
GO:0009206	GO:0009206	purine ribonucleoside triphosphate biosynthetic process	4/490	65/18866	0.0885191856042521	0.326569954163125	0.271910608411148	NUDT2/STOML2/VCP/TGFB1	4	0
GO:0010573	GO:0010573	vascular endothelial growth factor production	4/490	65/18866	0.0885191856042521	0.326569954163125	0.271910608411148	C3/PTGS2/TGFB1/HIF1A	4	0
GO:0035773	GO:0035773	insulin secretion involved in cellular response to glucose stimulus	4/490	65/18866	0.0885191856042521	0.326569954163125	0.271910608411148	HMGN3/LRP1/HIF1A/KIF5B	4	0
GO:0048247	GO:0048247	lymphocyte chemotaxis	4/490	65/18866	0.0885191856042521	0.326569954163125	0.271910608411148	ADAM8/GAS6/SAA1/CKLF	4	0
GO:1903037	GO:1903037	regulation of leukocyte cell-cell adhesion	13/490	329/18866	0.0890006421850112	0.328002104648224	0.273103054025863	ZC3H12A/NKAP/DUSP10/CYLD/TNFSF9/CD47/EGR3/NFKBIZ/ADAM8/EFNB2/CEBPB/HLA-A/LGALS3	13	0
GO:0051384	GO:0051384	response to glucocorticoid	7/490	147/18866	0.0890543348641683	0.328002104648224	0.273103054025863	MAOB/EGFR/FOSL1/ATP2B1/PTGS2/AREG/SPARC	7	0
GO:1902806	GO:1902806	regulation of cell cycle G1/S phase transition	9/490	206/18866	0.0894693334745999	0.329258948582534	0.274149534862509	CDC73/EGFR/PLK3/CCND3/PSME2/TMEM14B/PSME1/PRMT1/PHB2	9	0
GO:0042269	GO:0042269	regulation of natural killer cell mediated cytotoxicity	3/490	41/18866	0.0899773794140181	0.329850247668144	0.274641865807446	SERPINB4/HLA-B/HLA-A	3	0
GO:1903170	GO:1903170	negative regulation of calcium ion transmembrane transport	3/490	41/18866	0.0899773794140181	0.329850247668144	0.274641865807446	GEM/RRAD/GSTO1	3	0
GO:0010822	GO:0010822	positive regulation of mitochondrion organization	6/490	119/18866	0.0899994627374102	0.329850247668144	0.274641865807446	TNFSF10/HUWE1/MMP9/FIS1/HIF1A/YWHAB	6	0
GO:0051153	GO:0051153	regulation of striated muscle cell differentiation	6/490	119/18866	0.0899994627374102	0.329850247668144	0.274641865807446	G6PD/RGS2/EFNB2/FLOT1/MORF4L2/TGFB1	6	0
GO:0071706	GO:0071706	tumor necrosis factor superfamily cytokine production	6/490	119/18866	0.0899994627374102	0.329850247668144	0.274641865807446	ZC3H12A/CLU/CD47/ADAM8/GAS6/HDAC2	6	0
GO:0031341	GO:0031341	regulation of cell killing	5/490	92/18866	0.0914079618283782	0.334018918045321	0.27811280881391	CFH/SERPINB4/HLA-B/HLA-A/HSP90AB1	5	0
GO:0106027	GO:0106027	neuron projection organization	5/490	92/18866	0.0914079618283782	0.334018918045321	0.27811280881391	MAP1A/ABI2/SIPA1L1/APOE/ITGA3	5	0
GO:1900407	GO:1900407	regulation of cellular response to oxidative stress	5/490	92/18866	0.0914079618283782	0.334018918045321	0.27811280881391	AIFM2/FUT8/SOD1/HIF1A/RACK1	5	0
GO:0033673	GO:0033673	negative regulation of kinase activity	11/490	268/18866	0.0914450311754371	0.334018918045321	0.27811280881391	SH3BP5/DUSP10/HEG1/RGS2/PRDX3/APOE/PTPN1/NPM1/SERPINB3/DNAJA1/RACK1	11	0
GO:0071901	GO:0071901	negative regulation of protein serine/threonine kinase activity	7/490	148/18866	0.0915110073408217	0.334018918045321	0.27811280881391	DUSP10/HEG1/RGS2/APOE/PTPN1/SERPINB3/DNAJA1	7	0
GO:0009145	GO:0009145	purine nucleoside triphosphate biosynthetic process	4/490	66/18866	0.0924017804703327	0.335623716858881	0.279449005901884	NUDT2/STOML2/VCP/TGFB1	4	0
GO:0009247	GO:0009247	glycolipid biosynthetic process	4/490	66/18866	0.0924017804703327	0.335623716858881	0.279449005901884	PIGF/PIGP/SCCPDH/PIGT	4	0
GO:0032768	GO:0032768	regulation of monooxygenase activity	4/490	66/18866	0.0924017804703327	0.335623716858881	0.279449005901884	EGFR/GLA/APOE/HIF1A	4	0
GO:0034394	GO:0034394	protein localization to cell surface	4/490	66/18866	0.0924017804703327	0.335623716858881	0.279449005901884	MAP1A/GBF1/GOPC/HSP90AB1	4	0
GO:0045669	GO:0045669	positive regulation of osteoblast differentiation	4/490	66/18866	0.0924017804703327	0.335623716858881	0.279449005901884	FAM20C/FBN2/RUNX2/CEBPB	4	0
GO:2000378	GO:2000378	negative regulation of reactive oxygen species metabolic process	4/490	66/18866	0.0924017804703327	0.335623716858881	0.279449005901884	G6PD/ZC3H12A/GLA/HIF1A	4	0
GO:0048771	GO:0048771	tissue remodeling	8/490	178/18866	0.0933235913506788	0.33759030810954	0.281086440750515	EGFR/IL20RA/SIGLEC15/ADAM8/FOXC1/TGM2/TGFB1/HIF1A	8	0
GO:0071222	GO:0071222	cellular response to lipopolysaccharide	9/490	208/18866	0.0935926277125445	0.33759030810954	0.281086440750515	CDC73/ZC3H12A/CEBPB/ANKRD1/MTDH/CHMP5/TGFB1/SERPINE1/NFKBIA	9	0
GO:0002544	GO:0002544	chronic inflammatory response	2/490	20/18866	0.094077585862067	0.33759030810954	0.281086440750515	S100A9/S100A8	2	0
GO:0009168	GO:0009168	purine ribonucleoside monophosphate biosynthetic process	2/490	20/18866	0.094077585862067	0.33759030810954	0.281086440750515	NUDT2/HPRT1	2	0
GO:0032495	GO:0032495	response to muramyl dipeptide	2/490	20/18866	0.094077585862067	0.33759030810954	0.281086440750515	CHMP5/NFKBIA	2	0
GO:0032986	GO:0032986	protein-DNA complex disassembly	2/490	20/18866	0.094077585862067	0.33759030810954	0.281086440750515	MYC/HMGA1	2	0
GO:0034315	GO:0034315	regulation of Arp2/3 complex-mediated actin nucleation	2/490	20/18866	0.094077585862067	0.33759030810954	0.281086440750515	CORO1B/ABI2	2	0
GO:0036303	GO:0036303	lymph vessel morphogenesis	2/490	20/18866	0.094077585862067	0.33759030810954	0.281086440750515	FOXC1/VEGFA	2	0
GO:0045019	GO:0045019	negative regulation of nitric oxide biosynthetic process	2/490	20/18866	0.094077585862067	0.33759030810954	0.281086440750515	ZC3H12A/GLA	2	0
GO:0060965	GO:0060965	negative regulation of gene silencing by miRNA	2/490	20/18866	0.094077585862067	0.33759030810954	0.281086440750515	ZC3H12A/TGFB1	2	0
GO:0097062	GO:0097062	dendritic spine maintenance	2/490	20/18866	0.094077585862067	0.33759030810954	0.281086440750515	APOE/ITGA3	2	0
GO:0097709	GO:0097709	connective tissue replacement	2/490	20/18866	0.094077585862067	0.33759030810954	0.281086440750515	TGFB1/HIF1A	2	0
GO:1902004	GO:1902004	positive regulation of amyloid-beta formation	2/490	20/18866	0.094077585862067	0.33759030810954	0.281086440750515	CLU/IFNGR1	2	0
GO:1902236	GO:1902236	negative regulation of endoplasmic reticulum stress-induced intrinsic apoptotic signaling pathway	2/490	20/18866	0.094077585862067	0.33759030810954	0.281086440750515	CREB3/PTPN1	2	0
GO:1904406	GO:1904406	negative regulation of nitric oxide metabolic process	2/490	20/18866	0.094077585862067	0.33759030810954	0.281086440750515	ZC3H12A/GLA	2	0
GO:0014909	GO:0014909	smooth muscle cell migration	5/490	93/18866	0.0946605520707916	0.338865039650372	0.282147815271992	CORO1B/AAMP/LRP1/PLAU/SERPINE1	5	0
GO:0032088	GO:0032088	negative regulation of NF-kappaB transcription factor activity	5/490	93/18866	0.0946605520707916	0.338865039650372	0.282147815271992	ZC3H12A/AIM2/CYLD/DDIT3/NFKBIA	5	0
GO:1903035	GO:1903035	negative regulation of response to wounding	5/490	93/18866	0.0946605520707916	0.338865039650372	0.282147815271992	DUSP10/CD9/APOE/PLAU/SERPINE1	5	0
GO:0002707	GO:0002707	negative regulation of lymphocyte mediated immunity	3/490	42/18866	0.0951211774157032	0.339696748786959	0.282840317856714	SERPINB4/HLA-B/HLA-A	3	0
GO:0071470	GO:0071470	cellular response to osmotic stress	3/490	42/18866	0.0951211774157032	0.339696748786959	0.282840317856714	PTGS2/XRCC6/YBX3	3	0
GO:0072595	GO:0072595	maintenance of protein localization in organelle	3/490	42/18866	0.0951211774157032	0.339696748786959	0.282840317856714	ARL2BP/OS9/SKP1	3	0
GO:0002065	GO:0002065	columnar/cuboidal epithelial cell differentiation	6/490	121/18866	0.0956129233339016	0.340635346977284	0.283621819038104	FAM20C/RHEB/SOD1/CEBPB/HIF1A/SERPINE1	6	0
GO:0031398	GO:0031398	positive regulation of protein ubiquitination	6/490	121/18866	0.0956129233339016	0.340635346977284	0.283621819038104	CENPX/PDCD6/HUWE1/SKP1/PTTG1IP/UBE2S	6	0
GO:0032612	GO:0032612	interleukin-1 production	6/490	121/18866	0.0956129233339016	0.340635346977284	0.283621819038104	ZC3H12A/AIM2/GAS6/SERPINB1/SAA1/HDAC2	6	0
GO:0007040	GO:0007040	lysosome organization	4/490	67/18866	0.0963641121124371	0.34249155769898	0.285167348197298	SRPX/ATP6AP2/RAB7A/CHMP5	4	0
GO:0045123	GO:0045123	cellular extravasation	4/490	67/18866	0.0963641121124371	0.34249155769898	0.285167348197298	CD47/ADAM8/ITGA1/CD99	4	0
GO:0080171	GO:0080171	lytic vacuole organization	4/490	67/18866	0.0963641121124371	0.34249155769898	0.285167348197298	SRPX/ATP6AP2/RAB7A/CHMP5	4	0
GO:0046394	GO:0046394	carboxylic acid biosynthetic process	14/490	367/18866	0.0988723355896757	0.35112657603207	0.292357088277976	HSD17B4/CEMIP/APOC1/GGT5/GSTM4/DSE/KYNU/ACADVL/PTGS2/NDUFAB1/GLUL/TGFB1/PLOD2/MGST3	14	0
GO:0031396	GO:0031396	regulation of protein ubiquitination	9/490	211/18866	0.0999827152777398	0.352224925040478	0.293271602131185	CENPX/PDCD6/HUWE1/SKP1/PTTG1IP/UBE2S/DNAJA1/HSP90AB1/RPL5	9	0
GO:0032008	GO:0032008	positive regulation of TOR signaling	3/490	43/18866	0.100382435126856	0.352224925040478	0.293271602131185	RRAGA/GAS6/RHEB	3	0
GO:0034080	GO:0034080	CENP-A containing nucleosome assembly	3/490	43/18866	0.100382435126856	0.352224925040478	0.293271602131185	CENPX/RBBP7/NPM1	3	0
GO:0061462	GO:0061462	protein localization to lysosome	3/490	43/18866	0.100382435126856	0.352224925040478	0.293271602131185	CLU/M6PR/RAB7A	3	0
GO:0061641	GO:0061641	CENP-A containing chromatin organization	3/490	43/18866	0.100382435126856	0.352224925040478	0.293271602131185	CENPX/RBBP7/NPM1	3	0
GO:0090317	GO:0090317	negative regulation of intracellular protein transport	3/490	43/18866	0.100382435126856	0.352224925040478	0.293271602131185	ERLEC1/LMAN1/OS9	3	0
GO:0006625	GO:0006625	protein targeting to peroxisome	4/490	68/18866	0.100404940428808	0.352224925040478	0.293271602131185	HSD17B4/ECI2/ECH1/UBE2D2	4	0
GO:0034381	GO:0034381	plasma lipoprotein particle clearance	4/490	68/18866	0.100404940428808	0.352224925040478	0.293271602131185	LRPAP1/APOC1/APOE/NPC2	4	0
GO:0072662	GO:0072662	protein localization to peroxisome	4/490	68/18866	0.100404940428808	0.352224925040478	0.293271602131185	HSD17B4/ECI2/ECH1/UBE2D2	4	0
GO:0072663	GO:0072663	establishment of protein localization to peroxisome	4/490	68/18866	0.100404940428808	0.352224925040478	0.293271602131185	HSD17B4/ECI2/ECH1/UBE2D2	4	0
GO:0016053	GO:0016053	organic acid biosynthetic process	14/490	368/18866	0.100484764202161	0.352224925040478	0.293271602131185	HSD17B4/CEMIP/APOC1/GGT5/GSTM4/DSE/KYNU/ACADVL/PTGS2/NDUFAB1/GLUL/TGFB1/PLOD2/MGST3	14	0
GO:0045638	GO:0045638	negative regulation of myeloid cell differentiation	5/490	95/18866	0.101340294578353	0.352224925040478	0.293271602131185	CDC73/MYC/HMGB3/PRMT1/NFKBIA	5	0
GO:0071466	GO:0071466	cellular response to xenobiotic stimulus	6/490	123/18866	0.101409395092218	0.352224925040478	0.293271602131185	MGST1/GSTM4/AKR7A2/MGST3/HSP90AB1/GSTO1	6	0
GO:0002224	GO:0002224	toll-like receptor signaling pathway	7/490	152/18866	0.101713532193966	0.352224925040478	0.293271602131185	PJA2/UBE2D2/S100A9/FLOT1/S100A8/HSP90B1/NFKBIA	7	0
GO:0002685	GO:0002685	regulation of leukocyte migration	9/490	212/18866	0.102167229731683	0.352224925040478	0.293271602131185	CSF1/CREB3/CD9/ADAM8/GAS6/VEGFA/CD99/SERPINE1/LGALS3	9	0
GO:0006643	GO:0006643	membrane lipid metabolic process	9/490	212/18866	0.102167229731683	0.352224925040478	0.293271602131185	PIGF/PIGP/NEU1/GLA/TNFRSF1A/SCCPDH/PIGT/CTSA/RACK1	9	0
GO:0000028	GO:0000028	ribosomal small subunit assembly	2/490	21/18866	0.1022588492053	0.352224925040478	0.293271602131185	RPS10/RPS14	2	0
GO:0002693	GO:0002693	positive regulation of cellular extravasation	2/490	21/18866	0.1022588492053	0.352224925040478	0.293271602131185	ADAM8/CD99	2	0
GO:0006123	GO:0006123	mitochondrial electron transport, cytochrome c to oxygen	2/490	21/18866	0.1022588492053	0.352224925040478	0.293271602131185	CYCS/NDUFA4	2	0
GO:0019370	GO:0019370	leukotriene biosynthetic process	2/490	21/18866	0.1022588492053	0.352224925040478	0.293271602131185	GGT5/MGST3	2	0
GO:0019646	GO:0019646	aerobic electron transport chain	2/490	21/18866	0.1022588492053	0.352224925040478	0.293271602131185	CYCS/NDUFA4	2	0
GO:0030728	GO:0030728	ovulation	2/490	21/18866	0.1022588492053	0.352224925040478	0.293271602131185	RGS2/PTGS2	2	0
GO:0032516	GO:0032516	positive regulation of phosphoprotein phosphatase activity	2/490	21/18866	0.1022588492053	0.352224925040478	0.293271602131185	ITGA1/HSP90AB1	2	0
GO:0035455	GO:0035455	response to interferon-alpha	2/490	21/18866	0.1022588492053	0.352224925040478	0.293271602131185	GAS6/IFIT3	2	0
GO:0036499	GO:0036499	PERK-mediated unfolded protein response	2/490	21/18866	0.1022588492053	0.352224925040478	0.293271602131185	DDIT3/PTPN1	2	0
GO:0036507	GO:0036507	protein demannosylation	2/490	21/18866	0.1022588492053	0.352224925040478	0.293271602131185	RNF5/OS9	2	0
GO:0036508	GO:0036508	protein alpha-1,2-demannosylation	2/490	21/18866	0.1022588492053	0.352224925040478	0.293271602131185	RNF5/OS9	2	0
GO:0043691	GO:0043691	reverse cholesterol transport	2/490	21/18866	0.1022588492053	0.352224925040478	0.293271602131185	CLU/APOE	2	0
GO:0045717	GO:0045717	negative regulation of fatty acid biosynthetic process	2/490	21/18866	0.1022588492053	0.352224925040478	0.293271602131185	APOC1/ACADVL	2	0
GO:0046514	GO:0046514	ceramide catabolic process	2/490	21/18866	0.1022588492053	0.352224925040478	0.293271602131185	NEU1/GLA	2	0
GO:0046716	GO:0046716	muscle cell cellular homeostasis	2/490	21/18866	0.1022588492053	0.352224925040478	0.293271602131185	SOD1/HIF1A	2	0
GO:0061042	GO:0061042	vascular wound healing	2/490	21/18866	0.1022588492053	0.352224925040478	0.293271602131185	VEGFA/SERPINE1	2	0
GO:0061213	GO:0061213	positive regulation of mesonephros development	2/490	21/18866	0.1022588492053	0.352224925040478	0.293271602131185	MAGED1/VEGFA	2	0
GO:0072111	GO:0072111	cell proliferation involved in kidney development	2/490	21/18866	0.1022588492053	0.352224925040478	0.293271602131185	MYC/STAT1	2	0
GO:0140467	GO:0140467	integrated stress response signaling	2/490	21/18866	0.1022588492053	0.352224925040478	0.293271602131185	DDIT3/PTPN1	2	0
GO:1903204	GO:1903204	negative regulation of oxidative stress-induced neuron death	2/490	21/18866	0.1022588492053	0.352224925040478	0.293271602131185	HIF1A/RACK1	2	0
GO:1903599	GO:1903599	positive regulation of autophagy of mitochondrion	2/490	21/18866	0.1022588492053	0.352224925040478	0.293271602131185	HUWE1/HIF1A	2	0
GO:2000047	GO:2000047	regulation of cell-cell adhesion mediated by cadherin	2/490	21/18866	0.1022588492053	0.352224925040478	0.293271602131185	VEGFA/FLOT1	2	0
GO:2000738	GO:2000738	positive regulation of stem cell differentiation	2/490	21/18866	0.1022588492053	0.352224925040478	0.293271602131185	PWP1/FOXC1	2	0
GO:0016202	GO:0016202	regulation of striated muscle tissue development	7/490	153/18866	0.104357308970281	0.358696915662924	0.298660349275086	G6PD/UQCC2/RGS2/EFNB2/FLOT1/TGFB1/YBX3	7	0
GO:0045834	GO:0045834	positive regulation of lipid metabolic process	7/490	153/18866	0.104357308970281	0.358696915662924	0.298660349275086	APOC1/STOML2/APOE/TNFRSF1A/PTGS2/TGFB1/RACK1	7	0
GO:0030073	GO:0030073	insulin secretion	9/490	213/18866	0.10437887397987	0.358696915662924	0.298660349275086	HMGN3/ARL2BP/UQCC2/LRP1/SLC25A5/GLUL/HIF1A/SERP1/KIF5B	9	0
GO:0006513	GO:0006513	protein monoubiquitination	4/490	69/18866	0.104522975958608	0.35891581898402	0.298842613854126	CDC73/PDCD6/HUWE1/SKP1	4	0
GO:0002690	GO:0002690	positive regulation of leukocyte chemotaxis	5/490	96/18866	0.104766280798475	0.359474771317751	0.299308012055032	CSF1/CREB3/GAS6/VEGFA/SERPINE1	5	0
GO:0001913	GO:0001913	T cell mediated cytotoxicity	3/490	44/18866	0.105757577006787	0.360934116023163	0.300523100282444	HPRT1/HLA-B/HLA-A	3	0
GO:0032620	GO:0032620	interleukin-17 production	3/490	44/18866	0.105757577006787	0.360934116023163	0.300523100282444	PHB/DDIT3/TGFB1	3	0
GO:0045687	GO:0045687	positive regulation of glial cell differentiation	3/490	44/18866	0.105757577006787	0.360934116023163	0.300523100282444	RHEB/HDAC2/TGFB1	3	0
GO:0050654	GO:0050654	chondroitin sulfate proteoglycan metabolic process	3/490	44/18866	0.105757577006787	0.360934116023163	0.300523100282444	CSGALNACT1/DSE/IDS	3	0
GO:0097028	GO:0097028	dendritic cell differentiation	3/490	44/18866	0.105757577006787	0.360934116023163	0.300523100282444	GAS6/CEBPB/HLA-B	3	0
GO:0120009	GO:0120009	intermembrane lipid transfer	3/490	44/18866	0.105757577006787	0.360934116023163	0.300523100282444	APOE/PRELID1/NPC2	3	0
GO:1903053	GO:1903053	regulation of extracellular matrix organization	3/490	44/18866	0.105757577006787	0.360934116023163	0.300523100282444	LRP1/TNFRSF1A/TGFB1	3	0
GO:1903578	GO:1903578	regulation of ATP metabolic process	6/490	125/18866	0.107386429958336	0.36573008453267	0.304516347973226	UQCC2/VCP/ISCU/HIF1A/COX7A2/PGK1	6	0
GO:0051047	GO:0051047	positive regulation of secretion	13/490	340/18866	0.107408633696759	0.36573008453267	0.304516347973226	EGFR/HCAR2/ADAM8/SAA1/LRP1/RAB7A/ANKRD1/GLUL/TGFB1/HIF1A/S100A8/SERP1/KIF5B	13	0
GO:1990778	GO:1990778	protein localization to cell periphery	13/490	340/18866	0.107408633696759	0.36573008453267	0.304516347973226	EGFR/PDZD11/GAS6/GOPC/LRP1/TNFRSF1A/FLOT1/ITGA3/TGFB1/KRT18/KIF5B/RACK1/LGALS3	13	0
GO:0043648	GO:0043648	dicarboxylic acid metabolic process	5/490	97/18866	0.108248849635979	0.367749516571544	0.30619777943174	NIT2/GRHPR/GCLM/KYNU/GLUL	5	0
GO:0071674	GO:0071674	mononuclear cell migration	5/490	97/18866	0.108248849635979	0.367749516571544	0.30619777943174	CSF1/CREB3/CD47/SERPINE1/LGALS3	5	0
GO:0120162	GO:0120162	positive regulation of cold-induced thermogenesis	5/490	97/18866	0.108248849635979	0.367749516571544	0.30619777943174	PLAC8/CEBPB/DYNC1H1/VEGFA/G0S2	5	0
GO:0070374	GO:0070374	positive regulation of ERK1 and ERK2 cascade	9/490	215/18866	0.108883231106454	0.369623379208524	0.30775800603313	EGFR/NELFE/GAS6/PHB/SHC1/APOE/LRP1/PHB2/TGFB1	9	0
GO:0006469	GO:0006469	negative regulation of protein kinase activity	10/490	246/18866	0.109075630493279	0.369714209963551	0.307833634074066	SH3BP5/DUSP10/HEG1/RGS2/APOE/PTPN1/NPM1/SERPINB3/DNAJA1/RACK1	10	0
GO:0071216	GO:0071216	cellular response to biotic stimulus	10/490	246/18866	0.109075630493279	0.369714209963551	0.307833634074066	CDC73/ZC3H12A/DDIT3/CEBPB/ANKRD1/MTDH/CHMP5/TGFB1/SERPINE1/NFKBIA	10	0
GO:0048754	GO:0048754	branching morphogenesis of an epithelial tube	7/490	155/18866	0.109755310104921	0.371027574336828	0.308927175293186	CSF1/KDM5B/MYC/MAGED1/VEGFA/PHB2/AREG	7	0
GO:1904950	GO:1904950	negative regulation of establishment of protein localization	7/490	155/18866	0.109755310104921	0.371027574336828	0.308927175293186	ERLEC1/GOPC/APOE/LMAN1/OS9/SNX3/DNAJA1	7	0
GO:2000045	GO:2000045	regulation of G1/S transition of mitotic cell cycle	8/490	185/18866	0.109976351065198	0.371027574336828	0.308927175293186	CDC73/EGFR/PLK3/CCND3/PSME2/TMEM14B/PSME1/PRMT1	8	0
GO:0055007	GO:0055007	cardiac muscle cell differentiation	6/490	126/18866	0.11044180837607	0.371027574336828	0.308927175293186	G6PD/RGS2/EFNB2/VEGFA/TGFB1/LMNA	6	0
GO:0009127	GO:0009127	purine nucleoside monophosphate biosynthetic process	2/490	22/18866	0.110626725233494	0.371027574336828	0.308927175293186	NUDT2/HPRT1	2	0
GO:0035584	GO:0035584	calcium-mediated signaling using intracellular calcium source	2/490	22/18866	0.110626725233494	0.371027574336828	0.308927175293186	BCAP31/FIS1	2	0
GO:0036120	GO:0036120	cellular response to platelet-derived growth factor stimulus	2/490	22/18866	0.110626725233494	0.371027574336828	0.308927175293186	CORO1B/SYAP1	2	0
GO:0042454	GO:0042454	ribonucleoside catabolic process	2/490	22/18866	0.110626725233494	0.371027574336828	0.308927175293186	HPRT1/CDA	2	0
GO:0044342	GO:0044342	type B pancreatic cell proliferation	2/490	22/18866	0.110626725233494	0.371027574336828	0.308927175293186	NR4A1/SERPINB1	2	0
GO:0045655	GO:0045655	regulation of monocyte differentiation	2/490	22/18866	0.110626725233494	0.371027574336828	0.308927175293186	CSF1/MYC	2	0
GO:0051000	GO:0051000	positive regulation of nitric-oxide synthase activity	2/490	22/18866	0.110626725233494	0.371027574336828	0.308927175293186	APOE/HIF1A	2	0
GO:0051900	GO:0051900	regulation of mitochondrial depolarization	2/490	22/18866	0.110626725233494	0.371027574336828	0.308927175293186	GCLM/RACK1	2	0
GO:0090189	GO:0090189	regulation of branching involved in ureteric bud morphogenesis	2/490	22/18866	0.110626725233494	0.371027574336828	0.308927175293186	MAGED1/VEGFA	2	0
GO:2000316	GO:2000316	regulation of T-helper 17 type immune response	2/490	22/18866	0.110626725233494	0.371027574336828	0.308927175293186	ZC3H12A/NFKBIZ	2	0
GO:0001974	GO:0001974	blood vessel remodeling	3/490	45/18866	0.111242979044189	0.372255366156867	0.309949466586469	FOXC1/TGM2/TGFB1	3	0
GO:0002715	GO:0002715	regulation of natural killer cell mediated immunity	3/490	45/18866	0.111242979044189	0.372255366156867	0.309949466586469	SERPINB4/HLA-B/HLA-A	3	0
GO:0045429	GO:0045429	positive regulation of nitric oxide biosynthetic process	3/490	45/18866	0.111242979044189	0.372255366156867	0.309949466586469	CLU/PTGS2/HSP90AB1	3	0
GO:0030316	GO:0030316	osteoclast differentiation	5/490	98/18866	0.111787344532687	0.373237626023869	0.310767321611555	FAM20C/CSF1/OSTM1/SIGLEC15/CEBPB	5	0
GO:0042158	GO:0042158	lipoprotein biosynthetic process	5/490	98/18866	0.111787344532687	0.373237626023869	0.310767321611555	PIGF/PIGP/APOE/PIGT/GLUL	5	0
GO:0045833	GO:0045833	negative regulation of lipid metabolic process	5/490	98/18866	0.111787344532687	0.373237626023869	0.310767321611555	HCAR2/APOC1/ACADVL/APOE/SOD1	5	0
GO:0000187	GO:0000187	activation of MAPK activity	7/490	156/18866	0.112509102669066	0.37508635871151	0.312306624365767	FPR1/AVPI1/ITGA1/SAA1/SHC1/PTPN1/SOD1	7	0
GO:1901861	GO:1901861	regulation of muscle tissue development	7/490	156/18866	0.112509102669066	0.37508635871151	0.312306624365767	G6PD/UQCC2/RGS2/EFNB2/FLOT1/TGFB1/YBX3	7	0
GO:0009201	GO:0009201	ribonucleoside triphosphate biosynthetic process	4/490	71/18866	0.112985280700764	0.375831813001646	0.312927308929639	NUDT2/STOML2/VCP/TGFB1	4	0
GO:0014823	GO:0014823	response to activity	4/490	71/18866	0.112985280700764	0.375831813001646	0.312927308929639	GCLM/FIS1/HIF1A/TOMM20	4	0
GO:0042531	GO:0042531	positive regulation of tyrosine phosphorylation of STAT protein	4/490	71/18866	0.112985280700764	0.375831813001646	0.312927308929639	PARP14/ARL2BP/HDAC2/TNFRSF1A	4	0
GO:0001704	GO:0001704	formation of primary germ layer	6/490	127/18866	0.113541269703174	0.377400020815317	0.31423303940268	CDC73/COL12A1/MMP9/FOXC1/COL6A1/ITGA3	6	0
GO:0006163	GO:0006163	purine nucleotide metabolic process	16/490	442/18866	0.114913813598195	0.381526775424177	0.317669082254001	HSD17B4/SLC35B2/NUDT2/HPRT1/AK3/SLC26A2/ACSL5/ACOT13/ACOT9/KYNU/AK2/STOML2/VCP/TGFB1/HIF1A/PGK1	16	0
GO:0061138	GO:0061138	morphogenesis of a branching epithelium	8/490	187/18866	0.115014638396379	0.381526775424177	0.317669082254001	CSF1/KDM5B/MYC/MAGED1/VEGFA/TGM2/PHB2/AREG	8	0
GO:0048634	GO:0048634	regulation of muscle organ development	7/490	157/18866	0.115299114007888	0.381526775424177	0.317669082254001	G6PD/UQCC2/RGS2/EFNB2/FLOT1/TGFB1/YBX3	7	0
GO:0006626	GO:0006626	protein targeting to mitochondrion	5/490	99/18866	0.115381081277473	0.381526775424177	0.317669082254001	TOMM40/HUWE1/LMAN1/FIS1/TOMM20	5	0
GO:0019886	GO:0019886	antigen processing and presentation of exogenous peptide antigen via MHC class II	5/490	99/18866	0.115381081277473	0.381526775424177	0.317669082254001	KIFAP3/DCTN3/RAB7A/DYNC1H1/CTSD	5	0
GO:0043473	GO:0043473	pigmentation	5/490	99/18866	0.115381081277473	0.381526775424177	0.317669082254001	RAB32/ATP6AP2/CD63/RACK1/SPARC	5	0
GO:0051817	GO:0051817	modulation of process of other organism involved in symbiotic interaction	5/490	99/18866	0.115381081277473	0.381526775424177	0.317669082254001	ZC3H12A/RRAGA/PHB/APOE/PHB2	5	0
GO:0007623	GO:0007623	circadian rhythm	9/490	218/18866	0.115841050635895	0.382764211723638	0.318699403790833	EGFR/EGR3/HUWE1/MAGED1/HDAC2/ID1/BHLHE40/SERPINE1/TOP1	9	0
GO:0014013	GO:0014013	regulation of gliogenesis	6/490	128/18866	0.116684422822442	0.383530822813286	0.319337704054356	CSF1/DUSP10/RHEB/HDAC2/LRP1/TGFB1	6	0
GO:1903532	GO:1903532	positive regulation of secretion by cell	12/490	313/18866	0.116801572280781	0.383530822813286	0.319337704054356	EGFR/HCAR2/ADAM8/SAA1/LRP1/RAB7A/ANKRD1/GLUL/TGFB1/HIF1A/SERP1/KIF5B	12	0
GO:0032570	GO:0032570	response to progesterone	3/490	46/18866	0.116834977644117	0.383530822813286	0.319337704054356	PTGER2/FOSL1/TGFB1	3	0
GO:0032692	GO:0032692	negative regulation of interleukin-1 production	3/490	46/18866	0.116834977644117	0.383530822813286	0.319337704054356	ZC3H12A/GAS6/SERPINB1	3	0
GO:0043330	GO:0043330	response to exogenous dsRNA	3/490	46/18866	0.116834977644117	0.383530822813286	0.319337704054356	PQBP1/FLOT1/NFKBIA	3	0
GO:0048066	GO:0048066	developmental pigmentation	3/490	46/18866	0.116834977644117	0.383530822813286	0.319337704054356	RAB32/ATP6AP2/CD63	3	0
GO:1904407	GO:1904407	positive regulation of nitric oxide metabolic process	3/490	46/18866	0.116834977644117	0.383530822813286	0.319337704054356	CLU/PTGS2/HSP90AB1	3	0
GO:0043574	GO:0043574	peroxisomal transport	4/490	72/18866	0.117326749074162	0.383530822813286	0.319337704054356	HSD17B4/ECI2/ECH1/UBE2D2	4	0
GO:0043123	GO:0043123	positive regulation of I-kappaB kinase/NF-kappaB signaling	8/490	188/18866	0.117579792470924	0.383530822813286	0.319337704054356	SLC35B2/TSPAN6/CXXC5/TNFSF10/TFG/TNFRSF1A/TGM2/MTDH	8	0
GO:0035051	GO:0035051	cardiocyte differentiation	7/490	158/18866	0.118125096483239	0.383530822813286	0.319337704054356	G6PD/EGFR/RGS2/EFNB2/VEGFA/TGFB1/LMNA	7	0
GO:0008585	GO:0008585	female gonad development	5/490	100/18866	0.119029348993564	0.383530822813286	0.319337704054356	TIPARP/FOXC1/SOD1/CEBPB/VEGFA	5	0
GO:0002052	GO:0002052	positive regulation of neuroblast proliferation	2/490	23/18866	0.119166050905472	0.383530822813286	0.319337704054356	VEGFA/HIF1A	2	0
GO:0006541	GO:0006541	glutamine metabolic process	2/490	23/18866	0.119166050905472	0.383530822813286	0.319337704054356	NIT2/GLUL	2	0
GO:0006783	GO:0006783	heme biosynthetic process	2/490	23/18866	0.119166050905472	0.383530822813286	0.319337704054356	PGRMC1/TMEM14C	2	0
GO:0010288	GO:0010288	response to lead ion	2/490	23/18866	0.119166050905472	0.383530822813286	0.319337704054356	PTGS2/SPARC	2	0
GO:0016226	GO:0016226	iron-sulfur cluster assembly	2/490	23/18866	0.119166050905472	0.383530822813286	0.319337704054356	GLRX3/ISCU	2	0
GO:0031163	GO:0031163	metallo-sulfur cluster assembly	2/490	23/18866	0.119166050905472	0.383530822813286	0.319337704054356	GLRX3/ISCU	2	0
GO:0034063	GO:0034063	stress granule assembly	2/490	23/18866	0.119166050905472	0.383530822813286	0.319337704054356	DYNC1H1/RPS23	2	0
GO:0034643	GO:0034643	establishment of mitochondrion localization, microtubule-mediated	2/490	23/18866	0.119166050905472	0.383530822813286	0.319337704054356	UXT/HIF1A	2	0
GO:0035162	GO:0035162	embryonic hemopoiesis	2/490	23/18866	0.119166050905472	0.383530822813286	0.319337704054356	VEGFA/HIF1A	2	0
GO:0035458	GO:0035458	cellular response to interferon-beta	2/490	23/18866	0.119166050905472	0.383530822813286	0.319337704054356	AIM2/STAT1	2	0
GO:0036119	GO:0036119	response to platelet-derived growth factor	2/490	23/18866	0.119166050905472	0.383530822813286	0.319337704054356	CORO1B/SYAP1	2	0
GO:0042401	GO:0042401	cellular biogenic amine biosynthetic process	2/490	23/18866	0.119166050905472	0.383530822813286	0.319337704054356	ODC1/SRM	2	0
GO:0043586	GO:0043586	tongue development	2/490	23/18866	0.119166050905472	0.383530822813286	0.319337704054356	EGFR/HDAC2	2	0
GO:0045649	GO:0045649	regulation of macrophage differentiation	2/490	23/18866	0.119166050905472	0.383530822813286	0.319337704054356	CSF1/TGFB1	2	0
GO:0047497	GO:0047497	mitochondrion transport along microtubule	2/490	23/18866	0.119166050905472	0.383530822813286	0.319337704054356	UXT/HIF1A	2	0
GO:0048714	GO:0048714	positive regulation of oligodendrocyte differentiation	2/490	23/18866	0.119166050905472	0.383530822813286	0.319337704054356	RHEB/HDAC2	2	0
GO:0051043	GO:0051043	regulation of membrane protein ectodomain proteolysis	2/490	23/18866	0.119166050905472	0.383530822813286	0.319337704054356	ADAM8/APOE	2	0
GO:0051457	GO:0051457	maintenance of protein location in nucleus	2/490	23/18866	0.119166050905472	0.383530822813286	0.319337704054356	ARL2BP/SKP1	2	0
GO:0060149	GO:0060149	negative regulation of posttranscriptional gene silencing	2/490	23/18866	0.119166050905472	0.383530822813286	0.319337704054356	ZC3H12A/TGFB1	2	0
GO:0060967	GO:0060967	negative regulation of gene silencing by RNA	2/490	23/18866	0.119166050905472	0.383530822813286	0.319337704054356	ZC3H12A/TGFB1	2	0
GO:0072215	GO:0072215	regulation of metanephros development	2/490	23/18866	0.119166050905472	0.383530822813286	0.319337704054356	MYC/STAT1	2	0
GO:0090343	GO:0090343	positive regulation of cell aging	2/490	23/18866	0.119166050905472	0.383530822813286	0.319337704054356	LMNA/HMGA1	2	0
GO:1901984	GO:1901984	negative regulation of protein acetylation	2/490	23/18866	0.119166050905472	0.383530822813286	0.319337704054356	HINT2/HDAC2	2	0
GO:1903077	GO:1903077	negative regulation of protein localization to plasma membrane	2/490	23/18866	0.119166050905472	0.383530822813286	0.319337704054356	GOPC/TGFB1	2	0
GO:2000726	GO:2000726	negative regulation of cardiac muscle cell differentiation	2/490	23/18866	0.119166050905472	0.383530822813286	0.319337704054356	G6PD/RGS2	2	0
GO:0001822	GO:0001822	kidney development	11/490	283/18866	0.120740178809026	0.388317116861305	0.323322896537744	MYC/STAT1/MAGED1/ODC1/MMP9/TIPARP/FOXC1/EFNB2/VEGFA/ITGA3/TMED10	11	0
GO:0051155	GO:0051155	positive regulation of striated muscle cell differentiation	4/490	73/18866	0.12173982834443	0.390687702177954	0.3252967073171	EFNB2/FLOT1/MORF4L2/TGFB1	4	0
GO:1901292	GO:1901292	nucleoside phosphate catabolic process	4/490	73/18866	0.12173982834443	0.390687702177954	0.3252967073171	HPRT1/MBD4/NUDT5/VCP	4	0
GO:1903747	GO:1903747	regulation of establishment of protein localization to mitochondrion	4/490	73/18866	0.12173982834443	0.390687702177954	0.3252967073171	HUWE1/LMAN1/DNAJA1/YWHAB	4	0
GO:0030574	GO:0030574	collagen catabolic process	3/490	47/18866	0.122529877986227	0.391814738775443	0.32623510720055	MMP9/PRSS2/CTSD	3	0
GO:0031055	GO:0031055	chromatin remodeling at centromere	3/490	47/18866	0.122529877986227	0.391814738775443	0.32623510720055	CENPX/RBBP7/NPM1	3	0
GO:0032480	GO:0032480	negative regulation of type I interferon production	3/490	47/18866	0.122529877986227	0.391814738775443	0.32623510720055	OTUD5/CYLD/PCBP2	3	0
GO:0045933	GO:0045933	positive regulation of muscle contraction	3/490	47/18866	0.122529877986227	0.391814738775443	0.32623510720055	RGS2/PTGS2/GSTO1	3	0
GO:0046677	GO:0046677	response to antibiotic	3/490	47/18866	0.122529877986227	0.391814738775443	0.32623510720055	KDM5B/SOD1/ID1	3	0
GO:1902882	GO:1902882	regulation of response to oxidative stress	5/490	101/18866	0.122731411129313	0.392178252885649	0.326537778470861	AIFM2/FUT8/SOD1/HIF1A/RACK1	5	0
GO:0002064	GO:0002064	epithelial cell development	9/490	221/18866	0.123037815607424	0.392724412145406	0.326992524826785	HSD17B4/ABI2/HEG1/RHEB/TNFRSF1A/SOD1/ID1/VEGFA/HIF1A	9	0
GO:0009410	GO:0009410	response to xenobiotic stimulus	6/490	130/18866	0.12310015172524	0.392724412145406	0.326992524826785	MGST1/GSTM4/AKR7A2/MGST3/HSP90AB1/GSTO1	6	0
GO:0009314	GO:0009314	response to radiation	16/490	447/18866	0.12316625828933	0.392724412145406	0.326992524826785	COPS3/ELK1/HRH1/EGFR/MYC/PLK3/IKBIP/UBE2A/GTF2H5/COL3A1/PTGS2/BHLHE40/NPM1/XRCC6/HMGN1/HIF1A	16	0
GO:0071219	GO:0071219	cellular response to molecule of bacterial origin	9/490	222/18866	0.125489259968993	0.399845864740601	0.332922030843016	CDC73/ZC3H12A/CEBPB/ANKRD1/MTDH/CHMP5/TGFB1/SERPINE1/NFKBIA	9	0
GO:0006801	GO:0006801	superoxide metabolic process	4/490	74/18866	0.126223023212319	0.400167090572082	0.333189491796364	EGFR/SOD1/TGFB1/PRDX1	4	0
GO:0032481	GO:0032481	positive regulation of type I interferon production	4/490	74/18866	0.126223023212319	0.400167090572082	0.333189491796364	PQBP1/STAT1/FLOT1/XRCC6	4	0
GO:0003206	GO:0003206	cardiac chamber morphogenesis	6/490	131/18866	0.126371858338605	0.400167090572082	0.333189491796364	HEG1/CPE/FOXC1/CITED2/TGFB1/HIF1A	6	0
GO:0003231	GO:0003231	cardiac ventricle development	6/490	131/18866	0.126371858338605	0.400167090572082	0.333189491796364	HEG1/CPE/FOXC1/CITED2/TGFB1/HIF1A	6	0
GO:0010508	GO:0010508	positive regulation of autophagy	6/490	131/18866	0.126371858338605	0.400167090572082	0.333189491796364	ZC3H12A/PLK3/HUWE1/MTDH/PHB2/HIF1A	6	0
GO:0045667	GO:0045667	regulation of osteoblast differentiation	6/490	131/18866	0.126371858338605	0.400167090572082	0.333189491796364	FAM20C/FBN2/RUNX2/CEBPB/ID1/AREG	6	0
GO:0032006	GO:0032006	regulation of TOR signaling	5/490	102/18866	0.126486506450987	0.400167090572082	0.333189491796364	RRAGA/PDCD6/GAS6/RHEB/HIF1A	5	0
GO:0043502	GO:0043502	regulation of muscle adaptation	5/490	102/18866	0.126486506450987	0.400167090572082	0.333189491796364	G6PD/RGS2/GLRX3/TNFRSF1A/LMNA	5	0
GO:0060996	GO:0060996	dendritic spine development	5/490	102/18866	0.126486506450987	0.400167090572082	0.333189491796364	ABI2/SIPA1L1/HDAC2/APOE/ARF4	5	0
GO:2000060	GO:2000060	positive regulation of ubiquitin-dependent protein catabolic process	5/490	102/18866	0.126486506450987	0.400167090572082	0.333189491796364	CLU/PLK3/VCP/BCAP31/RACK1	5	0
GO:0010970	GO:0010970	transport along microtubule	7/490	161/18866	0.126816210707038	0.400264660363895	0.333270730934002	KIFAP3/MAP1A/SOD1/DYNC1H1/UXT/HIF1A/KIF5B	7	0
GO:0009309	GO:0009309	amine biosynthetic process	2/490	24/18866	0.127862322060689	0.400264660363895	0.333270730934002	ODC1/SRM	2	0
GO:0010869	GO:0010869	regulation of receptor biosynthetic process	2/490	24/18866	0.127862322060689	0.400264660363895	0.333270730934002	HDAC2/HIF1A	2	0
GO:0034035	GO:0034035	purine ribonucleoside bisphosphate metabolic process	2/490	24/18866	0.127862322060689	0.400264660363895	0.333270730934002	SLC35B2/SLC26A2	2	0
GO:0034123	GO:0034123	positive regulation of toll-like receptor signaling pathway	2/490	24/18866	0.127862322060689	0.400264660363895	0.333270730934002	PJA2/FLOT1	2	0
GO:0044346	GO:0044346	fibroblast apoptotic process	2/490	24/18866	0.127862322060689	0.400264660363895	0.333270730934002	MYC/GAS6	2	0
GO:0048745	GO:0048745	smooth muscle tissue development	2/490	24/18866	0.127862322060689	0.400264660363895	0.333270730934002	TIPARP/COL3A1	2	0
GO:0050427	GO:0050427	3'-phosphoadenosine 5'-phosphosulfate metabolic process	2/490	24/18866	0.127862322060689	0.400264660363895	0.333270730934002	SLC35B2/SLC26A2	2	0
GO:0050995	GO:0050995	negative regulation of lipid catabolic process	2/490	24/18866	0.127862322060689	0.400264660363895	0.333270730934002	HCAR2/APOC1	2	0
GO:0051882	GO:0051882	mitochondrial depolarization	2/490	24/18866	0.127862322060689	0.400264660363895	0.333270730934002	GCLM/RACK1	2	0
GO:0090169	GO:0090169	regulation of spindle assembly	2/490	24/18866	0.127862322060689	0.400264660363895	0.333270730934002	DYNC1H1/CHMP5	2	0
GO:0090335	GO:0090335	regulation of brown fat cell differentiation	2/490	24/18866	0.127862322060689	0.400264660363895	0.333270730934002	DUSP10/PTGS2	2	0
GO:0098581	GO:0098581	detection of external biotic stimulus	2/490	24/18866	0.127862322060689	0.400264660363895	0.333270730934002	HLA-B/HLA-A	2	0
GO:1902993	GO:1902993	positive regulation of amyloid precursor protein catabolic process	2/490	24/18866	0.127862322060689	0.400264660363895	0.333270730934002	CLU/IFNGR1	2	0
GO:2000637	GO:2000637	positive regulation of gene silencing by miRNA	2/490	24/18866	0.127862322060689	0.400264660363895	0.333270730934002	EGFR/TGFB1	2	0
GO:0008089	GO:0008089	anterograde axonal transport	3/490	48/18866	0.128323961878232	0.400306195544672	0.333305314202093	MAP1A/SOD1/KIF5B	3	0
GO:0032784	GO:0032784	regulation of DNA-templated transcription, elongation	3/490	48/18866	0.128323961878232	0.400306195544672	0.333305314202093	CDC73/NELFE/HMGN1	3	0
GO:0045601	GO:0045601	regulation of endothelial cell differentiation	3/490	48/18866	0.128323961878232	0.400306195544672	0.333305314202093	TNFRSF1A/ID1/VEGFA	3	0
GO:0051972	GO:0051972	regulation of telomerase activity	3/490	48/18866	0.128323961878232	0.400306195544672	0.333305314202093	MYC/CCT2/HSP90AB1	3	0
GO:0055010	GO:0055010	ventricular cardiac muscle tissue morphogenesis	3/490	48/18866	0.128323961878232	0.400306195544672	0.333305314202093	HEG1/FOXC1/TGFB1	3	0
GO:0007338	GO:0007338	single fertilization	7/490	162/18866	0.129783358013225	0.404293726567368	0.33662543588695	KDM5B/CD9/CCT8/CCT3/SLIRP/CCT7/CCT2	7	0
GO:1902652	GO:1902652	secondary alcohol metabolic process	7/490	162/18866	0.129783358013225	0.404293726567368	0.33662543588695	G6PD/APOC1/IDH3G/ACADVL/APOE/SOD1/NPC2	7	0
GO:0002495	GO:0002495	antigen processing and presentation of peptide antigen via MHC class II	5/490	103/18866	0.130293850036217	0.405318290286881	0.337478514196137	KIFAP3/DCTN3/RAB7A/DYNC1H1/CTSD	5	0
GO:0048709	GO:0048709	oligodendrocyte differentiation	5/490	103/18866	0.130293850036217	0.405318290286881	0.337478514196137	CLU/DUSP10/CD9/RHEB/HDAC2	5	0
GO:0045685	GO:0045685	regulation of glial cell differentiation	4/490	75/18866	0.130774805082801	0.406248246269746	0.338252819651593	DUSP10/RHEB/HDAC2/TGFB1	4	0
GO:0072088	GO:0072088	nephron epithelium morphogenesis	4/490	75/18866	0.130774805082801	0.406248246269746	0.338252819651593	MYC/STAT1/MAGED1/VEGFA	4	0
GO:0090257	GO:0090257	regulation of muscle system process	10/490	256/18866	0.13147686314673	0.408145144010434	0.339832225877392	G6PD/ZC3H12A/RGS2/GLRX3/ATP2B1/TNFRSF1A/SOD1/PTGS2/LMNA/GSTO1	10	0
GO:0006997	GO:0006997	nucleus organization	6/490	133/18866	0.133040659186357	0.412712649484292	0.343635249323013	ZPR1/NSFL1C/GOPC/ANKLE2/CHMP5/LMNA	6	0
GO:0001558	GO:0001558	regulation of cell growth	15/490	420/18866	0.134000040507814	0.412907679014143	0.343797635964662	CDC73/G6PD/EGFR/RBBP7/RGS2/PHB/APOE/LRP1/PRSS2/S100A9/CDA/VEGFA/TGFB1/S100A8/RACK1	15	0
GO:0002504	GO:0002504	antigen processing and presentation of peptide or polysaccharide antigen via MHC class II	5/490	104/18866	0.134152634266753	0.412907679014143	0.343797635964662	KIFAP3/DCTN3/RAB7A/DYNC1H1/CTSD	5	0
GO:0006637	GO:0006637	acyl-CoA metabolic process	5/490	104/18866	0.134152634266753	0.412907679014143	0.343797635964662	HSD17B4/ACSL5/ACOT13/ACOT9/KYNU	5	0
GO:0032649	GO:0032649	regulation of interferon-gamma production	5/490	104/18866	0.134152634266753	0.412907679014143	0.343797635964662	ZC3H12A/CD47/GAS6/DDIT3/HLA-A	5	0
GO:0035383	GO:0035383	thioester metabolic process	5/490	104/18866	0.134152634266753	0.412907679014143	0.343797635964662	HSD17B4/ACSL5/ACOT13/ACOT9/KYNU	5	0
GO:0002673	GO:0002673	regulation of acute inflammatory response	3/490	49/18866	0.134213495127581	0.412907679014143	0.343797635964662	C3/ADAM8/PTGS2	3	0
GO:0018198	GO:0018198	peptidyl-cysteine modification	3/490	49/18866	0.134213495127581	0.412907679014143	0.343797635964662	PRDX3/S100A9/S100A8	3	0
GO:0034656	GO:0034656	nucleobase-containing small molecule catabolic process	3/490	49/18866	0.134213495127581	0.412907679014143	0.343797635964662	HPRT1/NUDT5/CDA	3	0
GO:0035196	GO:0035196	production of miRNAs involved in gene silencing by miRNA	3/490	49/18866	0.134213495127581	0.412907679014143	0.343797635964662	ZC3H12A/EGFR/TGFB1	3	0
GO:0047496	GO:0047496	vesicle transport along microtubule	3/490	49/18866	0.134213495127581	0.412907679014143	0.343797635964662	KIFAP3/DYNC1H1/KIF5B	3	0
GO:2000059	GO:2000059	negative regulation of ubiquitin-dependent protein catabolic process	3/490	49/18866	0.134213495127581	0.412907679014143	0.343797635964662	MAP1A/HSP90AB1/RPL5	3	0
GO:2000107	GO:2000107	negative regulation of leukocyte apoptotic process	3/490	49/18866	0.134213495127581	0.412907679014143	0.343797635964662	GAS6/TSC22D3/HIF1A	3	0
GO:0033077	GO:0033077	T cell differentiation in thymus	4/490	76/18866	0.135393614571563	0.415126702596579	0.345645252515686	NKAP/EGR3/ADAM8/SOD1	4	0
GO:0044706	GO:0044706	multi-multicellular organism process	9/490	226/18866	0.135553869624632	0.415126702596579	0.345645252515686	FOSL1/RGS2/UBE2A/PRDX3/MMP9/SOD1/PTGS2/VEGFA/ITGA3	9	0
GO:0031960	GO:0031960	response to corticosteroid	7/490	164/18866	0.135820991429972	0.415126702596579	0.345645252515686	MAOB/EGFR/FOSL1/ATP2B1/PTGS2/AREG/SPARC	7	0
GO:0046661	GO:0046661	male sex differentiation	7/490	164/18866	0.135820991429972	0.415126702596579	0.345645252515686	MGST1/HSD17B4/TNFSF10/PRDX4/RHOBTB3/CITED2/YBX3	7	0
GO:0060485	GO:0060485	mesenchyme development	11/490	290/18866	0.136024248006015	0.415126702596579	0.345645252515686	VASN/BAMBI/MYC/PDCD6/STAT1/HDAC2/FOXC1/CITED2/TGFB1/HIF1A/SERPINB3	11	0
GO:0051607	GO:0051607	defense response to virus	10/490	258/18866	0.136233497820017	0.415126702596579	0.345645252515686	TSPAN6/PQBP1/ZC3H12A/AIM2/HTRA1/STAT1/PHB/IFIT3/PHB2/PCBP2	10	0
GO:0002920	GO:0002920	regulation of humoral immune response	6/490	134/18866	0.136436787125189	0.415126702596579	0.345645252515686	C3/C1S/C1R/CLU/CFH/PHB	6	0
GO:0000423	GO:0000423	mitophagy	2/490	25/18866	0.136701669537852	0.415126702596579	0.345645252515686	HUWE1/PHB2	2	0
GO:0002092	GO:0002092	positive regulation of receptor internalization	2/490	25/18866	0.136701669537852	0.415126702596579	0.345645252515686	VEGFA/CD63	2	0
GO:0039529	GO:0039529	RIG-I signaling pathway	2/490	25/18866	0.136701669537852	0.415126702596579	0.345645252515686	PHB/PHB2	2	0
GO:0042537	GO:0042537	benzene-containing compound metabolic process	2/490	25/18866	0.136701669537852	0.415126702596579	0.345645252515686	GSTM4/KYNU	2	0
GO:0045662	GO:0045662	negative regulation of myoblast differentiation	2/490	25/18866	0.136701669537852	0.415126702596579	0.345645252515686	DDIT3/TGFB1	2	0
GO:0060148	GO:0060148	positive regulation of posttranscriptional gene silencing	2/490	25/18866	0.136701669537852	0.415126702596579	0.345645252515686	EGFR/TGFB1	2	0
GO:0060571	GO:0060571	morphogenesis of an epithelial fold	2/490	25/18866	0.136701669537852	0.415126702596579	0.345645252515686	EGFR/HIF1A	2	0
GO:0061050	GO:0061050	regulation of cell growth involved in cardiac muscle cell development	2/490	25/18866	0.136701669537852	0.415126702596579	0.345645252515686	G6PD/RGS2	2	0
GO:0061217	GO:0061217	regulation of mesonephros development	2/490	25/18866	0.136701669537852	0.415126702596579	0.345645252515686	MAGED1/VEGFA	2	0
GO:0097205	GO:0097205	renal filtration	2/490	25/18866	0.136701669537852	0.415126702596579	0.345645252515686	GAS6/ITGA3	2	0
GO:1904376	GO:1904376	negative regulation of protein localization to cell periphery	2/490	25/18866	0.136701669537852	0.415126702596579	0.345645252515686	GOPC/TGFB1	2	0
GO:2000679	GO:2000679	positive regulation of transcription regulatory region DNA binding	2/490	25/18866	0.136701669537852	0.415126702596579	0.345645252515686	FOXC1/TGFB1	2	0
GO:0006470	GO:0006470	protein dephosphorylation	12/490	323/18866	0.137314951815982	0.416705604967058	0.346959887553925	PPA2/DUSP10/ITGA1/PPP1R10/PTPN1/ANKLE2/CYCS/TGFB1/HSP90AB1/HSP90B1/YWHAB/LGALS3	12	0
GO:0033044	GO:0033044	regulation of chromosome organization	13/490	356/18866	0.137929708839878	0.418120014323829	0.34813756144535	NELFE/MYC/ANAPC5/CCT8/PPP1R10/SSBP1/CCT3/NAA10/VEGFA/CCT7/LMNA/CCT2/HMGA1	13	0
GO:0002824	GO:0002824	positive regulation of adaptive immune response based on somatic recombination of immune receptors built from immunoglobulin superfamily domains	5/490	105/18866	0.138062029819293	0.418120014323829	0.34813756144535	C3/NFKBIZ/HLA-B/TGFB1/HLA-A	5	0
GO:0046545	GO:0046545	development of primary female sexual characteristics	5/490	105/18866	0.138062029819293	0.418120014323829	0.34813756144535	TIPARP/FOXC1/SOD1/CEBPB/VEGFA	5	0
GO:0016482	GO:0016482	cytosolic transport	7/490	165/18866	0.13889082996403	0.420344857599614	0.3499900236239	SNX2/GBF1/RHOBTB3/ARL1/RAB7A/SNX3/KIF5B	7	0
GO:0002040	GO:0002040	sprouting angiogenesis	8/490	196/18866	0.139181009277949	0.42065269154825	0.350246334148479	NAXE/SRPX2/EGR3/NR4A1/EFNB2/PTGS2/VEGFA/GLUL	8	0
GO:0009566	GO:0009566	fertilization	8/490	196/18866	0.139181009277949	0.42065269154825	0.350246334148479	KDM5B/CD9/CCT8/CCT3/SLIRP/CCT7/CCT2/YBX3	8	0
GO:0016049	GO:0016049	cell growth	17/490	490/18866	0.139653330260745	0.421433868417674	0.350896762257784	CDC73/G6PD/EGFR/RBBP7/RGS2/PHB/APOE/LRP1/PRSS2/CPNE1/S100A9/CDA/VEGFA/TGFB1/S100A8/HSP90AB1/RACK1	17	0
GO:0015748	GO:0015748	organophosphate ester transport	6/490	135/18866	0.139873397159556	0.421433868417674	0.350896762257784	SLC35B2/APOC1/APOE/SLC25A5/PRELID1/NPC2	6	0
GO:0051251	GO:0051251	positive regulation of lymphocyte activation	13/490	357/18866	0.139981746721102	0.421433868417674	0.350896762257784	NKAP/DUSP10/CYLD/TNFSF9/CD47/EGR3/NFKBIZ/ADAM8/GAS6/EFNB2/TGFB1/XRCC6/HLA-A	13	0
GO:0051480	GO:0051480	regulation of cytosolic calcium ion concentration	13/490	357/18866	0.139981746721102	0.421433868417674	0.350896762257784	PTGER2/FPR1/CEMIP/SAA1/DDIT3/ATP2B1/LRP1/ABL2/BCAP31/GTF2I/TGM2/FIS1/GSTO1	13	0
GO:0072028	GO:0072028	nephron morphogenesis	4/490	77/18866	0.140077863957387	0.421433868417674	0.350896762257784	MYC/STAT1/MAGED1/VEGFA	4	0
GO:0014009	GO:0014009	glial cell proliferation	3/490	50/18866	0.14019473445346	0.421433868417674	0.350896762257784	CSF1/CLU/AREG	3	0
GO:0045646	GO:0045646	regulation of erythrocyte differentiation	3/490	50/18866	0.14019473445346	0.421433868417674	0.350896762257784	STAT1/PRMT1/HIF1A	3	0
GO:0045806	GO:0045806	negative regulation of endocytosis	3/490	50/18866	0.14019473445346	0.421433868417674	0.350896762257784	LRPAP1/APOC1/LGALS3	3	0
GO:0072001	GO:0072001	renal system development	11/490	292/18866	0.140574485649113	0.422291052447941	0.351610475899283	MYC/STAT1/MAGED1/ODC1/MMP9/TIPARP/FOXC1/EFNB2/VEGFA/ITGA3/TMED10	11	0
GO:0070371	GO:0070371	ERK1 and ERK2 cascade	12/490	325/18866	0.141639485110591	0.425204210849816	0.354036047092695	EGFR/NELFE/DUSP10/MYC/GAS6/PHB/SHC1/APOE/PTPN1/LRP1/PHB2/TGFB1	12	0
GO:0014812	GO:0014812	muscle cell migration	5/490	106/18866	0.142021186653178	0.425777419220811	0.354513315239739	CORO1B/AAMP/LRP1/PLAU/SERPINE1	5	0
GO:0019395	GO:0019395	fatty acid oxidation	5/490	106/18866	0.142021186653178	0.425777419220811	0.354513315239739	HSD17B4/ECI2/HADHB/ACADVL/ECH1	5	0
GO:0045727	GO:0045727	positive regulation of translation	6/490	136/18866	0.143349968760362	0.42895579223047	0.357159710989858	UQCC2/RPS4X/NPM1/SERP1/YBX3/RPL5	6	0
GO:0048762	GO:0048762	mesenchymal cell differentiation	9/490	229/18866	0.143369633066277	0.42895579223047	0.357159710989858	VASN/BAMBI/PDCD6/STAT1/HDAC2/FOXC1/TGFB1/HIF1A/SERPINB3	9	0
GO:0050920	GO:0050920	regulation of chemotaxis	9/490	229/18866	0.143369633066277	0.42895579223047	0.357159710989858	CSF1/CORO1B/CREB3/TUBB2B/GAS6/EFNB2/VEGFA/TGFB1/SERPINE1	9	0
GO:0001894	GO:0001894	tissue homeostasis	10/490	261/18866	0.143536880520251	0.429168542962091	0.357336852763428	CSF1/EGFR/IL20RA/SIGLEC15/ADAM8/FOXC1/SOD1/PTGS2/VEGFA/PRDX1	10	0
GO:0071496	GO:0071496	cellular response to external stimulus	12/490	326/18866	0.1438289846049	0.42975407448211	0.357824381483761	GLRX2/ZC3H12A/EGFR/RRAGA/FOSL1/GAS6/ATP2B1/TNFRSF1A/GABARAPL2/PTGS2/ANKRD1/GLUL	12	0
GO:0042310	GO:0042310	vasoconstriction	4/490	78/18866	0.144825939578957	0.430403560447475	0.358365160332965	HRH1/EGFR/ATP2B1/PTGS2	4	0
GO:0060998	GO:0060998	regulation of dendritic spine development	4/490	78/18866	0.144825939578957	0.430403560447475	0.358365160332965	ABI2/SIPA1L1/HDAC2/APOE	4	0
GO:0034660	GO:0034660	ncRNA metabolic process	17/490	493/18866	0.144948312357062	0.430403560447475	0.358365160332965	PPA2/ZC3H12A/HSD17B10/BMS1/LAGE3/DTD1/KRR1/FAM207A/BUD23/NOP56/GTF2H5/RSL1D1/TRMT112/RPS6/RPL10A/RPS14/RPL5	17	0
GO:0010884	GO:0010884	positive regulation of lipid storage	2/490	26/18866	0.145670836085561	0.430403560447475	0.358365160332965	C3/ZC3H12A	2	0
GO:0015012	GO:0015012	heparan sulfate proteoglycan biosynthetic process	2/490	26/18866	0.145670836085561	0.430403560447475	0.358365160332965	CSGALNACT1/DSE	2	0
GO:0019430	GO:0019430	removal of superoxide radicals	2/490	26/18866	0.145670836085561	0.430403560447475	0.358365160332965	SOD1/PRDX1	2	0
GO:0030206	GO:0030206	chondroitin sulfate biosynthetic process	2/490	26/18866	0.145670836085561	0.430403560447475	0.358365160332965	CSGALNACT1/DSE	2	0
GO:0031579	GO:0031579	membrane raft organization	2/490	26/18866	0.145670836085561	0.430403560447475	0.358365160332965	NAXE/FLOT1	2	0
GO:0032967	GO:0032967	positive regulation of collagen biosynthetic process	2/490	26/18866	0.145670836085561	0.430403560447475	0.358365160332965	HDAC2/TGFB1	2	0
GO:0033522	GO:0033522	histone H2A ubiquitination	2/490	26/18866	0.145670836085561	0.430403560447475	0.358365160332965	UBE2A/SKP1	2	0
GO:0042730	GO:0042730	fibrinolysis	2/490	26/18866	0.145670836085561	0.430403560447475	0.358365160332965	PLAU/SERPINE1	2	0
GO:0051156	GO:0051156	glucose 6-phosphate metabolic process	2/490	26/18866	0.145670836085561	0.430403560447475	0.358365160332965	G6PD/TALDO1	2	0
GO:0051654	GO:0051654	establishment of mitochondrion localization	2/490	26/18866	0.145670836085561	0.430403560447475	0.358365160332965	UXT/HIF1A	2	0
GO:0060561	GO:0060561	apoptotic process involved in morphogenesis	2/490	26/18866	0.145670836085561	0.430403560447475	0.358365160332965	FOXC1/TNFRSF1A	2	0
GO:0070129	GO:0070129	regulation of mitochondrial translation	2/490	26/18866	0.145670836085561	0.430403560447475	0.358365160332965	MALSU1/UQCC2	2	0
GO:0090025	GO:0090025	regulation of monocyte chemotaxis	2/490	26/18866	0.145670836085561	0.430403560447475	0.358365160332965	CREB3/SERPINE1	2	0
GO:0034404	GO:0034404	nucleobase-containing small molecule biosynthetic process	5/490	107/18866	0.146029234993808	0.430403560447475	0.358365160332965	HPRT1/MBD4/NUDT5/VCP/CDA	5	0
GO:0035601	GO:0035601	protein deacylation	5/490	107/18866	0.146029234993808	0.430403560447475	0.358365160332965	LYPLAL1/PHB/HDAC2/VEGFA/MORF4L2	5	0
GO:2001237	GO:2001237	negative regulation of extrinsic apoptotic signaling pathway	5/490	107/18866	0.146029234993808	0.430403560447475	0.358365160332965	TNFSF10/GCLM/LMNA/SERPINE1/LGALS3	5	0
GO:0006984	GO:0006984	ER-nucleus signaling pathway	3/490	51/18866	0.146263933960309	0.430403560447475	0.358365160332965	DDIT3/PTPN1/HSP90B1	3	0
GO:0038084	GO:0038084	vascular endothelial growth factor signaling pathway	3/490	51/18866	0.146263933960309	0.430403560447475	0.358365160332965	FOXC1/VEGFA/CD63	3	0
GO:0048146	GO:0048146	positive regulation of fibroblast proliferation	3/490	51/18866	0.146263933960309	0.430403560447475	0.358365160332965	EGFR/MYC/GAS6	3	0
GO:1902893	GO:1902893	regulation of pri-miRNA transcription by RNA polymerase II	3/490	51/18866	0.146263933960309	0.430403560447475	0.358365160332965	FOSL1/TGFB1/HIF1A	3	0
GO:0002819	GO:0002819	regulation of adaptive immune response	7/490	168/18866	0.148300322100069	0.436108457084788	0.363115205142046	C3/ZC3H12A/DUSP10/NFKBIZ/HLA-B/TGFB1/HLA-A	7	0
GO:0043903	GO:0043903	regulation of symbiotic process	9/490	231/18866	0.148704802805829	0.436722526135013	0.36362649494971	GTF2F2/ZC3H12A/FUCA2/NELFE/STAT1/PHB/APOE/RAB7A/SNX3	9	0
GO:0048738	GO:0048738	cardiac muscle tissue development	9/490	231/18866	0.148704802805829	0.436722526135013	0.36362649494971	G6PD/HEG1/RGS2/FOXC1/EFNB2/VEGFA/ANKRD1/TGFB1/LMNA	9	0
GO:0007492	GO:0007492	endoderm development	4/490	79/18866	0.149636204174818	0.438592262269459	0.365183285718133	CDC73/COL12A1/MMP9/COL6A1	4	0
GO:0016575	GO:0016575	histone deacetylation	4/490	79/18866	0.149636204174818	0.438592262269459	0.365183285718133	PHB/HDAC2/VEGFA/MORF4L2	4	0
GO:0071260	GO:0071260	cellular response to mechanical stimulus	4/490	79/18866	0.149636204174818	0.438592262269459	0.365183285718133	EGFR/TNFRSF1A/PTGS2/ANKRD1	4	0
GO:0005996	GO:0005996	monosaccharide metabolic process	11/490	296/18866	0.149914214756857	0.43904372089838	0.365559181874217	SLC35A2/G6PD/FUCA2/FUT8/NUDT5/FAM3C/TALDO1/SLC2A3/SERP1/GSTO1/PGK1	11	0
GO:0006024	GO:0006024	glycosaminoglycan biosynthetic process	5/490	108/18866	0.150085286310692	0.43904372089838	0.365559181874217	CSGALNACT1/CEMIP/LUM/DSE/TGFB1	5	0
GO:0032508	GO:0032508	DNA duplex unwinding	5/490	108/18866	0.150085286310692	0.43904372089838	0.365559181874217	GTF2F2/GTF2H5/SSBP1/XRCC6/HMGA1	5	0
GO:0072329	GO:0072329	monocarboxylic acid catabolic process	6/490	138/18866	0.150420844443851	0.439737164110903	0.366136560666761	HSD17B4/ECI2/HADHB/AIG1/ACADVL/ECH1	6	0
GO:0016125	GO:0016125	sterol metabolic process	7/490	169/18866	0.151502276157721	0.442030170436644	0.368045777167466	G6PD/ERG28/APOC1/ACADVL/APOE/SOD1/NPC2	7	0
GO:0051100	GO:0051100	negative regulation of binding	7/490	169/18866	0.151502276157721	0.442030170436644	0.368045777167466	LRPAP1/DDIT3/HDAC2/CPNE1/ID1/RACK1/NFKBIA	7	0
GO:0061025	GO:0061025	membrane fusion	7/490	169/18866	0.151502276157721	0.442030170436644	0.368045777167466	HUWE1/CD9/GAS6/NSFL1C/ANXA7/RAB7A/KIF5B	7	0
GO:0006631	GO:0006631	fatty acid metabolic process	14/490	396/18866	0.152064114516462	0.442099451414298	0.368103462305199	C3/HSD17B4/ACSL5/ECI2/APOC1/GGT5/GSTM4/HADHB/AIG1/ACADVL/ECH1/TNFRSF1A/PTGS2/NDUFAB1	14	0
GO:0045787	GO:0045787	positive regulation of cell cycle	14/490	396/18866	0.152064114516462	0.442099451414298	0.368103462305199	CDC73/EGFR/FOSL1/PLK3/CCND3/ANAPC5/NSFL1C/PPP1R10/PRMT1/DYNC1H1/CITED2/NPM1/PHB2/HSP90AB1	14	0
GO:0002704	GO:0002704	negative regulation of leukocyte mediated immunity	3/490	52/18866	0.152417351193236	0.442099451414298	0.368103462305199	SERPINB4/HLA-B/HLA-A	3	0
GO:0006998	GO:0006998	nuclear envelope organization	3/490	52/18866	0.152417351193236	0.442099451414298	0.368103462305199	NSFL1C/ANKLE2/LMNA	3	0
GO:0010883	GO:0010883	regulation of lipid storage	3/490	52/18866	0.152417351193236	0.442099451414298	0.368103462305199	C3/ZC3H12A/NFKBIA	3	0
GO:0046580	GO:0046580	negative regulation of Ras protein signal transduction	3/490	52/18866	0.152417351193236	0.442099451414298	0.368103462305199	HEG1/ABL2/ITGA3	3	0
GO:0072666	GO:0072666	establishment of protein localization to vacuole	3/490	52/18866	0.152417351193236	0.442099451414298	0.368103462305199	CLU/M6PR/RAB7A	3	0
GO:1903557	GO:1903557	positive regulation of tumor necrosis factor superfamily cytokine production	3/490	52/18866	0.152417351193236	0.442099451414298	0.368103462305199	CLU/ADAM8/HDAC2	3	0
GO:2000677	GO:2000677	regulation of transcription regulatory region DNA binding	3/490	52/18866	0.152417351193236	0.442099451414298	0.368103462305199	DDIT3/FOXC1/TGFB1	3	0
GO:0001763	GO:0001763	morphogenesis of a branching structure	8/490	201/18866	0.153623714276129	0.443412025439579	0.369196345460091	CSF1/KDM5B/MYC/MAGED1/VEGFA/TGM2/PHB2/AREG	8	0
GO:0031099	GO:0031099	regeneration	8/490	201/18866	0.153623714276129	0.443412025439579	0.369196345460091	EGFR/DUSP10/NNMT/CD9/GAS6/LRP1/CEBPB/RPL10	8	0
GO:0003151	GO:0003151	outflow tract morphogenesis	4/490	80/18866	0.154506999165432	0.443412025439579	0.369196345460091	FOXC1/VEGFA/CITED2/HIF1A	4	0
GO:0001963	GO:0001963	synaptic transmission, dopaminergic	2/490	27/18866	0.154757154040068	0.443412025439579	0.369196345460091	PTGS2/FLOT1	2	0
GO:0006779	GO:0006779	porphyrin-containing compound biosynthetic process	2/490	27/18866	0.154757154040068	0.443412025439579	0.369196345460091	PGRMC1/TMEM14C	2	0
GO:0006817	GO:0006817	phosphate ion transport	2/490	27/18866	0.154757154040068	0.443412025439579	0.369196345460091	ANKH/CEBPB	2	0
GO:0010714	GO:0010714	positive regulation of collagen metabolic process	2/490	27/18866	0.154757154040068	0.443412025439579	0.369196345460091	HDAC2/TGFB1	2	0
GO:0015949	GO:0015949	nucleobase-containing small molecule interconversion	2/490	27/18866	0.154757154040068	0.443412025439579	0.369196345460091	AK6/AK2	2	0
GO:0018126	GO:0018126	protein hydroxylation	2/490	27/18866	0.154757154040068	0.443412025439579	0.369196345460091	PRDX4/PLOD2	2	0
GO:0032786	GO:0032786	positive regulation of DNA-templated transcription, elongation	2/490	27/18866	0.154757154040068	0.443412025439579	0.369196345460091	CDC73/HMGN1	2	0
GO:0033014	GO:0033014	tetrapyrrole biosynthetic process	2/490	27/18866	0.154757154040068	0.443412025439579	0.369196345460091	PGRMC1/TMEM14C	2	0
GO:0034243	GO:0034243	regulation of transcription elongation from RNA polymerase II promoter	2/490	27/18866	0.154757154040068	0.443412025439579	0.369196345460091	CDC73/NELFE	2	0
GO:0034698	GO:0034698	response to gonadotropin	2/490	27/18866	0.154757154040068	0.443412025439579	0.369196345460091	GCLM/ITGA3	2	0
GO:0042481	GO:0042481	regulation of odontogenesis	2/490	27/18866	0.154757154040068	0.443412025439579	0.369196345460091	CSF1/RUNX2	2	0
GO:0060544	GO:0060544	regulation of necroptotic process	2/490	27/18866	0.154757154040068	0.443412025439579	0.369196345460091	CYLD/YBX3	2	0
GO:0062098	GO:0062098	regulation of programmed necrotic cell death	2/490	27/18866	0.154757154040068	0.443412025439579	0.369196345460091	CYLD/YBX3	2	0
GO:0072539	GO:0072539	T-helper 17 cell differentiation	2/490	27/18866	0.154757154040068	0.443412025439579	0.369196345460091	ZC3H12A/NFKBIZ	2	0
GO:1902175	GO:1902175	regulation of oxidative stress-induced intrinsic apoptotic signaling pathway	2/490	27/18866	0.154757154040068	0.443412025439579	0.369196345460091	SOD1/HIF1A	2	0
GO:1903203	GO:1903203	regulation of oxidative stress-induced neuron death	2/490	27/18866	0.154757154040068	0.443412025439579	0.369196345460091	HIF1A/RACK1	2	0
GO:0032147	GO:0032147	activation of protein kinase activity	12/490	331/18866	0.155045153480179	0.443832569165362	0.369546501066519	FPR1/EGFR/AVPI1/GAS6/PHB/ITGA1/SAA1/SHC1/PTPN1/SOD1/VEGFA/PHB2	12	0
GO:0019216	GO:0019216	regulation of lipid metabolic process	15/490	431/18866	0.155102779547035	0.443832569165362	0.369546501066519	C3/HCAR2/APOC1/ACADVL/STOML2/APOE/TNFRSF1A/SOD1/PTGS2/ANKRD1/G0S2/PHB2/TGFB1/NPC2/RACK1	15	0
GO:0007266	GO:0007266	Rho protein signal transduction	6/490	140/18866	0.157644976133597	0.450529560473992	0.375122589613674	HEG1/APOE/ABL2/COL3A1/FLOT1/ITGA3	6	0
GO:0009411	GO:0009411	response to UV	6/490	140/18866	0.157644976133597	0.450529560473992	0.375122589613674	EGFR/MYC/UBE2A/PTGS2/NPM1/HMGN1	6	0
GO:0002821	GO:0002821	positive regulation of adaptive immune response	5/490	110/18866	0.158337755794454	0.451065565964546	0.375568881678177	C3/NFKBIZ/HLA-B/TGFB1/HLA-A	5	0
GO:0006289	GO:0006289	nucleotide-excision repair	5/490	110/18866	0.158337755794454	0.451065565964546	0.375568881678177	COPS3/COPS4/COPS6/GTF2H5/HMGN1	5	0
GO:0009141	GO:0009141	nucleoside triphosphate metabolic process	5/490	110/18866	0.158337755794454	0.451065565964546	0.375568881678177	NUDT2/AK3/STOML2/VCP/TGFB1	5	0
GO:0032680	GO:0032680	regulation of tumor necrosis factor production	5/490	110/18866	0.158337755794454	0.451065565964546	0.375568881678177	ZC3H12A/CLU/CD47/GAS6/HDAC2	5	0
GO:0072009	GO:0072009	nephron epithelium development	5/490	110/18866	0.158337755794454	0.451065565964546	0.375568881678177	MYC/STAT1/MAGED1/FOXC1/VEGFA	5	0
GO:0006336	GO:0006336	DNA replication-independent nucleosome assembly	3/490	53/18866	0.15865125279486	0.451095027054939	0.375593411745659	CENPX/RBBP7/NPM1	3	0
GO:0009311	GO:0009311	oligosaccharide metabolic process	3/490	53/18866	0.15865125279486	0.451095027054939	0.375593411745659	NEU1/GLA/FUT8	3	0
GO:0061614	GO:0061614	pri-miRNA transcription by RNA polymerase II	3/490	53/18866	0.15865125279486	0.451095027054939	0.375593411745659	FOSL1/TGFB1/HIF1A	3	0
GO:0016126	GO:0016126	sterol biosynthetic process	4/490	81/18866	0.159436646876464	0.452751394183548	0.376972545949375	G6PD/ERG28/APOE/SOD1	4	0
GO:0019915	GO:0019915	lipid storage	4/490	81/18866	0.159436646876464	0.452751394183548	0.376972545949375	C3/ZC3H12A/APOE/NFKBIA	4	0
GO:0034470	GO:0034470	ncRNA processing	14/490	400/18866	0.160418252303756	0.455249255107418	0.379052329698239	HSD17B10/BMS1/LAGE3/KRR1/FAM207A/BUD23/NOP56/GTF2H5/RSL1D1/TRMT112/RPS6/RPL10A/RPS14/RPL5	14	0
GO:0032355	GO:0032355	response to estradiol	6/490	141/18866	0.161313070124401	0.45729563543671	0.380756199001845	EGFR/MBD4/GGT5/PTGS2/TGFB1/AREG	6	0
GO:0015850	GO:0015850	organic hydroxy compound transport	10/490	268/18866	0.161344226212549	0.45729563543671	0.380756199001845	NAXE/MAOB/CLU/KDM5B/APOC1/APOE/LRP1/SLC16A3/NPC2/NFKBIA	10	0
GO:0006403	GO:0006403	RNA localization	9/490	236/18866	0.162467595737598	0.458679398371679	0.381908355888134	CCT8/CCT3/SRSF11/MRPL18/FLOT1/CCT7/NPM1/CCT2/TOMM20	9	0
GO:0034440	GO:0034440	lipid oxidation	5/490	111/18866	0.162532311828166	0.458679398371679	0.381908355888134	HSD17B4/ECI2/HADHB/ACADVL/ECH1	5	0
GO:0098732	GO:0098732	macromolecule deacylation	5/490	111/18866	0.162532311828166	0.458679398371679	0.381908355888134	LYPLAL1/PHB/HDAC2/VEGFA/MORF4L2	5	0
GO:0000470	GO:0000470	maturation of LSU-rRNA	2/490	28/18866	0.163948523746008	0.458679398371679	0.381908355888134	RSL1D1/RPL10A	2	0
GO:0001916	GO:0001916	positive regulation of T cell mediated cytotoxicity	2/490	28/18866	0.163948523746008	0.458679398371679	0.381908355888134	HLA-B/HLA-A	2	0
GO:0006929	GO:0006929	substrate-dependent cell migration	2/490	28/18866	0.163948523746008	0.458679398371679	0.381908355888134	ADAM8/ITGA11	2	0
GO:0006972	GO:0006972	hyperosmotic response	2/490	28/18866	0.163948523746008	0.458679398371679	0.381908355888134	XRCC6/YBX3	2	0
GO:0010458	GO:0010458	exit from mitosis	2/490	28/18866	0.163948523746008	0.458679398371679	0.381908355888134	PHB2/UBE2S	2	0
GO:0010894	GO:0010894	negative regulation of steroid biosynthetic process	2/490	28/18866	0.163948523746008	0.458679398371679	0.381908355888134	APOE/SOD1	2	0
GO:0031167	GO:0031167	rRNA methylation	2/490	28/18866	0.163948523746008	0.458679398371679	0.381908355888134	BUD23/TRMT112	2	0
GO:0031440	GO:0031440	regulation of mRNA 3'-end processing	2/490	28/18866	0.163948523746008	0.458679398371679	0.381908355888134	CDC73/NELFE	2	0
GO:0032800	GO:0032800	receptor biosynthetic process	2/490	28/18866	0.163948523746008	0.458679398371679	0.381908355888134	HDAC2/HIF1A	2	0
GO:0034067	GO:0034067	protein localization to Golgi apparatus	2/490	28/18866	0.163948523746008	0.458679398371679	0.381908355888134	GBF1/ARL1	2	0
GO:0044331	GO:0044331	cell-cell adhesion mediated by cadherin	2/490	28/18866	0.163948523746008	0.458679398371679	0.381908355888134	VEGFA/FLOT1	2	0
GO:0045745	GO:0045745	positive regulation of G protein-coupled receptor signaling pathway	2/490	28/18866	0.163948523746008	0.458679398371679	0.381908355888134	C3/PHB	2	0
GO:0090200	GO:0090200	positive regulation of release of cytochrome c from mitochondria	2/490	28/18866	0.163948523746008	0.458679398371679	0.381908355888134	TNFSF10/MMP9	2	0
GO:0090383	GO:0090383	phagosome acidification	2/490	28/18866	0.163948523746008	0.458679398371679	0.381908355888134	ATP6V1D/RAB7A	2	0
GO:2000171	GO:2000171	negative regulation of dendrite development	2/490	28/18866	0.163948523746008	0.458679398371679	0.381908355888134	HDAC2/ID1	2	0
GO:0021954	GO:0021954	central nervous system neuron development	4/490	82/18866	0.16442345270258	0.458679398371679	0.381908355888134	HPRT1/EPHB6/UQCRQ/HSP90AB1	4	0
GO:0030193	GO:0030193	regulation of blood coagulation	4/490	82/18866	0.16442345270258	0.458679398371679	0.381908355888134	CD9/APOE/PLAU/SERPINE1	4	0
GO:1903533	GO:1903533	regulation of protein targeting	4/490	82/18866	0.16442345270258	0.458679398371679	0.381908355888134	CEMIP/HUWE1/LMAN1/FIS1	4	0
GO:0050890	GO:0050890	cognition	11/490	302/18866	0.164507664899057	0.458679398371679	0.381908355888134	MAP1A/HRH1/EGFR/PJA2/FOSL1/APOE/CEBPB/PTGS2/ARF4/ITGA3/HIF1A	11	0
GO:0021543	GO:0021543	pallium development	7/490	173/18866	0.164627171759793	0.458679398371679	0.381908355888134	EGFR/TMEM14B/LRP1/COL3A1/HIF1A/UQCRQ/KIF5B	7	0
GO:0048660	GO:0048660	regulation of smooth muscle cell proliferation	7/490	173/18866	0.164627171759793	0.458679398371679	0.381908355888134	EGFR/STAT1/PHB/MMP9/PTGS2/TGM2/XRCC6	7	0
GO:0000387	GO:0000387	spliceosomal snRNP assembly	3/490	54/18866	0.164961919782355	0.458679398371679	0.381908355888134	LSM2/SNRPC/SNRPE	3	0
GO:0006968	GO:0006968	cellular defense response	3/490	54/18866	0.164961919782355	0.458679398371679	0.381908355888134	FOSL1/LSP1/LGALS3BP	3	0
GO:0031050	GO:0031050	dsRNA processing	3/490	54/18866	0.164961919782355	0.458679398371679	0.381908355888134	ZC3H12A/EGFR/TGFB1	3	0
GO:0034724	GO:0034724	DNA replication-independent nucleosome organization	3/490	54/18866	0.164961919782355	0.458679398371679	0.381908355888134	CENPX/RBBP7/NPM1	3	0
GO:0051438	GO:0051438	regulation of ubiquitin-protein transferase activity	3/490	54/18866	0.164961919782355	0.458679398371679	0.381908355888134	SKP1/UBE2S/RPL5	3	0
GO:0070918	GO:0070918	production of small RNA involved in gene silencing by RNA	3/490	54/18866	0.164961919782355	0.458679398371679	0.381908355888134	ZC3H12A/EGFR/TGFB1	3	0
GO:0072073	GO:0072073	kidney epithelium development	6/490	142/18866	0.165017722622069	0.458679398371679	0.381908355888134	MYC/STAT1/MAGED1/FOXC1/EFNB2/VEGFA	6	0
GO:0007033	GO:0007033	vacuole organization	7/490	174/18866	0.167985648054446	0.466638415006251	0.388535239432907	RNF5/NSFL1C/SRPX/ATP6AP2/GABARAPL2/RAB7A/CHMP5	7	0
GO:0072006	GO:0072006	nephron development	6/490	143/18866	0.168758324223651	0.468493258292524	0.390079630029924	MYC/STAT1/MAGED1/FOXC1/VEGFA/ITGA3	6	0
GO:0072521	GO:0072521	purine-containing compound metabolic process	16/490	472/18866	0.169433319241156	0.468708127007948	0.390258535291706	HSD17B4/SLC35B2/NUDT2/HPRT1/AK3/SLC26A2/ACSL5/ACOT13/ACOT9/KYNU/AK2/STOML2/VCP/TGFB1/HIF1A/PGK1	16	0
GO:0001570	GO:0001570	vasculogenesis	4/490	83/18866	0.169465707211207	0.468708127007948	0.390258535291706	HEG1/TIPARP/VEGFA/TGFB1	4	0
GO:0048145	GO:0048145	regulation of fibroblast proliferation	4/490	83/18866	0.169465707211207	0.468708127007948	0.390258535291706	CDC73/EGFR/MYC/GAS6	4	0
GO:0055013	GO:0055013	cardiac muscle cell development	4/490	83/18866	0.169465707211207	0.468708127007948	0.390258535291706	G6PD/RGS2/VEGFA/LMNA	4	0
GO:1900046	GO:1900046	regulation of hemostasis	4/490	83/18866	0.169465707211207	0.468708127007948	0.390258535291706	CD9/APOE/PLAU/SERPINE1	4	0
GO:2001021	GO:2001021	negative regulation of response to DNA damage stimulus	4/490	83/18866	0.169465707211207	0.468708127007948	0.390258535291706	CLU/PPP1R10/TPT1/PTTG1IP	4	0
GO:0001676	GO:0001676	long-chain fatty acid metabolic process	5/490	113/18866	0.171053297838314	0.471358209554452	0.392465062709104	HSD17B4/ACSL5/GSTM4/AIG1/PTGS2	5	0
GO:0007009	GO:0007009	plasma membrane organization	5/490	113/18866	0.171053297838314	0.471358209554452	0.392465062709104	CLU/SOD1/S100A9/FLOT1/SERP1	5	0
GO:0003229	GO:0003229	ventricular cardiac muscle tissue development	3/490	55/18866	0.171345652462676	0.471358209554452	0.392465062709104	HEG1/FOXC1/TGFB1	3	0
GO:0008347	GO:0008347	glial cell migration	3/490	55/18866	0.171345652462676	0.471358209554452	0.392465062709104	CSF1/CD9/LRP1	3	0
GO:0042304	GO:0042304	regulation of fatty acid biosynthetic process	3/490	55/18866	0.171345652462676	0.471358209554452	0.392465062709104	APOC1/ACADVL/PTGS2	3	0
GO:0051353	GO:0051353	positive regulation of oxidoreductase activity	3/490	55/18866	0.171345652462676	0.471358209554452	0.392465062709104	APOE/ABL2/HIF1A	3	0
GO:0051452	GO:0051452	intracellular pH reduction	3/490	55/18866	0.171345652462676	0.471358209554452	0.392465062709104	ATP6V1D/ATP6AP2/RAB7A	3	0
GO:0060350	GO:0060350	endochondral bone morphogenesis	3/490	55/18866	0.171345652462676	0.471358209554452	0.392465062709104	CSGALNACT1/RUNX2/FOXC1	3	0
GO:0048659	GO:0048659	smooth muscle cell proliferation	7/490	175/18866	0.171374187747956	0.471358209554452	0.392465062709104	EGFR/STAT1/PHB/MMP9/PTGS2/TGM2/XRCC6	7	0
GO:0046890	GO:0046890	regulation of lipid biosynthetic process	8/490	207/18866	0.171857594113274	0.472396736528113	0.393329767185618	C3/APOC1/ACADVL/APOE/TNFRSF1A/SOD1/PTGS2/RACK1	8	0
GO:0048511	GO:0048511	rhythmic process	11/490	305/18866	0.172059349994011	0.472660269768163	0.393549191791969	EGFR/KDM5B/EGR3/HUWE1/MAGED1/HDAC2/ID1/BHLHE40/SERPINE1/RACK1/TOP1	11	0
GO:0046434	GO:0046434	organophosphate catabolic process	6/490	144/18866	0.172534254728181	0.473264299264408	0.394052122406768	HPRT1/MBD4/APOC1/NUDT5/PRDX6/VCP	6	0
GO:0006517	GO:0006517	protein deglycosylation	2/490	29/18866	0.173233392696694	0.473264299264408	0.394052122406768	RNF5/OS9	2	0
GO:0008209	GO:0008209	androgen metabolic process	2/490	29/18866	0.173233392696694	0.473264299264408	0.394052122406768	HSD17B4/TIPARP	2	0
GO:0010390	GO:0010390	histone monoubiquitination	2/490	29/18866	0.173233392696694	0.473264299264408	0.394052122406768	CDC73/SKP1	2	0
GO:0019048	GO:0019048	modulation by virus of host process	2/490	29/18866	0.173233392696694	0.473264299264408	0.394052122406768	RRAGA/PHB2	2	0
GO:0045577	GO:0045577	regulation of B cell differentiation	2/490	29/18866	0.173233392696694	0.473264299264408	0.394052122406768	CYLD/HMGB3	2	0
GO:0048261	GO:0048261	negative regulation of receptor-mediated endocytosis	2/490	29/18866	0.173233392696694	0.473264299264408	0.394052122406768	LRPAP1/APOC1	2	0
GO:0061099	GO:0061099	negative regulation of protein tyrosine kinase activity	2/490	29/18866	0.173233392696694	0.473264299264408	0.394052122406768	SH3BP5/RACK1	2	0
GO:2000727	GO:2000727	positive regulation of cardiac muscle cell differentiation	2/490	29/18866	0.173233392696694	0.473264299264408	0.394052122406768	EFNB2/TGFB1	2	0
GO:0048144	GO:0048144	fibroblast proliferation	4/490	84/18866	0.174561688185879	0.476160129205733	0.396463265474779	CDC73/EGFR/MYC/GAS6	4	0
GO:0097061	GO:0097061	dendritic spine organization	4/490	84/18866	0.174561688185879	0.476160129205733	0.396463265474779	ABI2/SIPA1L1/APOE/ITGA3	4	0
GO:0070372	GO:0070372	regulation of ERK1 and ERK2 cascade	11/490	306/18866	0.174613380714557	0.476160129205733	0.396463265474779	EGFR/NELFE/DUSP10/GAS6/PHB/SHC1/APOE/PTPN1/LRP1/PHB2/TGFB1	11	0
GO:0007517	GO:0007517	muscle organ development	14/490	407/18866	0.17559936720523	0.478556517218647	0.398458560247841	G6PD/UQCC2/EGR3/HEG1/RGS2/ITGA11/FOXC1/EFNB2/COL3A1/ANKRD1/FLOT1/TGFB1/SERP1/YBX3	14	0
GO:0007612	GO:0007612	learning	6/490	145/18866	0.176344883610906	0.480295033824946	0.399906094235966	MAP1A/HRH1/FOSL1/PTGS2/ARF4/HIF1A	6	0
GO:0045927	GO:0045927	positive regulation of growth	10/490	274/18866	0.177427471293324	0.482782075191342	0.401976869340839	CSF1/ZPR1/EGFR/LRP1/PRSS2/S100A9/VEGFA/S100A8/SERP1/YBX3	10	0
GO:0034508	GO:0034508	centromere complex assembly	3/490	56/18866	0.177798775003263	0.482782075191342	0.401976869340839	CENPX/RBBP7/NPM1	3	0
GO:0044273	GO:0044273	sulfur compound catabolic process	3/490	56/18866	0.177798775003263	0.482782075191342	0.401976869340839	GGT5/LUM/IDS	3	0
GO:0050732	GO:0050732	negative regulation of peptidyl-tyrosine phosphorylation	3/490	56/18866	0.177798775003263	0.482782075191342	0.401976869340839	SH3BP5/PARP14/RACK1	3	0
GO:0060688	GO:0060688	regulation of morphogenesis of a branching structure	3/490	56/18866	0.177798775003263	0.482782075191342	0.401976869340839	MAGED1/VEGFA/PHB2	3	0
GO:0009612	GO:0009612	response to mechanical stimulus	8/490	209/18866	0.178144126660724	0.483097809887466	0.402239758232561	EGFR/FOSL1/STAT1/TNFRSF1A/COL3A1/PTGS2/ANKRD1/NFKBIA	8	0
GO:0035303	GO:0035303	regulation of dephosphorylation	8/490	209/18866	0.178144126660724	0.483097809887466	0.402239758232561	ITGA1/PPP1R10/ANKLE2/TGFB1/HSP90AB1/HSP90B1/YWHAB/LGALS3	8	0
GO:0030324	GO:0030324	lung development	7/490	177/18866	0.178239716147997	0.483097809887466	0.402239758232561	EGFR/TNS3/HEG1/ID1/VEGFA/ITGA3/SPARC	7	0
GO:0006767	GO:0006767	water-soluble vitamin metabolic process	4/490	85/18866	0.179709662608893	0.485699409775589	0.404405917731938	PDXK/PDZD11/SLC2A3/GSTO1	4	0
GO:0034502	GO:0034502	protein localization to chromosome	4/490	85/18866	0.179709662608893	0.485699409775589	0.404405917731938	CCT8/CCT3/CCT7/CCT2	4	0
GO:0072527	GO:0072527	pyrimidine-containing compound metabolic process	4/490	85/18866	0.179709662608893	0.485699409775589	0.404405917731938	AK3/MBD4/CDA/ERH	4	0
GO:0110110	GO:0110110	positive regulation of animal organ morphogenesis	4/490	85/18866	0.179709662608893	0.485699409775589	0.404405917731938	CSF1/MYC/MAGED1/VEGFA	4	0
GO:0006023	GO:0006023	aminoglycan biosynthetic process	5/490	115/18866	0.179743598778959	0.485699409775589	0.404405917731938	CSGALNACT1/CEMIP/LUM/DSE/TGFB1	5	0
GO:0060537	GO:0060537	muscle tissue development	14/490	409/18866	0.180064717853217	0.486272777070029	0.404883318202762	G6PD/UQCC2/HEG1/RGS2/TIPARP/FOXC1/EFNB2/COL3A1/VEGFA/ANKRD1/FLOT1/TGFB1/LMNA/YBX3	14	0
GO:0009101	GO:0009101	glycoprotein biosynthetic process	12/490	342/18866	0.181244011562388	0.4883940579373	0.406649551635683	ALG3/CSGALNACT1/FUT8/SDF2L1/DSE/LMAN1/DDOST/DAD1/SERP1/RPN2/PHLDA1/ITM2B	12	0
GO:0006884	GO:0006884	cell volume homeostasis	2/490	30/18866	0.182600735371271	0.4883940579373	0.406649551635683	SLC12A8/ANXA7	2	0
GO:0007176	GO:0007176	regulation of epidermal growth factor-activated receptor activity	2/490	30/18866	0.182600735371271	0.4883940579373	0.406649551635683	SHC1/AREG	2	0
GO:0010800	GO:0010800	positive regulation of peptidyl-threonine phosphorylation	2/490	30/18866	0.182600735371271	0.4883940579373	0.406649551635683	CEMIP/TGFB1	2	0
GO:0030511	GO:0030511	positive regulation of transforming growth factor beta receptor signaling pathway	2/490	30/18866	0.182600735371271	0.4883940579373	0.406649551635683	CITED2/HSP90AB1	2	0
GO:0033137	GO:0033137	negative regulation of peptidyl-serine phosphorylation	2/490	30/18866	0.182600735371271	0.4883940579373	0.406649551635683	PWP1/RACK1	2	0
GO:0036475	GO:0036475	neuron death in response to oxidative stress	2/490	30/18866	0.182600735371271	0.4883940579373	0.406649551635683	HIF1A/RACK1	2	0
GO:0045939	GO:0045939	negative regulation of steroid metabolic process	2/490	30/18866	0.182600735371271	0.4883940579373	0.406649551635683	APOE/SOD1	2	0
GO:0048147	GO:0048147	negative regulation of fibroblast proliferation	2/490	30/18866	0.182600735371271	0.4883940579373	0.406649551635683	CDC73/MYC	2	0
GO:0051125	GO:0051125	regulation of actin nucleation	2/490	30/18866	0.182600735371271	0.4883940579373	0.406649551635683	CORO1B/ABI2	2	0
GO:0060055	GO:0060055	angiogenesis involved in wound healing	2/490	30/18866	0.182600735371271	0.4883940579373	0.406649551635683	VEGFA/SERPINE1	2	0
GO:0061082	GO:0061082	myeloid leukocyte cytokine production	2/490	30/18866	0.182600735371271	0.4883940579373	0.406649551635683	GAS6/TGFB1	2	0
GO:0062125	GO:0062125	regulation of mitochondrial gene expression	2/490	30/18866	0.182600735371271	0.4883940579373	0.406649551635683	MALSU1/UQCC2	2	0
GO:0090314	GO:0090314	positive regulation of protein targeting to membrane	2/490	30/18866	0.182600735371271	0.4883940579373	0.406649551635683	CEMIP/FIS1	2	0
GO:1903846	GO:1903846	positive regulation of cellular response to transforming growth factor beta stimulus	2/490	30/18866	0.182600735371271	0.4883940579373	0.406649551635683	CITED2/HSP90AB1	2	0
GO:1904837	GO:1904837	beta-catenin-TCF complex assembly	2/490	30/18866	0.182600735371271	0.4883940579373	0.406649551635683	CDC73/MYC	2	0
GO:0046467	GO:0046467	membrane lipid biosynthetic process	6/490	147/18866	0.184067665629608	0.491173370927962	0.408963679670495	PIGF/PIGP/TNFRSF1A/SCCPDH/PIGT/RACK1	6	0
GO:0032640	GO:0032640	tumor necrosis factor production	5/490	116/18866	0.184149752941453	0.491173370927962	0.408963679670495	ZC3H12A/CLU/CD47/GAS6/HDAC2	5	0
GO:0006576	GO:0006576	cellular biogenic amine metabolic process	3/490	57/18866	0.18431763967476	0.491173370927962	0.408963679670495	KYNU/ODC1/SRM	3	0
GO:0045840	GO:0045840	positive regulation of mitotic nuclear division	3/490	57/18866	0.18431763967476	0.491173370927962	0.408963679670495	ANAPC5/NSFL1C/PHB2	3	0
GO:0046148	GO:0046148	pigment biosynthetic process	3/490	57/18866	0.18431763967476	0.491173370927962	0.408963679670495	HPRT1/PGRMC1/TMEM14C	3	0
GO:0070936	GO:0070936	protein K48-linked ubiquitination	3/490	57/18866	0.18431763967476	0.491173370927962	0.408963679670495	RNF5/UBE2A/UBE2D2	3	0
GO:0006959	GO:0006959	humoral immune response	13/490	377/18866	0.184410073851986	0.491173370927962	0.408963679670495	C3/C1S/C1R/CLU/PDZD11/CFH/WFDC3/PHB/PRSS2/TREM1/S100A9/S100A8/HLA-A	13	0
GO:0014910	GO:0014910	regulation of smooth muscle cell migration	4/490	86/18866	0.184907888583165	0.491596191833773	0.409315731316037	CORO1B/LRP1/PLAU/SERPINE1	4	0
GO:0042509	GO:0042509	regulation of tyrosine phosphorylation of STAT protein	4/490	86/18866	0.184907888583165	0.491596191833773	0.409315731316037	PARP14/ARL2BP/HDAC2/TNFRSF1A	4	0
GO:0097756	GO:0097756	negative regulation of blood vessel diameter	4/490	86/18866	0.184907888583165	0.491596191833773	0.409315731316037	HRH1/EGFR/ATP2B1/PTGS2	4	0
GO:0044843	GO:0044843	cell cycle G1/S phase transition	11/490	310/18866	0.185009319507334	0.491596191833773	0.409315731316037	CDC73/ZPR1/EGFR/MYC/PLK3/CCND3/PSME2/TMEM14B/PSME1/PRMT1/PHB2	11	0
GO:0072676	GO:0072676	lymphocyte migration	5/490	117/18866	0.188595226784427	0.500794302693747	0.416974316829754	ADAM8/GAS6/SAA1/CD99/CKLF	5	0
GO:0042593	GO:0042593	glucose homeostasis	9/490	245/18866	0.188695344339355	0.500794302693747	0.416974316829754	HMGN3/GCLM/GAS6/LRP1/RPS6/FIS1/HIF1A/KIF5B/RACK1	9	0
GO:0048013	GO:0048013	ephrin receptor signaling pathway	4/490	87/18866	0.190154617193265	0.503681968651774	0.419378662353663	SIPA1L1/EPHB6/MMP9/EFNB2	4	0
GO:0051262	GO:0051262	protein tetramerization	4/490	87/18866	0.190154617193265	0.503681968651774	0.419378662353663	HPRT1/ACOT13/OXA1L/HSD17B10	4	0
GO:0070588	GO:0070588	calcium ion transmembrane transport	11/490	312/18866	0.190312862034218	0.503681968651774	0.419378662353663	G6PD/GEM/CEMIP/GAS6/STOML2/PHB/RRAD/DDIT3/ATP2B1/PHB2/GSTO1	11	0
GO:0045851	GO:0045851	pH reduction	3/490	58/18866	0.190898630781663	0.503681968651774	0.419378662353663	ATP6V1D/ATP6AP2/RAB7A	3	0
GO:0016051	GO:0016051	carbohydrate biosynthetic process	8/490	213/18866	0.191014536830044	0.503681968651774	0.419378662353663	G6PD/HRH1/CSGALNACT1/FUT8/FAM3C/TALDO1/TGFB1/PGK1	8	0
GO:0048545	GO:0048545	response to steroid hormone	12/490	346/18866	0.191265849482253	0.503681968651774	0.419378662353663	PTGER2/MAOB/EGFR/FOSL1/RBBP7/PHB/ATP2B1/PTGS2/PHB2/TGFB1/AREG/SPARC	12	0
GO:0033500	GO:0033500	carbohydrate homeostasis	9/490	246/18866	0.191718877776548	0.503681968651774	0.419378662353663	HMGN3/GCLM/GAS6/LRP1/RPS6/FIS1/HIF1A/KIF5B/RACK1	9	0
GO:0032770	GO:0032770	positive regulation of monooxygenase activity	2/490	31/18866	0.192040033746711	0.503681968651774	0.419378662353663	APOE/HIF1A	2	0
GO:0034368	GO:0034368	protein-lipid complex remodeling	2/490	31/18866	0.192040033746711	0.503681968651774	0.419378662353663	APOC1/APOE	2	0
GO:0034369	GO:0034369	plasma lipoprotein particle remodeling	2/490	31/18866	0.192040033746711	0.503681968651774	0.419378662353663	APOC1/APOE	2	0
GO:0034377	GO:0034377	plasma lipoprotein particle assembly	2/490	31/18866	0.192040033746711	0.503681968651774	0.419378662353663	APOC1/APOE	2	0
GO:0045737	GO:0045737	positive regulation of cyclin-dependent protein serine/threonine kinase activity	2/490	31/18866	0.192040033746711	0.503681968651774	0.419378662353663	EGFR/CCND3	2	0
GO:0045940	GO:0045940	positive regulation of steroid metabolic process	2/490	31/18866	0.192040033746711	0.503681968651774	0.419378662353663	APOC1/APOE	2	0
GO:0050650	GO:0050650	chondroitin sulfate proteoglycan biosynthetic process	2/490	31/18866	0.192040033746711	0.503681968651774	0.419378662353663	CSGALNACT1/DSE	2	0
GO:0070229	GO:0070229	negative regulation of lymphocyte apoptotic process	2/490	31/18866	0.192040033746711	0.503681968651774	0.419378662353663	TSC22D3/HIF1A	2	0
GO:0090075	GO:0090075	relaxation of muscle	2/490	31/18866	0.192040033746711	0.503681968651774	0.419378662353663	RGS2/SOD1	2	0
GO:1902230	GO:1902230	negative regulation of intrinsic apoptotic signaling pathway in response to DNA damage	2/490	31/18866	0.192040033746711	0.503681968651774	0.419378662353663	CLU/TPT1	2	0
GO:1902624	GO:1902624	positive regulation of neutrophil migration	2/490	31/18866	0.192040033746711	0.503681968651774	0.419378662353663	ADAM8/CD99	2	0
GO:1903792	GO:1903792	negative regulation of anion transport	2/490	31/18866	0.192040033746711	0.503681968651774	0.419378662353663	RGS2/GOPC	2	0
GO:1905476	GO:1905476	negative regulation of protein localization to membrane	2/490	31/18866	0.192040033746711	0.503681968651774	0.419378662353663	GOPC/TGFB1	2	0
GO:0030323	GO:0030323	respiratory tube development	7/490	181/18866	0.19231195435717	0.50409898076947	0.419725877451659	EGFR/TNS3/HEG1/ID1/VEGFA/ITGA3/SPARC	7	0
GO:0021987	GO:0021987	cerebral cortex development	5/490	118/18866	0.193078996165101	0.50581258150294	0.421152665838257	EGFR/TMEM14B/LRP1/COL3A1/HIF1A	5	0
GO:0016358	GO:0016358	dendrite development	9/490	247/18866	0.194763311962758	0.509925762229766	0.424577406723567	HPRT1/MAP1A/PQBP1/ABI2/SIPA1L1/HDAC2/APOE/ID1/ARF4	9	0
GO:0006417	GO:0006417	regulation of translation	15/490	450/18866	0.195427589321375	0.510819843665621	0.425321842101327	ACO1/ZC3H12A/MALSU1/UQCC2/EIF3B/RGS2/EIF5/RPS4X/RPL10/NPM1/SERP1/RPS14/RACK1/YBX3/RPL5	15	0
GO:0046889	GO:0046889	positive regulation of lipid biosynthetic process	4/490	88/18866	0.195448094305753	0.510819843665621	0.425321842101327	APOE/TNFRSF1A/PTGS2/RACK1	4	0
GO:0050818	GO:0050818	regulation of coagulation	4/490	88/18866	0.195448094305753	0.510819843665621	0.425321842101327	CD9/APOE/PLAU/SERPINE1	4	0
GO:0007034	GO:0007034	vacuolar transport	6/490	150/18866	0.195895772119639	0.511397881879221	0.425803131700511	CLU/M6PR/LRP1/VCP/RAB7A/CHMP5	6	0
GO:0090288	GO:0090288	negative regulation of cellular response to growth factor stimulus	7/490	182/18866	0.195898382171476	0.511397881879221	0.425803131700511	VASN/BAMBI/PDCD6/FBN2/HTRA1/PTPN1/TGFB1	7	0
GO:0007599	GO:0007599	hemostasis	12/490	348/18866	0.196371107834303	0.512332335109486	0.426581181680719	AK3/SERPINA1/CD9/GAS6/SAA1/HDAC2/APOE/ANXA7/LMAN1/COL3A1/PLAU/SERPINE1	12	0
GO:0050769	GO:0050769	positive regulation of neurogenesis	16/490	485/18866	0.19661724167471	0.512543013642319	0.426756598087868	CSF1/TUBB2B/RGS2/RHEB/HDAC2/APOE/LRP1/CPNE1/ABL2/S100A9/VEGFA/ANKRD1/ITGA3/TGFB1/SNX3/HIF1A	16	0
GO:0001658	GO:0001658	branching involved in ureteric bud morphogenesis	3/490	59/18866	0.197538168296128	0.512543013642319	0.426756598087868	MYC/MAGED1/VEGFA	3	0
GO:0031663	GO:0031663	lipopolysaccharide-mediated signaling pathway	3/490	59/18866	0.197538168296128	0.512543013642319	0.426756598087868	MTDH/TGFB1/NFKBIA	3	0
GO:0043486	GO:0043486	histone exchange	3/490	59/18866	0.197538168296128	0.512543013642319	0.426756598087868	CENPX/RBBP7/NPM1	3	0
GO:0043525	GO:0043525	positive regulation of neuron apoptotic process	3/490	59/18866	0.197538168296128	0.512543013642319	0.426756598087868	ITGA1/DDIT3/FIS1	3	0
GO:0046456	GO:0046456	icosanoid biosynthetic process	3/490	59/18866	0.197538168296128	0.512543013642319	0.426756598087868	GGT5/PTGS2/MGST3	3	0
GO:0046605	GO:0046605	regulation of centrosome cycle	3/490	59/18866	0.197538168296128	0.512543013642319	0.426756598087868	NSFL1C/NPM1/CHMP5	3	0
GO:0051058	GO:0051058	negative regulation of small GTPase mediated signal transduction	3/490	59/18866	0.197538168296128	0.512543013642319	0.426756598087868	HEG1/ABL2/ITGA3	3	0
GO:0051289	GO:0051289	protein homotetramerization	3/490	59/18866	0.197538168296128	0.512543013642319	0.426756598087868	HPRT1/ACOT13/HSD17B10	3	0
GO:0046660	GO:0046660	female sex differentiation	5/490	119/18866	0.197600028332982	0.512543013642319	0.426756598087868	TIPARP/FOXC1/SOD1/CEBPB/VEGFA	5	0
GO:0051224	GO:0051224	negative regulation of protein transport	6/490	151/18866	0.199900831487506	0.517057573436935	0.430515537588619	ERLEC1/GOPC/APOE/LMAN1/OS9/SNX3	6	0
GO:0071824	GO:0071824	protein-DNA complex subunit organization	10/490	282/18866	0.199975062009756	0.517057573436935	0.430515537588619	CENPX/MYC/RBBP7/PSMC6/GTF2H5/PSMC5/PSMC4/NPM1/BRD2/HMGA1	10	0
GO:0007260	GO:0007260	tyrosine phosphorylation of STAT protein	4/490	89/18866	0.200786562309026	0.517057573436935	0.430515537588619	PARP14/ARL2BP/HDAC2/TNFRSF1A	4	0
GO:0043506	GO:0043506	regulation of JUN kinase activity	4/490	89/18866	0.200786562309026	0.517057573436935	0.430515537588619	DUSP10/PTPN1/SERPINB3/DNAJA1	4	0
GO:0055006	GO:0055006	cardiac cell development	4/490	89/18866	0.200786562309026	0.517057573436935	0.430515537588619	G6PD/RGS2/VEGFA/LMNA	4	0
GO:0003176	GO:0003176	aortic valve development	2/490	32/18866	0.201541258463321	0.517057573436935	0.430515537588619	TNFRSF1A/TGFB1	2	0
GO:0008210	GO:0008210	estrogen metabolic process	2/490	32/18866	0.201541258463321	0.517057573436935	0.430515537588619	HSD17B4/TIPARP	2	0
GO:0009164	GO:0009164	nucleoside catabolic process	2/490	32/18866	0.201541258463321	0.517057573436935	0.430515537588619	HPRT1/CDA	2	0
GO:0010165	GO:0010165	response to X-ray	2/490	32/18866	0.201541258463321	0.517057573436935	0.430515537588619	IKBIP/XRCC6	2	0
GO:0010743	GO:0010743	regulation of macrophage derived foam cell differentiation	2/490	32/18866	0.201541258463321	0.517057573436935	0.430515537588619	CSF1/NFKBIA	2	0
GO:0030201	GO:0030201	heparan sulfate proteoglycan metabolic process	2/490	32/18866	0.201541258463321	0.517057573436935	0.430515537588619	CSGALNACT1/DSE	2	0
GO:0032673	GO:0032673	regulation of interleukin-4 production	2/490	32/18866	0.201541258463321	0.517057573436935	0.430515537588619	DDIT3/CEBPB	2	0
GO:0034367	GO:0034367	protein-containing complex remodeling	2/490	32/18866	0.201541258463321	0.517057573436935	0.430515537588619	APOC1/APOE	2	0
GO:0035456	GO:0035456	response to interferon-beta	2/490	32/18866	0.201541258463321	0.517057573436935	0.430515537588619	AIM2/STAT1	2	0
GO:0038128	GO:0038128	ERBB2 signaling pathway	2/490	32/18866	0.201541258463321	0.517057573436935	0.430515537588619	EGFR/SHC1	2	0
GO:0046475	GO:0046475	glycerophospholipid catabolic process	2/490	32/18866	0.201541258463321	0.517057573436935	0.430515537588619	APOC1/PRDX6	2	0
GO:0051503	GO:0051503	adenine nucleotide transport	2/490	32/18866	0.201541258463321	0.517057573436935	0.430515537588619	SLC35B2/SLC25A5	2	0
GO:0071295	GO:0071295	cellular response to vitamin	2/490	32/18866	0.201541258463321	0.517057573436935	0.430515537588619	GAS6/ATP2B1	2	0
GO:0071353	GO:0071353	cellular response to interleukin-4	2/490	32/18866	0.201541258463321	0.517057573436935	0.430515537588619	PARP14/HSP90AB1	2	0
GO:0046328	GO:0046328	regulation of JNK cascade	7/490	184/18866	0.203149922561704	0.520450756432614	0.433340789700896	EGFR/DUSP10/CYLD/PJA2/PTPN1/SERPINB3/DNAJA1	7	0
GO:0006893	GO:0006893	Golgi to plasma membrane transport	3/490	60/18866	0.20423271120954	0.520450756432614	0.433340789700896	GOPC/KRT18/RACK1	3	0
GO:0018208	GO:0018208	peptidyl-proline modification	3/490	60/18866	0.20423271120954	0.520450756432614	0.433340789700896	PPIC/FKBP7/PRDX4	3	0
GO:0032732	GO:0032732	positive regulation of interleukin-1 production	3/490	60/18866	0.20423271120954	0.520450756432614	0.433340789700896	AIM2/SAA1/HDAC2	3	0
GO:0035904	GO:0035904	aorta development	3/490	60/18866	0.20423271120954	0.520450756432614	0.433340789700896	LRP1/EFNB2/COL3A1	3	0
GO:0043388	GO:0043388	positive regulation of DNA binding	3/490	60/18866	0.20423271120954	0.520450756432614	0.433340789700896	MMP9/FOXC1/TGFB1	3	0
GO:0061077	GO:0061077	chaperone-mediated protein folding	3/490	60/18866	0.20423271120954	0.520450756432614	0.433340789700896	CLU/HSPA6/CCT2	3	0
GO:0061951	GO:0061951	establishment of protein localization to plasma membrane	3/490	60/18866	0.20423271120954	0.520450756432614	0.433340789700896	GOPC/KRT18/RACK1	3	0
GO:0071806	GO:0071806	protein transmembrane transport	3/490	60/18866	0.20423271120954	0.520450756432614	0.433340789700896	TOMM40/CLU/TOMM20	3	0
GO:1903428	GO:1903428	positive regulation of reactive oxygen species biosynthetic process	3/490	60/18866	0.20423271120954	0.520450756432614	0.433340789700896	CLU/PTGS2/HSP90AB1	3	0
GO:0010810	GO:0010810	regulation of cell-substrate adhesion	8/490	217/18866	0.204262931288069	0.520450756432614	0.433340789700896	CSF1/CCDC80/NEDD9/LRP1/VEGFA/PLAU/ITGA3/SERPINE1	8	0
GO:0050792	GO:0050792	regulation of viral process	8/490	217/18866	0.204262931288069	0.520450756432614	0.433340789700896	GTF2F2/ZC3H12A/NELFE/STAT1/PHB/APOE/RAB7A/SNX3	8	0
GO:0043270	GO:0043270	positive regulation of ion transport	10/490	284/18866	0.205797717864285	0.524062186278475	0.436347759797513	G6PD/ACSL5/CEMIP/APOE/ATP2B1/CEBPB/PRELID1/KIF5B/GSTO1/LGALS3	10	0
GO:0043044	GO:0043044	ATP-dependent chromatin remodeling	4/490	90/18866	0.20616826179297	0.524407476150323	0.436635257094602	CENPX/RBBP7/HDAC2/NPM1	4	0
GO:0046427	GO:0046427	positive regulation of receptor signaling pathway via JAK-STAT	4/490	90/18866	0.20616826179297	0.524407476150323	0.436635257094602	PARP14/ARL2BP/HDAC2/TNFRSF1A	4	0
GO:0002822	GO:0002822	regulation of adaptive immune response based on somatic recombination of immune receptors built from immunoglobulin superfamily domains	6/490	153/18866	0.208000359326316	0.528465340940623	0.440013940497392	C3/ZC3H12A/NFKBIZ/HLA-B/TGFB1/HLA-A	6	0
GO:0008203	GO:0008203	cholesterol metabolic process	6/490	153/18866	0.208000359326316	0.528465340940623	0.440013940497392	G6PD/APOC1/ACADVL/APOE/SOD1/NPC2	6	0
GO:0048638	GO:0048638	regulation of developmental growth	12/490	353/18866	0.209399708854632	0.531430370647856	0.44248270108413	CSF1/G6PD/DUSP10/RGS2/PLAC8/APOE/FOXC1/LRP1/SOD1/VEGFA/SERP1/YBX3	12	0
GO:0009416	GO:0009416	response to light stimulus	11/490	319/18866	0.209405470871321	0.531430370647856	0.44248270108413	COPS3/ELK1/HRH1/EGFR/MYC/UBE2A/PTGS2/BHLHE40/NPM1/HMGN1/HIF1A	11	0
GO:0033619	GO:0033619	membrane protein proteolysis	3/490	61/18866	0.210978760615863	0.53148754268546	0.442530304004518	ADAM8/APOE/TGFB1	3	0
GO:0043954	GO:0043954	cellular component maintenance	3/490	61/18866	0.210978760615863	0.53148754268546	0.442530304004518	HDAC2/APOE/ITGA3	3	0
GO:0051310	GO:0051310	metaphase plate congression	3/490	61/18866	0.210978760615863	0.53148754268546	0.442530304004518	GEM/DYNC1H1/CHMP5	3	0
GO:0061912	GO:0061912	selective autophagy	3/490	61/18866	0.210978760615863	0.53148754268546	0.442530304004518	HUWE1/RAB7A/PHB2	3	0
GO:0090342	GO:0090342	regulation of cell aging	3/490	61/18866	0.210978760615863	0.53148754268546	0.442530304004518	RSL1D1/LMNA/HMGA1	3	0
GO:1902041	GO:1902041	regulation of extrinsic apoptotic signaling pathway via death domain receptors	3/490	61/18866	0.210978760615863	0.53148754268546	0.442530304004518	TNFSF10/SERPINE1/LGALS3	3	0
GO:0002691	GO:0002691	regulation of cellular extravasation	2/490	33/18866	0.211094850623056	0.53148754268546	0.442530304004518	ADAM8/CD99	2	0
GO:0006370	GO:0006370	7-methylguanosine mRNA capping	2/490	33/18866	0.211094850623056	0.53148754268546	0.442530304004518	GTF2F2/GTF2H5	2	0
GO:0006536	GO:0006536	glutamate metabolic process	2/490	33/18866	0.211094850623056	0.53148754268546	0.442530304004518	GCLM/GLUL	2	0
GO:0010984	GO:0010984	regulation of lipoprotein particle clearance	2/490	33/18866	0.211094850623056	0.53148754268546	0.442530304004518	LRPAP1/APOC1	2	0
GO:0015868	GO:0015868	purine ribonucleotide transport	2/490	33/18866	0.211094850623056	0.53148754268546	0.442530304004518	SLC35B2/SLC25A5	2	0
GO:0030149	GO:0030149	sphingolipid catabolic process	2/490	33/18866	0.211094850623056	0.53148754268546	0.442530304004518	NEU1/GLA	2	0
GO:0045879	GO:0045879	negative regulation of smoothened signaling pathway	2/490	33/18866	0.211094850623056	0.53148754268546	0.442530304004518	RUNX2/VCP	2	0
GO:0050685	GO:0050685	positive regulation of mRNA processing	2/490	33/18866	0.211094850623056	0.53148754268546	0.442530304004518	CDC73/PRDX6	2	0
GO:0010811	GO:0010811	positive regulation of cell-substrate adhesion	5/490	122/18866	0.211376262648295	0.531596414908162	0.442620953839068	CSF1/CCDC80/NEDD9/VEGFA/ITGA3	5	0
GO:0051928	GO:0051928	positive regulation of calcium ion transport	5/490	122/18866	0.211376262648295	0.531596414908162	0.442620953839068	G6PD/CEMIP/ATP2B1/GSTO1/LGALS3	5	0
GO:0015914	GO:0015914	phospholipid transport	4/490	91/18866	0.211591433168827	0.531837926613538	0.44282204274486	APOC1/APOE/PRELID1/NPC2	4	0
GO:0007163	GO:0007163	establishment or maintenance of cell polarity	8/490	220/18866	0.214433296032762	0.53542938685096	0.445812385627887	GBF1/PDZD11/NSFL1C/RHOBTB3/ARF4/LMNA/HSP90AB1/RACK1	8	0
GO:0000082	GO:0000082	G1/S transition of mitotic cell cycle	10/490	287/18866	0.214663619282405	0.53542938685096	0.445812385627887	CDC73/ZPR1/EGFR/MYC/PLK3/CCND3/PSME2/TMEM14B/PSME1/PRMT1	10	0
GO:0071103	GO:0071103	DNA conformation change	12/490	355/18866	0.214713993114356	0.53542938685096	0.445812385627887	GTF2F2/CENPX/RBBP7/HMGB3/GTF2H5/SSBP1/NAA10/NPM1/BRD2/XRCC6/HMGA1/TOP1	12	0
GO:0002761	GO:0002761	regulation of myeloid leukocyte differentiation	5/490	123/18866	0.216035875680332	0.53542938685096	0.445812385627887	CSF1/MYC/SIGLEC15/CEBPB/TGFB1	5	0
GO:0050773	GO:0050773	regulation of dendrite development	6/490	155/18866	0.216214427187006	0.53542938685096	0.445812385627887	PQBP1/ABI2/SIPA1L1/HDAC2/APOE/ID1	6	0
GO:0000377	GO:0000377	RNA splicing, via transesterification reactions with bulged adenosine as nucleophile	13/490	390/18866	0.21650043910077	0.53542938685096	0.445812385627887	RBMX2/PQBP1/GTF2F2/SNRNP200/LSM2/ZCRB1/SNRPB2/SRSF11/SNRPC/RBM25/PRDX6/SNRPE/PCBP2	13	0
GO:0000398	GO:0000398	mRNA splicing, via spliceosome	13/490	390/18866	0.21650043910077	0.53542938685096	0.445812385627887	RBMX2/PQBP1/GTF2F2/SNRNP200/LSM2/ZCRB1/SNRPB2/SRSF11/SNRPC/RBM25/PRDX6/SNRPE/PCBP2	13	0
GO:0032233	GO:0032233	positive regulation of actin filament bundle assembly	3/490	62/18866	0.217772862540186	0.53542938685096	0.445812385627887	CD47/PFN2/ID1	3	0
GO:0051851	GO:0051851	modulation by host of symbiont process	3/490	62/18866	0.217772862540186	0.53542938685096	0.445812385627887	ZC3H12A/PHB/APOE	3	0
GO:0007204	GO:0007204	positive regulation of cytosolic calcium ion concentration	11/490	322/18866	0.217829237522257	0.53542938685096	0.445812385627887	PTGER2/FPR1/CEMIP/SAA1/DDIT3/LRP1/ABL2/BCAP31/TGM2/FIS1/GSTO1	11	0
GO:0031345	GO:0031345	negative regulation of cell projection organization	7/490	188/18866	0.21795386091514	0.53542938685096	0.445812385627887	PFN2/HDAC2/APOE/LRP1/EFNB2/ID1/ITGA3	7	0
GO:0006816	GO:0006816	calcium ion transport	14/490	426/18866	0.220174193828729	0.53542938685096	0.445812385627887	G6PD/GEM/CEMIP/GAS6/STOML2/PHB/RRAD/DDIT3/ATP2B1/PTGS2/TPT1/PHB2/GSTO1/LGALS3	14	0
GO:0007616	GO:0007616	long-term memory	2/490	34/18866	0.220691704200587	0.53542938685096	0.445812385627887	PJA2/APOE	2	0
GO:0009156	GO:0009156	ribonucleoside monophosphate biosynthetic process	2/490	34/18866	0.220691704200587	0.53542938685096	0.445812385627887	NUDT2/HPRT1	2	0
GO:0009452	GO:0009452	7-methylguanosine RNA capping	2/490	34/18866	0.220691704200587	0.53542938685096	0.445812385627887	GTF2F2/GTF2H5	2	0
GO:0010922	GO:0010922	positive regulation of phosphatase activity	2/490	34/18866	0.220691704200587	0.53542938685096	0.445812385627887	ITGA1/HSP90AB1	2	0
GO:0015865	GO:0015865	purine nucleotide transport	2/490	34/18866	0.220691704200587	0.53542938685096	0.445812385627887	SLC35B2/SLC25A5	2	0
GO:0018149	GO:0018149	peptide cross-linking	2/490	34/18866	0.220691704200587	0.53542938685096	0.445812385627887	COL3A1/TGM2	2	0
GO:0035633	GO:0035633	maintenance of blood-brain barrier	2/490	34/18866	0.220691704200587	0.53542938685096	0.445812385627887	PTGS2/VEGFA	2	0
GO:0036260	GO:0036260	RNA capping	2/490	34/18866	0.220691704200587	0.53542938685096	0.445812385627887	GTF2F2/GTF2H5	2	0
GO:0042759	GO:0042759	long-chain fatty acid biosynthetic process	2/490	34/18866	0.220691704200587	0.53542938685096	0.445812385627887	GSTM4/PTGS2	2	0
GO:0043516	GO:0043516	regulation of DNA damage response, signal transduction by p53 class mediator	2/490	34/18866	0.220691704200587	0.53542938685096	0.445812385627887	ANKRD1/PTTG1IP	2	0
GO:0055022	GO:0055022	negative regulation of cardiac muscle tissue growth	2/490	34/18866	0.220691704200587	0.53542938685096	0.445812385627887	G6PD/RGS2	2	0
GO:0055094	GO:0055094	response to lipoprotein particle	2/490	34/18866	0.220691704200587	0.53542938685096	0.445812385627887	CD9/APOE	2	0
GO:0060236	GO:0060236	regulation of mitotic spindle organization	2/490	34/18866	0.220691704200587	0.53542938685096	0.445812385627887	DYNC1H1/CHMP5	2	0
GO:0061117	GO:0061117	negative regulation of heart growth	2/490	34/18866	0.220691704200587	0.53542938685096	0.445812385627887	G6PD/RGS2	2	0
GO:0070050	GO:0070050	neuron cellular homeostasis	2/490	34/18866	0.220691704200587	0.53542938685096	0.445812385627887	MAP1A/ATP2B1	2	0
GO:1902692	GO:1902692	regulation of neuroblast proliferation	2/490	34/18866	0.220691704200587	0.53542938685096	0.445812385627887	VEGFA/HIF1A	2	0
GO:2000352	GO:2000352	negative regulation of endothelial cell apoptotic process	2/490	34/18866	0.220691704200587	0.53542938685096	0.445812385627887	GAS6/SERPINE1	2	0
GO:0002688	GO:0002688	regulation of leukocyte chemotaxis	5/490	124/18866	0.220727487792725	0.53542938685096	0.445812385627887	CSF1/CREB3/GAS6/VEGFA/SERPINE1	5	0
GO:0006367	GO:0006367	transcription initiation from RNA polymerase II promoter	7/490	189/18866	0.221714571119952	0.53542938685096	0.445812385627887	GTF2F2/NR4A1/PSMC6/RUNX2/GTF2H5/PSMC5/PSMC4	7	0
GO:0007369	GO:0007369	gastrulation	7/490	189/18866	0.221714571119952	0.53542938685096	0.445812385627887	CDC73/COL12A1/MMP9/FOXC1/COL6A1/ITGA3/RACK1	7	0
GO:0006497	GO:0006497	protein lipidation	4/490	93/18866	0.222555161652631	0.53542938685096	0.445812385627887	PIGF/PIGP/PIGT/GLUL	4	0
GO:0072080	GO:0072080	nephron tubule development	4/490	93/18866	0.222555161652631	0.53542938685096	0.445812385627887	MYC/STAT1/MAGED1/VEGFA	4	0
GO:1904894	GO:1904894	positive regulation of receptor signaling pathway via STAT	4/490	93/18866	0.222555161652631	0.53542938685096	0.445812385627887	PARP14/ARL2BP/HDAC2/TNFRSF1A	4	0
GO:0010976	GO:0010976	positive regulation of neuron projection development	10/490	290/18866	0.22368205192221	0.53542938685096	0.445812385627887	TUBB2B/RGS2/APOE/LRP1/ABL2/S100A9/VEGFA/ANKRD1/ITGA3/SNX3	10	0
GO:0000375	GO:0000375	RNA splicing, via transesterification reactions	13/490	393/18866	0.224229766207805	0.53542938685096	0.445812385627887	RBMX2/PQBP1/GTF2F2/SNRNP200/LSM2/ZCRB1/SNRPB2/SRSF11/SNRPC/RBM25/PRDX6/SNRPE/PCBP2	13	0
GO:0051017	GO:0051017	actin filament bundle assembly	6/490	157/18866	0.224537349816458	0.53542938685096	0.445812385627887	CORO1B/CD47/PFN2/NEDD9/ID1/HSP90B1	6	0
GO:0007062	GO:0007062	sister chromatid cohesion	3/490	63/18866	0.224611610525335	0.53542938685096	0.445812385627887	STAG2/NAA10/PHB2	3	0
GO:0046635	GO:0046635	positive regulation of alpha-beta T cell activation	3/490	63/18866	0.224611610525335	0.53542938685096	0.445812385627887	NKAP/NFKBIZ/HLA-A	3	0
GO:0001952	GO:0001952	regulation of cell-matrix adhesion	5/490	125/18866	0.225450031869158	0.53542938685096	0.445812385627887	CSF1/LRP1/VEGFA/PLAU/SERPINE1	5	0
GO:0043500	GO:0043500	muscle adaptation	5/490	125/18866	0.225450031869158	0.53542938685096	0.445812385627887	G6PD/RGS2/GLRX3/TNFRSF1A/LMNA	5	0
GO:0030308	GO:0030308	negative regulation of cell growth	7/490	190/18866	0.22549814008606	0.53542938685096	0.445812385627887	G6PD/RBBP7/RGS2/PHB/CDA/TGFB1/RACK1	7	0
GO:0099111	GO:0099111	microtubule-based transport	7/490	190/18866	0.22549814008606	0.53542938685096	0.445812385627887	KIFAP3/MAP1A/SOD1/DYNC1H1/UXT/HIF1A/KIF5B	7	0
GO:0007178	GO:0007178	transmembrane receptor protein serine/threonine kinase signaling pathway	12/490	359/18866	0.225511550169145	0.53542938685096	0.445812385627887	VASN/BAMBI/FUT8/FBN2/HTRA1/RUNX2/COL3A1/ID1/CITED2/ITGA3/TGFB1/HSP90AB1	12	0
GO:0051591	GO:0051591	response to cAMP	4/490	94/18866	0.228092212441703	0.53542938685096	0.445812385627887	FOSL1/STAT1/AREG/SPARC	4	0
GO:0060993	GO:0060993	kidney morphogenesis	4/490	94/18866	0.228092212441703	0.53542938685096	0.445812385627887	MYC/STAT1/MAGED1/VEGFA	4	0
GO:1901264	GO:1901264	carbohydrate derivative transport	4/490	94/18866	0.228092212441703	0.53542938685096	0.445812385627887	SLC35A2/SLC35B2/SLC25A5/NPC2	4	0
GO:1901992	GO:1901992	positive regulation of mitotic cell cycle phase transition	4/490	94/18866	0.228092212441703	0.53542938685096	0.445812385627887	EGFR/CCND3/ANAPC5/PHB2	4	0
GO:1903707	GO:1903707	negative regulation of hemopoiesis	6/490	158/18866	0.228737833500664	0.53542938685096	0.445812385627887	CDC73/ZC3H12A/MYC/HMGB3/PRMT1/NFKBIA	6	0
GO:0035265	GO:0035265	organ growth	7/490	191/18866	0.229304044588606	0.53542938685096	0.445812385627887	G6PD/HEG1/RGS2/FOXC1/SOD1/SERP1/YBX3	7	0
GO:0001914	GO:0001914	regulation of T cell mediated cytotoxicity	2/490	35/18866	0.230323149047676	0.53542938685096	0.445812385627887	HLA-B/HLA-A	2	0
GO:0006691	GO:0006691	leukotriene metabolic process	2/490	35/18866	0.230323149047676	0.53542938685096	0.445812385627887	GGT5/MGST3	2	0
GO:0006739	GO:0006739	NADP metabolic process	2/490	35/18866	0.230323149047676	0.53542938685096	0.445812385627887	G6PD/TALDO1	2	0
GO:0009112	GO:0009112	nucleobase metabolic process	2/490	35/18866	0.230323149047676	0.53542938685096	0.445812385627887	HPRT1/CDA	2	0
GO:0016486	GO:0016486	peptide hormone processing	2/490	35/18866	0.230323149047676	0.53542938685096	0.445812385627887	CPE/ATP6AP2	2	0
GO:0032509	GO:0032509	endosome transport via multivesicular body sorting pathway	2/490	35/18866	0.230323149047676	0.53542938685096	0.445812385627887	VCP/CHMP5	2	0
GO:0032633	GO:0032633	interleukin-4 production	2/490	35/18866	0.230323149047676	0.53542938685096	0.445812385627887	DDIT3/CEBPB	2	0
GO:0033144	GO:0033144	negative regulation of intracellular steroid hormone receptor signaling pathway	2/490	35/18866	0.230323149047676	0.53542938685096	0.445812385627887	PHB/PHB2	2	0
GO:0039694	GO:0039694	viral RNA genome replication	2/490	35/18866	0.230323149047676	0.53542938685096	0.445812385627887	PHB/PCBP2	2	0
GO:0044743	GO:0044743	protein transmembrane import into intracellular organelle	2/490	35/18866	0.230323149047676	0.53542938685096	0.445812385627887	TOMM40/TOMM20	2	0
GO:0045922	GO:0045922	negative regulation of fatty acid metabolic process	2/490	35/18866	0.230323149047676	0.53542938685096	0.445812385627887	APOC1/ACADVL	2	0
GO:0051443	GO:0051443	positive regulation of ubiquitin-protein transferase activity	2/490	35/18866	0.230323149047676	0.53542938685096	0.445812385627887	SKP1/UBE2S	2	0
GO:0060338	GO:0060338	regulation of type I interferon-mediated signaling pathway	2/490	35/18866	0.230323149047676	0.53542938685096	0.445812385627887	PTPN1/HSP90AB1	2	0
GO:0065005	GO:0065005	protein-lipid complex assembly	2/490	35/18866	0.230323149047676	0.53542938685096	0.445812385627887	APOC1/APOE	2	0
GO:0070306	GO:0070306	lens fiber cell differentiation	2/490	35/18866	0.230323149047676	0.53542938685096	0.445812385627887	ABI2/KDM5B	2	0
GO:0070670	GO:0070670	response to interleukin-4	2/490	35/18866	0.230323149047676	0.53542938685096	0.445812385627887	PARP14/HSP90AB1	2	0
GO:0098751	GO:0098751	bone cell development	2/490	35/18866	0.230323149047676	0.53542938685096	0.445812385627887	FAM20C/SIGLEC15	2	0
GO:0110111	GO:0110111	negative regulation of animal organ morphogenesis	2/490	35/18866	0.230323149047676	0.53542938685096	0.445812385627887	STAT1/FOXC1	2	0
GO:0140448	GO:0140448	signaling receptor ligand precursor processing	2/490	35/18866	0.230323149047676	0.53542938685096	0.445812385627887	CPE/ATP6AP2	2	0
GO:0001660	GO:0001660	fever generation	1/490	10/18866	0.231429184900521	0.53542938685096	0.445812385627887	PTGS2	1	0
GO:0002291	GO:0002291	T cell activation via T cell receptor contact with antigen bound to MHC molecule on antigen presenting cell	1/490	10/18866	0.231429184900521	0.53542938685096	0.445812385627887	LGALS3	1	0
GO:0002524	GO:0002524	hypersensitivity	1/490	10/18866	0.231429184900521	0.53542938685096	0.445812385627887	C3	1	0
GO:0002664	GO:0002664	regulation of T cell tolerance induction	1/490	10/18866	0.231429184900521	0.53542938685096	0.445812385627887	HLA-B	1	0
GO:0006188	GO:0006188	IMP biosynthetic process	1/490	10/18866	0.231429184900521	0.53542938685096	0.445812385627887	HPRT1	1	0
GO:0006307	GO:0006307	DNA dealkylation involved in DNA repair	1/490	10/18866	0.231429184900521	0.53542938685096	0.445812385627887	MPG	1	0
GO:0006569	GO:0006569	tryptophan catabolic process	1/490	10/18866	0.231429184900521	0.53542938685096	0.445812385627887	KYNU	1	0
GO:0009113	GO:0009113	purine nucleobase biosynthetic process	1/490	10/18866	0.231429184900521	0.53542938685096	0.445812385627887	HPRT1	1	0
GO:0010269	GO:0010269	response to selenium ion	1/490	10/18866	0.231429184900521	0.53542938685096	0.445812385627887	MAOB	1	0
GO:0010587	GO:0010587	miRNA catabolic process	1/490	10/18866	0.231429184900521	0.53542938685096	0.445812385627887	ZC3H12A	1	0
GO:0010944	GO:0010944	negative regulation of transcription by competitive promoter binding	1/490	10/18866	0.231429184900521	0.53542938685096	0.445812385627887	PHB	1	0
GO:0010992	GO:0010992	ubiquitin recycling	1/490	10/18866	0.231429184900521	0.53542938685096	0.445812385627887	UBE2S	1	0
GO:0010998	GO:0010998	regulation of translational initiation by eIF2 alpha phosphorylation	1/490	10/18866	0.231429184900521	0.53542938685096	0.445812385627887	NPM1	1	0
GO:0015851	GO:0015851	nucleobase transport	1/490	10/18866	0.231429184900521	0.53542938685096	0.445812385627887	SLC25A5	1	0
GO:0016559	GO:0016559	peroxisome fission	1/490	10/18866	0.231429184900521	0.53542938685096	0.445812385627887	FIS1	1	0
GO:0017062	GO:0017062	respiratory chain complex III assembly	1/490	10/18866	0.231429184900521	0.53542938685096	0.445812385627887	UQCC2	1	0
GO:0019614	GO:0019614	catechol-containing compound catabolic process	1/490	10/18866	0.231429184900521	0.53542938685096	0.445812385627887	MAOB	1	0
GO:0021548	GO:0021548	pons development	1/490	10/18866	0.231429184900521	0.53542938685096	0.445812385627887	UQCRQ	1	0
GO:0021859	GO:0021859	pyramidal neuron differentiation	1/490	10/18866	0.231429184900521	0.53542938685096	0.445812385627887	UQCRQ	1	0
GO:0030202	GO:0030202	heparin metabolic process	1/490	10/18866	0.231429184900521	0.53542938685096	0.445812385627887	CSGALNACT1	1	0
GO:0030647	GO:0030647	aminoglycoside antibiotic metabolic process	1/490	10/18866	0.231429184900521	0.53542938685096	0.445812385627887	AKR7A2	1	0
GO:0032070	GO:0032070	regulation of deoxyribonuclease activity	1/490	10/18866	0.231429184900521	0.53542938685096	0.445812385627887	NPM1	1	0
GO:0034135	GO:0034135	regulation of toll-like receptor 2 signaling pathway	1/490	10/18866	0.231429184900521	0.53542938685096	0.445812385627887	PJA2	1	0
GO:0034350	GO:0034350	regulation of glial cell apoptotic process	1/490	10/18866	0.231429184900521	0.53542938685096	0.445812385627887	GAS6	1	0
GO:0034551	GO:0034551	mitochondrial respiratory chain complex III assembly	1/490	10/18866	0.231429184900521	0.53542938685096	0.445812385627887	UQCC2	1	0
GO:0034770	GO:0034770	histone H4-K20 methylation	1/490	10/18866	0.231429184900521	0.53542938685096	0.445812385627887	PWP1	1	0
GO:0034975	GO:0034975	protein folding in endoplasmic reticulum	1/490	10/18866	0.231429184900521	0.53542938685096	0.445812385627887	HSP90B1	1	0
GO:0035376	GO:0035376	sterol import	1/490	10/18866	0.231429184900521	0.53542938685096	0.445812385627887	LRP1	1	0
GO:0035581	GO:0035581	sequestering of extracellular ligand from receptor	1/490	10/18866	0.231429184900521	0.53542938685096	0.445812385627887	FBN2	1	0
GO:0042117	GO:0042117	monocyte activation	1/490	10/18866	0.231429184900521	0.53542938685096	0.445812385627887	CSF1	1	0
GO:0042424	GO:0042424	catecholamine catabolic process	1/490	10/18866	0.231429184900521	0.53542938685096	0.445812385627887	MAOB	1	0
GO:0042436	GO:0042436	indole-containing compound catabolic process	1/490	10/18866	0.231429184900521	0.53542938685096	0.445812385627887	KYNU	1	0
GO:0043587	GO:0043587	tongue morphogenesis	1/490	10/18866	0.231429184900521	0.53542938685096	0.445812385627887	HDAC2	1	0
GO:0044857	GO:0044857	plasma membrane raft organization	1/490	10/18866	0.231429184900521	0.53542938685096	0.445812385627887	FLOT1	1	0
GO:0045654	GO:0045654	positive regulation of megakaryocyte differentiation	1/490	10/18866	0.231429184900521	0.53542938685096	0.445812385627887	PITHD1	1	0
GO:0045793	GO:0045793	positive regulation of cell size	1/490	10/18866	0.231429184900521	0.53542938685096	0.445812385627887	HSP90AB1	1	0
GO:0045988	GO:0045988	negative regulation of striated muscle contraction	1/490	10/18866	0.231429184900521	0.53542938685096	0.445812385627887	ZC3H12A	1	0
GO:0046218	GO:0046218	indolalkylamine catabolic process	1/490	10/18866	0.231429184900521	0.53542938685096	0.445812385627887	KYNU	1	0
GO:0046487	GO:0046487	glyoxylate metabolic process	1/490	10/18866	0.231429184900521	0.53542938685096	0.445812385627887	GRHPR	1	0
GO:0048262	GO:0048262	determination of dorsal/ventral asymmetry	1/490	10/18866	0.231429184900521	0.53542938685096	0.445812385627887	DDIT3	1	0
GO:0048340	GO:0048340	paraxial mesoderm morphogenesis	1/490	10/18866	0.231429184900521	0.53542938685096	0.445812385627887	FOXC1	1	0
GO:0048739	GO:0048739	cardiac muscle fiber development	1/490	10/18866	0.231429184900521	0.53542938685096	0.445812385627887	VEGFA	1	0
GO:0051342	GO:0051342	regulation of cyclic-nucleotide phosphodiesterase activity	1/490	10/18866	0.231429184900521	0.53542938685096	0.445812385627887	RACK1	1	0
GO:0051351	GO:0051351	positive regulation of ligase activity	1/490	10/18866	0.231429184900521	0.53542938685096	0.445812385627887	GCLM	1	0
GO:0051541	GO:0051541	elastin metabolic process	1/490	10/18866	0.231429184900521	0.53542938685096	0.445812385627887	HIF1A	1	0
GO:0051901	GO:0051901	positive regulation of mitochondrial depolarization	1/490	10/18866	0.231429184900521	0.53542938685096	0.445812385627887	RACK1	1	0
GO:0051918	GO:0051918	negative regulation of fibrinolysis	1/490	10/18866	0.231429184900521	0.53542938685096	0.445812385627887	SERPINE1	1	0
GO:0060346	GO:0060346	bone trabecula formation	1/490	10/18866	0.231429184900521	0.53542938685096	0.445812385627887	FBN2	1	0
GO:0060600	GO:0060600	dichotomous subdivision of an epithelial terminal unit	1/490	10/18866	0.231429184900521	0.53542938685096	0.445812385627887	AREG	1	0
GO:0070099	GO:0070099	regulation of chemokine-mediated signaling pathway	1/490	10/18866	0.231429184900521	0.53542938685096	0.445812385627887	HIF1A	1	0
GO:0070508	GO:0070508	cholesterol import	1/490	10/18866	0.231429184900521	0.53542938685096	0.445812385627887	LRP1	1	0
GO:0071104	GO:0071104	response to interleukin-9	1/490	10/18866	0.231429184900521	0.53542938685096	0.445812385627887	STAT1	1	0
GO:0071394	GO:0071394	cellular response to testosterone stimulus	1/490	10/18866	0.231429184900521	0.53542938685096	0.445812385627887	ELK1	1	0
GO:0071670	GO:0071670	smooth muscle cell chemotaxis	1/490	10/18866	0.231429184900521	0.53542938685096	0.445812385627887	CORO1B	1	0
GO:0072530	GO:0072530	purine-containing compound transmembrane transport	1/490	10/18866	0.231429184900521	0.53542938685096	0.445812385627887	SLC35B2	1	0
GO:0090037	GO:0090037	positive regulation of protein kinase C signaling	1/490	10/18866	0.231429184900521	0.53542938685096	0.445812385627887	VEGFA	1	0
GO:0090385	GO:0090385	phagosome-lysosome fusion	1/490	10/18866	0.231429184900521	0.53542938685096	0.445812385627887	RAB7A	1	0
GO:0090527	GO:0090527	actin filament reorganization	1/490	10/18866	0.231429184900521	0.53542938685096	0.445812385627887	NEDD9	1	0
GO:0097250	GO:0097250	mitochondrial respirasome assembly	1/490	10/18866	0.231429184900521	0.53542938685096	0.445812385627887	COX7A2	1	0
GO:0098779	GO:0098779	positive regulation of mitophagy in response to mitochondrial depolarization	1/490	10/18866	0.231429184900521	0.53542938685096	0.445812385627887	HUWE1	1	0
GO:0098935	GO:0098935	dendritic transport	1/490	10/18866	0.231429184900521	0.53542938685096	0.445812385627887	KIF5B	1	0
GO:0110096	GO:0110096	cellular response to aldehyde	1/490	10/18866	0.231429184900521	0.53542938685096	0.445812385627887	RDH11	1	0
GO:1901203	GO:1901203	positive regulation of extracellular matrix assembly	1/490	10/18866	0.231429184900521	0.53542938685096	0.445812385627887	TGFB1	1	0
GO:1901725	GO:1901725	regulation of histone deacetylase activity	1/490	10/18866	0.231429184900521	0.53542938685096	0.445812385627887	VEGFA	1	0
GO:1901748	GO:1901748	leukotriene D4 metabolic process	1/490	10/18866	0.231429184900521	0.53542938685096	0.445812385627887	GGT5	1	0
GO:1901750	GO:1901750	leukotriene D4 biosynthetic process	1/490	10/18866	0.231429184900521	0.53542938685096	0.445812385627887	GGT5	1	0
GO:1901838	GO:1901838	positive regulation of transcription of nucleolar large rRNA by RNA polymerase I	1/490	10/18866	0.231429184900521	0.53542938685096	0.445812385627887	PWP1	1	0
GO:1902237	GO:1902237	positive regulation of endoplasmic reticulum stress-induced intrinsic apoptotic signaling pathway	1/490	10/18866	0.231429184900521	0.53542938685096	0.445812385627887	DDIT3	1	0
GO:1903897	GO:1903897	regulation of PERK-mediated unfolded protein response	1/490	10/18866	0.231429184900521	0.53542938685096	0.445812385627887	PTPN1	1	0
GO:1904672	GO:1904672	regulation of somatic stem cell population maintenance	1/490	10/18866	0.231429184900521	0.53542938685096	0.445812385627887	MYC	1	0
GO:1904779	GO:1904779	regulation of protein localization to centrosome	1/490	10/18866	0.231429184900521	0.53542938685096	0.445812385627887	NSFL1C	1	0
GO:1904896	GO:1904896	ESCRT complex disassembly	1/490	10/18866	0.231429184900521	0.53542938685096	0.445812385627887	CHMP5	1	0
GO:1904903	GO:1904903	ESCRT III complex disassembly	1/490	10/18866	0.231429184900521	0.53542938685096	0.445812385627887	CHMP5	1	0
GO:1990535	GO:1990535	neuron projection maintenance	1/490	10/18866	0.231429184900521	0.53542938685096	0.445812385627887	MAP1A	1	0
GO:2000018	GO:2000018	regulation of male gonad development	1/490	10/18866	0.231429184900521	0.53542938685096	0.445812385627887	CITED2	1	0
GO:2000048	GO:2000048	negative regulation of cell-cell adhesion mediated by cadherin	1/490	10/18866	0.231429184900521	0.53542938685096	0.445812385627887	VEGFA	1	0
GO:2000320	GO:2000320	negative regulation of T-helper 17 cell differentiation	1/490	10/18866	0.231429184900521	0.53542938685096	0.445812385627887	ZC3H12A	1	0
GO:2000425	GO:2000425	regulation of apoptotic cell clearance	1/490	10/18866	0.231429184900521	0.53542938685096	0.445812385627887	C3	1	0
GO:2000601	GO:2000601	positive regulation of Arp2/3 complex-mediated actin nucleation	1/490	10/18866	0.231429184900521	0.53542938685096	0.445812385627887	ABI2	1	0
GO:2001054	GO:2001054	negative regulation of mesenchymal cell apoptotic process	1/490	10/18866	0.231429184900521	0.53542938685096	0.445812385627887	HIF1A	1	0
GO:0002066	GO:0002066	columnar/cuboidal epithelial cell development	3/490	64/18866	0.231491647988878	0.53542938685096	0.445812385627887	RHEB/SOD1/HIF1A	3	0
GO:0032507	GO:0032507	maintenance of protein location in cell	3/490	64/18866	0.231491647988878	0.53542938685096	0.445812385627887	ARL2BP/OS9/SKP1	3	0
GO:0046637	GO:0046637	regulation of alpha-beta T cell differentiation	3/490	64/18866	0.231491647988878	0.53542938685096	0.445812385627887	ZC3H12A/NKAP/NFKBIZ	3	0
GO:0051898	GO:0051898	negative regulation of protein kinase B signaling	3/490	64/18866	0.231491647988878	0.53542938685096	0.445812385627887	PDCD6/DDIT3/RACK1	3	0
GO:0016525	GO:0016525	negative regulation of angiogenesis	7/490	192/18866	0.233131757547735	0.538943638370321	0.448738442531032	NAXE/STAT1/FOXC1/GTF2I/SERPINE1/PGK1/SPARC	7	0
GO:0048814	GO:0048814	regulation of dendrite morphogenesis	4/490	95/18866	0.233663725314817	0.539335506621171	0.449064722193773	PQBP1/ABI2/SIPA1L1/ID1	4	0
GO:0061326	GO:0061326	renal tubule development	4/490	95/18866	0.233663725314817	0.539335506621171	0.449064722193773	MYC/STAT1/MAGED1/VEGFA	4	0
GO:1903725	GO:1903725	regulation of phospholipid metabolic process	4/490	95/18866	0.233663725314817	0.539335506621171	0.449064722193773	APOC1/STOML2/PHB2/TGFB1	4	0
GO:0019079	GO:0019079	viral genome replication	5/490	127/18866	0.234983633212373	0.542101777085289	0.451367990682926	ZC3H12A/GAS6/PHB/VCP/PCBP2	5	0
GO:2001020	GO:2001020	regulation of response to DNA damage stimulus	8/490	226/18866	0.235331178310436	0.542623130153816	0.451802082761065	EGFR/CLU/MYC/PPP1R10/TPT1/ANKRD1/GTF2I/PTTG1IP	8	0
GO:0006687	GO:0006687	glycosphingolipid metabolic process	3/490	65/18866	0.238409670362328	0.545773145169423	0.454424866910307	NEU1/GLA/CTSA	3	0
GO:0035308	GO:0035308	negative regulation of protein dephosphorylation	3/490	65/18866	0.238409670362328	0.545773145169423	0.454424866910307	PPP1R10/YWHAB/LGALS3	3	0
GO:0051205	GO:0051205	protein insertion into membrane	3/490	65/18866	0.238409670362328	0.545773145169423	0.454424866910307	EGFR/OXA1L/YWHAB	3	0
GO:0060675	GO:0060675	ureteric bud morphogenesis	3/490	65/18866	0.238409670362328	0.545773145169423	0.454424866910307	MYC/MAGED1/VEGFA	3	0
GO:0090181	GO:0090181	regulation of cholesterol metabolic process	3/490	65/18866	0.238409670362328	0.545773145169423	0.454424866910307	ACADVL/APOE/SOD1	3	0
GO:0051146	GO:0051146	striated muscle cell differentiation	10/490	295/18866	0.239033426520257	0.545773145169423	0.454424866910307	G6PD/CD9/RGS2/EFNB2/VEGFA/ANKRD1/FLOT1/MORF4L2/TGFB1/LMNA	10	0
GO:0000045	GO:0000045	autophagosome assembly	4/490	96/18866	0.239267962032919	0.545773145169423	0.454424866910307	RNF5/NSFL1C/GABARAPL2/RAB7A	4	0
GO:0001893	GO:0001893	maternal placenta development	2/490	36/18866	0.239980934471984	0.545773145169423	0.454424866910307	PRDX3/PTGS2	2	0
GO:0003382	GO:0003382	epithelial cell morphogenesis	2/490	36/18866	0.239980934471984	0.545773145169423	0.454424866910307	HEG1/ID1	2	0
GO:0006213	GO:0006213	pyrimidine nucleoside metabolic process	2/490	36/18866	0.239980934471984	0.545773145169423	0.454424866910307	CDA/ERH	2	0
GO:0010543	GO:0010543	regulation of platelet activation	2/490	36/18866	0.239980934471984	0.545773145169423	0.454424866910307	CD9/APOE	2	0
GO:0021955	GO:0021955	central nervous system neuron axonogenesis	2/490	36/18866	0.239980934471984	0.545773145169423	0.454424866910307	EPHB6/HSP90AB1	2	0
GO:0032435	GO:0032435	negative regulation of proteasomal ubiquitin-dependent protein catabolic process	2/490	36/18866	0.239980934471984	0.545773145169423	0.454424866910307	MAP1A/HSP90AB1	2	0
GO:0033280	GO:0033280	response to vitamin D	2/490	36/18866	0.239980934471984	0.545773145169423	0.454424866910307	ATP2B1/PTGS2	2	0
GO:0034405	GO:0034405	response to fluid shear stress	2/490	36/18866	0.239980934471984	0.545773145169423	0.454424866910307	PTGS2/CITED2	2	0
GO:0045622	GO:0045622	regulation of T-helper cell differentiation	2/490	36/18866	0.239980934471984	0.545773145169423	0.454424866910307	ZC3H12A/NFKBIZ	2	0
GO:0045742	GO:0045742	positive regulation of epidermal growth factor receptor signaling pathway	2/490	36/18866	0.239980934471984	0.545773145169423	0.454424866910307	MMP9/AREG	2	0
GO:0050931	GO:0050931	pigment cell differentiation	2/490	36/18866	0.239980934471984	0.545773145169423	0.454424866910307	RAB32/CD63	2	0
GO:0060323	GO:0060323	head morphogenesis	2/490	36/18866	0.239980934471984	0.545773145169423	0.454424866910307	TIPARP/ATP6AP2	2	0
GO:0071108	GO:0071108	protein K48-linked deubiquitination	2/490	36/18866	0.239980934471984	0.545773145169423	0.454424866910307	OTUD5/CYLD	2	0
GO:0071402	GO:0071402	cellular response to lipoprotein particle stimulus	2/490	36/18866	0.239980934471984	0.545773145169423	0.454424866910307	CD9/APOE	2	0
GO:0090313	GO:0090313	regulation of protein targeting to membrane	2/490	36/18866	0.239980934471984	0.545773145169423	0.454424866910307	CEMIP/FIS1	2	0
GO:1901385	GO:1901385	regulation of voltage-gated calcium channel activity	2/490	36/18866	0.239980934471984	0.545773145169423	0.454424866910307	GEM/RRAD	2	0
GO:1901661	GO:1901661	quinone metabolic process	2/490	36/18866	0.239980934471984	0.545773145169423	0.454424866910307	AIFM2/AKR7A2	2	0
GO:1905332	GO:1905332	positive regulation of morphogenesis of an epithelium	2/490	36/18866	0.239980934471984	0.545773145169423	0.454424866910307	MAGED1/VEGFA	2	0
GO:2000181	GO:2000181	negative regulation of blood vessel morphogenesis	7/490	194/18866	0.240850482800672	0.545773145169423	0.454424866910307	NAXE/STAT1/FOXC1/GTF2I/SERPINE1/PGK1/SPARC	7	0
GO:0001655	GO:0001655	urogenital system development	11/490	330/18866	0.24094721905872	0.545773145169423	0.454424866910307	MYC/STAT1/MAGED1/ODC1/MMP9/TIPARP/FOXC1/EFNB2/VEGFA/ITGA3/TMED10	11	0
GO:0061572	GO:0061572	actin filament bundle organization	6/490	161/18866	0.241486645339766	0.545773145169423	0.454424866910307	CORO1B/CD47/PFN2/NEDD9/ID1/HSP90B1	6	0
GO:0051052	GO:0051052	regulation of DNA metabolic process	12/490	365/18866	0.24210934922785	0.545773145169423	0.454424866910307	EGFR/MYC/CCT8/PPP1R10/CCT3/ANKRD1/GTF2I/CCT7/NPM1/TGFB1/CCT2/HSP90AB1	12	0
GO:0060562	GO:0060562	epithelial tube morphogenesis	11/490	331/18866	0.243900102562983	0.545773145169423	0.454424866910307	CSF1/KDM5B/MYC/MAGED1/EFNB2/VEGFA/BRD2/PHB2/TGFB1/HIF1A/AREG	11	0
GO:0006476	GO:0006476	protein deacetylation	4/490	97/18866	0.244903192673648	0.545773145169423	0.454424866910307	PHB/HDAC2/VEGFA/MORF4L2	4	0
GO:0046634	GO:0046634	regulation of alpha-beta T cell activation	4/490	97/18866	0.244903192673648	0.545773145169423	0.454424866910307	ZC3H12A/NKAP/NFKBIZ/HLA-A	4	0
GO:1901655	GO:1901655	cellular response to ketone	4/490	97/18866	0.244903192673648	0.545773145169423	0.454424866910307	ELK1/PTGER2/EGFR/ATP2B1	4	0
GO:1990823	GO:1990823	response to leukemia inhibitory factor	4/490	97/18866	0.244903192673648	0.545773145169423	0.454424866910307	KDM5B/GCLM/SRM/SLC25A5	4	0
GO:1990830	GO:1990830	cellular response to leukemia inhibitory factor	4/490	97/18866	0.244903192673648	0.545773145169423	0.454424866910307	KDM5B/GCLM/SRM/SLC25A5	4	0
GO:0002449	GO:0002449	lymphocyte mediated immunity	12/490	366/18866	0.244920160263287	0.545773145169423	0.454424866910307	C3/HPRT1/ULBP2/C1S/C1R/BTN3A2/CLU/SERPINB4/HLA-B/TGFB1/PRDX1/HLA-A	12	0
GO:0046365	GO:0046365	monosaccharide catabolic process	3/490	66/18866	0.245362427023852	0.545773145169423	0.454424866910307	FUT8/NUDT5/PGK1	3	0
GO:0072171	GO:0072171	mesonephric tubule morphogenesis	3/490	66/18866	0.245362427023852	0.545773145169423	0.454424866910307	MYC/MAGED1/VEGFA	3	0
GO:0050807	GO:0050807	regulation of synapse organization	8/490	229/18866	0.246037220867282	0.545773145169423	0.454424866910307	ABI2/SRPX2/SIPA1L1/TPBG/APOE/VCP/ARF4/SPARC	8	0
GO:0098657	GO:0098657	import into cell	8/490	230/18866	0.24964126930242	0.545773145169423	0.454424866910307	ACSL5/SLC12A8/RGS2/EFNB2/ISCU/FLOT1/GLUL/SLC2A3	8	0
GO:0017004	GO:0017004	cytochrome complex assembly	2/490	37/18866	0.24965721337206	0.545773145169423	0.454424866910307	OXA1L/UQCC2	2	0
GO:0033120	GO:0033120	positive regulation of RNA splicing	2/490	37/18866	0.24965721337206	0.545773145169423	0.454424866910307	ZPR1/PRDX6	2	0
GO:0051084	GO:0051084	'de novo' posttranslational protein folding	2/490	37/18866	0.24965721337206	0.545773145169423	0.454424866910307	HSPA6/CCT2	2	0
GO:0062208	GO:0062208	positive regulation of pattern recognition receptor signaling pathway	2/490	37/18866	0.24965721337206	0.545773145169423	0.454424866910307	PJA2/FLOT1	2	0
GO:0070423	GO:0070423	nucleotide-binding oligomerization domain containing signaling pathway	2/490	37/18866	0.24965721337206	0.545773145169423	0.454424866910307	CYLD/NFKBIA	2	0
GO:0071542	GO:0071542	dopaminergic neuron differentiation	2/490	37/18866	0.24965721337206	0.545773145169423	0.454424866910307	VEGFA/HIF1A	2	0
GO:0097502	GO:0097502	mannosylation	2/490	37/18866	0.24965721337206	0.545773145169423	0.454424866910307	ALG3/SDF2L1	2	0
GO:1905314	GO:1905314	semi-lunar valve development	2/490	37/18866	0.24965721337206	0.545773145169423	0.454424866910307	TNFRSF1A/TGFB1	2	0
GO:0018209	GO:0018209	peptidyl-serine modification	11/490	333/18866	0.249845550084823	0.545773145169423	0.454424866910307	EGFR/PFN2/PWP1/GAS6/NAA10/PTGS2/VEGFA/TGFB1/HSP90AB1/RACK1/TOP1	11	0
GO:0001657	GO:0001657	ureteric bud development	4/490	98/18866	0.250567696849859	0.545773145169423	0.454424866910307	MYC/MAGED1/FOXC1/VEGFA	4	0
GO:0001820	GO:0001820	serotonin secretion	1/490	11/18866	0.251401591529644	0.545773145169423	0.454424866910307	MAOB	1	0
GO:0003093	GO:0003093	regulation of glomerular filtration	1/490	11/18866	0.251401591529644	0.545773145169423	0.454424866910307	GAS6	1	0
GO:0006707	GO:0006707	cholesterol catabolic process	1/490	11/18866	0.251401591529644	0.545773145169423	0.454424866910307	APOE	1	0
GO:0006751	GO:0006751	glutathione catabolic process	1/490	11/18866	0.251401591529644	0.545773145169423	0.454424866910307	GGT5	1	0
GO:0008655	GO:0008655	pyrimidine-containing compound salvage	1/490	11/18866	0.251401591529644	0.545773145169423	0.454424866910307	CDA	1	0
GO:0016127	GO:0016127	sterol catabolic process	1/490	11/18866	0.251401591529644	0.545773145169423	0.454424866910307	APOE	1	0
GO:0018401	GO:0018401	peptidyl-proline hydroxylation to 4-hydroxy-L-proline	1/490	11/18866	0.251401591529644	0.545773145169423	0.454424866910307	PRDX4	1	0
GO:0019371	GO:0019371	cyclooxygenase pathway	1/490	11/18866	0.251401591529644	0.545773145169423	0.454424866910307	PTGS2	1	0
GO:0019532	GO:0019532	oxalate transport	1/490	11/18866	0.251401591529644	0.545773145169423	0.454424866910307	SLC26A2	1	0
GO:0031442	GO:0031442	positive regulation of mRNA 3'-end processing	1/490	11/18866	0.251401591529644	0.545773145169423	0.454424866910307	CDC73	1	0
GO:0031652	GO:0031652	positive regulation of heat generation	1/490	11/18866	0.251401591529644	0.545773145169423	0.454424866910307	PTGS2	1	0
GO:0031915	GO:0031915	positive regulation of synaptic plasticity	1/490	11/18866	0.251401591529644	0.545773145169423	0.454424866910307	PTGS2	1	0
GO:0032253	GO:0032253	dense core granule localization	1/490	11/18866	0.251401591529644	0.545773145169423	0.454424866910307	KIF5B	1	0
[truncated: 6,599 more rows]
