# Supplementary material for: Single-cell RNA-seq reveals the genesis and heterogeneity of tumor microenvironment in pancreatic undifferentiated carcinoma with osteoclast-like giant-cells
Source: Mol Cancer. 2022 Jun 22;21:133. doi: 10.1186/s12943-022-01596-8 (PMC9214989; doi:10.1186/s12943-022-01596-8)
Supplement: Supplementary file 17 — Additional file 17: Table S9. GO BP analysis of gene modules of clusters 3 in figure 4. [file 12943_2022_1596_MOESM17_ESM.csv]

Table S9 GO BP analysis of gene modules of clusters 3 in figure 4
	id	module	supermodule	dim_1	dim_2
1	SAMD11	6	1	3.190079839	-1.955801767
2	NOC2L	2	1	0.624430449	1.489862758
3	KLHL17	7	1	-0.831437676	-2.998634618
4	PLEKHN1	7	1	-2.509846299	-1.910498184
5	HES4	2	1	1.591142327	2.735624272
6	ISG15	18	1	-2.99308285	0.935273248
7	AGRN	6	1	1.474641354	-0.555882108
8	RNF223	2	1	0.454245121	4.241536099
9	C1orf159	26	1	-2.691151708	2.978963334
10	TTLL10	46	5	6.121033103	1.972025353
11	TNFRSF18	32	1	5.013734729	-3.067003053
12	TNFRSF4	16	1	-3.630902856	1.835561711
13	SDF4	2	1	1.364419133	0.509603459
14	B3GALT6	12	1	-1.775737374	1.491391021
15	C1QTNF12	13	1	0.690692455	-2.552347702
16	UBE2J2	1	1	2.642436416	1.226876813
17	SCNN1D	6	1	2.934499414	-0.586840403
18	ACAP3	11	1	-1.442339747	2.284818131
19	PUSL1	14	1	-2.203671663	-0.672280264
20	INTS11	1	1	2.269598634	1.255733806
21	CPTP	2	1	1.02003792	2.220729548
22	TAS1R3	32	1	4.682197005	-3.11075477
23	DVL1	7	1	-0.382982879	-3.182342094
24	MXRA8	13	1	0.74922374	-1.920337003
25	AURKAIP1	5	1	2.022934348	0.862810093
26	CCNL2	8	1	-0.624286502	0.511422533
27	MRPL20	1	1	2.147916944	1.922854144
28	ANKRD65	10	1	2.873653085	0.609737474
29	VWA1	23	1	3.853550822	-5.297267002
30	ATAD3C	7	1	-1.32593581	-3.550863784
31	ATAD3B	1	1	3.160069615	2.061751086
32	ATAD3A	2	1	1.214317114	1.586054522
33	TMEM240	23	1	4.38194123	-5.25798468
34	SSU72	1	1	1.938962609	1.530357558
35	FNDC10	48	11	-4.1422666	-2.78505854
36	MIB2	15	1	-4.24076423	-0.31027591
37	MMP23B	23	1	4.510095985	-5.357253116
38	CDK11B	9	1	-4.766331284	1.112624842
39	SLC35E2B	16	1	-3.120040982	1.786809164
40	CDK11A	9	1	-5.471654027	1.115996558
41	NADK	11	1	-1.53282389	1.676025111
42	GNB1	1	1	1.562013299	2.025667387
43	TMEM52	7	1	-1.603459685	-3.822435421
44	GABRD	10	1	3.69152251	0.690561551
45	PRKCZ	15	1	-4.019066899	-0.512752679
46	FAAP20	1	1	2.345486791	1.847917515
47	SKI	3	1	0.139325977	-1.064437014
48	MORN1	1	1	3.370571525	3.566931683
49	RER1	1	1	1.797817857	1.915886122
50	PEX10	18	1	-2.704438298	0.26732828
51	PLCH2	43	8	7.259218604	0.322778362
52	PANK4	14	1	-2.98746857	-0.355037295
53	HES5	20	1	0.871663839	-3.321866554
54	TNFRSF14	5	1	1.129664213	-0.234189507
55	MMEL1	23	1	4.250055225	-5.163064998
56	TTC34	6	1	2.581486852	-1.123594862
57	PRDM16	44	9	-3.864208787	-12.60633997
58	ARHGEF16	19	1	-3.231099217	-2.944581312
59	MEGF6	9	1	-5.727018922	0.878543335
60	TPRG1L	18	1	-3.20819196	0.608174819
61	WRAP73	39	4	-0.395424391	4.943496186
62	TP73	29	1	-2.024371117	-1.503497404
63	SMIM1	33	1	3.195301921	-7.0701137
64	LRRC47	26	1	-2.451134293	2.654905039
65	CEP104	2	1	0.896002442	0.833539683
66	DFFB	9	1	-5.825867265	1.533834773
67	C1orf174	12	1	-1.618416636	1.387061554
68	NPHP4	11	1	-1.125501542	1.721756655
69	KCNAB2	17	1	-1.201427668	3.110924441
70	RPL22	25	1	-0.772294371	-3.662262004
71	RNF207	26	1	-2.758796304	2.948279339
72	ICMT	8	1	-2.087398856	0.627814132
73	GPR153	15	1	-3.965739816	-0.384525139
74	ACOT7	10	1	2.71478954	1.303665716
75	HES2	47	10	-5.676033109	-2.127819222
76	ESPN	19	1	-3.064136117	-1.764075559
77	TNFRSF25	26	1	-2.749532311	2.954828221
78	PLEKHG5	12	1	-2.730829089	2.170901019
79	NOL9	11	1	-0.999852209	1.696806985
80	ZBTB48	39	4	-0.46227657	5.052188355
81	KLHL21	4	1	-0.57678309	0.156355608
82	PHF13	37	1	-0.057996928	3.141529042
83	THAP3	9	1	-4.940841763	1.260177332
84	DNAJC11	1	1	2.241441161	1.242388565
85	CAMTA1	1	1	2.363862426	1.794925887
86	VAMP3	2	1	1.143013627	1.698912341
87	PER3	3	1	-0.721796303	-0.951653105
88	UTS2	23	1	4.6537942	-5.462556881
89	TNFRSF9	14	1	-3.187796681	-1.108068091
90	PARK7	1	1	2.381778152	2.124136406
91	ERRFI1	3	1	1.237764747	-0.890115839
92	SLC45A1	50	1	-3.790316432	4.07028814
93	RERE	11	1	-1.508430093	1.928924519
94	ENO1	7	1	-0.534096926	-2.334357065
95	SLC2A5	7	1	-1.598438352	-1.847241205
96	GPR157	18	1	-3.24277076	0.339446443
97	H6PD	3	1	1.276972444	-0.463375565
98	SPSB1	5	1	1.491601736	-0.380392779
99	SLC25A33	1	1	1.827407033	1.233053762
100	TMEM201	16	1	-3.398549645	2.068880755
101	PIK3CD	3	1	-0.153663217	-1.04036383
102	CLSTN1	9	1	-5.71392402	0.822080094
103	CTNNBIP1	11	1	-0.604089468	1.705529648
104	LZIC	2	1	1.033413202	2.68540116
105	NMNAT1	13	1	0.828515441	-2.339367908
106	RBP7	13	1	1.362537892	-2.565138143
107	UBE4B	11	1	-1.274647384	1.453512389
108	KIF1B	4	1	-0.043467968	0.374627191
109	PGD	2	1	1.615262301	1.141341287
110	CENPS-CORT	46	5	6.048318298	1.453732211
111	CENPS	35	1	1.474668653	4.140070874
112	DFFA	2	1	0.592343421	1.542912203
113	PEX14	17	1	-0.703362375	2.657911498
114	CASZ1	3	1	0.085850508	-3.093201679
115	C1orf127	13	1	1.885367305	-2.663021129
116	TARDBP	8	1	-1.136203914	0.643204171
117	SRM	1	1	2.286348493	2.247387606
118	EXOSC10	17	1	-1.398843615	3.325011212
119	MTOR	3	1	0.771707685	-0.836373252
120	UBIAD1	39	4	-0.275420717	4.748877007
121	FBXO2	23	1	3.536365659	-5.259763282
122	FBXO44	17	1	-0.565851092	3.446977097
123	FBXO6	10	1	3.368672759	0.942915398
124	MAD2L2	1	1	2.335827262	1.858975369
125	DRAXIN	3	1	-0.672529786	-0.882372063
126	AGTRAP	1	1	2.722113521	1.549606162
127	C1orf167	7	1	-0.976013332	-2.186047
128	MTHFR	3	1	-0.205967843	-0.2787403
129	CLCN6	3	1	-0.150590881	-1.365755004
130	KIAA2013	5	1	1.551481278	0.039984989
131	PLOD1	3	1	-0.052880167	-0.776460063
132	MFN2	11	1	-0.703983157	1.7111363
133	MIIP	1	1	2.073262603	1.429575998
134	TNFRSF1B	17	1	-0.720993101	3.595121342
135	VPS13D	12	1	-1.623998015	1.161672908
136	DHRS3	6	1	2.794189841	-1.196684164
137	PDPN	20	1	0.640499205	-2.966232818
138	PRDM2	8	1	-1.631538599	0.005903858
139	KAZN	38	1	-3.826403468	1.276465851
140	TMEM51	48	11	-4.151385873	-2.747979683
141	FHAD1	29	1	-1.673785417	-0.748830151
142	EFHD2	1	1	2.892940194	1.821558911
143	CTRC	2	1	0.708208472	3.232269246
144	CELA2A	24	1	3.528465421	4.925565201
145	CASP9	10	1	2.746442229	0.850137669
146	DNAJC16	18	1	-2.411699622	0.262174684
147	AGMAT	5	1	3.096266896	-0.236284301
148	DDI2	8	1	-2.074068396	0.060752857
149	PLEKHM2	2	1	0.167608709	2.862132746
150	SLC25A34	1	1	2.0282816	1.204295951
151	FBLIM1	24	1	3.431865604	4.887128788
152	UQCRHL	7	1	-0.420414678	-3.265398305
153	SPEN	4	1	-0.15815772	0.139388967
154	ZBTB17	3	1	-0.262273274	-0.248167813
155	FAM131C	10	1	3.60564986	0.990659195
156	EPHA2	9	1	-4.921995252	1.025806981
157	ARHGEF19	9	1	-5.400695413	0.974584299
158	FBXO42	9	1	-5.181064694	0.852477628
159	SZRD1	1	1	1.614687235	1.895347077
160	NECAP2	2	1	1.148989708	2.732315022
161	NBPF1	2	1	0.003468127	2.097577292
162	CROCC	3	1	-0.833250164	-0.892081839
163	MFAP2	6	1	1.59251383	-0.85765658
164	ATP13A2	18	1	-3.27618727	0.644394595
165	SDHB	1	1	1.994935186	1.898843008
166	RCC2	28	1	-5.459647744	-0.467965451
167	ARHGEF10L	32	1	4.22617665	-2.896574777
168	IGSF21	11	1	-1.306093006	1.517586547
169	ALDH4A1	7	1	-2.031753867	-1.897978705
170	IFFO2	8	1	-0.960194974	-0.034665716
171	UBR4	2	1	0.824774534	1.026006061
172	EMC1	5	1	0.68563369	-0.119559657
173	MRTO4	2	1	1.118956239	0.887092072
174	AKR7A3	39	4	-0.521042316	5.127422291
175	AKR7A2	10	1	2.603117854	0.865121919
176	CAPZB	7	1	-0.610733747	-2.151945752
177	MICOS10	22	1	2.588592441	-5.765848678
178	NBL1	3	1	-0.551071077	-1.754986089
179	TMCO4	2	1	-0.226692966	3.962852913
180	RNF186	35	1	1.52559653	5.436137158
181	OTUD3	38	1	-3.880543082	1.30704971
182	PLA2G2A	31	2	-0.407728913	-8.655642074
183	PLA2G5	43	8	8.362956912	0.786876875
184	PLA2G2D	49	12	-4.693030446	-4.168356699
185	UBXN10	13	1	1.100349218	-2.529229921
186	CAMK2N1	7	1	-1.375023811	-1.712992352
187	MUL1	4	1	0.347593696	1.341361839
188	FAM43B	6	1	3.197107226	-0.446504485
189	CDA	10	1	3.196027667	1.156837064
190	PINK1	1	1	1.53946665	1.66371842
191	DDOST	5	1	1.870770366	0.575865287
192	KIF17	2	1	1.033498437	0.923513133
193	SH2D5	30	1	4.262479694	3.250334698
194	HP1BP3	4	1	-0.135996877	0.100260991
195	EIF4G3	4	1	0.071334214	0.267953116
196	ECE1	8	1	-0.534594222	1.134969074
197	NBPF3	57	17	-10.99230203	0.253938931
198	ALPL	53	14	7.128136069	-4.994073433
199	RAP1GAP	12	1	-2.453719466	1.550735909
200	USP48	11	1	-1.285576194	2.108650881
201	LDLRAD2	13	1	2.184729488	-3.385699552
202	HSPG2	3	1	-0.564804762	-1.991726202
203	CELA3B	51	13	6.793144137	8.442862946
204	CDC42	3	1	0.189501137	-1.131830972
205	WNT4	26	1	-2.858856767	3.736677605
206	ZBTB40	12	1	-2.502519935	2.205245215
207	C1QA	19	1	-3.74987325	-1.392190498
208	C1QC	19	1	-3.79053983	-1.350094598
209	C1QB	19	1	-3.745706408	-1.375973147
210	EPHB2	17	1	-0.73086059	2.620425898
211	KDM1A	5	1	1.072637112	0.268030781
212	LUZP1	5	1	0.865407974	0.003484178
213	HTR1D	30	1	4.560089023	2.157587725
214	HNRNPR	4	1	0.149471165	0.963487345
215	ZNF436	26	1	-2.86510834	3.749596554
216	TCEA3	43	8	8.895915897	-0.302942325
217	ASAP3	16	1	-3.695217221	3.122635561
218	ID3	24	1	2.547997863	4.441511589
219	RPL11	25	1	-0.732684999	-3.721046728
220	ELOA	2	1	0.811935932	1.851620156
221	PITHD1	2	1	1.115455896	1.095333892
222	LYPLA2	7	1	-0.602825343	-2.21087901
223	GALE	1	1	1.697511584	1.812715012
224	HMGCL	1	1	2.11008063	1.052679378
225	FUCA1	15	1	-4.004612534	-0.940092307
226	CNR2	51	13	5.158325584	9.951494652
227	PNRC2	4	1	-0.230138279	0.888856131
228	SRSF10	4	1	0.022307963	0.319907445
229	MYOM3	33	1	3.472614677	-6.182837051
230	IL22RA1	9	1	-5.372957318	1.46603294
231	IFNLR1	12	1	-2.78595361	2.198291022
232	GRHL3	39	4	-0.522535606	5.146909672
233	STPG1	9	1	-5.270390599	1.292403299
234	NIPAL3	27	1	-4.467183202	2.635599095
235	RCAN3	27	1	-4.904527753	2.766521174
236	NCMAP	32	1	5.20410052	-2.963318389
237	SRRM1	4	1	-0.157207563	0.541060049
238	CLIC4	13	1	0.539717943	-1.937468213
239	RUNX3	16	1	-3.690721124	2.963221747
240	SYF2	4	1	0.594518036	0.979666907
241	RSRP1	3	1	1.195987017	-0.916715544
242	TMEM50A	2	1	1.383593232	1.583908397
243	RHCE	17	1	-0.629480838	3.449402529
244	MACO1	33	1	3.690063388	-5.906865638
245	LDLRAP1	11	1	-1.608318894	2.415170866
246	MAN1C1	6	1	2.856467635	-1.433934492
247	SELENON	8	1	-0.467551149	1.369990307
248	MTFR1L	1	1	1.77281347	0.960599262
249	AUNIP	37	1	0.016514064	3.290775258
250	PAQR7	16	1	-3.728176682	1.826443392
251	STMN1	3	1	0.027432741	-2.386731189
252	PAFAH2	11	1	-1.027007966	1.638950664
253	PDIK1L	21	1	4.010312945	0.264351207
254	FAM110D	7	1	-0.711854189	-3.003545564
255	ZNF593	1	1	2.513492496	2.016535956
256	CNKSR1	12	1	-2.844136327	1.63932212
257	CEP85	2	1	-0.267383396	4.083865601
258	SH3BGRL3	7	1	-0.678847103	-2.499622387
259	UBXN11	11	1	-1.999690025	2.442568499
260	CD52	14	1	-3.506362765	-0.468554568
261	CRYBG2	15	1	-4.275072663	-0.998502356
262	ZNF683	32	1	5.023559959	-3.051308673
263	DHDDS	15	1	-3.924061864	-1.07796703
264	HMGN2	1	1	2.125956685	3.325500447
265	RPS6KA1	9	1	-5.714339345	1.349685389
266	ARID1A	27	1	-4.154748767	2.42835899
267	PIGV	45	1	-3.101598828	4.673522431
268	ZDHHC18	12	1	-2.730460494	1.658653575
269	SFN	15	1	-4.261673301	-0.28499273
270	GPN2	4	1	0.332002074	0.84631272
271	GPATCH3	3	1	0.014469416	-0.730545771
272	NUDC	1	1	2.21927324	1.900994736
273	NR0B2	43	8	6.840923221	-0.728743207
274	KDF1	32	1	4.717306525	-3.217704099
275	TRNP1	7	1	-1.058104663	-2.541379493
276	TENT5B	33	1	3.290464313	-7.453944725
277	SLC9A1	12	1	-2.797318786	1.259851295
278	WDTC1	27	1	-4.398213952	2.689720589
279	TMEM222	9	1	-4.676454156	0.744384843
280	SYTL1	9	1	-5.834804623	0.733362872
281	MAP3K6	9	1	-5.02056989	0.806103784
282	CD164L2	23	1	4.657638461	-5.466082138
283	GPR3	34	1	-2.315922587	-4.069835228
284	WASF2	4	1	-0.188064917	0.40641858
285	AHDC1	28	1	-5.614390939	-0.212095719
286	FGR	19	1	-2.78823766	-2.502585214
287	IFI6	6	1	2.791377217	-2.113727134
288	FAM76A	27	1	-4.572373956	2.607298809
289	STX12	11	1	-0.2201927	1.559289175
290	PPP1R8	18	1	-2.246747105	0.189409572
291	THEMIS2	36	3	-1.67204222	4.246906239
292	RPA2	2	1	1.721058519	1.28781839
293	SMPDL3B	22	1	1.894192845	-5.401186985
294	XKR8	13	1	1.411704094	-2.162595671
295	EYA3	11	1	-0.366502681	1.602233607
296	PTAFR	17	1	-1.286110311	3.487735707
297	DNAJC8	2	1	1.676203878	1.321200448
298	ATP5IF1	22	1	2.387859733	-5.635434192
299	SESN2	13	1	0.642558784	-2.434764665
300	MED18	13	1	0.562025935	-2.44631986
301	PHACTR4	4	1	-0.650291829	0.28400268
302	RCC1	9	1	-4.866105645	1.080258566
303	TRNAU1AP	12	1	-2.325533836	1.105745274
304	TAF12	2	1	1.404444725	1.458819229
305	RAB42	23	1	4.341125877	-5.163622421
306	GMEB1	9	1	-5.089039414	1.120904523
307	YTHDF2	4	1	0.57293293	1.173589903
308	EPB41	8	1	-2.029730766	0.483482021
309	TMEM200B	6	1	2.207196862	-1.528861326
310	SRSF4	4	1	-0.407441384	0.766004878
311	MECR	5	1	1.853195102	-0.021437031
312	PTPRU	8	1	-2.093669384	0.862731177
313	MATN1	24	1	4.060773761	4.985671479
314	LAPTM5	12	1	-2.090883224	1.961298186
315	SDC3	28	1	-5.432638734	-0.783473891
316	PUM1	8	1	-0.781123548	0.198032934
317	SNRNP40	2	1	1.251563222	1.747414309
318	ZCCHC17	1	1	1.497105152	1.778467137
319	FABP3	33	1	3.19732228	-7.324323696
320	SERINC2	15	1	-4.082110494	-0.62818129
321	TINAGL1	9	1	-5.843503564	1.191798407
322	PEF1	2	1	1.415060432	1.656074244
323	COL16A1	23	1	3.383439929	-5.389674228
324	ADGRB2	2	1	0.033981115	2.15589996
325	SPOCD1	7	1	-0.949005752	-2.317745727
326	PTP4A2	7	1	-1.14127317	-2.035497588
327	KHDRBS1	4	1	0.016442091	0.672334451
328	TMEM39B	2	1	0.263472111	2.752041775
329	KPNA6	4	1	0.305154056	-0.016493213
330	TXLNA	11	1	-0.703954934	1.51579352
331	CCDC28B	5	1	1.8662242	0.31387462
332	IQCC	39	4	-0.500535607	5.117381531
333	TMEM234	14	1	-3.220452159	-1.084090155
334	EIF3I	1	1	1.937364728	1.561390239
335	FAM167B	28	1	-5.77834472	-0.667550307
336	LCK	15	1	-4.093594878	-0.001794797
337	HDAC1	18	1	-3.186257928	0.600761134
338	MARCKSL1	9	1	-5.37541446	0.854846555
339	TSSK3	14	1	-3.104085772	-0.446395826
340	FAM229A	12	1	-2.722870438	1.061383921
341	BSDC1	4	1	0.06428823	0.444539505
342	ZBTB8A	11	1	-1.264248042	2.164462048
343	ZBTB8OS	1	1	2.111653239	2.081858832
344	RBBP4	17	1	-0.596129715	2.435463149
345	SYNC	17	1	-0.818477928	2.662580925
346	KIAA1522	16	1	-3.331294625	2.849747616
347	YARS1	44	9	-3.787631362	-12.52963976
348	S100PBP	12	1	-2.128096073	1.552980977
349	FNDC5	6	1	2.782410533	-0.593595904
350	HPCA	5	1	2.463871867	0.067787546
351	TMEM54	1	1	2.574985654	1.548793632
352	RNF19B	3	1	-0.513535201	-1.79425506
353	AK2	1	1	2.000350148	1.866049487
354	AZIN2	41	6	0.275363714	-6.157561344
355	TRIM62	21	1	3.679895312	-0.154418823
356	ZNF362	14	1	-3.099683135	-0.342619654
357	PHC2	2	1	1.417559654	1.03619178
358	ZSCAN20	21	1	5.036199481	-0.14391188
359	SMIM12	2	1	1.151322515	2.272263962
360	GJB5	33	1	3.479000718	-6.183656257
361	GJB4	33	1	3.166619689	-7.275983375
362	GJB3	33	1	3.440839917	-6.267776531
363	GJA4	31	2	-0.50211203	-8.817115348
364	AC114490.2	13	1	2.229297788	-3.39477281
365	TMEM35B	3	1	1.332260878	-1.310700577
366	ZMYM6	36	3	-1.708668559	4.111669022
367	ZMYM1	12	1	-1.671789616	1.361214119
368	SFPQ	4	1	-0.379398498	0.338203329
369	ZMYM4	4	1	0.227519662	0.6866103
370	KIAA0319L	5	1	0.560297281	0.295362908
371	NCDN	7	1	-0.415520205	-3.368824285
372	TFAP2E	6	1	2.588967235	-0.777761352
373	PSMB2	1	1	2.202512176	1.815134722
374	C1orf216	2	1	0.105854452	2.223714787
375	CLSPN	20	1	0.330598802	-3.104049724
376	AGO4	37	1	0.090321244	3.102169711
377	AGO1	3	1	-0.505817815	-0.992902082
378	AGO3	9	1	-4.919213384	1.070203024
379	TEKT2	33	1	3.167757661	-7.26087479
380	ADPRS	22	1	1.68975106	-5.766960662
381	COL8A2	3	1	-0.184722661	-1.360454601
382	TRAPPC3	2	1	1.646020205	1.072162825
383	MAP7D1	5	1	2.092861325	0.785933095
384	THRAP3	4	1	0.47471282	0.925403077
385	SH3D21	47	10	-5.199060052	-2.155893606
386	EVA1B	7	1	-1.034324377	-1.995362204
387	STK40	4	1	0.31804976	1.640147048
388	LSM10	12	1	-1.644125431	1.410635191
389	OSCP1	2	1	0.945151479	2.199128109
390	MRPS15	1	1	2.040146024	1.546703655
391	CSF3R	3	1	-0.058021187	-3.188389343
392	ZC3H12A	5	1	1.647979409	0.068516809
393	MEAF6	1	1	1.384400041	2.067133624
394	SNIP1	3	1	-0.174382641	-0.475738984
395	DNALI1	23	1	4.722370059	-5.536762279
396	GNL2	11	1	-1.13213393	1.586291629
397	C1orf109	47	10	-5.077392667	-2.080651325
398	CDCA8	39	4	-0.42814093	5.04460426
399	EPHA10	7	1	-1.686320393	-3.057076257
400	MANEAL	22	1	1.928997666	-5.402400535
401	YRDC	11	1	-1.154761224	2.227371413
402	C1orf122	1	1	2.000032813	1.601034361
403	MTF1	8	1	-1.932488411	0.133230615
404	INPP5B	3	1	0.285411448	-1.230250043
405	SF3A3	2	1	0.750791938	1.918276984
406	FHL3	7	1	-0.92671582	-2.255684656
407	UTP11	2	1	1.443245322	1.274122435
408	POU3F1	9	1	-5.718031018	1.364194948
409	RRAGC	4	1	0.449673802	0.734108526
410	MYCBP	28	1	-5.660912602	-0.555285942
411	RHBDL2	27	1	-4.846261113	2.703272063
412	AKIRIN1	3	1	0.480046482	-0.433504876
413	NDUFS5	1	1	2.165700109	1.094870407
414	MACF1	3	1	-0.407204299	-0.183137876
415	PABPC4	4	1	0.379445822	1.056617338
416	HEYL	31	2	-0.436470068	-8.716194671
417	PPIE	12	1	-2.20544514	0.954812128
418	BMP8B	15	1	-3.91537103	-0.374303077
419	OXCT2	19	1	-3.076056807	-2.161734265
420	TRIT1	5	1	1.122341663	0.396663445
421	MYCL	18	1	-2.642719596	0.105553287
422	MFSD2A	9	1	-5.220569222	1.236398059
423	CAP1	1	1	2.022467048	3.181242663
424	PPT1	11	1	-1.845521419	2.364966589
425	RLF	4	1	-0.592243805	0.240795809
426	ZMPSTE24	3	1	-0.346811387	-0.754995507
427	COL9A2	23	1	4.477598579	-5.269590896
428	SMAP2	18	1	-2.794546693	0.54490872
429	ZFP69B	8	1	-1.743790119	-0.047024292
430	ZFP69	13	1	0.747949273	-2.416663927
431	EXO5	5	1	0.940351517	-0.350051188
432	ZNF684	8	1	-1.726469486	-0.057275069
433	RIMS3	10	1	3.226586253	0.784357983
434	NFYC	18	1	-2.904851764	0.320301491
435	KCNQ4	31	2	-0.573555662	-9.123388809
436	CITED4	7	1	-0.461336739	-2.473254484
437	CTPS1	28	1	-5.727738469	-0.604065132
438	SLFNL1	6	1	2.257456691	-0.763564032
439	SCMH1	11	1	-0.977587133	1.602580267
440	FOXO6	56	16	-2.231897562	3.609929758
441	EDN2	5	1	2.154464633	0.712970215
442	HIVEP3	1	1	1.770288617	3.519949156
443	GUCA2B	15	1	-3.981967061	-1.059910399
444	GUCA2A	15	1	-4.158012956	-0.089724701
445	FOXJ3	11	1	-1.239316135	1.521103817
446	RIMKLA	43	8	6.688496024	-0.658043694
447	ZMYND12	10	1	3.151553304	0.520184773
448	PPCS	11	1	-0.125058144	1.779688078
449	CCDC30	41	6	0.259942026	-6.488689941
450	PPIH	1	1	2.293657453	1.09013744
451	YBX1	7	1	-0.464893296	-2.475963396
452	P3H1	17	1	-0.382419243	3.088505465
453	C1orf50	7	1	-1.978096216	-1.918680233
454	TMEM269	7	1	-0.908844917	-2.250900429
455	SVBP	2	1	0.724892289	3.190099198
456	ERMAP	23	1	4.048478515	-4.719329876
457	ZNF691	19	1	-2.597636311	-3.117347759
458	SLC2A1	3	1	-0.683487474	-1.407078188
459	FAM183A	24	1	3.225581796	4.502722699
460	EBNA1BP2	1	1	2.572927148	2.287163931
461	CFAP57	53	14	10.27953711	-4.075704855
462	TMEM125	9	1	-5.671511262	1.32558747
463	C1orf210	35	1	1.489742071	5.473256546
464	TIE1	29	1	-1.605390876	-1.053614002
465	CDC20	8	1	-1.702747672	-0.034324181
466	ELOVL1	2	1	0.93553868	2.297902066
467	MED8	2	1	1.072900684	1.777546126
468	SZT2	20	1	0.206091673	-3.351673645
469	HYI	1	1	1.676462085	1.777811963
470	PTPRF	3	1	-0.698416083	-1.366148633
471	KDM4A	26	1	-2.633716433	2.881037194
472	ST3GAL3	11	1	-0.671379089	1.694418866
473	ARTN	1	1	2.403092534	2.280392605
474	IPO13	14	1	-2.230889528	-0.6674564
475	DPH2	4	1	0.192956001	1.751070219
476	ATP6V0B	1	1	1.741673619	1.541014987
477	B4GALT2	11	1	-0.861808448	1.493257719
478	CCDC24	23	1	4.077117831	-4.705285591
479	SLC6A9	31	2	-0.566595777	-8.41203646
480	KLF17	24	1	2.644124419	4.391663987
481	DMAP1	1	1	2.405066402	1.977216917
482	ERI3	1	1	2.344292552	1.895149666
483	RNF220	19	1	-2.531834214	-3.22641496
484	TMEM53	9	1	-5.31000623	0.896455127
485	KIF2C	29	1	-1.645840614	-0.773925108
486	RPS8	25	1	-0.779318362	-3.700148147
487	BEST4	1	1	2.059171111	3.162036616
488	PLK3	4	1	0.161788137	0.258424002
489	TCTEX1D4	18	1	-2.64659056	0.087994415
490	BTBD19	16	1	-3.659095137	2.98145743
491	PTCH2	24	1	2.494619996	4.367959458
492	EIF2B3	4	1	0.383615286	1.587744433
493	HECTD3	9	1	-5.476105302	1.374697286
494	UROD	1	1	2.156911761	1.915147978
495	ZSWIM5	15	1	-4.30651459	-1.207907003
496	HPDL	7	1	-1.951426833	-2.653565448
497	MUTYH	16	1	-3.585186093	3.01230641
498	TOE1	39	4	-0.530463978	5.114951569
499	TESK2	13	1	1.481245906	-2.157654208
500	CCDC163	34	1	-2.777087062	-4.199200433
501	MMACHC	35	1	1.467944891	4.136484105
502	PRDX1	1	1	2.81712094	2.140820462
503	AKR1A1	18	1	-3.025440066	0.510135132
504	NASP	8	1	-0.946118265	0.885257322
505	CCDC17	6	1	2.074546725	-0.278129401
506	GPBP1L1	22	1	1.40574959	-5.27527098
507	TMEM69	28	1	-5.760133355	-0.641899538
508	IPP	4	1	0.479233415	0.876889545
509	MAST2	1	1	1.99510184	2.528252322
510	PIK3R3	25	1	-0.578827738	-4.8093553
511	TSPAN1	15	1	-4.317331403	-0.344219171
512	POMGNT1	4	1	0.595471949	1.243493158
513	LURAP1	31	2	-0.299636628	-8.429909271
514	RAD54L	1	1	3.057738216	2.076517302
515	LRRC41	2	1	0.876827628	1.854145247
516	UQCRH	1	1	2.291489989	2.105301815
517	NSUN4	14	1	-3.084442466	-0.246135738
518	FAAH	9	1	-5.704403489	1.317354757
519	DMBX1	44	9	-3.751208632	-12.48372797
520	MKNK1	9	1	-5.343830197	1.243450004
521	MOB3C	15	1	-4.3118833	-1.188465458
522	ATPAF1	8	1	-1.940213769	0.628984231
523	EFCAB14	17	1	-1.229920774	3.140543658
524	CYP4B1	6	1	2.771087319	-1.198996228
525	CYP4X1	57	17	-10.99014291	0.253654558
526	PDZK1IP1	15	1	-4.431166737	-0.316293767
527	TAL1	34	1	-2.762611955	-4.370768589
528	STIL	20	1	1.462328107	-3.803101104
529	CMPK1	4	1	-0.142282396	0.547477561
530	FOXD2	33	1	3.154327066	-7.103199047
531	TRABD2B	31	2	-0.413557357	-8.67695288
532	SPATA6	13	1	0.873986275	-1.786001009
533	FAF1	12	1	-2.19532439	0.802777606
534	CDKN2C	1	1	2.656897456	1.334238011
535	RNF11	2	1	1.35152045	1.063622672
536	TTC39A	16	1	-3.576196282	1.893834788
537	EPS15	12	1	-2.23029074	1.69135626
538	OSBPL9	4	1	-0.032955228	0.498360592
539	NRDC	8	1	-0.387271415	0.484470803
540	RAB3B	2	1	0.751124293	3.683944661
541	TXNDC12	5	1	1.218227417	0.436595041
542	KTI12	2	1	1.649712593	0.788628417
543	BTF3L4	1	1	2.121649654	1.412529785
544	ZFYVE9	29	1	-1.28169313	-0.881659788
545	CC2D1B	18	1	-3.50650534	0.210965651
546	ORC1	1	1	3.153356464	2.316836077
547	PRPF38A	4	1	0.335272224	0.030797559
548	TUT4	9	1	-5.712549298	0.956235248
549	GPX7	31	2	-0.341557224	-8.61625914
550	COA7	8	1	-0.712685674	0.055102635
551	ZYG11B	11	1	-0.651667654	1.508008319
552	ZYG11A	24	1	4.081464679	5.01571222
553	ECHDC2	5	1	1.515091569	-0.220370878
554	SCP2	5	1	2.108631522	0.688529688
555	PODN	31	2	-0.371059752	-8.748259109
556	CPT2	35	1	1.524475486	4.017811257
557	CZIB	44	9	-3.864902585	-12.60709624
558	MAGOH	1	1	1.974457175	1.734175402
559	LRP8	35	1	1.525868446	4.05963226
560	GLIS1	24	1	4.07405606	4.996917683
561	NDC1	45	1	-3.066470473	4.648941952
562	YIPF1	1	1	2.212547691	1.111624915
563	HSPB11	1	1	1.630126507	1.75236221
564	LRRC42	1	1	1.847540528	1.638691861
565	TMEM59	5	1	1.844768912	0.096678811
566	TCEANC2	7	1	-2.658269256	-1.53302173
567	CYB5RL	10	1	2.74501744	0.433262485
568	MRPL37	1	1	2.249438913	1.414850909
569	SSBP3	5	1	0.995993287	-0.164233965
570	ACOT11	26	1	-2.713732331	3.065287072
571	MROH7	21	1	4.456344039	0.478818673
572	TTC4	22	1	1.515130431	-5.511641544
573	PARS2	14	1	-3.017664998	-0.373974201
574	TTC22	34	1	-2.130318253	-4.105682653
575	DHCR24	28	1	-5.851505368	-0.707906109
576	TMEM61	7	1	-1.220737546	-2.626062673
577	USP24	38	1	-3.853752463	1.300785023
578	AC119674.2	15	1	-4.409414857	-1.456890505
579	PLPP3	7	1	-1.491673797	-1.768543404
580	PRKAA2	24	1	3.972202212	4.817528683
581	OMA1	6	1	2.283267886	-0.597183776
582	TACSTD2	9	1	-5.329969018	1.001686174
583	MYSM1	24	1	3.034920604	4.434637028
584	JUN	3	1	-0.271174981	-0.366869402
585	FGGY	18	1	-3.431993096	0.743474561
586	HOOK1	18	1	-2.570827096	0.219567377
587	CYP2J2	18	1	-2.62586531	0.1511163
588	NFIA	12	1	-2.326900332	1.701975423
589	TM2D1	5	1	1.545104057	0.13341682
590	PATJ	9	1	-5.725510209	1.045512277
591	KANK4	23	1	4.67114392	-5.482790512
592	USP1	4	1	0.183973045	0.756213981
593	DOCK7	8	1	-0.466204508	0.627461273
594	ATG4C	11	1	-1.017214864	1.733138758
595	ALG6	16	1	-3.496717303	1.893359143
596	ITGB3BP	11	1	-1.183936386	1.594374138
597	EFCAB7	6	1	3.53939882	-1.6289684
598	PGM1	2	1	1.277664573	0.720737416
599	ROR1	14	1	-2.429910033	-0.807896
600	CACHD1	5	1	1.834601552	-0.060040486
601	RAVER2	14	1	-2.404038518	-0.770144355
602	JAK1	4	1	-0.149553939	0.348436433
603	AK4	3	1	-0.744487583	-1.869723004
604	DNAJC6	5	1	2.270041854	0.568376738
605	LEPROT	3	1	1.179008753	-0.39324556
606	LEPR	2	1	0.902233035	0.997194129
607	PDE4B	8	1	-2.099197834	0.242240149
608	SGIP1	34	1	-2.508426755	-4.385420364
609	TCTEX1D1	51	13	6.793214233	8.443151909
610	WDR78	11	1	-1.618957489	2.437326867
611	MIER1	4	1	-0.305092744	0.928146321
612	SLC35D1	8	1	-1.475543588	0.088609654
613	SERBP1	4	1	0.256263346	1.250171501
614	GADD45A	6	1	1.787804753	-0.794842017
615	GNG12	4	1	-0.006811231	1.321364719
616	DIRAS3	41	6	0.14823711	-6.286895794
617	WLS	38	1	-3.444311707	1.438572484
618	DEPDC1	7	1	-0.627783953	-2.190357131
619	LRRC7	3	1	0.218645424	-2.128499788
620	LRRC40	2	1	0.715872318	2.30567475
621	SRSF11	5	1	0.813486726	0.147884804
622	ANKRD13C	5	1	0.669723422	0.095846552
623	HHLA3	2	1	1.571612627	1.029063898
624	CTH	27	1	-4.862495511	2.727810818
625	PTGER3	31	2	-0.458337813	-8.706777137
626	ZRANB2	8	1	-0.571859597	0.927733141
627	LRRIQ3	46	5	6.048393638	1.45354088
628	FPGT	12	1	-2.600442498	0.99562009
629	FPGT-TNNI3K	3	1	0.232064516	-2.026293677
630	CRYZ	2	1	1.679747731	1.403240758
631	TYW3	11	1	-0.327564526	1.604677874
632	SLC44A5	19	1	-2.691953032	-3.047099393
633	ACADM	14	1	-1.959181159	-0.428262916
634	RABGGTB	10	1	2.857729585	1.319129664
635	ST6GALNAC5	42	7	4.867523105	4.359486062
636	PIGK	6	1	2.039666564	-0.619141888
637	AK5	1	1	2.432377965	2.740082699
638	USP33	4	1	0.339850397	-0.047871393
639	MIGA1	12	1	-1.756309836	1.338400203
640	NEXN	24	1	2.95889774	5.135698277
641	FUBP1	8	1	-0.358646257	0.948881585
642	DNAJB4	26	1	-2.6066235	2.757669169
643	GIPC2	1	1	2.940512092	2.695117909
644	PTGFR	42	7	4.129393012	3.847291428
645	IFI44L	3	1	0.934716971	-0.651049954
646	IFI44	11	1	-0.392592269	1.549932558
647	ADGRL4	20	1	0.885713369	-3.339896482
648	ADGRL2	3	1	-0.712412565	-1.933942598
649	TTLL7	6	1	1.53197673	-0.774635267
650	PRKACB	9	1	-5.070502847	1.3745143
651	SAMD13	24	1	3.489326865	4.834472138
652	DNASE2B	10	1	3.649497659	1.501188594
653	RPF1	2	1	1.353594691	1.478128511
654	GNG5	1	1	2.275464446	1.9843175
655	SPATA1	3	1	-0.490362435	-1.375730675
656	CTBS	4	1	-0.399002402	0.748109061
657	SSX2IP	27	1	-4.815205186	2.75304361
658	MCOLN2	1	1	3.28592077	2.861626107
659	WDR63	19	1	-3.682079642	-1.835459155
660	MCOLN3	21	1	3.787884147	0.215340334
661	SYDE2	21	1	5.189270408	-0.308962516
662	C1orf52	2	1	1.157484085	1.12471171
663	BCL10	18	1	-3.0001522	0.586652714
664	DDAH1	11	1	-1.84537956	2.115331131
665	CCN1	23	1	4.426674754	-5.450853389
666	ZNHIT6	9	1	-4.688924878	1.661067325
667	ODF2L	4	1	-0.253390885	0.713752586
668	SH3GLB1	4	1	0.546540768	1.035232622
669	SELENOF	4	1	0.49925378	0.624946433
670	HS2ST1	3	1	-0.774799167	-0.943178457
671	LMO4	4	1	0.149801046	0.721677977
672	PKN2	4	1	-0.565882667	0.239373821
673	GTF2B	9	1	-5.119108289	0.600828546
674	KYAT3	7	1	-2.59474191	-1.564698976
675	RBMXL1	12	1	-2.068790286	1.536249954
676	GBP3	13	1	0.895031006	-2.313961071
677	GBP1	4	1	0.261473806	0.973792511
678	GBP2	6	1	2.091888101	-0.961039585
679	GBP4	11	1	-1.545041888	2.363449532
680	GBP5	12	1	-2.601149409	0.992498952
681	GBP6	46	5	6.104426772	1.947720486
682	LRRC8B	7	1	-0.445899158	-3.322672647
683	LRRC8C	12	1	-2.256640046	1.628620345
684	LRRC8D	5	1	2.069195182	0.392943579
685	ZNF326	4	1	0.202218265	0.297964055
686	ZNF644	8	1	-0.652735083	1.385899621
687	CDC7	7	1	-1.209100991	-2.633985799
688	TGFBR3	7	1	-1.825753062	-2.001792234
689	EPHX4	28	1	-5.781611054	-0.659088296
690	BTBD8	9	1	-5.803951352	1.542522389
691	GLMN	8	1	-1.965521782	0.524226207
692	RPAP2	17	1	-0.462313331	3.158611256
693	GFI1	20	1	0.528216154	-3.021607679
694	EVI5	7	1	-1.175033181	-1.928093356
695	RPL5	25	1	-0.718138843	-3.697897714
696	MTF2	27	1	-4.624008744	2.634618002
697	TMED5	4	1	-0.045914411	0.146559912
698	CCDC18	3	1	0.356797666	-1.71911053
699	DR1	11	1	-0.671212196	1.801226574
700	FNBP1L	8	1	-0.777816623	0.984057623
701	BCAR3	2	1	0.709113152	1.098488289
702	DNTTIP2	4	1	0.370931358	0.615097839
703	GCLM	5	1	2.453118951	0.084491331
704	ABCA4	44	9	-3.630783885	-12.35947565
705	ARHGAP29	28	1	-5.884087174	-0.729285222
706	ABCD3	27	1	-4.664777844	2.668469626
707	F3	3	1	-0.146766528	-0.704855752
708	SLC44A3	6	1	2.326774985	-0.480576601
709	CNN3	5	1	1.674313695	0.274171728
710	ALG14	26	1	-2.515283673	2.899491745
711	RWDD3	42	7	4.319042117	3.94894262
712	PTBP2	16	1	-3.284503549	1.79878946
713	DPYD	4	1	0.462665708	0.747345168
714	SNX7	2	1	0.878292472	1.457292038
715	PLPPR4	13	1	0.485191197	-2.302579444
716	PALMD	3	1	-0.850447624	-0.786286247
717	FRRS1	41	6	0.245054931	-6.49415068
718	AGL	18	1	-3.429105132	0.739706236
719	SLC35A3	4	1	-0.376223645	0.076425809
720	AC118553.2	13	1	1.505109341	-2.168601793
721	MFSD14A	47	10	-5.675496667	-2.121627015
722	SASS6	23	1	4.131866843	-4.847761196
723	TRMT13	2	1	0.145495147	2.182376582
724	LRRC39	7	1	-1.663413971	-2.605880779
725	DBT	25	1	-1.086375087	-4.121085447
726	RTCA	4	1	0.116341055	0.883757669
727	CDC14A	27	1	-4.857875436	2.715633351
728	VCAM1	6	1	2.170519979	-1.516077798
729	EXTL2	50	1	-3.669523805	3.913721043
730	SLC30A7	11	1	-1.555497139	2.388632971
731	DPH5	17	1	-0.564734548	2.454173047
732	S1PR1	11	1	-1.616958945	2.456810433
733	COL11A1	12	1	-2.444112866	1.196376163
734	RNPC3	27	1	-4.831287473	2.707598406
735	AMY2B	41	6	0.234404118	-6.497277301
736	AMY2A	51	13	6.793167026	8.442922074
737	PRMT6	26	1	-2.687343209	3.025620181
738	VAV3	17	1	-1.317249565	3.341793972
739	SLC25A24	8	1	-1.165100782	0.044580299
740	FAM102B	3	1	0.228948087	-1.537852448
741	HENMT1	3	1	-0.080032318	-2.163875502
742	PRPF38B	4	1	-0.252327285	0.3994654
743	STXBP3	28	1	-5.385253995	-0.391623956
744	AKNAD1	20	1	1.353356034	-3.576518577
745	GPSM2	9	1	-5.225244134	1.212823349
746	CLCC1	3	1	-0.541613995	-0.20535202
747	WDR47	38	1	-3.846117108	1.362564403
748	TAF13	9	1	-4.601150601	1.068464118
749	TMEM167B	4	1	0.065576167	1.043210942
750	KIAA1324	38	1	-3.812306016	1.176819164
751	SARS1	9	1	-5.869606107	0.757018763
752	CELSR2	24	1	4.077984244	5.00004955
753	PSRC1	3	1	-0.208085849	-1.325251263
754	MYBPHL	24	1	2.674331815	4.407458741
755	SORT1	15	1	-3.858591168	-0.848486882
756	PSMA5	1	1	2.189781339	1.574436623
757	ATXN7L2	34	1	-2.166280477	-4.052576822
758	CYB561D1	23	1	3.203870208	-4.121426385
759	GNAI3	4	1	0.333677382	0.715570527
760	AMPD2	2	1	0.750758917	1.912286002
761	GSTM4	2	1	0.9448829	2.181471783
762	GSTM5	30	1	4.308167846	3.348928648
763	GSTM3	1	1	1.940878541	2.150068003
764	EPS8L3	2	1	0.651155502	4.173102814
765	CSF1	6	1	1.993478686	-0.826368612
766	AHCYL1	4	1	-0.062269329	0.331406552
767	STRIP1	16	1	-3.377886622	1.74047752
768	SLC6A17	6	1	4.088800819	-2.074784916
769	KCNC4	7	1	-1.109580367	-2.405346435
770	RBM15	9	1	-5.336165994	1.238095719
771	SLC16A4	28	1	-5.728072732	-0.588750106
772	LAMTOR5	1	1	2.162084014	2.185495573
773	KCNA3	25	1	-0.729262232	-6.375886482
774	CD53	50	1	-3.775448411	3.993638474
775	LRIF1	21	1	3.934548766	0.091592926
776	DRAM2	28	1	-5.705371468	-0.599783701
777	CEPT1	15	1	-4.341157048	-1.247032744
778	DENND2D	14	1	-2.399218648	-0.783063215
779	CHI3L2	6	1	2.726977737	-1.368012112
780	OVGP1	36	3	-1.688803523	4.320643383
781	WDR77	38	1	-3.656957715	1.339826065
782	ATP5PB	22	1	2.290168912	-5.585682911
783	C1orf162	17	1	-0.713024139	3.577875096
784	TMIGD3	52	1	0.296417744	-4.579305214
785	ADORA3	41	6	0.179605515	-6.678980869
786	RAP1A	8	1	-2.056451052	0.326469439
787	DDX20	8	1	-2.024673431	0.531270403
788	KCND3	20	1	1.464082272	-3.840106767
789	CTTNBP2NL	14	1	-2.404021113	-0.774234396
790	WNT2B	7	1	-1.82842633	-2.344328922
791	ST7L	3	1	-0.83937326	-1.593329829
792	CAPZA1	2	1	0.504626305	1.437004167
793	MOV10	30	1	4.146209151	2.572735268
794	RHOC	7	1	-0.422550595	-2.487634462
795	PPM1J	20	1	0.757937104	-3.707792562
796	SLC16A1	5	1	0.637325079	-0.319200492
797	LRIG2	7	1	-0.391070052	-3.391219181
798	MAGI3	3	1	0.434067399	-0.845024806
799	PHTF1	9	1	-4.981170743	1.605562765
800	RSBN1	9	1	-5.07808265	1.228904563
801	PTPN22	12	1	-2.582855313	0.774475056
802	BCL2L15	9	1	-5.786468594	1.095448214
803	AP4B1	7	1	-2.39150986	-1.906764668
804	DCLRE1B	13	1	0.895506651	-1.977468413
805	HIPK1	3	1	0.077999354	-0.118012038
806	OLFML3	6	1	2.17487684	-1.166494232
807	SYT6	1	1	3.453138024	2.334550578
808	TRIM33	4	1	-0.448583595	0.113367814
809	BCAS2	2	1	0.465609581	1.910385806
810	DENND2C	7	1	-0.816453516	-2.785007995
811	NRAS	13	1	0.794284613	-1.676478189
812	CSDE1	4	1	-0.101053356	0.341710288
813	SIKE1	11	1	-1.163526028	2.249596316
814	TSPAN2	23	1	4.275984676	-5.31865887
815	NGF	31	2	-0.479617446	-8.835769218
816	VANGL1	2	1	1.177070768	0.913421589
817	SLC22A15	11	1	-1.640230267	2.501181799
818	MAB21L3	3	1	1.296970994	-0.774228108
819	ATP1A1	3	1	0.120009066	-1.192518037
820	CD58	6	1	2.225994975	-0.787531179
821	IGSF3	28	1	-5.829772561	-0.653745544
822	CD2	17	1	-0.607103913	3.678185421
823	PTGFRN	23	1	3.244286925	-5.508390945
824	CD101	57	17	-10.99323854	0.253733057
825	TTF2	37	1	-0.154765128	2.951852757
826	TRIM45	25	1	-0.955158143	-4.824965995
827	VTCN1	2	1	0.591441364	3.347768742
828	MAN1A2	5	1	0.806247742	0.188977498
829	GDAP2	26	1	-2.522925227	2.822669226
830	WDR3	2	1	0.825184376	3.078979689
831	TBX15	52	1	0.399975867	-4.26610927
832	WARS2	2	1	0.641529352	2.744576651
833	ZNF697	12	1	-2.139980286	1.660268265
834	PHGDH	13	1	0.697391541	-2.537681621
835	HMGCS2	9	1	-5.88179931	1.549766499
836	REG4	19	1	-3.019908994	-1.588831943
837	NOTCH2	4	1	0.160770566	0.178274381
838	SEC22B	2	1	0.7489132	1.110401946
839	NBPF26	17	1	-0.662814497	3.577958065
840	FCGR1B	39	4	-0.59135875	5.181399781
841	FAM72B	35	1	1.592797429	5.383130509
842	SRGAP2C	8	1	-1.59365043	-0.037606877
843	FAM72C	28	1	-5.751704781	-0.612783772
844	NBPF15	3	1	-0.038398325	-1.346869272
845	SRGAP2B	29	1	-1.562692135	-1.05511896
846	FAM72D	32	1	4.713181407	-3.255017799
847	NBPF20	3	1	-0.257001198	-1.505343479
848	GPR89A	14	1	-2.845709174	-0.451634925
849	PDZK1	43	8	6.566489131	-0.559417766
850	CD160	54	1	-1.925258487	-5.265243572
851	RNF115	5	1	1.335943372	0.487146574
852	POLR3C	9	1	-4.408755868	0.954477626
853	NUDT17	11	1	-1.531600564	2.426428038
854	PIAS3	2	1	0.591132195	2.910760361
855	ANKRD35	29	1	-2.028226345	-1.513607782
856	ITGA10	6	1	1.984274776	-0.96653102
857	PEX11B	26	1	-2.353461354	2.809934098
858	RBM8A	2	1	1.337771089	1.712717015
859	LIX1L	2	1	1.177579195	1.262932021
860	ANKRD34A	13	1	0.357532115	-2.465576452
861	POLR3GL	1	1	1.863610179	1.34820028
862	TXNIP	7	1	-1.169713526	-1.896977466
863	NBPF10	58	18	-2.298686116	5.005024392
864	NBPF12	17	1	-0.969592779	2.720446068
865	PRKAB2	13	1	0.71289149	-2.014416259
866	FMO5	7	1	-1.293286829	-2.946589511
867	CHD1L	18	1	-3.256751626	0.765763599
868	BCL9	12	1	-2.182203501	1.615402776
869	ACP6	33	1	3.070888431	-6.589345497
870	GJA5	31	2	-0.553527667	-9.086226982
871	GPR89B	17	1	-0.844133674	2.691491085
872	NBPF11	12	1	-2.158989995	1.615494806
873	PPIAL4G	40	5	5.550642402	2.357759673
874	NBPF14	8	1	-0.575193836	0.770786601
875	PDE4DIP	13	1	0.575241239	-1.935163659
876	NBPF9	3	1	-0.458396486	-0.659933162
877	NBPF19	12	1	-2.270235269	1.675224143
878	FCGR1A	12	1	-2.041047066	1.626779038
879	H2AC19	22	1	2.216651828	-5.550845188
880	H2BC21	23	1	4.636374862	-5.4464827
881	BOLA1	39	4	-0.461072221	5.006146866
882	SV2A	6	1	2.713064105	-1.845983666
883	SF3B4	4	1	0.159276695	1.09918471
884	MTMR11	9	1	-5.726645558	1.22042926
885	OTUD7B	8	1	-1.204821794	0.048306841
886	VPS45	16	1	-3.043814271	1.907903391
887	PLEKHO1	15	1	-4.345537274	-1.821280998
888	ANP32E	4	1	-0.096765502	0.849303204
889	CA14	25	1	-0.894482582	-5.555268329
890	APH1A	2	1	1.476743967	1.899311501
891	C1orf54	12	1	-2.385182708	1.598180252
892	CIART	23	1	3.86820832	-5.27951197
893	MRPS21	22	1	1.804382712	-5.387960952
894	PRPF3	36	3	-1.5741764	4.055881936
895	RPRD2	14	1	-2.369063466	-0.788580012
896	TARS2	9	1	-4.694411843	1.517488796
897	ECM1	7	1	-2.8186284	-1.491700095
898	ADAMTSL4	20	1	0.90175286	-2.778980774
899	MCL1	4	1	-0.060923218	-0.1744232
900	ENSA	1	1	1.715961606	1.858252961
901	GOLPH3L	9	1	-4.161331504	1.843046862
902	CTSS	15	1	-4.028580277	-0.517077026
903	CTSK	23	1	4.26012984	-5.056886715
904	ARNT	8	1	-1.554269522	0.504921037
905	SETDB1	22	1	1.457724483	-5.2418199
906	CERS2	11	1	-0.141825168	1.702133137
907	ANXA9	10	1	4.332233817	0.820136267
908	MINDY1	38	1	-3.965714782	1.258676964
909	PRUNE1	9	1	-5.200673669	1.277888853
910	BNIPL	5	1	3.055988462	-0.090642538
911	C1orf56	13	1	1.028649242	-2.363438409
912	CDC42SE1	9	1	-4.933857053	0.739698726
913	MLLT11	7	1	-1.160488932	-1.993235868
914	GABPB2	39	4	-0.431922346	5.003441769
915	SEMA6C	7	1	-0.398513596	-3.376988214
916	TNFAIP8L2	8	1	-1.728575795	-0.073991638
917	SCNM1	16	1	-3.381875365	1.901325184
918	LYSMD1	47	10	-5.445716946	-2.158365053
919	VPS72	2	1	1.304424317	2.241887051
920	PIP5K1A	11	1	-1.059251218	1.680673796
921	PSMD4	1	1	1.899415881	2.284879404
922	ZNF687	2	1	-0.260545849	4.05909105
923	PI4KB	27	1	-4.59282264	2.673552948
924	RFX5	45	1	-2.6254476	4.254884201
925	SELENBP1	38	1	-3.879319518	1.241134602
926	PSMB4	1	1	2.590067298	2.043938834
927	POGZ	4	1	0.271762163	-0.140932393
928	CGN	15	1	-4.158789723	-0.417453621
929	TUFT1	9	1	-5.250006764	1.362663704
930	SNX27	45	1	-3.098110049	4.666443783
931	RIIAD1	10	1	2.879244001	1.072448808
932	MRPL9	1	1	1.781765372	1.783792931
933	OAZ3	13	1	0.640610845	-2.18675701
934	TDRKH	21	1	4.180105121	0.307059544
935	RORC	19	1	-2.884542554	-2.261919659
936	C2CD4D	7	1	-1.036278158	-2.37026934
937	THEM4	11	1	-2.146173923	2.422799546
938	S100A10	7	1	-0.574695393	-2.596027177
939	S100A11	7	1	-0.390124357	-2.558194917
940	TCHH	19	1	-3.002534478	-1.670211476
941	SPRR3	32	1	4.727718265	-3.229901117
942	SPRR1B	10	1	4.552670867	1.265979725
943	SPRR2D	15	1	-4.343319028	-1.851845306
944	SPRR2A	32	1	4.839466006	-3.182459396
945	S100A9	31	2	-0.361086439	-8.569165748
946	S100A12	19	1	-2.838713019	-3.427111667
947	S100A8	31	2	-0.360645273	-8.559505027
948	S100A6	7	1	-0.535166769	-2.54682998
949	S100A5	7	1	-1.453757375	-2.100746792
950	S100A4	7	1	-0.68697676	-2.603170913
951	S100A3	30	1	3.834071548	2.453674036
952	S100A2	33	1	3.145641238	-6.200931591
953	S100A16	7	1	-0.505919307	-2.296788496
954	S100A14	15	1	-4.31898722	-0.311689444
955	S100A13	7	1	-0.389093245	-2.198697132
956	CHTOP	4	1	0.305160315	0.130100358
957	SNAPIN	1	1	2.213462979	1.462982017
958	ILF2	2	1	1.408389122	1.454457361
959	INTS3	27	1	-4.826606839	2.775892216
960	SLC27A3	14	1	-2.376488536	-0.755206239
961	GATAD2B	8	1	-0.865916222	1.26098283
962	DENND4B	9	1	-4.660397618	0.712428051
963	CRTC2	11	1	-0.772343396	1.550796706
964	SLC39A1	4	1	0.401339442	0.654705066
965	CREB3L4	15	1	-4.135368197	-1.149475914
966	JTB	1	1	2.139533431	1.481803376
967	RAB13	1	1	2.375983865	1.195842463
968	RPS27	25	1	-0.788320302	-3.659476083
969	NUP210L	13	1	0.652147503	-2.262054366
970	TPM3	1	1	1.991567285	3.166652638
971	C1orf43	11	1	-0.054933637	1.809241253
972	UBAP2L	4	1	0.32278517	0.787129003
973	HAX1	1	1	2.026698501	1.206664998
974	ATP8B2	17	1	-1.325709968	3.354942042
975	IL6R	8	1	-1.079434841	0.701513189
976	SHE	31	2	-0.553071677	-9.08196215
977	UBE2Q1	4	1	-0.02963966	-0.266123929
978	ADAR	4	1	-0.056643396	-0.163602841
979	KCNN3	10	1	3.740870387	0.671533603
980	PMVK	14	1	-2.164397805	-0.371007141
981	PBXIP1	8	1	-0.829845368	0.638626892
982	PYGO2	22	1	1.414106876	-5.421012443
983	SHC1	2	1	1.360547096	0.594966251
984	CKS1B	2	1	1.395331175	0.740539867
985	FLAD1	9	1	-4.837071031	0.962044436
986	ZBTB7B	8	1	-2.35289511	0.554431099
987	DCST2	10	1	3.951775462	0.857753474
988	ADAM15	2	1	0.963810713	1.808800417
989	EFNA4	33	1	3.125636251	-7.045730632
990	EFNA3	33	1	3.480158002	-6.178448242
991	EFNA1	3	1	1.258219511	-0.563296062
992	SLC50A1	12	1	-2.702082961	1.592439729
993	DPM3	2	1	1.031392009	3.055111605
994	KRTCAP2	5	1	2.119177968	0.436461109
995	TRIM46	7	1	-0.776380061	-2.187590283
996	MUC1	15	1	-4.431206315	-0.226026323
997	THBS3	6	1	2.153258712	-1.192870897
998	MTX1	1	1	1.591998608	2.055477816
999	GBA	5	1	0.862646134	0.298399824
1000	FAM189B	9	1	-4.911881059	1.345982629
1001	SCAMP3	11	1	-1.221067219	2.213309246
1002	CLK2	3	1	0.761719257	-0.495904487
1003	HCN3	30	1	4.434868247	2.617196042
1004	FDPS	1	1	2.290752084	1.531073648
1005	RUSC1	9	1	-5.441852181	1.200080949
1006	ASH1L	4	1	-0.579125269	0.320017833
1007	MSTO1	26	1	-2.522051661	2.896290022
1008	YY1AP1	11	1	-1.048279493	1.733994681
1009	DAP3	1	1	2.48493138	1.832618195
1010	GON4L	3	1	-0.602141886	-0.118707937
1011	SYT11	7	1	-1.643463939	-3.258468908
1012	RIT1	8	1	-1.70778939	0.806060749
1013	KHDC4	11	1	-1.37766537	1.915905672
1014	ARHGEF2	4	1	-0.554964333	0.08711322
1015	SSR2	5	1	1.68730417	0.332735974
1016	UBQLN4	5	1	1.210556538	0.086294818
1017	LAMTOR2	1	1	2.309048326	1.195628959
1018	RAB25	9	1	-5.78899297	0.656041521
1019	MEX3A	47	10	-5.667138665	-2.117610019
1020	LMNA	5	1	1.247752459	-0.307901933
1021	SEMA4A	22	1	1.484299571	-5.549569171
1022	SLC25A44	4	1	0.036241532	0.098811972
1023	PMF1-BGLAP	57	17	-10.99279794	0.253832716
1024	PMF1	1	1	2.281303794	1.464115578
1025	BGLAP	6	1	2.17167464	-1.135585946
1026	PAQR6	30	1	4.23551789	3.203357417
1027	SMG5	9	1	-5.688572972	1.361398894
1028	TMEM79	19	1	-3.258974402	-2.663588565
1029	GLMP	2	1	0.384614796	2.577437836
1030	CCT3	1	1	2.090676219	1.686783749
1031	TSACC	31	2	-0.489828213	-8.816960853
1032	C1orf61	24	1	2.585091741	4.515469033
1033	MEF2D	12	1	-1.658507316	1.233811695
1034	IQGAP3	21	1	4.016335876	-0.326364045
1035	NAXE	1	1	2.440008552	1.153649169
1036	GPATCH4	4	1	0.219847114	1.218367177
1037	BCAN	22	1	1.397840769	-5.482438606
1038	NES	3	1	0.075383247	-1.728016299
1039	CRABP2	7	1	-1.339933126	-2.342895549
1040	ISG20L2	2	1	0.700695307	2.773667294
1041	RRNAD1	39	4	-0.366542858	4.892941433
1042	MRPL24	1	1	2.131519229	1.91904946
1043	HDGF	1	1	1.681450517	2.356254298
1044	PRCC	4	1	0.055803419	1.638691503
1045	SH2D2A	10	1	3.671156318	0.855282027
1046	NTRK1	6	1	2.225279958	-1.951998395
1047	INSRR	49	12	-5.280816167	-5.152169746
1048	PEAR1	2	1	0.333876998	4.318334538
1049	ARHGEF11	27	1	-4.871845811	2.741482216
1050	ETV3	9	1	-4.939966767	0.924049336
1051	FCRL5	6	1	4.050220878	-1.448194188
1052	KIRREL1	20	1	0.564024181	-3.274612468
1053	CD1D	6	1	3.613021762	-1.19054411
1054	CD1A	30	1	4.515578658	2.775239664
1055	SPTA1	6	1	2.924058349	-0.578459781
1056	MNDA	27	1	-4.86540231	2.825371701
1057	PYHIN1	47	10	-5.130602448	-2.125604671
1058	IFI16	5	1	1.220044763	-0.208752517
1059	AIM2	6	1	1.985589416	-0.218891372
1060	ACKR1	6	1	1.924683721	-0.997276646
1061	FCER1A	49	12	-5.948490708	-7.868544143
1062	DUSP23	5	1	2.300063283	0.614972252
1063	FCRL6	21	1	5.276888282	-0.336949766
1064	SLAMF8	20	1	0.631154151	-2.925765794
1065	VSIG8	19	1	-3.683838218	-1.867036503
1066	CFAP45	39	4	-0.526003583	5.135135609
1067	TAGLN2	7	1	-0.498548015	-2.184065741
1068	IGSF9	3	1	0.207336814	-2.12355904
1069	SLAMF9	33	1	3.184142739	-7.244046253
1070	PIGM	5	1	1.216569454	0.140347678
1071	IGSF8	4	1	0.415998728	-0.006424647
1072	ATP1A4	6	1	4.354810626	-1.682050747
1073	PEA15	1	1	2.216969401	2.870973069
1074	DCAF8	4	1	0.516470701	1.690410572
1075	PEX19	5	1	1.543067605	0.391264278
1076	COPA	8	1	-0.445747516	0.512064713
1077	NCSTN	16	1	-3.340780824	1.907369572
1078	NHLH1	21	1	5.372713477	-0.378709745
1079	SLAMF6	42	7	6.688818843	4.386493641
1080	CD84	2	1	0.659425528	4.026320893
1081	SLAMF1	32	1	4.805332095	-3.152886194
1082	CD48	16	1	-3.641839831	2.992544371
1083	SLAMF7	7	1	-1.69457516	-3.284699482
1084	LY9	28	1	-5.811716168	-0.68776716
1085	ITLN1	53	14	10.27932444	-4.075495761
1086	F11R	15	1	-4.295196622	-0.241651916
1087	TSTD1	22	1	1.882605226	-5.162920993
1088	USF1	4	1	-0.059435575	-0.198923167
1089	ARHGAP30	50	1	-3.798060267	4.080548722
1090	NECTIN4	9	1	-5.590110391	0.980899292
1091	KLHDC9	56	16	-1.987569421	3.368548829
1092	PFDN2	5	1	1.972607762	0.600248414
1093	NIT1	1	1	2.457478435	0.969546634
1094	DEDD	11	1	-1.643215268	1.757209975
1095	UFC1	1	1	2.06042114	1.485807616
1096	USP21	35	1	0.757727534	4.550572831
1097	PPOX	2	1	1.502252252	1.185471493
1098	B4GALT3	20	1	0.673229606	-3.335896534
1099	ADAMTS4	31	2	-0.541344135	-9.028070015
1100	NDUFS2	2	1	1.716818006	1.210129339
1101	FCER1G	19	1	-3.723263114	-1.418157977
1102	TOMM40L	32	1	4.500996978	-3.021276039
1103	NR1I3	6	1	2.590109021	-0.787122202
1104	PCP4L1	43	8	6.847548873	-0.731915277
1105	SDHC	2	1	1.357674749	1.661962229
1106	CFAP126	10	1	3.295842082	0.603168625
1107	FCGR2A	19	1	-3.755730479	-1.396269959
1108	HSPA6	21	1	3.831548125	0.345345336
1109	FCGR3A	19	1	-3.73527345	-1.448573869
1110	FCGR3B	12	1	-2.822776883	2.18702479
1111	FCGR2B	18	1	-3.501656621	0.63727333
1112	FCRLA	20	1	1.532247216	-3.789486688
1113	FCRLB	6	1	2.115075976	-1.731002849
1114	DUSP12	11	1	-0.340442405	1.708575922
1115	ATF6	8	1	-0.507316395	0.550622124
1116	OLFML2B	19	1	-3.765136807	-1.500997227
1117	NOS1AP	7	1	-2.708591311	-1.560823482
1118	C1orf226	45	1	-3.087938874	4.693703133
1119	SH2D1B	54	1	-1.896571725	-5.244035762
1120	UHMK1	11	1	-1.048091858	1.306755263
1121	UAP1	2	1	1.658678681	1.377719361
1122	DDR2	20	1	0.422380299	-3.172599357
1123	HSD17B7	22	1	1.511637241	-5.125432533
1124	CCDC190	29	1	-1.647341459	-0.712159467
1125	RGS4	7	1	-0.893945306	-2.207166475
1126	RGS5	28	1	-5.748521893	-0.628105354
1127	NUF2	48	11	-4.147154181	-2.7716618
1128	PBX1	9	1	-5.04966697	1.290159542
1129	MGST3	1	1	1.847663552	0.97344752
1130	ALDH9A1	2	1	0.570053608	1.391719419
1131	TMCO1	5	1	1.051131994	0.635104138
1132	UCK2	1	1	2.480804355	2.027107674
1133	FAM78B	6	1	2.969772966	-0.715568316
1134	POGK	9	1	-5.428218453	1.210595209
1135	TADA1	13	1	1.490602643	-2.090761584
1136	ILDR2	49	12	-5.100587457	-4.989288372
1137	GPA33	44	9	-3.781031697	-12.52111391
1138	DUSP27	14	1	-3.343182176	-0.991369289
1139	POU2F1	3	1	-0.86036846	-0.913567763
1140	CD247	32	1	4.95913306	-3.093834442
1141	CREG1	6	1	2.012341888	-0.986493808
1142	RCSD1	7	1	-1.181358903	-2.936993402
1143	MPZL1	5	1	0.880966575	0.34110089
1144	MPC2	2	1	1.474806578	1.023359257
1145	DCAF6	17	1	-0.400281056	3.188082177
1146	GPR161	8	1	-1.720694154	-0.080555317
1147	TIPRL	2	1	1.677275331	1.325227934
1148	SFT2D2	9	1	-4.879693597	1.1355681
1149	TBX19	44	9	-3.614647715	-12.28590826
1150	XCL2	7	1	-1.139993279	-2.527249139
1151	XCL1	54	1	-1.918909281	-5.274162334
1152	DPT	6	1	2.302632482	-0.774076056
1153	ATP1B1	6	1	1.802155645	-0.528892842
1154	NME7	2	1	1.089217932	1.938842017
1155	BLZF1	9	1	-5.08385238	0.633539039
1156	CCDC181	21	1	4.106431872	0.004323709
1157	SLC19A2	28	1	-5.566991895	-0.651120227
1158	F5	52	1	0.373661012	-4.173947137
1159	SELP	7	1	-1.018335193	-2.264326495
1160	C1orf112	7	1	-2.650483697	-1.556701702
1161	SELL	11	1	-1.677745669	2.419877488
1162	METTL18	23	1	3.194536359	-3.988238138
1163	SCYL3	35	1	1.514084012	4.104786354
1164	KIFAP3	5	1	1.149350674	0.385960895
1165	GORAB	2	1	0.769700677	3.117332894
1166	PRRX1	54	1	-1.885725825	-5.326301139
1167	FMO3	7	1	-2.033017486	-2.884444755
1168	FMO2	34	1	-2.904485076	-4.383887809
1169	FMO1	46	5	6.115147502	1.948899466
1170	FMO4	7	1	-1.38859114	-2.98390345
1171	PRRC2C	4	1	-0.302942983	0.121207434
1172	MYOCOS	41	6	0.189243824	-6.763176483
1173	VAMP4	13	1	0.797287256	-1.995476407
1174	EEF1AKNMT	44	9	-3.851693957	-12.59270529
1175	DNM3	34	1	-2.164284914	-4.045648855
1176	PIGC	27	1	-4.615357964	2.693543154
1177	SUCO	4	1	0.040286423	-0.010765177
1178	FASLG	7	1	-2.031438797	-2.864426893
1179	TNFSF4	13	1	2.194824845	-3.413954776
1180	PRDX6	1	1	2.373282582	1.454459745
1181	ANKRD45	2	1	1.341937215	2.950190503
1182	KLHL20	58	18	-2.097504943	4.906839806
1183	CENPL	15	1	-4.338179677	-1.168578189
1184	DARS2	17	1	-1.145058244	3.160277802
1185	ZBTB37	11	1	-1.702378481	2.390284974
1186	RC3H1	9	1	-4.941788762	1.208054978
1187	RABGAP1L	27	1	-4.671225636	2.771331269
1188	GPR52	24	1	2.957707793	5.24359079
1189	CACYBP	2	1	1.278348953	1.574263054
1190	MRPS14	1	1	2.075404794	1.274333912
1191	KIAA0040	37	1	0.014191241	3.203630406
1192	TNR	27	1	-4.868345826	2.720194775
1193	COP1	33	1	3.255079181	-7.412421745
1194	PAPPA2	2	1	0.75307122	1.002331454
1195	SEC16B	20	1	0.23701349	-3.360454839
1196	RASAL2	4	1	-0.12177813	0.690183062
1197	CLEC20A	24	1	2.582750709	4.528579194
1198	RALGPS2	9	1	-5.437193005	1.120528776
1199	ANGPTL1	20	1	0.364697964	-3.064513248
1200	FAM20B	9	1	-5.295335381	1.239979226
1201	TOR3A	3	1	0.583237142	-1.6562473
1202	ABL2	4	1	-0.064455061	0.11308347
1203	SOAT1	4	1	0.034053088	0.772669751
1204	TOR1AIP2	4	1	-0.253854743	0.565057832
1205	TOR1AIP1	38	1	-3.902711718	1.625238973
1206	CEP350	8	1	-1.025184303	0.775751192
1207	QSOX1	3	1	0.215880544	-0.590077293
1208	ACBD6	2	1	1.014281065	1.270441491
1209	XPR1	12	1	-2.35199508	1.644656736
1210	STX6	5	1	0.860325486	-0.18874627
1211	MR1	9	1	-5.488991826	1.282022315
1212	IER5	14	1	-1.912887781	-0.92207877
1213	GLUL	6	1	2.946434409	-1.070690971
1214	RNASEL	29	1	-1.494804948	-1.048620206
1215	RGS16	7	1	-2.691573232	-1.598731917
1216	NPL	15	1	-4.171199649	-0.161017012
1217	DHX9	8	1	-0.505632057	1.288853842
1218	LAMC1	4	1	0.318232925	0.271785158
1219	LAMC2	13	1	0.890535624	-2.064201873
1220	NMNAT2	37	1	0.013461948	3.212897974
1221	SMG7	27	1	-4.620077699	2.705379445
1222	NCF2	17	1	-0.667718171	3.597590167
1223	ARPC5	1	1	2.611782462	1.792960364
1224	RGL1	12	1	-2.51860246	2.283829409
1225	COLGALT2	10	1	4.155338676	0.966400582
1226	TSEN15	10	1	4.013178737	1.068444091
1227	C1orf21	22	1	1.464551718	-5.239475769
1228	EDEM3	28	1	-5.433954327	-0.223070596
1229	RNF2	2	1	0.704702646	2.924209553
1230	TRMT1L	36	3	-1.619012206	4.221254307
1231	SWT1	20	1	1.088900478	-3.621948999
1232	IVNS1ABP	4	1	-0.369051269	0.856893379
1233	HMCN1	30	1	4.160095603	3.113711554
1234	TPR	4	1	0.312248976	0.479467946
1235	ODR4	22	1	2.230821998	-5.555601638
1236	PDC	49	12	-4.514065831	-6.445655387
1237	PTGS2	6	1	2.275827081	-0.801900428
1238	PLA2G4A	7	1	-2.285719006	-1.858296317
1239	RGS18	49	12	-5.281980603	-5.153059524
1240	RGS1	15	1	-4.115408748	0.136089313
1241	RGS2	6	1	3.212409646	-1.054929656
1242	UCHL5	2	1	1.202818901	0.778665501
1243	RO60	22	1	1.671523482	-5.766771835
1244	GLRX2	1	1	2.003128917	1.532007891
1245	CDC73	27	1	-4.602925866	2.736118037
1246	B3GALT2	19	1	-2.78391537	-2.526049179
1247	CFH	6	1	2.042543323	-0.825152081
1248	CFHR1	42	7	4.166694076	4.034951645
1249	ASPM	11	1	-1.631337254	2.374244887
1250	ZBTB41	17	1	-0.620443135	2.433295924
1251	DENND1B	38	1	-3.829207747	1.282736021
1252	C1orf53	5	1	2.647265823	0.526020247
1253	NEK7	12	1	-2.245529621	0.841441351
1254	PTPRC	14	1	-3.561323731	-0.297971253
1255	NR5A2	7	1	-0.877356439	-2.864200157
1256	ZNF281	3	1	0.18608603	-0.206261989
1257	KIF14	20	1	0.441462428	-2.947464269
1258	DDX59	5	1	2.313053996	0.72779389
1259	CAMSAP2	4	1	-0.389923501	0.281489748
1260	INAVA	15	1	-4.281609862	-0.338809621
1261	KIF21B	13	1	0.568991215	-2.166548294
1262	TMEM9	2	1	1.769513757	0.772635061
1263	IGFN1	21	1	4.448550136	0.102889019
1264	PKP1	33	1	3.535145909	-6.050717872
1265	LAD1	9	1	-4.764811604	0.786100346
1266	TNNI1	51	13	5.161382587	9.940542656
1267	PHLDA3	2	1	1.111590178	1.189898926
1268	CSRP1	1	1	1.521295936	2.278325993
1269	NAV1	16	1	-2.938723891	1.957753617
1270	IPO9	5	1	0.560192854	0.414132613
1271	SHISA4	2	1	1.438720138	1.894659001
1272	LMOD1	31	2	-0.511858537	-8.533395332
1273	TIMM17A	2	1	1.081957013	1.754489142
1274	RNPEP	16	1	-3.637710421	1.778687912
1275	ELF3	15	1	-4.276018231	-0.310189105
1276	GPR37L1	34	1	-2.362790912	-4.610407394
1277	ARL8A	17	1	-1.285359948	3.027725417
1278	PTPN7	7	1	-1.384320348	-3.094036382
1279	LGR6	44	9	-3.713251202	-12.44370798
1280	UBE2T	2	1	0.432397635	1.840284068
1281	PPP1R12B	8	1	-1.772165745	-0.109554779
1282	KDM5B	4	1	-0.034089088	0.408778328
1283	RABIF	48	11	-4.124778121	-2.741763395
1284	KLHL12	28	1	-5.866812318	-0.722353887
1285	ADIPOR1	1	1	1.45697263	1.709412533
1286	CYB5R1	1	1	2.340576322	0.825215179
1287	TMEM183A	1	1	1.722323091	2.098246056
1288	PPFIA4	3	1	1.291487367	-1.02221666
1289	ADORA1	21	1	3.531942041	0.265188176
1290	CHI3L1	6	1	2.066866548	-1.646827382
1291	BTG2	19	1	-3.846297353	-1.387563509
1292	FMOD	7	1	-1.897231906	-2.0805556
1293	PRELP	3	1	0.315141887	-1.898060483
1294	ATP2B4	3	1	0.424094648	-0.536121186
1295	LAX1	32	1	4.765656383	-3.246843618
1296	ZC3H11A	9	1	-5.575701802	1.432613093
1297	ZBED6	21	1	5.307539851	-0.309875426
1298	SNRPE	1	1	2.145373971	2.085098463
1299	SOX13	13	1	2.223407657	-3.387325328
1300	ETNK2	1	1	2.37553087	1.950491148
1301	REN	43	8	6.374732406	-0.493008029
1302	KISS1	10	1	4.572198779	0.927714306
1303	GOLT1A	18	1	-3.660718291	0.116800654
1304	PLEKHA6	6	1	2.489255578	-1.064321559
1305	PPP1R15B	9	1	-5.306556313	1.233094293
1306	PIK3C2B	45	1	-3.66958937	4.76980682
1307	MDM4	8	1	-0.987951784	1.03990646
1308	NFASC	39	4	-0.549476742	5.153216797
1309	CNTN2	24	1	2.961620957	5.251359898
1310	TMEM81	18	1	-3.410946219	0.716131526
1311	RBBP5	3	1	-0.5051824	-0.210308072
1312	DSTYK	3	1	0.077538342	-0.304673017
1313	TMCC2	6	1	1.872654588	-0.764630449
1314	NUAK2	35	1	1.44183007	4.15724321
1315	LEMD1	20	1	0.62530467	-3.04400925
1316	BLACAT1	9	1	-5.867343514	1.424145419
1317	CDK18	39	4	-0.561427935	5.071982342
1318	MFSD4A	12	1	-2.587658971	1.049130279
1319	ELK4	14	1	-2.140083044	-0.774769258
1320	SLC45A3	3	1	0.522096605	-1.630962413
1321	NUCKS1	4	1	0.006875039	0.560717064
1322	RAB29	5	1	2.638845355	0.388087589
1323	SLC41A1	23	1	4.042660625	-4.695844215
1324	SLC26A9	2	1	1.054290206	0.874221641
1325	RAB7B	8	1	-1.648869007	-0.009961706
1326	CTSE	22	1	2.547871024	-5.72748093
1327	FAM72A	18	1	-3.666793673	0.240913767
1328	SRGAP2	35	1	1.562714965	4.032249886
1329	IKBKE	47	10	-5.135796636	-2.116844576
1330	RASSF5	18	1	-3.459801524	0.701513785
1331	EIF2D	2	1	0.895966084	2.098962742
1332	DYRK3	4	1	0.41260019	0.517725307
1333	MAPKAPK2	11	1	-0.851164489	1.362574536
1334	IL10	38	1	-3.836741059	1.352066356
1335	IL24	10	1	4.100297362	1.238450009
1336	FCMR	19	1	-2.566933959	-2.779160541
1337	PIGR	44	9	-3.739496796	-12.47448687
1338	C1orf116	15	1	-4.147442668	-0.36828797
1339	PFKFB2	27	1	-4.718625634	2.656703907
1340	YOD1	8	1	-2.090888231	0.556794125
1341	C4BPB	9	1	-5.074763863	0.857953388
1342	C4BPA	45	1	-3.080675691	4.691895443
1343	CD55	15	1	-4.524905293	-0.080544171
1344	CR1	12	1	-2.83918032	1.212197024
1345	CD46	4	1	0.013182909	0.002456653
1346	CD34	18	1	-3.57748708	0.214942235
1347	PLXNA2	12	1	-2.620973914	1.003251034
1348	LAMB3	15	1	-4.486243813	-0.205979255
1349	G0S2	10	1	3.519695432	0.986219007
1350	HSD11B1	10	1	4.646770389	0.808385211
1351	TRAF3IP3	7	1	-1.640131324	-2.845951837
1352	C1orf74	1	1	2.730158002	2.28175636
1353	IRF6	9	1	-4.886501878	1.142524082
1354	UTP25	22	1	1.317072541	-5.594116252
1355	SYT14	1	1	3.218376548	2.231778819
1356	SERTAD4	3	1	-0.769505858	-0.998054367
1357	HHAT	24	1	3.35807863	4.809574086
1358	RCOR3	11	1	-1.463291138	2.335635144
1359	TRAF5	8	1	-0.535560279	0.940776903
1360	SLC30A1	3	1	4.40E-05	-0.647907984
1361	NEK2	8	1	-2.11615309	0.535222727
1362	LPGAT1	8	1	-0.872568577	0.870401102
1363	INTS7	17	1	-0.757980823	2.594228226
1364	DTL	3	1	0.059283824	-3.089153093
1365	PPP2R5A	2	1	0.647403628	2.239951331
1366	NENF	1	1	2.423667581	1.406854469
1367	ATF3	3	1	-0.20631957	-0.313197337
1368	FAM71A	52	1	0.391075403	-4.224126142
1369	BATF3	35	1	1.752069862	3.845691639
1370	NSL1	2	1	1.780987174	0.795886475
1371	TATDN3	10	1	2.843238504	1.475857216
1372	FLVCR1	20	1	1.367877633	-3.409685176
1373	VASH2	7	1	-0.601038574	-2.788029474
1374	ANGEL2	16	1	-3.473870128	1.861264903
1375	RPS6KC1	13	1	0.833373935	-1.89359979
1376	PROX1	14	1	-3.045898049	-0.453700465
1377	SMYD2	10	1	2.733914525	0.949111897
1378	PTPN14	4	1	-0.395248297	0.766425806
1379	CENPF	11	1	-1.752715557	2.372588355
1380	KCNK2	24	1	4.077762992	5.008485276
1381	KCTD3	11	1	-0.989973634	1.639024216
1382	GPATCH2	4	1	0.301092834	0.034012008
1383	SPATA17	12	1	-2.259322851	1.581969339
1384	RRP15	2	1	0.925633819	1.806466299
1385	TGFB2	3	1	-0.089521228	-0.603998703
1386	LYPLAL1	1	1	2.712068469	1.605795103
1387	ZC3H11B	50	1	-7.596877187	6.832310635
1388	EPRS1	23	1	3.245083959	-5.521070045
1389	BPNT1	17	1	-0.373501041	3.105144221
1390	IARS2	5	1	0.952024014	0.512619752
1391	RAB3GAP2	3	1	-0.044703662	-0.542852488
1392	C1orf115	10	1	4.538193137	0.910034138
1393	HLX	6	1	2.349706084	-0.476612252
1394	DUSP10	3	1	0.935863049	-0.665020418
1395	HHIPL2	31	2	-0.366933144	-8.417130035
1396	TAF1A	21	1	3.935597808	0.399043101
1397	MIA3	4	1	-0.028842627	0.285524804
1398	AIDA	4	1	-0.259607419	0.752237398
1399	BROX	39	4	-0.365661121	4.680255372
1400	FAM177B	19	1	-2.491936772	-3.388809961
1401	DISP1	5	1	0.657015712	-0.054393631
1402	TLR5	31	2	-0.296716291	-8.47493605
1403	SUSD4	23	1	3.556494624	-5.322310966
1404	CAPN8	9	1	-5.212141126	1.552394706
1405	CAPN2	1	1	1.783943088	2.370952326
1406	TP53BP2	9	1	-4.657250016	1.136462885
1407	FBXO28	11	1	-0.894980042	1.742837149
1408	DEGS1	3	1	1.283217938	-0.422217358
1409	NVL	12	1	-2.769972175	2.158827502
1410	CNIH4	2	1	1.18041578	1.239158708
1411	WDR26	9	1	-4.470397084	2.059417683
1412	CNIH3	1	1	2.634704501	1.358184058
1413	DNAH14	18	1	-2.620942204	0.13391729
1414	LBR	6	1	2.166545303	-2.003016037
1415	ENAH	3	1	-0.420883856	-0.77040298
1416	SRP9	1	1	1.584204466	1.751838643
1417	EPHX1	6	1	1.880234868	-1.145146829
1418	TMEM63A	14	1	-3.098075478	-1.136546832
1419	LEFTY1	32	1	5.228740127	-2.991094392
1420	PYCR2	1	1	2.252148063	1.547161657
1421	SDE2	26	1	-2.693790286	2.866994101
1422	H3-3A	9	1	-5.878901093	0.663961607
1423	ACBD3	4	1	-0.088089078	0.76059075
1424	LIN9	20	1	1.395825655	-3.739719194
1425	PARP1	4	1	0.188734622	1.301182467
1426	ITPKB	9	1	-5.746734231	0.945754486
1427	PSEN2	1	1	2.061651618	1.071051556
1428	COQ8A	29	1	-2.075212925	-1.476159376
1429	CDC42BPA	11	1	-1.146861165	1.656598646
1430	ZNF678	14	1	-3.153428643	-1.091413361
1431	SNAP47	18	1	-3.284628718	0.817356187
1432	JMJD4	14	1	-2.925648778	-0.364083399
1433	WNT9A	33	1	3.267261417	-7.430015129
1434	ARF1	2	1	1.09547034	1.69388147
1435	C1orf35	11	1	-1.413696854	2.194371182
1436	MRPL55	1	1	2.089749009	1.544688898
1437	GUK1	1	1	1.559795768	2.240696627
1438	GJC2	23	1	4.166944415	-4.920706791
1439	IBA57	9	1	-5.521509736	1.301518756
1440	OBSCN	9	1	-5.707822888	1.361717898
1441	TRIM11	18	1	-3.20672807	0.085024911
1442	H2AW	9	1	-5.680409043	1.096231777
1443	H2BU1	44	9	-3.836773246	-12.57978587
1444	RNF187	1	1	1.786842496	2.218472678
1445	RHOU	11	1	-1.140951722	1.70066424
1446	RAB4A	2	1	1.612915666	1.450990158
1447	CCSAP	3	1	0.091580302	-3.129613203
1448	NUP133	23	1	4.019835384	-4.714040321
1449	ABCB10	11	1	-1.576154797	2.417773682
1450	TAF5L	9	1	-4.686327069	1.117338377
1451	URB2	4	1	0.390783281	0.485848087
1452	GALNT2	5	1	0.97614053	-0.243958057
1453	PGBD5	47	10	-5.147129147	-2.120398801
1454	COG2	26	1	-2.836924165	3.767693955
1455	AGT	12	1	-2.440848201	1.757283169
1456	CAPN9	6	1	2.872904927	-2.36640529
1457	C1orf198	45	1	-2.751166671	4.321140725
1458	TTC13	9	1	-5.859542935	1.4878182
1459	ARV1	7	1	-0.387818433	-3.381091636
1460	FAM89A	7	1	-1.176349848	-2.07647137
1461	C1orf131	12	1	-2.131193369	1.66481157
1462	GNPAT	11	1	-1.53219971	2.167425829
1463	EXOC8	12	1	-2.16389057	1.613061506
1464	SPRTN	16	1	-3.712085574	3.1344163
1465	EGLN1	17	1	-0.60144785	2.37539931
1466	TSNAX	1	1	2.108013064	2.137613255
1467	TSNAX-DISC1	21	1	5.276241691	-0.342257862
1468	DISC1	20	1	1.310376436	-3.369154495
1469	SIPA1L2	26	1	-2.84507355	3.589644867
1470	MAP10	13	1	0.876804502	-2.153143567
1471	NTPCR	11	1	-0.216871276	1.617099482
1472	PCNX2	17	1	-0.72796598	2.671874958
1473	MAP3K21	32	1	4.541237266	-3.042639535
1474	KCNK1	7	1	-2.536775678	-1.658874553
1475	COA6	1	1	1.996386678	1.918451506
1476	TARBP1	17	1	-1.158272176	3.207704026
1477	IRF2BP2	4	1	-0.326233347	0.817264277
1478	TOMM20	2	1	1.424559862	1.267250377
1479	RBM34	15	1	-4.365612119	-1.312962931
1480	ARID4B	4	1	-0.186997547	0.28812899
1481	GGPS1	11	1	-1.146567433	2.056494433
1482	TBCE	10	1	3.162445933	1.282829958
1483	B3GALNT2	15	1	-4.200875609	-1.231045228
1484	GNG4	1	1	2.913706691	1.815709073
1485	LYST	8	1	-1.216042428	0.180213976
1486	NID1	29	1	-1.64401695	-0.778201353
1487	GPR137B	2	1	1.088256867	1.97431131
1488	ERO1B	38	1	-3.645689099	1.160360652
1489	EDARADD	28	1	-5.648914903	-0.563214999
1490	LGALS8	2	1	0.802116544	1.175958353
1491	HEATR1	4	1	-0.101374268	-0.093124774
1492	ACTN2	5	1	1.951010854	0.649175722
1493	MTR	4	1	0.306167395	-0.020304066
1494	CHRM3	25	1	-0.720166355	-4.885347408
1495	FMN2	20	1	1.363367231	-3.746317905
1496	GREM2	6	1	3.006827743	-1.122719925
1497	RGS7	3	1	-0.346346542	-1.367554229
1498	FH	1	1	3.196324021	3.217549282
1499	KMO	23	1	4.41590348	-5.262318176
1500	OPN3	8	1	-1.150974601	0.568379241
1501	CHML	8	1	-0.720768272	0.420295972
1502	EXO1	25	1	-0.728520124	-6.377302688
1503	CEP170	11	1	-1.045541494	1.557051736
1504	SDCCAG8	4	1	-0.193489864	1.494924504
1505	AKT3	11	1	-0.656457543	2.096248108
1506	ZBTB18	7	1	-0.385707299	-3.38953833
1507	ADSS2	44	9	-3.85703358	-12.60021452
1508	CATSPERE	19	1	-3.058567613	-1.689481777
1509	DESI2	8	1	-0.411440312	1.18985315
1510	COX20	5	1	0.548787446	0.289065081
1511	HNRNPU	4	1	-0.287897381	0.421502489
1512	EFCAB2	35	1	1.517778308	4.031447846
1513	KIF26B	16	1	-3.730472892	3.149044472
1514	SMYD3	1	1	2.318650634	1.566216785
1515	TFB2M	18	1	-3.442837088	0.775438625
1516	CNST	8	1	-1.484505027	0.346350986
1517	SCCPDH	1	1	1.80510822	1.645106751
1518	AHCTF1	18	1	-3.387986987	0.750843007
1519	ZNF670	12	1	-2.859322398	2.229266364
1520	ZNF669	5	1	1.091398747	0.32568087
1521	ZNF124	7	1	-1.328981905	-2.42773394
1522	ZNF496	35	1	1.492264301	4.12781902
1523	NLRP3	8	1	-1.844412535	-0.161851507
1524	OR2B11	20	1	0.521356136	-2.748413127
1525	TRIM58	52	1	0.40951267	-4.241437477
1526	SH3BP5L	12	1	-2.239277332	1.48102637
1527	ZNF672	8	1	-1.656582682	-0.072474655
1528	ZNF692	9	1	-5.38428077	1.391589004
1529	PGBD2	24	1	2.665629775	4.334448773
1530	FAM110C	33	1	3.222446115	-7.365592998
1531	SH3YL1	27	1	-4.86162719	2.103070694
1532	ACP1	1	1	2.258432538	2.089728314
1533	TMEM18	2	1	0.802159817	1.35339554
1534	PXDN	20	1	0.701108725	-2.994053405
1535	EIPR1	36	3	-1.838853448	3.930699307
1536	TRAPPC12	2	1	1.237118036	1.746258933
1537	ADI1	1	1	2.556885392	1.120482642
1538	AC108488.2	23	1	4.595473201	-5.416552108
1539	RNASEH1	2	1	1.03175524	1.895544011
1540	RPS7	25	1	-0.758742868	-3.676618379
1541	COLEC11	23	1	4.229212672	-5.341704887
1542	SOX11	31	2	-0.3185079	-8.630432647
1543	CMPK2	13	1	0.799501807	-2.296855134
1544	RSAD2	41	6	0.200504393	-6.766686481
1545	RNF144A	3	1	0.819721372	-0.554121357
1546	ID2	18	1	-2.971002906	0.324718136
1547	KIDINS220	4	1	-0.488283753	0.285367924
1548	MBOAT2	7	1	-1.258500128	-2.114669245
1549	ASAP2	4	1	0.280248911	0.019139576
1550	ITGB1BP1	1	1	1.675728948	1.948254544
1551	CPSF3	2	1	0.421580941	2.465262371
1552	IAH1	1	1	1.979060561	1.126848537
1553	ADAM17	4	1	-0.523513063	0.13050105
1554	YWHAQ	2	1	1.652719648	1.462411362
1555	TAF1B	11	1	-1.377642124	2.122627455
1556	GRHL1	12	1	-2.760964959	2.213221032
1557	KLF11	14	1	-3.095753043	-0.99885444
1558	CYS1	15	1	-4.435101598	-1.478165668
1559	RRM2	30	1	4.014947803	2.876027543
1560	HPCAL1	5	1	2.755699546	-0.386264761
1561	ODC1	1	1	1.920272023	1.203942615
1562	NOL10	2	1	-0.157133757	3.836687046
1563	ATP6V1C2	7	1	-1.525328009	-3.767668766
1564	PDIA6	2	1	1.356065542	0.641590673
1565	KCNF1	32	1	5.15514508	-2.993248027
1566	C2orf50	57	17	-10.99286565	0.253827292
1567	SLC66A3	44	9	-3.8383933	-12.58162264
1568	ROCK2	4	1	-0.46879056	0.101065177
1569	E2F6	4	1	0.399003715	0.517540592
1570	GREB1	34	1	-2.635016053	-4.545893711
1571	LPIN1	3	1	-0.232188455	-0.564915937
1572	TRIB2	3	1	1.201869518	-0.706080031
1573	NBAS	6	1	2.0198299	-1.280701083
1574	DDX1	4	1	0.243206651	1.178869802
1575	MYCN	6	1	1.90142265	-0.767535639
1576	RAD51AP2	20	1	1.47259751	-3.828771156
1577	VSNL1	40	5	6.746639163	2.653048474
1578	SMC6	7	1	-0.672925471	-2.144395035
1579	GEN1	36	3	-1.720312803	4.232677895
1580	KCNS3	44	9	-3.846701472	-12.58859305
1581	RDH14	1	1	2.301814944	1.1245565
1582	OSR1	13	1	2.228143603	-3.418017906
1583	TTC32	20	1	1.533861191	-3.731867832
1584	WDR35	18	1	-3.395501702	0.127894241
1585	MATN3	35	1	1.533437879	4.192994553
1586	LAPTM4A	2	1	1.383859784	0.616204697
1587	SDC1	15	1	-4.529484361	-0.306598927
1588	PUM2	18	1	-3.302613824	0.704783279
1589	RHOB	5	1	0.54816106	-0.188683067
1590	HS1BP3	11	1	-0.84421265	1.688239414
1591	LDAH	36	3	-1.678638904	4.279957253
1592	KLHL29	1	1	2.548274905	1.987841565
1593	ATAD2B	12	1	-2.715716927	2.194262225
1594	UBXN2A	17	1	-1.181470483	3.060018021
1595	MFSD2B	7	1	-1.524560182	-2.731269401
1596	WDCP	32	1	5.114000232	-2.974870485
1597	FKBP1B	22	1	1.934106261	-5.394241375
1598	SF3B6	1	1	1.530846984	2.059276301
1599	FAM228B	47	10	-5.098700135	-2.097180885
1600	TP53I3	1	1	2.814768464	1.820693213
1601	PFN4	24	1	2.53616348	4.38264938
1602	ITSN2	27	1	-4.528933614	2.680686432
1603	NCOA1	27	1	-4.780011266	2.731653887
1604	PTRHD1	1	1	2.36555639	1.674518424
1605	CENPO	2	1	0.59895894	2.951603609
1606	ADCY3	27	1	-4.856812566	2.73128553
1607	DNAJC27	26	1	-2.77114281	2.967492539
1608	EFR3B	36	3	-1.665659755	4.271852929
1609	POMC	49	12	-4.718403428	-4.169597906
1610	DNMT3A	26	1	-2.922071545	3.687001664
1611	DTNB	23	1	4.059032352	-5.296464962
1612	ASXL2	26	1	-2.718805163	2.98772164
1613	KIF3C	3	1	-0.298344149	-1.501327914
1614	RAB10	2	1	0.739861638	1.19052394
1615	GAREM2	40	5	7.142385394	2.75129171
1616	HADHA	5	1	0.849963696	0.033168423
1617	HADHB	1	1	2.305519969	1.607094127
1618	ADGRF3	34	1	-2.511356681	-4.548096222
1619	SELENOI	4	1	-0.624330877	0.022924113
1620	DRC1	52	1	0.284403891	-4.589486164
1621	KCNK3	5	1	1.934207351	-0.00966264
1622	SLC35F6	4	1	-0.101112842	0.840480882
1623	CENPA	30	1	4.122337253	3.106229025
1624	MAPRE3	4	1	0.400211603	1.464158374
1625	TMEM214	5	1	0.884271175	0.235152561
1626	AGBL5	23	1	4.002242953	-4.694753212
1627	OST4	1	1	2.117123515	1.979598957
1628	EMILIN1	13	1	1.507519991	-2.181161207
1629	KHK	7	1	-1.248061149	-2.968480152
1630	CGREF1	46	5	6.024338157	1.459474641
1631	PREB	10	1	3.342147739	0.67001726
1632	SLC5A6	2	1	0.689317734	3.195926386
1633	ATRAID	1	1	2.35675946	1.022557455
1634	CAD	14	1	-2.244055002	-0.611157697
1635	TRIM54	3	1	0.106051923	-2.142445844
1636	UCN	31	2	-0.335062713	-8.616303962
1637	MPV17	1	1	1.834690482	1.699668008
1638	GTF3C2	2	1	0.83905688	1.146758157
1639	EIF2B4	2	1	1.081381471	0.946936685
1640	SNX17	1	1	2.79539767	1.873951155
1641	ZNF513	5	1	1.957919032	-0.002616656
1642	PPM1G	4	1	0.387309165	1.094862777
1643	NRBP1	2	1	1.318017633	1.375509817
1644	KRTCAP3	15	1	-4.216674416	-0.187667717
1645	IFT172	16	1	-3.731120437	2.008923012
1646	FNDC4	1	1	1.855886132	2.721593815
1647	GCKR	3	1	-0.210244282	-1.166719061
1648	C2orf16	13	1	1.943049104	-2.466025871
1649	ZNF512	8	1	-1.723093837	-0.054730561
1650	CCDC121	20	1	1.255043656	-3.72234444
1651	GPN1	2	1	1.457936914	1.816936928
1652	SUPT7L	11	1	-1.418666094	2.176478344
1653	SLC4A1AP	4	1	-0.1468876	0.653485316
1654	MRPL33	1	1	2.388282449	2.107167918
1655	RBKS	29	1	-1.377177208	-0.955789369
1656	BABAM2	1	1	2.767122419	1.46180256
1657	FOSL2	5	1	0.567605943	-0.138417628
1658	PLB1	15	1	-4.342213481	-1.866579693
1659	PPP1CB	4	1	0.147848279	0.534599203
1660	SPDYA	7	1	-1.0117639	-1.931760591
1661	TRMT61B	16	1	-3.426615088	2.980722386
1662	WDR43	2	1	1.353047163	0.583143252
1663	TOGARAM2	32	1	4.681409747	-3.164531511
1664	CLIP4	8	1	-0.869148403	0.270318645
1665	YPEL5	4	1	-0.076673507	0.578202802
1666	LBH	50	1	-3.743030637	3.797857243
1667	LCLAT1	18	1	-3.547314017	0.226212043
1668	CAPN14	41	6	0.183514626	-6.831789058
1669	XDH	14	1	-3.040367692	-0.403947998
1670	MEMO1	3	1	0.757849128	-0.436391261
1671	DPY30	1	1	2.090122611	1.897169787
1672	SPAST	7	1	-2.584454863	-1.544600886
1673	SLC30A6	26	1	-2.594620078	2.955042797
1674	YIPF4	20	1	0.491550953	-2.97259478
1675	BIRC6	8	1	-0.656954109	1.341603476
1676	TTC27	2	1	0.118007214	2.001785952
1677	LTBP1	7	1	-1.206930309	-2.172393364
1678	RASGRP3	26	1	-2.873323052	3.779911953
1679	FAM98A	2	1	0.711574823	2.078121144
1680	CRIM1	5	1	0.642113537	-0.128914174
1681	FEZ2	1	1	1.828557641	1.940336186
1682	STRN	3	1	-0.524028643	-0.034261149
1683	HEATR5B	12	1	-2.771447986	2.192454773
1684	GPATCH11	8	1	-1.677518695	-0.07757571
1685	EIF2AK2	4	1	0.120707841	1.047583181
1686	CEBPZOS	2	1	1.600593359	1.244267303
1687	CEBPZ	4	1	0.255243034	1.112129408
1688	NDUFAF7	18	1	-3.288958161	0.792369324
1689	PRKD3	14	1	-2.570131629	-0.468120572
1690	QPCT	22	1	1.275520951	-5.600761932
1691	CDC42EP3	5	1	0.951853187	0.540617544
1692	RMDN2	7	1	-1.077475756	-2.421094221
1693	CYP1B1	6	1	1.913999469	-1.129219216
1694	ATL2	3	1	-0.127925306	-0.994311791
1695	HNRNPLL	12	1	-2.003549545	1.565050203
1696	GALM	28	1	-5.797935574	-0.667156827
1697	SRSF7	4	1	0.212488443	0.334679443
1698	GEMIN6	2	1	0.804273398	1.752292592
1699	DHX57	14	1	-2.282053798	-0.720513922
1700	MORN2	1	1	2.023424775	1.07374211
1701	SOS1	4	1	-0.185587674	1.19761141
1702	CDKL4	5	1	1.276766092	0.068915564
1703	MAP4K3	15	1	-4.070622056	-1.285456103
1704	TMEM178A	31	2	-0.420812442	-8.746519607
1705	THUMPD2	12	1	-2.533722728	1.868765789
1706	SLC8A1	19	1	-3.121086448	-2.260232371
1707	PKDCC	22	1	1.337467343	-5.574922126
1708	EML4	9	1	-4.613726704	0.70781036
1709	COX7A2L	2	1	1.576413424	0.805928785
1710	MTA3	26	1	-2.486517756	2.482018429
1711	OXER1	1	1	2.970906407	2.728293377
1712	HAAO	6	1	3.183332831	-0.341131088
1713	ZFP36L2	3	1	-1.009212702	-1.256954652
1714	THADA	9	1	-5.338761895	1.189915377
1715	PLEKHH2	26	1	-2.70535311	2.982860762
1716	C1GALT1C1L	10	1	2.832108886	0.319024939
1717	DYNC2LI1	11	1	-1.259028523	1.736470896
1718	LRPPRC	12	1	-1.821090191	1.052699167
1719	PPM1B	12	1	-2.49845156	0.708786923
1720	PREPL	18	1	-3.307441562	0.585137087
1721	CAMKMT	7	1	-1.974738567	-2.854147714
1722	SIX2	26	1	-2.333252995	2.341379839
1723	SRBD1	16	1	-3.653078645	3.062288481
1724	PRKCE	9	1	-5.399344533	0.933559972
1725	EPAS1	4	1	0.053220929	0.657651085
1726	ATP6V1E2	20	1	1.429340989	-3.789347452
1727	RHOQ	4	1	0.168354423	-0.045626205
1728	PIGF	2	1	1.763219506	1.274261314
1729	CRIPT	17	1	-0.309244915	3.07899757
1730	SOCS5	17	1	-0.729261248	2.473107535
1731	MCFD2	5	1	0.477843434	0.438361305
1732	TTC7A	27	1	-4.980298608	2.207703787
1733	STPG4	38	1	-3.912109464	1.259648043
1734	CALM2	1	1	1.667785318	2.309202391
1735	EPCAM	15	1	-4.270656913	-0.302199212
1736	MSH2	15	1	-3.896883576	-1.121438902
1737	KCNK12	6	1	4.357016475	-1.679127735
1738	MSH6	8	1	-0.520328342	1.314802963
1739	FBXO11	8	1	-0.99360004	0.389823038
1740	FOXN2	8	1	-1.122097581	0.323302406
1741	PPP1R21	11	1	-1.138053625	1.725620943
1742	STON1	29	1	-1.521500318	-1.220546347
1743	STON1-GTF2A1L	30	1	4.775329978	2.140932518
1744	ASB3	3	1	-0.267921417	-0.679002863
1745	CHAC2	5	1	1.338898213	0.246418673
1746	ERLEC1	5	1	0.816471607	0.572778243
1747	GPR75	25	1	-1.561560243	-6.139626068
1748	PSME4	8	1	-0.802340984	-0.37451103
1749	ACYP2	2	1	0.852229745	2.250172335
1750	C2orf73	6	1	2.490896136	-0.446975437
1751	SPTBN1	8	1	-0.750027298	-0.082933065
1752	EML6	5	1	1.652508289	0.535638172
1753	RTN4	2	1	0.690557153	0.928622204
1754	CLHC1	7	1	-1.454367011	-2.620690626
1755	RPS27A	25	1	-0.764033466	-3.697258991
1756	MTIF2	1	1	2.041551025	1.046881157
1757	CCDC88A	4	1	0.142633111	0.732493359
1758	CFAP36	5	1	2.23726073	0.367042262
1759	PPP4R3B	17	1	-0.659272253	2.240105349
1760	PNPT1	4	1	0.090436072	1.286946494
1761	EFEMP1	11	1	-1.087803393	1.729939419
1762	CCDC85A	49	12	-5.283114999	-5.154178184
1763	VRK2	16	1	-3.510434478	3.042229372
1764	FANCL	2	1	0.80266586	3.708120305
1765	BCL11A	3	1	0.717511565	-0.873217565
1766	PAPOLG	8	1	-1.455768555	0.064617652
1767	REL	3	1	-0.317984832	-0.15501107
1768	PUS10	7	1	-1.677038758	-1.842834514
1769	PEX13	14	1	-3.212841123	-1.066325766
1770	KIAA1841	17	1	-0.738157122	2.639069516
1771	C2orf74	35	1	1.54611376	4.124445874
1772	USP34	4	1	-0.46831192	0.371490616
1773	XPO1	4	1	0.067454548	0.494068819
1774	FAM161A	11	1	-1.485567181	2.364473778
1775	CCT4	2	1	0.829018981	1.47356816
1776	COMMD1	1	1	2.187804372	1.900189358
1777	B3GNT2	3	1	-0.012319057	-0.364314821
1778	TMEM17	18	1	-2.401024907	0.182669419
1779	EHBP1	4	1	-0.008998751	0.578147191
1780	OTX1	1	1	1.802561195	1.12352224
1781	WDPCP	5	1	0.621038646	0.76393016
1782	MDH1	1	1	2.314660699	1.47404142
1783	UGP2	18	1	-2.718063681	0.473278898
1784	VPS54	3	1	0.141698421	-0.670120102
1785	PELI1	9	1	-5.126060098	0.950099307
1786	LGALSL	16	1	-3.337011903	1.959223467
1787	AFTPH	29	1	-2.197759121	-1.445014518
1788	SERTAD2	8	1	-0.539695217	0.463701147
1789	SLC1A4	14	1	-2.417754262	-0.788895023
1790	CEP68	4	1	0.13665563	0.726327497
1791	RAB1A	4	1	0.366570325	1.055129844
1792	ACTR2	8	1	-1.080354302	0.34903552
1793	SPRED2	12	1	-1.961209386	1.617360431
1794	MEIS1	6	1	2.894821794	-2.281343502
1795	ETAA1	17	1	-1.210408299	3.216553885
1796	C1D	2	1	0.402906508	2.161150652
1797	WDR92	6	1	1.737506539	-0.41682211
1798	PNO1	2	1	1.188222558	1.835952717
1799	PPP3R1	9	1	-4.991847127	0.933725792
1800	CNRIP1	7	1	-0.370686048	-2.770093721
1801	PLEK	19	1	-3.425140469	-1.608032983
1802	FBXO48	7	1	-2.695476144	-1.553117198
1803	APLF	3	1	0.022153468	-2.694139522
1804	ARHGAP25	52	1	0.478420169	-4.218280834
1805	ANTXR1	19	1	-3.080159037	-2.138781947
1806	GFPT1	15	1	-3.978478282	-0.569140863
1807	NFU1	1	1	1.647759826	1.677726466
1808	AAK1	4	1	-0.262003495	0.853498656
1809	ANXA4	10	1	2.702725799	1.001212317
1810	GMCL1	3	1	-0.202818661	-0.610005748
1811	SNRNP27	28	1	-5.799431889	-0.667593729
1812	MXD1	4	1	-0.163051381	-0.186675091
1813	ASPRV1	24	1	2.582442672	4.514446694
1814	PCBP1	2	1	1.394436032	1.501540619
1815	C2orf42	5	1	0.712626011	0.370723981
1816	TIA1	3	1	1.503374011	-1.218586248
1817	PCYOX1	4	1	0.344905288	-0.079035801
1818	SNRPG	1	1	2.297900827	1.998182732
1819	FAM136A	1	1	1.961018951	2.185169894
1820	TGFA	15	1	-4.283460706	-1.157449764
1821	VAX2	6	1	2.01217118	-1.464784187
1822	ATP6V1B1	6	1	2.387624175	-1.623368782
1823	AC007040.2	1	1	3.415462644	3.612586695
1824	ANKRD53	1	1	2.131955535	1.008557993
1825	TEX261	18	1	-3.373878091	0.766090828
1826	NAGK	5	1	2.205235631	0.510336179
1827	MCEE	39	4	-0.417993992	4.976108033
1828	MPHOSPH10	4	1	0.049559683	0.872714001
1829	ZNF638	4	1	-0.268304444	0.0439228
1830	DYSF	2	1	0.104705245	2.083355624
1831	CYP26B1	32	1	4.70122853	-3.22951321
1832	EXOC6B	5	1	0.73332432	0.443228978
1833	SPR	7	1	-2.474197476	-1.492220443
1834	SFXN5	11	1	-1.78772208	2.077645499
1835	RAB11FIP5	11	1	-1.048410325	1.737047631
1836	SMYD5	8	1	-1.642183273	0.018731314
1837	PRADC1	2	1	0.175096781	2.419619519
1838	CCT7	1	1	1.689393432	1.769578892
1839	FBXO41	13	1	1.897952706	-2.482196611
1840	EGR4	17	1	-1.1240426	3.213581282
1841	ALMS1	14	1	-2.901993125	-0.447942731
1842	TPRKB	1	1	1.867312343	1.548416811
1843	DUSP11	3	1	-0.156909942	-0.795061123
1844	STAMBP	2	1	0.942430169	2.028744894
1845	ACTG2	7	1	-0.90680769	-2.454014104
1846	DGUOK	1	1	2.234875829	1.260660964
1847	TET3	8	1	-0.753838061	1.253598172
1848	BOLA3	1	1	2.080756337	2.099078375
1849	MOB1A	4	1	0.355937452	1.346224743
1850	MTHFD2	1	1	1.804159314	2.915650565
1851	SLC4A5	6	1	3.052342803	-1.077251059
1852	DCTN1	4	1	0.179319174	1.704595047
1853	C2orf81	52	1	0.513177127	-4.310705703
1854	WDR54	1	1	2.430543573	1.022051889
1855	RTKN	33	1	3.115721614	-7.002091926
1856	INO80B	7	1	-2.58676204	-1.630787533
1857	WBP1	19	1	-2.470246165	-3.40128259
1858	MOGS	3	1	0.125874788	-0.38353945
1859	MRPL53	1	1	2.693263681	1.166024643
1860	CCDC142	19	1	-2.877456754	-3.463065189
1861	TTC31	39	4	-0.452330507	4.942480999
1862	LBX2	18	1	-3.573165744	0.206005293
1863	PCGF1	39	4	-0.513609498	4.923738438
1864	DQX1	3	1	-0.84457609	-0.98498283
1865	AUP1	2	1	1.680391938	1.243283707
1866	HTRA2	2	1	1.006885559	2.148513991
1867	LOXL3	20	1	0.518422634	-2.995965999
1868	DOK1	26	1	-2.618485778	2.954752165
1869	M1AP	40	5	7.141101272	2.750086743
1870	SEMA4F	3	1	0.728237898	-0.480503556
1871	HK2	12	1	-1.959376781	1.065559822
1872	POLE4	1	1	1.713819892	2.261642176
1873	EVA1A	35	1	1.544817478	3.43967982
1874	MRPL19	4	1	0.334595711	1.696132142
1875	GCFC2	28	1	-5.791555016	-0.6400841
1876	REG1A	17	1	-1.331081777	3.375671584
1877	SUCLG1	1	1	1.962417276	1.553043682
1878	DNAH6	35	1	0.76344064	4.571289975
1879	TRABD2A	13	1	2.145826251	-2.548894447
1880	TMSB10	7	1	-0.671419798	-2.812924665
1881	KCMF1	4	1	0.621596367	0.828362543
1882	TCF7L1	37	1	0.026079566	3.252169329
1883	TGOLN2	5	1	0.863624723	0.550714451
1884	RETSAT	17	1	-0.588950097	3.347021538
1885	ELMOD3	9	1	-4.923135369	0.991205174
1886	CAPG	1	1	2.969896943	2.077313143
1887	MAT2A	5	1	0.706232102	0.283602852
1888	GGCX	5	1	0.682854325	0.091104317
1889	VAMP8	15	1	-4.013705342	-0.37125953
1890	VAMP5	1	1	2.284286887	2.036673981
1891	RNF181	1	1	2.273657949	1.995084483
1892	TMEM150A	14	1	-3.18801245	-1.108994645
1893	USP39	2	1	1.174955995	1.765576321
1894	C2orf68	36	3	-1.653570741	4.238954026
1895	GNLY	54	1	-1.838061898	-5.212602657
1896	ATOH8	6	1	3.378736169	-1.119991344
1897	ST3GAL5	6	1	1.902013213	-0.434350294
1898	POLR1A	38	1	-3.815658419	1.243159372
1899	PTCD3	2	1	0.890935094	0.963496643
1900	IMMT	2	1	1.051390321	1.449532587
1901	MRPL35	2	1	0.635231526	1.968053538
1902	KDM3A	8	1	-1.209551602	0.170568454
1903	CHMP3	1	1	1.793335826	1.668890554
1904	RNF103-CHMP3	21	1	4.142637641	-0.060133827
1905	RNF103	28	1	-5.738775819	-0.609047693
1906	RMND5A	14	1	-3.285362809	-0.832185787
1907	CD8A	8	1	-2.112462371	0.631878394
1908	CD8B	11	1	-1.632337182	2.444762188
1909	PLGLB1	10	1	4.148842723	1.253371912
1910	RGPD2	9	1	-5.924533933	1.631195027
1911	KRCC1	29	1	-1.247668713	-0.514598292
1912	THNSL2	22	1	2.043528707	-5.840218109
1913	EIF2AK3	15	1	-4.259505122	-1.194291395
1914	RPIA	1	1	1.921956212	0.999772388
1915	IGKC	19	1	-3.215594619	-1.966352027
1916	TEKT4	2	1	1.652448446	0.796465117
1917	MRPS5	2	1	1.46111098	1.851610619
1918	ZNF514	47	10	-5.607547849	-2.127746862
1919	ZNF2	1	1	2.108849675	0.938241202
1920	AC092835.1	21	1	3.91201535	0.155048061
1921	PROM2	23	1	3.555878074	-5.338753265
1922	KCNIP3	3	1	0.075682432	-1.645181101
1923	FAHD2A	4	1	0.223510058	1.471185643
1924	ANKRD36C	19	1	-3.637468665	-1.40875892
1925	GPAT2	6	1	4.358968169	-1.673524064
1926	ADRA2B	40	5	5.804617793	2.964611966
1927	DUSP2	14	1	-3.475872367	-0.613858831
1928	STARD7	4	1	0.411518545	1.223882753
1929	TMEM127	27	1	-4.657533734	2.69552179
1930	CIAO1	12	1	-1.951117127	1.768563229
1931	SNRNP200	4	1	0.34919712	0.233206529
1932	NCAPH	1	1	2.912198217	1.828432757
1933	NEURL3	31	2	-0.26630029	-8.354578537
1934	ARID5A	16	1	-3.172601312	2.022605378
1935	KANSL3	9	1	-5.042124837	1.250920016
1936	LMAN2L	48	11	-4.144923299	-2.793785852
1937	CNNM4	6	1	1.85228625	-0.730775428
1938	CNNM3	18	1	-3.541004985	0.236066359
1939	ANKRD23	21	1	4.102294833	-0.397019696
1940	ANKRD39	5	1	2.576031358	0.035825151
1941	SEMA4C	3	1	1.236794264	-1.002156895
1942	FAM178B	6	1	2.734249026	-0.430645329
1943	FAHD2B	1	1	2.91824475	2.04949351
1944	ANKRD36	47	10	-5.658354848	-2.105156582
1945	ANKRD36B	27	1	-4.953197568	2.590435702
1946	COX5B	1	1	2.316553981	1.430700261
1947	ACTR1B	17	1	-0.546387329	2.954584557
1948	C2orf92	25	1	-0.750938802	-4.908988994
1949	ZAP70	7	1	-0.849706858	-2.963307422
1950	TMEM131	4	1	-0.210807501	0.94466992
1951	VWA3B	55	15	-3.312731355	-8.357006591
1952	INPP4A	18	1	-3.341042846	0.603938657
1953	COA5	38	1	-3.554573863	1.329332906
1954	UNC50	5	1	1.527678163	0.240500051
1955	MGAT4A	11	1	-1.716877668	2.51815148
1956	KIAA1211L	2	1	0.658925206	3.269510943
1957	TSGA10	37	1	-0.029279082	3.303591448
1958	C2orf15	34	1	-2.446528046	-4.303384822
1959	LIPT1	22	1	1.875193507	-5.341405433
1960	AC092587.1	12	1	-2.63704428	1.040525156
1961	MITD1	16	1	-3.499644845	3.000505883
1962	MRPL30	11	1	-1.239770084	1.712732989
1963	LYG1	7	1	-1.021698742	-2.236601275
1964	TXNDC9	10	1	2.903108747	1.45635553
1965	EIF5B	4	1	-0.335224037	1.049478847
1966	REV1	9	1	-4.870540707	1.430134374
1967	AFF3	2	1	1.046374828	0.818047959
1968	LONRF2	20	1	0.786492498	-3.061831039
1969	PDCL3	2	1	1.322846443	1.776278216
1970	NPAS2	1	1	1.7269682	2.411385256
1971	RPL31	25	1	-0.788296043	-3.6897345
1972	TBC1D8	33	1	3.171400458	-7.179077667
1973	CNOT11	11	1	-0.854371398	1.421884972
1974	RNF149	8	1	-1.144671469	0.131943304
1975	CREG2	29	1	-1.656222074	-0.77514444
1976	RFX8	33	1	3.109582812	-6.965926689
1977	MAP4K4	4	1	-0.043317973	0.404647249
1978	IL1R2	15	1	-3.974296182	-0.060765278
1979	IL1R1	6	1	1.865358503	-1.16019271
1980	IL1RL2	18	1	-3.552350848	0.194002229
1981	IL1RL1	21	1	4.092148215	0.003909517
1982	IL18R1	3	1	-0.31954782	-1.453675312
1983	IL18RAP	54	1	-1.973415583	-5.286812347
1984	MFSD9	19	1	-3.118546098	-2.120698732
1985	TMEM182	25	1	-0.670662581	-4.835190815
1986	MRPS9	12	1	-2.326153486	1.869878727
1987	TGFBRAP1	9	1	-5.064902871	1.575409967
1988	C2orf49	9	1	-4.942147344	1.319304067
1989	FHL2	7	1	-0.573569789	-2.363810581
1990	NCK2	4	1	-0.384963355	0.83268674
1991	UXS1	2	1	0.546722264	1.975665528
1992	RGPD3	3	1	1.355699808	-1.23213492
1993	CD8B2	23	1	4.713827998	-5.524638694
1994	SULT1C2	16	1	-3.672449677	3.073306042
1995	GCC2	3	1	-0.399989671	-0.107192856
1996	LIMS1	7	1	-1.187087446	-2.031249565
1997	RANBP2	8	1	-1.196144908	0.459956426
1998	CCDC138	13	1	0.826670916	-2.456579965
[truncated: 14,889 more rows]
