# Supplementary material for: Single-cell RNA-seq reveals the genesis and heterogeneity of tumor microenvironment in pancreatic undifferentiated carcinoma with osteoclast-like giant-cells
Source: Mol Cancer. 2022 Jun 22;21:133. doi: 10.1186/s12943-022-01596-8 (PMC9214989; doi:10.1186/s12943-022-01596-8)
Supplement: Supplementary file 18 — Additional file 18: Table S10. DEGs of pca_ai1 ductal cell clusters. [file 12943_2022_1596_MOESM18_ESM.csv]

	p_val	avg_log2FC	pct.1	pct.2	p_val_adj	cluster	gene
CRB3	8.21863046567336e-90	0.565521287797491	0.393	0.039	1.58077138376761e-85	0	CRB3
KRT19	1.09909566702775e-88	1.52021145735402	0.853	0.729	2.11400060596117e-84	0	KRT19
ERBB3	4.0597275585879e-87	0.904448910102867	0.479	0.09	7.80847998618797e-83	0	ERBB3
MYO5B	5.90915977112284e-87	0.602129280055028	0.391	0.043	1.13656779037777e-82	0	MYO5B
TMPRSS4	2.66354308785371e-85	0.646006555718892	0.451	0.072	5.12305877517782e-81	0	TMPRSS4
AP1M2	2.60410670900611e-80	0.416027360796157	0.35	0.032	5.00873884410235e-76	0	AP1M2
KRT23	1.63129467866668e-78	0.920531705181763	0.443	0.083	3.13763218494749e-74	0	KRT23
CDH1	3.12188993738928e-78	0.823400966104628	0.504	0.115	6.00464310557454e-74	0	CDH1
AGR2	3.48999042906941e-77	1.73443689588886	0.785	0.462	6.7126475912721e-73	0	AGR2
AMN	8.5957277328673e-77	0.716816132141656	0.42	0.069	1.6533022721397e-72	0	AMN
ST14	1.11480816022694e-76	0.677311315229711	0.507	0.123	2.1442220153805e-72	0	ST14
TOX3	1.33388300411357e-76	0.393093365981611	0.341	0.032	2.56559057011204e-72	0	TOX3
MACC1	5.21955120176686e-76	1.00125168459194	0.556	0.154	1.00392847814784e-71	0	MACC1
LAD1	7.09650087633573e-76	0.520698674512716	0.402	0.059	1.36494097855441e-71	0	LAD1
TMC4	2.62509064096982e-75	0.3793517366154	0.385	0.056	5.04909933884135e-71	0	TMC4
SVIP	8.54259894431502e-75	0.522268134750496	0.402	0.069	1.64308348094955e-70	0	SVIP
IRF6	1.36594780038245e-74	0.393035650586365	0.346	0.038	2.62726399925561e-70	0	IRF6
BICDL2	1.52718793759615e-74	0.312385709434336	0.316	0.024	2.93739327917244e-70	0	BICDL2
EPS8L1	4.49977842259621e-74	0.853426730183228	0.48	0.117	8.65487381802154e-70	0	EPS8L1
SCNN1A	6.19485951582095e-74	0.779512375850745	0.503	0.136	1.191519279273e-69	0	SCNN1A
SH2D3A	2.33280723341595e-73	0.534791937867003	0.359	0.047	4.48692143275224e-69	0	SH2D3A
CLDN7	3.17445671714269e-72	0.925575101997105	0.557	0.177	6.10575004975225e-68	0	CLDN7
SMIM22	1.00031345776581e-71	0.856630193475492	0.552	0.169	1.92400290466675e-67	0	SMIM22
PRSS8	1.30467489736534e-71	0.752616460084695	0.504	0.133	2.5094116975925e-67	0	PRSS8
KRTCAP3	1.60839416993177e-71	0.564624841650201	0.41	0.078	3.09358534644676e-67	0	KRTCAP3
SPINT2	2.53889993003346e-71	1.20463027872497	0.71	0.405	4.88332012542636e-67	0	SPINT2
MUC16	2.62303654476677e-71	1.19917779482159	0.341	0.041	5.04514849020441e-67	0	MUC16
CAPN8	3.59476309750669e-71	0.401508127808406	0.348	0.041	6.91416734174436e-67	0	CAPN8
MISP	3.99813545291439e-71	0.554657384758758	0.417	0.079	7.69001373013553e-67	0	MISP
MSLN	6.75435361755882e-71	1.04158631950917	0.484	0.14	1.29913237480126e-66	0	MSLN
TMC5	1.29403094294696e-70	0.827768539460082	0.541	0.149	2.48893911566419e-66	0	TMC5
POF1B	1.32219113359311e-70	0.362718093137131	0.307	0.024	2.54310242635299e-66	0	POF1B
ICA1	3.30114975132422e-70	0.371787998291227	0.419	0.081	6.349431431697e-66	0	ICA1
EPS8L3	3.61431768909751e-70	0.468028782417079	0.356	0.049	6.95177864321016e-66	0	EPS8L3
EPS8L2	3.67690425340733e-70	0.693340282422044	0.457	0.122	7.07215764100366e-66	0	EPS8L2
SH3YL1	5.62479621442149e-70	0.69977645601176	0.444	0.111	1.08187330388183e-65	0	SH3YL1
LLGL2	6.96266062751817e-70	0.660898563300326	0.514	0.138	1.33919814509684e-65	0	LLGL2
GRB7	7.09656177375912e-70	0.396591809031097	0.329	0.037	1.36495269156483e-65	0	GRB7
TTC9	1.20477118696736e-69	0.372463423763271	0.342	0.042	2.31725690101303e-65	0	TTC9
CGN	2.5207280543885e-69	0.428317760685966	0.386	0.061	4.84836833981085e-65	0	CGN
SMIM31	1.31400299063947e-68	0.435670821105533	0.354	0.046	2.52735335219596e-64	0	SMIM31
TRIM29	1.46958927055437e-68	0.392052790960147	0.335	0.041	2.82660800298427e-64	0	TRIM29
AGR3	3.78369793737135e-68	0.761384536321477	0.395	0.075	7.27756461274006e-64	0	AGR3
PRSS22	5.97525958052582e-68	0.922525480892261	0.518	0.169	1.14928142771834e-63	0	PRSS22
CEACAM5	9.59950233514103e-68	1.31995522801654	0.789	0.421	1.84636827914103e-63	0	CEACAM5
PTK6	1.8484163668747e-67	0.540992463389397	0.397	0.075	3.55524404004679e-63	0	PTK6
INAVA	3.31749376988175e-67	0.633780568423953	0.455	0.111	6.38086751699055e-63	0	INAVA
RAB25	3.34621061402819e-67	0.369778037758062	0.378	0.062	6.43610149502183e-63	0	RAB25
ATP2C2	5.18709977266086e-67	0.320676068085851	0.314	0.033	9.97686770273589e-63	0	ATP2C2
ARHGAP27	7.54747725562908e-67	0.617090100132624	0.448	0.118	1.4516817753477e-62	0	ARHGAP27
MYH14	8.86034230052715e-67	0.589970150413265	0.435	0.1	1.70419823808339e-62	0	MYH14
TMEM30B	1.50858564613708e-66	0.309299978531345	0.304	0.03	2.90161363178006e-62	0	TMEM30B
BCAS1	3.46852515192374e-66	0.685149948115528	0.389	0.071	6.67136127721012e-62	0	BCAS1
SLC44A4	7.88562911893617e-66	0.628007494805347	0.486	0.128	1.51672190473618e-61	0	SLC44A4
VILL	1.33004603088592e-65	0.479359717630832	0.338	0.047	2.55821053580597e-61	0	VILL
FUT3	4.91208950822995e-65	0.32359537800751	0.331	0.043	9.44791296012948e-61	0	FUT3
SCEL	6.54161655562982e-65	0.398716046092512	0.297	0.03	1.25821452830984e-60	0	SCEL
MAP7	9.54322447853891e-65	0.393397943196938	0.383	0.074	1.83554379620217e-60	0	MAP7
ELF3	1.48101327875664e-64	1.33167097857331	0.705	0.393	2.84858094036051e-60	0	ELF3
AL121761.2	3.03160415761616e-64	0.828332562929273	0.449	0.112	5.83098743675892e-60	0	AL121761.2
MARVELD2	4.27037833870018e-64	0.309713242705881	0.304	0.035	8.21364569665592e-60	0	MARVELD2
CLDN4	5.25572515609486e-64	1.1259644956894	0.773	0.513	1.01088617652329e-59	0	CLDN4
OVOL1	1.44722581950941e-63	0.443337288114176	0.314	0.041	2.78359414124441e-59	0	OVOL1
PDE4C	7.47003941392629e-63	0.383353582511157	0.304	0.038	1.43678738087458e-58	0	PDE4C
FAM3D	1.3359909112582e-62	0.433865076360201	0.348	0.055	2.56964491871403e-58	0	FAM3D
FOXA3	2.95796544030691e-62	0.355802961465736	0.314	0.041	5.6893507278863e-58	0	FOXA3
OCLN	3.14758005654686e-62	0.495075665896612	0.401	0.088	6.05405548076224e-58	0	OCLN
KCNK1	4.75277296725522e-62	0.43339625924377	0.374	0.074	9.14148352521869e-58	0	KCNK1
TJP3	9.09096731686678e-62	0.254590314960234	0.293	0.03	1.74855665372616e-57	0	TJP3
WFDC2	1.38989579006839e-61	1.08286394475642	0.44	0.12	2.67332556261755e-57	0	WFDC2
RAB11FIP1	5.28140206759043e-61	1.13892754596882	0.691	0.405	1.01582487368034e-56	0	RAB11FIP1
FA2H	5.49638642665812e-61	0.396088545575369	0.357	0.062	1.05717496530342e-56	0	FA2H
KLK11	6.30909507053841e-61	0.594049898952412	0.429	0.101	1.21349134586736e-56	0	KLK11
ARHGEF16	8.26997795104554e-61	0.354249049489637	0.275	0.029	1.5906475591041e-56	0	ARHGEF16
ARFGEF3	1.15643068250529e-60	0.340472434604938	0.317	0.046	2.22427877473068e-56	0	ARFGEF3
GCNT3	1.20103968423449e-60	0.38123235580385	0.43	0.101	2.31007972865661e-56	0	GCNT3
MROH6	1.40226933715296e-60	0.320828162425117	0.27	0.026	2.69712484308e-56	0	MROH6
CLDN1	7.66300999536638e-60	0.447473638594695	0.31	0.046	1.47390334250877e-55	0	CLDN1
RASEF	8.59427992419065e-60	0.374339246190692	0.356	0.067	1.65302380061883e-55	0	RASEF
AOC1	9.45296332911421e-60	0.354562053264553	0.334	0.054	1.81818296672183e-55	0	AOC1
TMEM238	1.5725066607268e-59	0.492067169517516	0.364	0.079	3.02455931124192e-55	0	TMEM238
S100A14	1.82138449050404e-59	1.20038746514719	0.482	0.157	3.50325092903547e-55	0	S100A14
SDR16C5	2.25117257582866e-59	0.61780675850102	0.414	0.108	4.32990533234885e-55	0	SDR16C5
GALNT5	3.13119710016437e-59	0.577569007363578	0.428	0.119	6.02254450245616e-55	0	GALNT5
SH3BGRL2	4.53475855596565e-59	0.273716020490677	0.327	0.056	8.72215460654433e-55	0	SH3BGRL2
TC2N	4.76792026396765e-59	0.316567510444221	0.405	0.087	9.17061783571538e-55	0	TC2N
USH1C	7.08404792123371e-59	0.25869277143261	0.305	0.04	1.36254577717009e-54	0	USH1C
C6orf132	9.36050228468423e-59	0.404175231494792	0.365	0.082	1.80039900943616e-54	0	C6orf132
CEACAM6	1.19710782456078e-58	1.28550261571998	0.678	0.34	2.3025171897602e-54	0	CEACAM6
LIPH	1.22985802026564e-57	0.576851488945123	0.431	0.119	2.36550891617893e-53	0	LIPH
ERN2	1.38880200092088e-57	0.492223086814958	0.269	0.028	2.67122176857122e-53	0	ERN2
PSCA	8.87467710316419e-57	0.638626842315584	0.251	0.024	1.7069553940226e-52	0	PSCA
LMO7	1.892452920722e-56	1.21233889090087	0.684	0.413	3.6399439477167e-52	0	LMO7
TMEM45B	9.51393068417723e-56	0.313875893974788	0.329	0.057	1.82990942779465e-51	0	TMEM45B
C1orf116	1.09188432584055e-55	0.384597310098433	0.416	0.106	2.10013031232172e-51	0	C1orf116
MYO7B	2.42107944753965e-55	0.317000984232584	0.256	0.025	4.65670420939777e-51	0	MYO7B
AKR7A3	2.86283540500153e-55	0.561579442188771	0.273	0.036	5.50637761797995e-51	0	AKR7A3
CYP3A5	3.37421692645773e-55	0.637232927349849	0.497	0.163	6.4899688363488e-51	0	CYP3A5
RNF223	4.15460632638372e-55	0.280482487978684	0.268	0.03	7.99096980816644e-51	0	RNF223
CHMP4C	4.32525096639793e-55	0.343882890830338	0.345	0.07	8.31918770876978e-51	0	CHMP4C
SLC45A4	6.58776535571177e-55	0.350253373493115	0.328	0.062	1.2670907885176e-50	0	SLC45A4
MPST	7.12153119723693e-55	0.409123568287099	0.422	0.111	1.36975531047655e-50	0	MPST
S100P	1.66352127843466e-54	1.04234012866399	0.585	0.271	3.19961682694122e-50	0	S100P
SORL1	1.68694987117375e-54	0.335034690014938	0.306	0.051	3.2446793822156e-50	0	SORL1
TMPRSS2	3.07243956274939e-54	0.691497464479195	0.464	0.143	5.90953025499217e-50	0	TMPRSS2
ATP8B1	5.54191919851023e-54	0.337219891252533	0.321	0.063	1.06593273864146e-49	0	ATP8B1
KCNK6	7.01775001268561e-54	0.44234630703754	0.355	0.079	1.34979403743995e-49	0	KCNK6
ITGB8	9.42179618623251e-54	1.06572917338486	0.465	0.179	1.81218827845996e-49	0	ITGB8
VIL1	1.01711679281007e-53	0.442478259708232	0.273	0.035	1.95632243929089e-49	0	VIL1
CLDN3	1.22503629709677e-53	1.08133945504933	0.673	0.402	2.35623481383593e-49	0	CLDN3
HES6	1.30943512214548e-53	0.478867766168239	0.339	0.077	2.51856751393462e-49	0	HES6
NRARP	1.42129213820978e-53	0.566839521194611	0.308	0.056	2.73371329863269e-49	0	NRARP
TMEM176B	1.68340494804523e-53	0.797266186373523	0.542	0.207	3.2378610770702e-49	0	TMEM176B
BTG2	1.92592160924473e-53	1.04749601249862	0.637	0.337	3.70431762322131e-49	0	BTG2
AZGP1	2.12772330505376e-53	0.52427280093478	0.335	0.065	4.0924630049404e-49	0	AZGP1
NECTIN4	2.15515113997255e-53	0.394857620972291	0.339	0.074	4.1452177026232e-49	0	NECTIN4
ALOX5	2.23816709916299e-53	0.420175801763919	0.377	0.095	4.30489059853009e-49	0	ALOX5
STEAP4	4.52501791289486e-53	0.436810370717253	0.298	0.047	8.70341945366198e-49	0	STEAP4
PATJ	8.10104355359207e-53	0.451551583878836	0.339	0.08	1.5581547170979e-48	0	PATJ
PLS1	1.32210077637635e-52	0.341226603954937	0.393	0.101	2.54292863328226e-48	0	PLS1
BAIAP2L1	1.84087155431498e-52	0.497905072952767	0.415	0.133	3.54073234756943e-48	0	BAIAP2L1
SDCBP2	2.01338102125578e-52	0.81640014031438	0.524	0.208	3.87253705628337e-48	0	SDCBP2
F11R	4.08936475079304e-52	0.590677194227407	0.486	0.171	7.86548416167534e-48	0	F11R
CXCL16	4.20498232278793e-52	0.486144102893948	0.467	0.153	8.08786299965031e-48	0	CXCL16
CTSH	5.57073776181138e-52	0.656816920709121	0.44	0.144	1.0714757011068e-47	0	CTSH
SLC12A7	1.22302025321393e-51	0.314006529735424	0.33	0.073	2.35235715503168e-47	0	SLC12A7
ITGB6	2.68892282201923e-51	0.287491376201811	0.255	0.032	5.17187415587179e-47	0	ITGB6
CD24	3.55655001753617e-51	1.19402171378219	0.636	0.36	6.84066830372907e-47	0	CD24
PPDPF	7.81083970378957e-51	1.10878998728782	0.817	0.77	1.50233690862689e-46	0	PPDPF
CRACR2B	1.35811504312708e-50	0.346466504345219	0.304	0.061	2.61219847395062e-46	0	CRACR2B
MUC4	1.38261934694967e-50	0.316626944011451	0.359	0.08	2.65933005192299e-46	0	MUC4
BIK	1.48535422636816e-50	0.457544479460692	0.404	0.124	2.85693031899652e-46	0	BIK
EPCAM	2.2765523865492e-50	1.00760003804098	0.672	0.377	4.37872086028873e-46	0	EPCAM
LAMA3	2.32076317761744e-50	0.353199861725804	0.309	0.061	4.46375589582939e-46	0	LAMA3
NAPRT	4.7120624893657e-50	0.54421625723388	0.433	0.165	9.06318099204598e-46	0	NAPRT
TPD52	8.02112714925584e-50	0.505195890133838	0.45	0.149	1.54278359588787e-45	0	TPD52
LGALS3	1.81003226858802e-49	0.93848073217907	0.872	0.835	3.4814160654022e-45	0	LGALS3
COL17A1	3.37589240347386e-49	0.388813024457389	0.275	0.045	6.49319144884162e-45	0	COL17A1
LYZ	1.04275991828581e-48	1.05180143372969	0.722	0.408	2.00564442683092e-44	0	LYZ
IFT172	7.85453391111697e-48	0.362250472491011	0.342	0.092	1.51074105246424e-43	0	IFT172
RNASET2	8.12002296438688e-48	0.939127953764206	0.69	0.481	1.56180521697017e-43	0	RNASET2
TMEM176A	2.56038214352849e-47	0.55419780317228	0.432	0.143	4.9246390148627e-43	0	TMEM176A
KLK10	6.21760392269463e-47	0.859454444971306	0.38	0.111	1.19589393849108e-42	0	KLK10
TSPAN15	7.59595747942669e-47	0.307303378069805	0.382	0.119	1.46100646159293e-42	0	TSPAN15
AGPAT2	9.48262955692121e-47	0.561534173161751	0.497	0.206	1.82388896897823e-42	0	AGPAT2
HEPH	1.06646176327285e-46	0.288754944525761	0.257	0.04	2.051232555479e-42	0	HEPH
HES4	3.55899784559386e-46	0.884177689540549	0.52	0.258	6.84537645621523e-42	0	HES4
GJB3	4.09248511995519e-46	0.319503870070814	0.258	0.046	7.87148587972182e-42	0	GJB3
INSR	6.58880216061961e-46	0.480226925314082	0.484	0.175	1.26729020757358e-41	0	INSR
MAL2	1.06766281976541e-45	0.953387588230828	0.636	0.342	2.05354266753678e-41	0	MAL2
SPNS2	1.19704163044471e-45	0.405415399164765	0.353	0.089	2.30238987199735e-41	0	SPNS2
RASSF7	1.35113852466643e-45	0.310291041321352	0.367	0.113	2.59877983834341e-41	0	RASSF7
ABHD11	1.73276626196727e-45	0.736555726625144	0.503	0.236	3.33280262826785e-41	0	ABHD11
SHROOM3	2.18105770078952e-45	0.358261196497874	0.297	0.066	4.19504638169856e-41	0	SHROOM3
PKP3	2.53123207288183e-45	0.414726144232694	0.439	0.173	4.86857176898091e-41	0	PKP3
MAPK13	4.71104772427476e-45	0.436138964531105	0.401	0.14	9.06122919287008e-41	0	MAPK13
FRK	5.15638508374544e-45	0.446985768687656	0.32	0.088	9.91779107007598e-41	0	FRK
PRRG4	5.49432450171064e-45	0.262896836706873	0.273	0.055	1.05677837465902e-40	0	PRRG4
TACSTD2	6.77946209838744e-45	1.05764898788605	0.635	0.421	1.30396174000384e-40	0	TACSTD2
PHACTR2	1.1096006371846e-44	0.326329601518187	0.381	0.112	2.13420586556085e-40	0	PHACTR2
TSPAN13	2.2636099249819e-44	0.557585299777682	0.442	0.183	4.35382732971019e-40	0	TSPAN13
EHF	2.48171067253924e-44	0.281732028819318	0.301	0.068	4.77332230756197e-40	0	EHF
PCDH1	3.84380036286709e-44	0.29012028055788	0.357	0.109	7.39316561793856e-40	0	PCDH1
PPL	4.04469061002396e-44	0.280973801641266	0.25	0.046	7.77955791932008e-40	0	PPL
EPS8	4.33511121714434e-44	0.67759835876025	0.531	0.257	8.33815291505541e-40	0	EPS8
F2RL1	6.6410331803283e-44	0.34954793036826	0.346	0.101	1.27733632190435e-39	0	F2RL1
PARD6B	6.93956044672608e-44	0.536102982474336	0.454	0.177	1.33475505632329e-39	0	PARD6B
ARRDC1	6.94086518748873e-44	0.341234934356574	0.414	0.155	1.33500601016158e-39	0	ARRDC1
SEMA3B	1.4331504341876e-43	0.374582658587734	0.3	0.073	2.75652154511643e-39	0	SEMA3B
JUP	2.50064262722861e-43	0.978357135598052	0.594	0.366	4.80973602921151e-39	0	JUP
ADIRF	3.27144277151347e-43	0.917530681906963	0.321	0.089	6.29229302672901e-39	0	ADIRF
PIK3IP1	3.45902860018728e-43	0.41621476489506	0.325	0.086	6.65309560960022e-39	0	PIK3IP1
CDC42EP5	4.92733107429167e-43	0.577599396567361	0.474	0.19	9.4772285882926e-39	0	CDC42EP5
TSPAN1	5.50125695621733e-43	0.910703439984676	0.616	0.34	1.05811176295884e-38	0	TSPAN1
ADGRF1	5.68607135743216e-43	0.284733331385267	0.301	0.064	1.0936589648885e-38	0	ADGRF1
FAM84B	6.52196170658822e-43	0.38884420714599	0.368	0.121	1.25443411464518e-38	0	FAM84B
TRAF4	9.24344646612443e-43	0.447198991019872	0.446	0.182	1.77788449329437e-38	0	TRAF4
DUSP8	9.95380961171082e-43	0.341782822700248	0.362	0.116	1.91451574071646e-38	0	DUSP8
GPRC5A	1.12990279306348e-42	1.06116131130347	0.63	0.419	2.1732550321783e-38	0	GPRC5A
TMEM63A	2.68143272536109e-42	0.260494975657096	0.372	0.128	5.15746770395952e-38	0	TMEM63A
SPINT1	4.41348298415329e-42	0.665948719822764	0.544	0.264	8.48889317172043e-38	0	SPINT1
FOXQ1	4.95667590498778e-42	0.64873258193321	0.432	0.18	9.5336704356535e-38	0	FOXQ1
RDH13	6.92589984589523e-42	0.252513995245455	0.282	0.065	1.33212757635949e-37	0	RDH13
PHLDA2	9.00366827952257e-42	1.01534477741914	0.706	0.582	1.73176555688337e-37	0	PHLDA2
CLDN23	1.23606472661969e-41	0.258720573380356	0.274	0.063	2.37744689518031e-37	0	CLDN23
TFF2	1.7407822928803e-41	1.40264735501676	0.703	0.451	3.34822066212598e-37	0	TFF2
ERBB2	2.00104833751795e-41	0.358578918468226	0.312	0.094	3.84881637238202e-37	0	ERBB2
FXYD3	2.11794916922856e-41	0.659835380171255	0.532	0.24	4.07366343209421e-37	0	FXYD3
RBM47	2.92594079658799e-41	0.318892422429793	0.415	0.155	5.62775452815735e-37	0	RBM47
SYNGR2	5.58464537775902e-41	0.398950941502614	0.439	0.183	1.07415069195817e-36	0	SYNGR2
LAMB3	2.52219461401842e-40	1.03780391283133	0.653	0.44	4.85118912060303e-36	0	LAMB3
AQP5	2.79646003484718e-40	0.484180387153578	0.278	0.063	5.37871123102506e-36	0	AQP5
CXADR	3.46972855904071e-40	0.405310387731678	0.381	0.137	6.6736759104589e-36	0	CXADR
NEBL	5.04078919511833e-40	0.265254411036988	0.338	0.105	9.6954539378906e-36	0	NEBL
GALNT3	5.0585613722449e-40	0.319049156067622	0.409	0.154	9.72963694337583e-36	0	GALNT3
TFF1	7.57450193121151e-40	1.08845070048954	0.708	0.484	1.45687970144922e-35	0	TFF1
HPGD	1.04959027046275e-39	0.456486886704337	0.447	0.167	2.01878192620805e-35	0	HPGD
FER1L6	1.90039285827112e-39	0.652268423096205	0.356	0.106	3.65521562359866e-35	0	FER1L6
SIPA1L2	2.8308362345197e-39	0.386247110497197	0.392	0.147	5.4448304134752e-35	0	SIPA1L2
MUC5B	3.93114296486086e-39	0.884180941985716	0.396	0.142	7.56116037861337e-35	0	MUC5B
AFDN	3.77662765340544e-38	0.760006585863878	0.573	0.34	7.26396562856003e-34	0	AFDN
HOOK2	4.40427940631883e-38	0.342835260919261	0.312	0.098	8.47119101011364e-34	0	HOOK2
GULP1	7.721032799825e-38	0.567839843057136	0.406	0.164	1.48506344871834e-33	0	GULP1
KRT7	8.82464509422669e-38	1.18840728620961	0.728	0.636	1.69733223742356e-33	0	KRT7
ARHGAP32	1.02247303396862e-37	0.352008472510528	0.305	0.093	1.96662463353525e-33	0	ARHGAP32
H1F0	2.15618287823714e-37	0.557314084973998	0.421	0.177	4.14720214800132e-33	0	H1F0
CEACAM1	5.19103772846756e-37	0.545074603842118	0.429	0.161	9.9844419669345e-33	0	CEACAM1
SLPI	3.11475830202536e-36	0.925937407584004	0.641	0.416	5.99092611811558e-32	0	SLPI
CSTB	3.26430289597516e-36	0.90019851041271	0.795	0.689	6.27856019011862e-32	0	CSTB
SLC22A18	3.63937345609845e-36	0.295013270907191	0.326	0.112	6.99997090545977e-32	0	SLC22A18
ITGB4	4.12416699973973e-36	0.464806191356436	0.464	0.212	7.93242280729939e-32	0	ITGB4
ABHD3	1.67747030307788e-35	0.288822058411332	0.38	0.149	3.22644638093999e-31	0	ABHD3
LSR	2.5384856344567e-35	0.551688391187024	0.51	0.269	4.88252326931402e-31	0	LSR
ZNF185	2.54067129280012e-35	0.267915887651505	0.276	0.074	4.88672716457175e-31	0	ZNF185
CYSTM1	3.58094547696036e-35	0.740775563975007	0.55	0.338	6.88759053038556e-31	0	CYSTM1
GPR153	3.61333947577693e-35	0.369410763608975	0.382	0.158	6.94989714770934e-31	0	GPR153
SRC	4.4767555221166e-35	0.283977667031887	0.32	0.111	8.61059157123906e-31	0	SRC
ABHD17C	4.7831487527271e-35	0.554848096794783	0.428	0.204	9.19990831099531e-31	0	ABHD17C
RAMP1	9.79152732063308e-35	0.841051301922575	0.565	0.361	1.88330236485057e-30	0	RAMP1
DSC2	1.7856424487159e-34	0.34108734952984	0.344	0.13	3.43450468586015e-30	0	DSC2
H3F3B	1.96499454638025e-34	0.440023646745963	0.93	0.91	3.77947051050778e-30	0	H3F3B
ZBTB10	2.4431140778839e-34	0.403583233945709	0.376	0.151	4.69908561740189e-30	0	ZBTB10
SRD5A3	3.12671276509908e-34	0.630454240473107	0.47	0.247	6.01391933239157e-30	0	SRD5A3
ZG16B	4.90066469647481e-34	0.393299198552163	0.509	0.266	9.42593847719965e-30	0	ZG16B
USP53	5.03606939180608e-34	0.407491213288039	0.43	0.194	9.68637586819981e-30	0	USP53
MT-ND4	7.01161957364281e-34	0.482018280040662	0.981	0.959	1.34861490879446e-29	0	MT-ND4
STARD10	8.56015359269203e-34	0.521162869382551	0.455	0.226	1.64645994201838e-29	0	STARD10
SLC7A11	1.00579797977887e-33	0.514495019030669	0.358	0.128	1.93455183430668e-29	0	SLC7A11
HSBP1L1	1.05626885539928e-33	0.411575853459911	0.405	0.182	2.03162751647498e-29	0	HSBP1L1
SPINK1	1.06740886190716e-33	0.409550108093244	0.427	0.166	2.05305420499222e-29	0	SPINK1
CARD10	1.19329349313413e-33	0.275424132738027	0.283	0.088	2.29518070469419e-29	0	CARD10
MT-ND2	2.23021053907604e-33	0.679988101315029	0.948	0.886	4.28958695085886e-29	0	MT-ND2
FAM102A	9.97913146308898e-33	0.320294851335378	0.382	0.163	1.91938614561054e-28	0	FAM102A
UNC93B1	1.16085452810362e-32	0.360653934422247	0.422	0.197	2.2327875993545e-28	0	UNC93B1
TNFRSF11B	1.79377291018468e-32	0.671582708884622	0.391	0.163	3.45014281544921e-28	0	TNFRSF11B
RMND5A	2.29641955900642e-32	0.510693233979953	0.421	0.199	4.41693337979294e-28	0	RMND5A
RHOF	2.3726756247066e-32	0.374140348169055	0.393	0.166	4.56360429656068e-28	0	RHOF
ARRDC4	4.50633630269979e-32	0.385757339155924	0.267	0.08	8.66748724461278e-28	0	ARRDC4
MYO6	8.93201927154769e-32	0.530085264784412	0.467	0.245	1.71798458668948e-27	0	MYO6
NPDC1	1.18054693987447e-31	0.356548380063525	0.251	0.068	2.27066398415456e-27	0	NPDC1
OAS1	1.18391283090051e-31	0.316285066913688	0.382	0.164	2.27713793895404e-27	0	OAS1
EZR	1.23245247406216e-31	0.715915464260193	0.81	0.751	2.37049908861115e-27	0	EZR
CTSS	1.73584160680342e-31	0.555912647888386	0.539	0.288	3.3387177465257e-27	0	CTSS
CFD	1.99910705168674e-31	0.480673202204962	0.335	0.127	3.84508250321428e-27	0	CFD
ANKRD36C	2.65877683054656e-31	0.545903059254349	0.473	0.216	5.11389135587324e-27	0	ANKRD36C
ANG	3.49311460574652e-31	0.299727897647051	0.343	0.143	6.71865663269285e-27	0	ANG
KLK1	5.25351275712943e-31	0.445031697573215	0.372	0.139	1.01046064370628e-26	0	KLK1
RDH10	1.20632092641781e-30	0.280946911137553	0.372	0.155	2.32023766987202e-26	0	RDH10
SFN	1.70323171710078e-30	0.764339503323494	0.454	0.237	3.27599588467164e-26	0	SFN
RALGPS2	1.83785247750633e-30	0.272128672250667	0.331	0.133	3.53492545523568e-26	0	RALGPS2
LAMA5	2.33972459697462e-30	0.402605640187884	0.351	0.141	4.50022628982098e-26	0	LAMA5
DDR1	3.4864232716094e-30	0.327292151776615	0.431	0.22	6.70578652061352e-26	0	DDR1
GRK2	4.1974458010492e-30	0.371879351634882	0.432	0.217	8.07336725373803e-26	0	GRK2
COMTD1	5.98986698771102e-30	0.342062133571523	0.422	0.214	1.15209101641634e-25	0	COMTD1
MAOA	7.27016459330958e-30	0.27486391607019	0.27	0.092	1.39834345787716e-25	0	MAOA
TP53INP2	7.62992678843791e-30	0.33155576481051	0.376	0.163	1.46754011848815e-25	0	TP53INP2
DHRS9	7.85819066396093e-30	0.615256854551373	0.256	0.077	1.51144439230624e-25	0	DHRS9
CLDN12	1.39210720038894e-29	0.309453997756948	0.388	0.182	2.67757898922809e-25	0	CLDN12
MIDN	1.80809593041626e-29	0.720546838647257	0.633	0.455	3.47769171256263e-25	0	MIDN
METTL27	4.09716793125564e-29	0.434535470399541	0.427	0.225	7.88049279897709e-25	0	METTL27
PNPLA2	9.23017332925659e-29	0.534238690154029	0.484	0.285	1.77533153814921e-24	0	PNPLA2
GUCD1	9.55633807593089e-29	0.367404333374008	0.409	0.203	1.83806606552455e-24	0	GUCD1
STX3	9.67663770633271e-29	0.285135770888904	0.321	0.133	1.86120449643603e-24	0	STX3
IFI27	1.11899393217871e-28	0.774941872509585	0.817	0.77	2.15227292915253e-24	0	IFI27
DCLRE1C	1.23062684706897e-28	0.277947513375403	0.311	0.118	2.36698767765245e-24	0	DCLRE1C
FBRSL1	1.60855684158893e-28	0.263388438488327	0.379	0.18	3.09389822911215e-24	0	FBRSL1
KIAA1522	2.49791033865887e-28	0.291172708046189	0.393	0.196	4.80448074537648e-24	0	KIAA1522
IER2	9.60608743373493e-28	0.855454275151083	0.732	0.579	1.84763485700458e-23	0	IER2
MUC1	1.19835358851404e-27	0.711033868217767	0.597	0.402	2.30491329214791e-23	0	MUC1
C19orf33	1.33528756281336e-27	0.800873227440542	0.656	0.548	2.56829209831521e-23	0	C19orf33
CDKN1C	1.6936160468447e-27	0.496884164872219	0.408	0.2	3.25750110450109e-23	0	CDKN1C
PERP	2.59062943511968e-27	0.848533544503114	0.66	0.571	4.98281665550919e-23	0	PERP
ABTB1	2.78152479847141e-27	0.315823283475451	0.346	0.155	5.3499847973799e-23	0	ABTB1
KLF3	2.8678300962362e-27	0.392801608982494	0.466	0.257	5.51598440710071e-23	0	KLF3
SERINC5	3.17832020864132e-27	0.410103047993487	0.364	0.171	6.11318108930072e-23	0	SERINC5
MGLL	3.85325879858993e-27	0.440199142110976	0.458	0.249	7.41135797320788e-23	0	MGLL
MT-ATP6	4.00250263557088e-27	0.424059109370639	0.99	0.979	7.69841356925704e-23	0	MT-ATP6
SLC9A3R1	4.08930392610757e-27	0.253304435728785	0.353	0.159	7.8653671714753e-23	0	SLC9A3R1
DLG3	4.24259216948143e-27	0.288335760979994	0.306	0.128	8.16020177878059e-23	0	DLG3
NR1D1	6.0279045411307e-27	0.303225838658519	0.292	0.112	1.15940715944108e-22	0	NR1D1
TRIB1	8.69307920037537e-27	0.672810650432923	0.519	0.326	1.6720268534002e-22	0	TRIB1
P2RX4	8.87040131400693e-27	0.34193732673409	0.379	0.183	1.70613298873609e-22	0	P2RX4
ABLIM1	9.79451717866029e-27	0.429292536065298	0.353	0.156	1.88387743414352e-22	0	ABLIM1
FUCA1	1.15859516560866e-26	0.399380323261211	0.376	0.176	2.2284419415317e-22	0	FUCA1
STXBP2	1.42081740919466e-26	0.2983650373465	0.379	0.187	2.732800204845e-22	0	STXBP2
DTX2	1.54213260148568e-26	0.27071664498711	0.304	0.129	2.96613784569756e-22	0	DTX2
SLC6A8	2.21938421851928e-26	0.384606625838146	0.422	0.229	4.26876360589999e-22	0	SLC6A8
LGALS4	4.67073169783875e-26	0.798207893440142	0.555	0.326	8.98368534762305e-22	0	LGALS4
OSBPL2	5.08772367668515e-26	0.324071857377118	0.361	0.178	9.78572771973621e-22	0	OSBPL2
PTPRF	5.27227764861101e-26	0.427632267851441	0.417	0.225	1.01406988293384e-21	0	PTPRF
SDC1	5.73555378557579e-26	0.335381334248532	0.409	0.209	1.10317641511765e-21	0	SDC1
SHTN1	5.74626154679913e-26	0.335952798261299	0.29	0.115	1.10523594591134e-21	0	SHTN1
SCAMP2	8.60770609515048e-26	0.314735544340034	0.45	0.253	1.65560619034124e-21	0	SCAMP2
VAMP8	2.27645930197985e-25	0.616953960399062	0.637	0.49	4.37854182142805e-21	0	VAMP8
CD55	2.29332345702255e-25	0.58236973147415	0.73	0.618	4.41097833723718e-21	0	CD55
MT-ND3	2.97741042902566e-25	0.462545137284223	0.963	0.929	5.72675121918796e-21	0	MT-ND3
INF2	4.60491223434038e-25	0.455324860123668	0.458	0.265	8.85708819153028e-21	0	INF2
RNF103	8.46757860230621e-25	0.344010101002811	0.395	0.207	1.62865406836758e-20	0	RNF103
MUC13	1.51346164410649e-24	0.720513321941944	0.617	0.396	2.91099212627443e-20	0	MUC13
NET1	1.83487117243737e-24	0.490606326912748	0.476	0.298	3.52919121306603e-20	0	NET1
RAB3IP	2.73177717280437e-24	0.28666219331473	0.355	0.176	5.25430021417193e-20	0	RAB3IP
YPEL3	2.90065670526583e-24	0.47130265169873	0.485	0.299	5.57912310690829e-20	0	YPEL3
TMEM141	3.01882710336148e-24	0.588033891609999	0.5	0.323	5.80641205060548e-20	0	TMEM141
TSPAN8	3.48265359186234e-24	0.414557632422071	0.486	0.258	6.69853591858802e-20	0	TSPAN8
FERMT1	3.58229506853214e-24	0.274996091528438	0.299	0.12	6.89018633481472e-20	0	FERMT1
CHP1	4.15962740148835e-24	0.308623571945117	0.455	0.269	8.00062734402268e-20	0	CHP1
RNPEPL1	4.18240087011258e-24	0.364474133049501	0.44	0.251	8.04442983357454e-20	0	RNPEPL1
PLSCR1	5.35198861287328e-24	0.464054467550458	0.505	0.329	1.02940148980005e-19	0	PLSCR1
RHOD	5.63589283780382e-24	0.286728402342397	0.38	0.197	1.08400762842319e-19	0	RHOD
TMEM106C	6.34877370567033e-24	0.281237413452892	0.43	0.24	1.22112313454863e-19	0	TMEM106C
TNFRSF14	7.2576187628728e-24	0.265158889524917	0.348	0.169	1.39593039285095e-19	0	TNFRSF14
PELI1	9.34508503409735e-24	0.269213889929173	0.332	0.155	1.79743365545828e-19	0	PELI1
RIPK4	1.0264333476753e-23	0.252657679924169	0.286	0.122	1.97424190091867e-19	0	RIPK4
PCBD1	1.09269633537016e-23	0.413529874586312	0.458	0.28	2.10169213145098e-19	0	PCBD1
MAP3K13	1.37702552144562e-23	0.293366968819231	0.444	0.261	2.64857088794851e-19	0	MAP3K13
CTNND1	1.74059928145026e-23	0.453928984663065	0.479	0.292	3.34786865794143e-19	0	CTNND1
NTHL1	2.65181314023258e-23	0.901280596724905	0.449	0.269	5.10049739392334e-19	0	NTHL1
SLC20A2	3.22879961222998e-23	0.265849990125234	0.316	0.149	6.21027317416314e-19	0	SLC20A2
IL10RB	3.97108435083277e-23	0.288395932823539	0.393	0.217	7.63798364039176e-19	0	IL10RB
EPHA2	4.12516173665068e-23	0.505738633338175	0.468	0.283	7.93433608427392e-19	0	EPHA2
RNF141	5.73267851959707e-23	0.25804942260711	0.34	0.168	1.1026233864593e-18	0	RNF141
ITPR3	6.91844195813406e-23	0.322053248768396	0.389	0.206	1.3306931262275e-18	0	ITPR3
DSP	9.3306364984299e-23	0.621833564944157	0.602	0.428	1.79465462410801e-18	0	DSP
SBF1	1.07040305878656e-22	0.347949822933091	0.35	0.181	2.05881324327007e-18	0	SBF1
C15orf48	1.16625226610289e-22	0.848945235444724	0.497	0.318	2.24316960862231e-18	0	C15orf48
FAM46A	1.25725779570804e-22	0.664336015443536	0.551	0.372	2.41820964426484e-18	0	FAM46A
ANKRD9	1.44728837198333e-22	0.308868558590898	0.394	0.215	2.78371445467273e-18	0	ANKRD9
PTK2	1.5824290679886e-22	0.257344227023906	0.39	0.212	3.04364406936928e-18	0	PTK2
ALDH3B1	1.60317350337846e-22	0.282997772315048	0.303	0.141	3.08354391639813e-18	0	ALDH3B1
GNAQ	2.9156151550058e-22	0.409677113304713	0.373	0.197	5.60789418913815e-18	0	GNAQ
BIRC3	4.35419782214447e-22	0.486732231744698	0.469	0.274	8.37486409111267e-18	0	BIRC3
SMURF1	5.28712320384824e-22	0.313706102616664	0.333	0.164	1.01692527702817e-17	0	SMURF1
GOLM1	5.49980607630116e-22	0.532700274373004	0.499	0.328	1.05783270071577e-17	0	GOLM1
SAT1	5.50101513411056e-22	0.541536503985578	0.845	0.752	1.05806525089483e-17	0	SAT1
JUND	7.00141932091618e-22	0.427727433676155	0.861	0.761	1.34665299218502e-17	0	JUND
CHMP2B	8.71564563316918e-22	0.525690371937154	0.519	0.351	1.67636728108376e-17	0	CHMP2B
DOPEY2	1.19792877056894e-21	0.25483418306322	0.258	0.107	2.3040961973123e-17	0	DOPEY2
VPS37B	1.94738584491232e-21	0.406086111448237	0.506	0.33	3.74560193410436e-17	0	VPS37B
HIST1H4C	2.60926132298709e-21	0.397542565366126	0.479	0.287	5.01865322863337e-17	0	HIST1H4C
LIMA1	2.77028250964835e-21	0.413546923377261	0.426	0.237	5.32836137905764e-17	0	LIMA1
MT-CO2	3.6931152365526e-21	0.389526991303752	0.982	0.97	7.10333784598527e-17	0	MT-CO2
HLA-E	3.89287662061544e-21	0.466927604395645	0.814	0.765	7.48755889209174e-17	0	HLA-E
GALE	4.03355735182384e-21	0.320094316242101	0.45	0.269	7.75814421049796e-17	0	GALE
KRT18	4.06571458901742e-21	0.621493607621648	0.81	0.841	7.8199954405161e-17	0	KRT18
MARCKSL1	4.86957319440267e-21	0.472329556265447	0.56	0.389	9.36613708211409e-17	0	MARCKSL1
TFF3	5.82523019818113e-21	1.27464298741706	0.801	0.749	1.12042477631816e-16	0	TFF3
HEXIM1	6.36192192553663e-21	0.763349134410915	0.453	0.269	1.22365206315772e-16	0	HEXIM1
H3F3A	9.71403738033244e-21	0.375610084306848	0.868	0.866	1.86839794973314e-16	0	H3F3A
ANXA3	1.19179200573632e-20	0.353610517274891	0.406	0.229	2.29229274383324e-16	0	ANXA3
PLA2G16	1.19450344978762e-20	0.49370157523169	0.477	0.309	2.29750793532151e-16	0	PLA2G16
DIAPH1	1.45145586448669e-20	0.475914634503325	0.496	0.33	2.79173020975369e-16	0	DIAPH1
TSTD1	1.64293463208895e-20	0.275563055405008	0.424	0.252	3.16002047135989e-16	0	TSTD1
CCL3	1.69339861829656e-20	1.50074750560322	0.653	0.48	3.2570829024316e-16	0	CCL3
CXCL8	2.25348987399041e-20	1.02047183940963	0.671	0.517	4.33436242363316e-16	0	CXCL8
JOSD1	3.90465526767407e-20	0.419665503379145	0.489	0.315	7.51021394184431e-16	0	JOSD1
NEAT1	3.93731852984096e-20	0.770158542575426	0.926	0.889	7.5730384602961e-16	0	NEAT1
TATDN1	4.43924534350119e-20	0.448302948653404	0.439	0.281	8.53844449369018e-16	0	TATDN1
FAM49B	5.26469049376591e-20	0.315726245270259	0.484	0.312	1.01261056957094e-15	0	FAM49B
SQOR	5.4763891947796e-20	0.28255055421456	0.405	0.233	1.05332869772391e-15	0	SQOR
TRIP10	6.5184300834464e-20	0.27348198559586	0.432	0.264	1.25375484225008e-15	0	TRIP10
MALAT1	8.00536714769363e-20	0.63390178871208	0.997	0.982	1.53975231718739e-15	0	MALAT1
SUN1	8.68210295267073e-20	0.373716839100456	0.438	0.279	1.66991568191669e-15	0	SUN1
R3HDM4	1.38304069311559e-19	0.288308830085674	0.417	0.25	2.66014046913852e-15	0	R3HDM4
RAP2B	1.51202358216404e-19	0.361621679319529	0.452	0.277	2.90822615793431e-15	0	RAP2B
MLPH	1.53189186819119e-19	0.612234123188208	0.49	0.312	2.94644081927893e-15	0	MLPH
ANXA11	1.96051289805316e-19	0.527152861588348	0.658	0.557	3.77085050811544e-15	0	ANXA11
GSN	2.57883434000159e-19	0.54137870030223	0.629	0.497	4.96012996955906e-15	0	GSN
DAZAP2	2.64044274594792e-19	0.398755699841146	0.567	0.41	5.07862757755623e-15	0	DAZAP2
GMDS	3.10372935843218e-19	0.253554888158827	0.306	0.154	5.96971304800845e-15	0	GMDS
MT-CYB	3.2677104125491e-19	0.333050498889431	0.971	0.958	6.28511420749693e-15	0	MT-CYB
CCNDBP1	4.08325011722148e-19	0.261178922855695	0.401	0.231	7.8537232754638e-15	0	CCNDBP1
ACSL5	4.25830987094425e-19	0.388053818588299	0.412	0.249	8.19043320577417e-15	0	ACSL5
ECI1	5.06183732622651e-19	0.266747437976002	0.417	0.251	9.73593791326406e-15	0	ECI1
PPARD	8.23288691719058e-19	0.26824628708886	0.318	0.166	1.58351346965244e-14	0	PPARD
MIB2	8.93927376617371e-19	0.398156887297877	0.416	0.252	1.71937991618585e-14	0	MIB2
MEF2D	9.12694134933554e-19	0.368112278191858	0.436	0.273	1.7554758991312e-14	0	MEF2D
RABGAP1L	9.52134743311228e-19	0.254470684161188	0.355	0.194	1.83133596528482e-14	0	RABGAP1L
CCL3L3	1.49122773489349e-18	1.10578436322708	0.5	0.328	2.86822742529413e-14	0	CCL3L3
CDKN1A	1.51482826998906e-18	0.440676898681925	0.625	0.481	2.91362069449696e-14	0	CDKN1A
ABCG1	1.70466797690755e-18	0.26997333997591	0.335	0.175	3.27875838678398e-14	0	ABCG1
NABP1	1.85992749685589e-18	0.413801503196423	0.475	0.299	3.57738454745262e-14	0	NABP1
CXCL3	2.08018782844323e-18	0.972683353795077	0.497	0.33	4.00103326922771e-14	0	CXCL3
FLII	2.49557547102184e-18	0.263975594537823	0.425	0.258	4.7999898609634e-14	0	FLII
B4GALT5	2.62149801896636e-18	0.433440618784845	0.461	0.291	5.0421892896799e-14	0	B4GALT5
RIOK3	3.55807386300833e-18	0.446181080637487	0.528	0.363	6.84359926811021e-14	0	RIOK3
MAPK3	4.6580798674837e-18	0.350435908906307	0.505	0.35	8.95935081711815e-14	0	MAPK3
ZNF292	6.90847854833491e-18	0.523269640200924	0.566	0.404	1.32877676398674e-13	0	ZNF292
QSOX1	7.522608423129e-18	0.404748059142833	0.548	0.4	1.44689850410463e-13	0	QSOX1
PKN2	7.65362979160673e-18	0.390260473855008	0.484	0.314	1.47209915411764e-13	0	PKN2
LASP1	9.96624474326504e-18	0.255121936981662	0.48	0.315	1.9169075139196e-13	0	LASP1
TMEM106B	1.07814838416442e-17	0.644950008444025	0.556	0.422	2.07371060210185e-13	0	TMEM106B
VPS25	1.53687686818961e-17	0.30882287521488	0.401	0.247	2.95602896827589e-13	0	VPS25
RNF139	1.54695380418438e-17	0.257575099488609	0.336	0.186	2.97541094696823e-13	0	RNF139
GPCPD1	1.65121018127329e-17	0.271640611871895	0.354	0.201	3.17593766266105e-13	0	GPCPD1
TMEM123	2.80290031469435e-17	0.499951516448153	0.516	0.364	5.39109846528312e-13	0	TMEM123
DNM2	2.89237297029423e-17	0.321170495914487	0.432	0.275	5.56319017106393e-13	0	DNM2
TACC1	3.41228861747783e-17	0.578551082806049	0.583	0.442	6.56319592685686e-13	0	TACC1
NBR1	3.61085290221645e-17	0.271577881821812	0.376	0.225	6.94511447212312e-13	0	NBR1
SPP1	3.7546462463742e-17	2.42740089254796	0.552	0.4	7.22168659027614e-13	0	SPP1
CCL4	8.27472569482623e-17	1.45729388187947	0.672	0.52	1.59156074014288e-12	0	CCL4
AGO2	8.30211028162725e-17	0.264246681911718	0.474	0.307	1.59682789156818e-12	0	AGO2
GCC2	9.41797863938817e-17	0.360788418934468	0.566	0.404	1.81145401149992e-12	0	GCC2
DSG2	1.02584197611273e-16	0.502478419470712	0.507	0.371	1.97310445685522e-12	0	DSG2
LGMN	1.27343289758768e-16	0.38937442548037	0.442	0.284	2.44932083522014e-12	0	LGMN
RNF149	1.33754241757554e-16	0.356291472103124	0.492	0.331	2.5726290859648e-12	0	RNF149
SLC17A5	1.77147142859536e-16	0.255258108751841	0.34	0.194	3.40724814576032e-12	0	SLC17A5
LDLR	1.88850528367453e-16	0.286363095142696	0.389	0.237	3.63235106261959e-12	0	LDLR
ZBTB7A	2.08352361610859e-16	0.336692969708072	0.492	0.326	4.00744932322325e-12	0	ZBTB7A
LPIN2	2.20671571900685e-16	0.25676812953451	0.381	0.226	4.24439701393777e-12	0	LPIN2
ARHGAP5	2.48218791536925e-16	0.431186735051153	0.506	0.355	4.77424023642122e-12	0	ARHGAP5
MAFF	3.07211531220614e-16	0.456098532396459	0.601	0.47	5.9089065914973e-12	0	MAFF
CTNNBIP1	3.64501243492979e-16	0.255912526002386	0.419	0.263	7.01081691734395e-12	0	CTNNBIP1
DNAJA4	4.30801063194453e-16	0.320615307432216	0.384	0.232	8.28602764948211e-12	0	DNAJA4
ADIPOR1	4.9133488571527e-16	0.32264771576903	0.481	0.333	9.4503351918475e-12	0	ADIPOR1
LITAF	7.60824238577381e-16	0.491181516208239	0.593	0.439	1.46336934047973e-11	0	LITAF
CLTB	7.75848259955749e-16	0.547464159985761	0.599	0.503	1.49226654319889e-11	0	CLTB
OFD1	8.34046758523532e-16	0.34663668996455	0.362	0.217	1.60420553534416e-11	0	OFD1
JUNB	8.6786525816466e-16	0.498307308229585	0.84	0.745	1.66925203755391e-11	0	JUNB
AL365226.2	9.16701449747805e-16	0.490377051511292	0.555	0.421	1.76318356844493e-11	0	AL365226.2
PRDX5	9.69366138377436e-16	0.463651720351039	0.649	0.548	1.86447883055516e-11	0	PRDX5
MT-ND1	1.21374360319411e-15	0.390664790508285	0.961	0.913	2.33451444638355e-11	0	MT-ND1
KLF5	1.27270177660328e-15	0.457462473537237	0.495	0.355	2.44791459711874e-11	0	KLF5
CKB	1.63842218927827e-15	0.364246684550041	0.414	0.26	3.15134123885783e-11	0	CKB
ABHD2	1.88458243300685e-15	0.300985457384963	0.438	0.29	3.62480585164538e-11	0	ABHD2
PPP1R15A	2.29748103048667e-15	0.498313601126161	0.753	0.648	4.41897501403806e-11	0	PPP1R15A
UGCG	2.35027474626829e-15	0.356407978904249	0.405	0.257	4.52051844697243e-11	0	UGCG
CFDP1	2.56737076325361e-15	0.375014448286401	0.514	0.37	4.93808092604199e-11	0	CFDP1
PLXNB2	2.78328702505248e-15	0.439194244084814	0.525	0.378	5.35337426398593e-11	0	PLXNB2
MT-CO1	3.18159031633119e-15	0.270301346490514	0.993	0.974	6.1194708144314e-11	0	MT-CO1
SERTAD2	3.23185291842682e-15	0.332228134433214	0.45	0.301	6.21614590330215e-11	0	SERTAD2
ARID1B	3.60805114503772e-15	0.308424453253843	0.46	0.3	6.93972557236556e-11	0	ARID1B
SERP1	3.72746984383851e-15	0.458411218850756	0.681	0.576	7.16941549763899e-11	0	SERP1
SMDT1	5.0972745717313e-15	0.37958504429366	0.531	0.385	9.80409791126797e-11	0	SMDT1
SNX9	5.98261857244267e-15	0.342132344012366	0.51	0.356	1.15069685622362e-10	0	SNX9
TMEM2	6.54674975391064e-15	0.279363241349347	0.399	0.243	1.25920184766717e-10	0	TMEM2
GIPC1	7.07817498510437e-15	0.260273952840135	0.411	0.267	1.36141617663497e-10	0	GIPC1
SYNRG	7.80851239422732e-15	0.297544928303746	0.318	0.182	1.50188927390568e-10	0	SYNRG
GPX1	8.84013043802359e-15	0.686700711311571	0.727	0.633	1.70031068844946e-10	0	GPX1
ZNF518A	1.19173057681102e-14	0.28069601983182	0.259	0.133	2.29217459143831e-10	0	ZNF518A
ZFP36	1.41256721485445e-14	0.431496455522047	0.761	0.651	2.71693178105105e-10	0	ZFP36
SERPINB1	1.53411347814533e-14	0.446324742324794	0.568	0.444	2.95071386386473e-10	0	SERPINB1
RNASE1	1.70093933666983e-14	0.319525632778826	0.475	0.31	3.27158672015076e-10	0	RNASE1
CD2AP	1.73235940321692e-14	0.262693618557895	0.493	0.342	3.33202007614742e-10	0	CD2AP
CD164	1.81218902550547e-14	0.484409191592425	0.678	0.607	3.48556437165723e-10	0	CD164
CD68	2.07410095566318e-14	0.457620197873129	0.544	0.39	3.98932577812257e-10	0	CD68
CHCHD10	2.99058532100879e-14	0.396515882969976	0.526	0.378	5.7520918064283e-10	0	CHCHD10
C1QB	3.06500494935079e-14	0.849669309083817	0.509	0.367	5.89523051958131e-10	0	C1QB
ARHGDIB	3.36577518912182e-14	0.410954068976231	0.508	0.348	6.47373199875692e-10	0	ARHGDIB
ISG20	3.76575392165344e-14	0.290935113696973	0.509	0.356	7.24305109290822e-10	0	ISG20
MAP2K3	4.41985942279306e-14	0.281971819275123	0.412	0.261	8.50115761380018e-10	0	MAP2K3
FOXP1	4.56193351522764e-14	0.271629864061969	0.449	0.3	8.77442292318884e-10	0	FOXP1
EIF4A2	4.67249144308355e-14	0.395449532060801	0.598	0.457	8.9870700416269e-10	0	EIF4A2
ANXA4	6.02160739433833e-14	0.33445970312641	0.497	0.365	1.15819596622703e-09	0	ANXA4
ARHGAP18	7.52878882918259e-14	0.399877664098767	0.499	0.356	1.44808724340498e-09	0	ARHGAP18
ATXN1	8.37666963246148e-14	0.283363306764541	0.346	0.211	1.61116863710764e-09	0	ATXN1
RERE	8.63988746094882e-14	0.270853788015525	0.357	0.221	1.6617959542389e-09	0	RERE
SUPT5H	1.41987755246431e-13	0.292212498707097	0.428	0.278	2.73099248440985e-09	0	SUPT5H
ATF3	1.60729775739719e-13	0.395163790379323	0.779	0.73	3.09147650657776e-09	0	ATF3
VMP1	1.70192038238938e-13	0.45863318750952	0.593	0.455	3.27347366348774e-09	0	VMP1
EIF3H	1.8949051458941e-13	0.458993546168561	0.669	0.62	3.64466055761271e-09	0	EIF3H
PPP1R11	2.43201471458326e-13	0.251660459021699	0.458	0.319	4.67773710202944e-09	0	PPP1R11
MLXIP	2.6885645331216e-13	0.276971753801355	0.468	0.313	5.17118502300609e-09	0	MLXIP
UBE2H	3.44986079972862e-13	0.444458032819883	0.562	0.441	6.63546226219803e-09	0	UBE2H
CD46	4.02136270138997e-13	0.358690327511494	0.558	0.434	7.73468901985347e-09	0	CD46
IL1B	5.3992766970754e-13	1.30950496108872	0.527	0.378	1.03849687991548e-08	0	IL1B
CDYL	5.49068505033981e-13	0.254490989738586	0.367	0.236	1.05607836258236e-08	0	CDYL
ARPC3	5.96972445516235e-13	0.297025253121063	0.794	0.788	1.14821680170593e-08	0	ARPC3
CXCL2	7.6367623451069e-13	0.950766695754679	0.524	0.398	1.46885486945786e-08	0	CXCL2
PPP4R3A	8.61440421680308e-13	0.278326094112904	0.409	0.269	1.65689450705991e-08	0	PPP4R3A
SELENOP	9.16149472669583e-13	0.269614237362534	0.446	0.292	1.76212189573268e-08	0	SELENOP
MT-ND4L	1.02606659155529e-12	0.304010248721314	0.511	0.366	1.97353648219744e-08	0	MT-ND4L
ARL5B	1.05701364722657e-12	0.26451961815441	0.398	0.262	2.03306004907559e-08	0	ARL5B
TSPAN3	1.2431564570134e-12	0.361582929229741	0.553	0.45	2.39108712941958e-08	0	TSPAN3
NPEPPS	1.91544901609389e-12	0.26703957134303	0.426	0.291	3.68417463755498e-08	0	NPEPPS
HEBP2	1.97057756912993e-12	0.423362111681219	0.626	0.537	3.7902088964645e-08	0	HEBP2
FOXO3	2.53257091079958e-12	0.270628668122065	0.471	0.331	4.87114688983191e-08	0	FOXO3
TES	2.90654692890447e-12	0.274049082932797	0.442	0.301	5.59045236305486e-08	0	TES
GRN	3.00446423278085e-12	0.352326639936946	0.631	0.533	5.77878650533068e-08	0	GRN
RPL27A	3.98515774124963e-12	0.357141674826372	0.838	0.834	7.66505239951953e-08	0	RPL27A
DHRS7	4.26306929473154e-12	0.2740361527981	0.528	0.405	8.19958748148663e-08	0	DHRS7
WASF2	4.31843703890205e-12	0.366262284427571	0.613	0.508	8.3060818006242e-08	0	WASF2
KLF4	4.32440582998888e-12	0.318237877300166	0.569	0.446	8.3175621734006e-08	0	KLF4
SQSTM1	4.45837221724333e-12	0.392527377050092	0.74	0.671	8.57523312264583e-08	0	SQSTM1
ERO1A	5.00435641697380e-12	0.403080211040424	0.52	0.404	9.62537913240742e-08	0	ERO1A
WSB1	5.03106927416580e-12	0.449922971849674	0.594	0.452	9.67675864193051e-08	0	WSB1
INSIG1	5.32028482411658e-12	0.524116016990491	0.399	0.272	1.02330358307058e-07	0	INSIG1
XBP1	5.68311547495633e-12	0.340580342053101	0.558	0.43	1.0930904304531e-07	0	XBP1
JUN	8.41477325345873e-12	0.6778672975692	0.853	0.802	1.61849748757025e-07	0	JUN
FAM107B	8.47406067853559e-12	0.317071930318544	0.497	0.358	1.62990083090954e-07	0	FAM107B
PLK3	9.20865777483315e-12	0.303057790607481	0.451	0.307	1.77119323641141e-07	0	PLK3
ASAH1	9.33873858236904e-12	0.298460105047913	0.454	0.316	1.79621297893286e-07	0	ASAH1
ANKRD12	9.44885473893232e-12	0.385837008071164	0.484	0.34	1.81739272048624e-07	0	ANKRD12
KANSL1	1.55608044589754e-11	0.261938646723925	0.331	0.206	2.99296512963932e-07	0	KANSL1
GSTP1	1.66905811352318e-11	0.425281504775718	0.79	0.794	3.21026637555049e-07	0	GSTP1
DYNLRB1	1.88933622760348e-11	0.429902568408759	0.677	0.635	3.63394930017253e-07	0	DYNLRB1
ATP6V1G1	2.0454484063445e-11	0.339414533790924	0.623	0.535	3.934215464763e-07	0	ATP6V1G1
PDXK	2.08050494773973e-11	0.391817450025535	0.523	0.384	4.00164321648259e-07	0	PDXK
EHD1	2.15375465766019e-11	0.287010353117883	0.374	0.245	4.14253170854361e-07	0	EHD1
IDH2	2.28439189980522e-11	0.251621079634806	0.351	0.225	4.39379938008536e-07	0	IDH2
C1QA	2.89262467100771e-11	0.998806428212953	0.477	0.367	5.56367429221623e-07	0	C1QA
GLUL	3.24708429473428e-11	0.512370827180989	0.659	0.531	6.24544193249192e-07	0	GLUL
SLC25A39	3.81601319223215e-11	0.250232397879397	0.433	0.297	7.33971977393931e-07	0	SLC25A39
HMGCS1	4.35041078175566e-11	0.297513102550117	0.285	0.172	8.36758009762883e-07	0	HMGCS1
CMIP	4.54433746969874e-11	0.270992049419125	0.435	0.299	8.74057868921856e-07	0	CMIP
C1QC	5.10658122437235e-11	0.791337854999889	0.344	0.234	9.82199832695778e-07	0	C1QC
WBP2	5.43995912928354e-11	0.255661180073073	0.453	0.32	1.0463217389264e-06	0	WBP2
RAB11A	5.93222604493272e-11	0.256867629439497	0.468	0.349	1.14100435748236e-06	0	RAB11A
TOB1	6.95506352047118e-11	0.25294336476236	0.436	0.314	1.33773691752743e-06	0	TOB1
NSD3	7.2518573907707e-11	0.282137201953152	0.491	0.356	1.39482225054084e-06	0	NSD3
CCL4L2	7.56803783559239e-11	1.07800183120713	0.576	0.442	1.45563639729784e-06	0	CCL4L2
TCEA1	8.43112031877001e-11	0.26889000392734	0.52	0.397	1.62164168211222e-06	0	TCEA1
CD9	8.96657560463391e-11	0.424710782110357	0.656	0.589	1.72463115179529e-06	0	CD9
BAZ1A	1.04060209844687e-10	0.286678029668344	0.469	0.33	2.00149407615272e-06	0	BAZ1A
HLA-DRB1	1.38600705141272e-10	1.14334339197088	0.665	0.573	2.66584596268723e-06	0	HLA-DRB1
CHD2	1.50068688754291e-10	0.259524041588402	0.403	0.271	2.88642115950003e-06	0	CHD2
TAX1BP1	1.7865583386666e-10	0.304033308459104	0.639	0.542	3.43626630859134e-06	0	TAX1BP1
HLA-DRA	1.8584685542751e-10	1.2365528904913	0.832	0.741	3.57457841729272e-06	0	HLA-DRA
FOSB	2.11453535651528e-10	0.3870107119513	0.825	0.75	4.06709730472149e-06	0	FOSB
H1FX	2.19165585391727e-10	0.256321755959181	0.396	0.269	4.21543086942448e-06	0	H1FX
PLAUR	2.33522714218584e-10	0.467684247696794	0.761	0.713	4.49157588528025e-06	0	PLAUR
MXD1	2.81917371406255e-10	0.274844690362585	0.549	0.433	5.42239872162791e-06	0	MXD1
DST	3.60638788654888e-10	0.48562374892648	0.651	0.547	6.93652646098811e-06	0	DST
MS4A6A	4.28443757518033e-10	0.698441772366961	0.264	0.162	8.24068723210185e-06	0	MS4A6A
HLA-DPB1	5.40426132566274e-10	0.887471717624973	0.591	0.49	1.03945562337797e-05	0	HLA-DPB1
AHNAK2	5.48610573992575e-10	0.331074800768381	0.478	0.35	1.05519757801732e-05	0	AHNAK2
AKAP13	8.50792315527206e-10	0.31686715847187	0.549	0.412	1.63641393968503e-05	0	AKAP13
PRDM1	8.63211297722837e-10	0.283459463954576	0.391	0.265	1.66030061004011e-05	0	PRDM1
EDF1	8.90984655913640e-10	0.366022350518465	0.699	0.673	1.71371988718429e-05	0	EDF1
EFHD2	1.12851357515323e-09	0.30056357120073	0.62	0.534	2.17058301044973e-05	0	EFHD2
AIF1	1.24129214583158e-09	0.758760564144714	0.347	0.242	2.38750131329245e-05	0	AIF1
RPL38	1.71429311990624e-09	0.262023773111395	0.84	0.813	3.29727138682766e-05	0	RPL38
CAMK2N1	1.85254295238749e-09	0.416645992569397	0.661	0.61	3.5631811146221e-05	0	CAMK2N1
LAMC2	2.04366832218379e-09	0.498760858249756	0.517	0.404	3.9307916508883e-05	0	LAMC2
VPS28	2.16850049963431e-09	0.296617683721371	0.52	0.39	4.17089386099663e-05	0	VPS28
NDUFB9	2.61633928523096e-09	0.410541017110381	0.596	0.541	5.03226698121323e-05	0	NDUFB9
CMPK1	2.9305761665172e-09	0.270793639936199	0.548	0.466	5.63667019867918e-05	0	CMPK1
BACE2	2.98238676927647e-09	0.320454686857443	0.5	0.413	5.73632271202636e-05	0	BACE2
BACH1	2.99087101457866e-09	0.315390142485972	0.382	0.266	5.7526413094406e-05	0	BACH1
CREB3L1	3.02385709364125e-09	0.307421341348723	0.32	0.215	5.81608673390957e-05	0	CREB3L1
SMAP2	3.62866186409989e-09	0.255034315957177	0.343	0.23	6.97936822940972e-05	0	SMAP2
ODC1	4.01153884418239e-09	0.355371736563609	0.498	0.372	7.71579381290041e-05	0	ODC1
CSRNP1	4.11592353648165e-09	0.252734423002775	0.499	0.361	7.9165673300688e-05	0	CSRNP1
NR4A2	4.13466810904079e-09	0.496997408957214	0.531	0.412	7.95262064092906e-05	0	NR4A2
TYROBP	5.44406602382389e-09	0.75715038642804	0.398	0.303	0.000104711165902229	0	TYROBP
GSTK1	5.85158499341424e-09	0.301085413630217	0.465	0.334	0.00011254938576333	0	GSTK1
HLA-DQA1	6.31750408616456e-09	0.769976669177487	0.469	0.37	0.000121510873593289	0	HLA-DQA1
GOLGA4	7.35207751193770e-09	0.279773775007721	0.572	0.446	0.00014140985886461	0	GOLGA4
CD74	9.16232620395631e-09	0.989550566497016	0.802	0.72	0.000176228182206896	0	CD74
ANKRD10	1.02672589556725e-08	0.251198648583012	0.348	0.239	0.000197480458753404	0	ANKRD10
IER5	1.07804134173234e-08	0.378640181756184	0.558	0.427	0.000207350471668798	0	IER5
SEC11C	1.19224910620254e-08	0.284437779885697	0.446	0.335	0.000229317193086997	0	SEC11C
UBALD2	1.31576445232734e-08	0.276833436004094	0.591	0.506	0.000253074134760641	0	UBALD2
RALGDS	1.36446676505441e-08	0.269771973554755	0.365	0.251	0.000262441537590565	0	RALGDS
DDX17	1.45527003922963e-08	0.288431977982701	0.603	0.476	0.000279906639345427	0	DDX17
HBEGF	1.54947985939543e-08	0.372957324218372	0.407	0.305	0.000298026956156117	0	HBEGF
CAST	2.30694215129396e-08	0.268336386352418	0.65	0.566	0.00044371725337988	0	CAST
KRT8	2.36959945024433e-08	0.495592196020224	0.772	0.848	0.000455768758259995	0	KRT8
BCL2A1	2.53291812595489e-08	0.830080827626962	0.256	0.167	0.000487181472346163	0	BCL2A1
PHGR1	2.73581111138835e-08	0.870626598409593	0.441	0.334	0.000526205909164435	0	PHGR1
DDIT3	3.02316102434302e-08	0.320129427035765	0.527	0.413	0.000581474791422137	0	DDIT3
C9orf16	3.28005017272804e-08	0.312346483020058	0.527	0.421	0.000630884850222512	0	C9orf16
ECM1	3.55537411444991e-08	0.991049008688385	0.328	0.236	0.000683840657173296	0	ECM1
HLA-DPA1	4.59875788195048e-08	0.858455497110216	0.621	0.542	0.000884525091014355	0	HLA-DPA1
HLA-DQB1	4.76659203916386e-08	0.771689588208554	0.422	0.335	0.000916806312812777	0	HLA-DQB1
CD81	4.82109149277077e-08	0.54541325087011	0.406	0.313	0.000927288737719529	0	CD81
KDM6B	4.82913566952446e-08	0.468171121702177	0.479	0.368	0.000928835954676335	0	KDM6B
SYNE2	5.54138114016792e-08	0.25577860865422	0.47	0.343	0.0010658292484999	0	SYNE2
CD163	6.83859429598327e-08	0.653686016736851	0.254	0.171	0.00131533522688942	0	CD163
GPX4	7.33021169265035e-08	0.305093273996966	0.709	0.655	0.00140989291696437	0	GPX4
INTS6	7.45506534681015e-08	0.427761452347491	0.449	0.329	0.00143390726880546	0	INTS6
DNAJB1	1.01297753023422e-07	0.399776264090195	0.721	0.627	0.0019483609816525	0	DNAJB1
CEBPD	1.09341781666283e-07	0.30630987052403	0.542	0.427	0.00210307982856928	0	CEBPD
MRC1	1.23033275702437e-07	0.554374380456285	0.265	0.177	0.00236642202486066	0	MRC1
PIM3	1.90039544854179e-07	0.280983989626183	0.565	0.468	0.00365522060572528	0	PIM3
PPP1R10	2.07834244913384e-07	0.252078843509987	0.531	0.397	0.00399748386666402	0	PPP1R10
FOS	2.32687929753817e-07	0.426628501433634	0.807	0.775	0.00447551964088492	0	FOS
SOCS3	2.96675810929717e-07	0.324351291869418	0.439	0.336	0.00570626254742218	0	SOCS3
SRSF11	3.27898829627379e-07	0.260626574721172	0.542	0.403	0.00630680608905301	0	SRSF11
POLR2J3	3.79109402331552e-07	0.297202163494895	0.401	0.288	0.00729179024444508	0	POLR2J3
CCNL1	5.21272778840166e-07	0.286152392809418	0.574	0.442	0.0100261606282118	0	CCNL1
HSP90AA1	7.5007495760986e-07	0.329831985683869	0.965	0.96	0.014426941734668	0	HSP90AA1
GADD45B	7.74741354806282e-07	0.379348366099406	0.586	0.466	0.014901375218344	0	GADD45B
HLA-DMA	8.0243333975358e-07	0.59008352492118	0.32	0.24	0.0154340028568204	0	HLA-DMA
GPR183	9.26520490303896e-07	0.588513835789346	0.261	0.182	0.0178206951105051	0	GPR183
SLC12A2	9.67392726070099e-07	0.261320657186504	0.354	0.266	0.0186068316932323	0	SLC12A2
ITGB2	1.08787379882037e-06	0.451826570965562	0.307	0.222	0.0209241646465109	0	ITGB2
IER3	1.18535461851317e-06	0.581459197450882	0.795	0.775	0.0227991107324823	0	IER3
ETS2	2.08343140143139e-06	0.282513045442091	0.47	0.366	0.0400727195751314	0	ETS2
ZFP36L2	2.5191698475724e-06	0.351711138131667	0.717	0.661	0.0484537128482075	0	ZFP36L2
REL	2.79288236464939e-06	0.347643800105794	0.483	0.378	0.0537182994016664	0	REL
CAPN2	2.88887875762078e-06	0.295573338556085	0.644	0.609	0.055564694024078	0	CAPN2
XIST	3.28121922757616e-06	0.43269554642739	0.75	0.663	0.0631109706231998	0	XIST
CD14	3.89977783898984e-06	0.778606009113222	0.372	0.299	0.0750083269551305	0	CD14
CD83	6.10168886141363e-06	0.505348338371298	0.362	0.28	0.11735988356043	0	CD83
CCL2	9.13498008721797e-06	0.638526161446923	0.281	0.207	0.175702206997551	0	CCL2
BRD2	1.27555904928054e-05	0.251079271524361	0.579	0.466	0.245341027538618	0	BRD2
SCAF11	1.44932435844404e-05	0.254930009893831	0.503	0.393	0.278763047103127	0	SCAF11
APP	1.76523154533659e-05	0.260245770974194	0.58	0.499	0.339524635430039	0	APP
FTH1	1.83522921826279e-05	0.345756358387077	0.994	0.994	0.352987987840665	0	FTH1
MAFB	2.32517108976896e-05	0.593601191913277	0.288	0.222	0.447223407406161	0	MAFB
SOD2	2.51900185052968e-05	0.438802147314541	0.696	0.584	0.484504815930878	0	SOD2
CCL20	3.85804711150683e-05	0.490133040104541	0.254	0.186	0.742056781427224	0	CCL20
RGS10	6.80719833226845e-05	0.256180422800321	0.352	0.271	1	0	RGS10
FCGR2A	7.0679655589542e-05	0.385542384935022	0.266	0.196	1	0	FCGR2A
MDK	7.52888334869279e-05	0.26996698978423	0.525	0.456	1	0	MDK
IGHG3	7.92153385293368e-05	0.302296999194604	0.251	0.179	1	0	IGHG3
PPT1	0.000105815980071289	0.336322438724982	0.374	0.302	1	0	PPT1
RRBP1	0.00011694982424824	0.367897114085309	0.694	0.644	1	0	RRBP1
FCER1G	0.000152402639720837	0.605605570650481	0.393	0.339	1	0	FCER1G
HSPA1B	0.000172965137652371	0.352830035577266	0.732	0.663	1	0	HSPA1B
CCND1	0.000195659131680049	0.291043059555208	0.529	0.464	1	0	CCND1
SDCBP	0.000261325777133299	0.282968562400462	0.602	0.518	1	0	SDCBP
ARHGEF1	0.000653595881672975	0.260701151642179	0.278	0.217	1	0	ARHGEF1
SOX4	0.000704189624819143	0.585636251378625	0.604	0.558	1	0	SOX4
COL4A1	0.000755994628342169	0.336172024474233	0.295	0.232	1	0	COL4A1
IGLC2	0.00124857347916838	1.38016065068639	0.378	0.308	1	0	IGLC2
HSPA1A	0.00144761035381557	0.366750888922856	0.885	0.85	1	0	HSPA1A
FN1	0.00160594437570505	0.352968499450613	0.484	0.409	1	0	FN1
IGFBP7	0.00176116824685218	0.282051284499687	0.572	0.49	1	0	IGFBP7
TSPYL2	0.00200770129289897	0.25916521147236	0.286	0.229	1	0	TSPYL2
FTL	0.00254729064834433	0.427474646477653	0.985	0.982	1	0	FTL
DUSP2	0.00299668404906653	0.333038778438679	0.424	0.367	1	0	DUSP2
S100A2	0.00321296019474624	0.633723057634424	0.374	0.327	1	0	S100A2
NR4A3	0.00365469840683219	0.394146336060493	0.285	0.235	1	0	NR4A3
FCGRT	0.00412352089091585	0.315942948365917	0.496	0.41	1	0	FCGRT
NINJ1	0.00465103035129166	0.272754567336722	0.326	0.273	1	0	NINJ1
EGR1	0.00626951206408703	0.302527137295014	0.728	0.664	1	0	EGR1
MT2A	2.25702952440985e-179	1.72384837836784	0.993	0.847	4.3411705872499e-175	1	MT2A
LGALS1	2.38739749110697e-178	1.89472032370253	0.98	0.769	4.59192033439515e-174	1	LGALS1
DCN	7.64475300710384e-134	2.22875662743272	0.82	0.328	1.47039179338635e-129	1	DCN
MT1E	3.39847394770557e-126	1.73383567484025	0.843	0.443	6.53662479101689e-122	1	MT1E
GAPDH	9.82216927054334e-117	0.99274267811727	0.985	0.946	1.88919603749631e-112	1	GAPDH
ENO1	1.30721641122472e-114	1.3691166360737	0.917	0.644	2.51430004534963e-110	1	ENO1
TGM2	1.94921688889052e-114	1.79630733310695	0.753	0.334	3.74912376409202e-110	1	TGM2
ITGA5	1.08806878930255e-111	1.74528730132489	0.676	0.245	2.09279150934453e-107	1	ITGA5
EMP3	5.9014615313962e-110	1.52764821304312	0.837	0.48	1.13508711094874e-105	1	EMP3
VCAN	4.43610842637582e-108	1.48828939090371	0.691	0.222	8.53241094729126e-104	1	VCAN
RPS4X	5.72174816659811e-104	0.853320140199768	0.994	0.955	1.10052104236348e-99	1	RPS4X
ITGB1	6.62285055448494e-104	1.29276708836491	0.943	0.747	1.27383907564963e-99	1	ITGB1
LINC01615	2.72396885917935e-101	1.08132102822873	0.46	0.074	5.23928170374557e-97	1	LINC01615
TIMP1	1.13986209086259e-100	1.51097100239542	0.993	0.963	2.1924107455651e-96	1	TIMP1
MLLT11	2.01531760143479e-100	1.24736606554682	0.53	0.115	3.87626187459967e-96	1	MLLT11
TPI1	7.75578849518894e-96	1.12191537948132	0.913	0.725	1.49174835916464e-91	1	TPI1
RPS6	1.31695458174466e-92	0.898958623668355	0.97	0.913	2.53303044252767e-88	1	RPS6
PTMS	2.3848377258828e-91	1.32504005252733	0.824	0.484	4.58699688196298e-87	1	PTMS
MXRA8	5.50381412618396e-90	1.10861988409606	0.524	0.138	1.05860360903022e-85	1	MXRA8
SERPINE1	1.06695103442991e-85	1.95207134234307	0.749	0.421	2.05217361962249e-81	1	SERPINE1
LOX	3.58691443875433e-85	1.06251387278259	0.495	0.117	6.89907123150007e-81	1	LOX
RPL6	7.75471655230129e-85	0.824112760013635	0.968	0.854	1.49154218166963e-80	1	RPL6
AKAP12	8.41921430423583e-85	1.77418948246047	0.466	0.108	1.61935167927672e-80	1	AKAP12
KRT81	1.17506098696941e-84	1.38076805189914	0.459	0.098	2.26011230233697e-80	1	KRT81
SPOCD1	4.3597423529065e-80	0.710774623521128	0.361	0.052	8.38552844158035e-76	1	SPOCD1
MSN	5.03334304847152e-80	1.17690320461672	0.697	0.311	9.68113201943011e-76	1	MSN
LAT	8.85178526527818e-80	1.14526604298986	0.556	0.194	1.70255237792361e-75	1	LAT
RPL5	7.28485078026566e-79	0.850052693409574	0.939	0.832	1.4011681990763e-74	1	RPL5
MFAP2	1.93305763761453e-78	0.842340061135688	0.422	0.084	3.71804306018778e-74	1	MFAP2
TPM2	3.34145571984163e-77	1.30090135558794	0.761	0.398	6.42695593154338e-73	1	TPM2
INHBA	4.34436512154007e-77	1.15280615727872	0.52	0.148	8.35595187477017e-73	1	INHBA
MYL9	2.02418048750023e-75	1.36788408221093	0.718	0.375	3.89330874965795e-71	1	MYL9
TAGLN	5.07661379785875e-75	1.58965706013714	0.739	0.39	9.76435897880152e-71	1	TAGLN
PLOD2	3.30750609979513e-73	1.28850872462723	0.57	0.232	6.36165723234596e-69	1	PLOD2
SRPX	2.93734453367627e-72	0.871430055807457	0.44	0.1	5.64968847607294e-68	1	SRPX
ANGPTL4	5.17497777845907e-71	1.29606854880273	0.421	0.102	9.95355225908818e-67	1	ANGPTL4
SERPINB3	8.04484402319239e-71	1.1367392123374	0.379	0.072	1.54734529942082e-66	1	SERPINB3
MXRA7	9.60405370008815e-71	0.962024548823327	0.556	0.212	1.84724368867495e-66	1	MXRA7
RPS5	1.29098313380647e-70	1.05647456697215	0.938	0.833	2.48307695956336e-66	1	RPS5
LAMB1	3.24046785494792e-69	0.935427867587831	0.522	0.168	6.23271587220683e-65	1	LAMB1
FNDC4	4.19123455377385e-69	0.478040351429272	0.335	0.052	8.06142054072862e-65	1	FNDC4
FXYD5	7.29834231202734e-69	1.11125257177139	0.814	0.548	1.40376316029534e-64	1	FXYD5
RTN4	1.05315375347347e-68	0.966975855591774	0.833	0.584	2.02563592943087e-64	1	RTN4
IL33	4.78588110103702e-68	0.978122814432264	0.308	0.041	9.20516370973461e-64	1	IL33
CD44	6.82167930608604e-68	1.09095394681126	0.806	0.519	1.31208179773259e-63	1	CD44
C16orf45	9.53705715166847e-68	0.541688459760615	0.363	0.066	1.83435757255191e-63	1	C16orf45
ACTN1	9.7412938302987e-68	1.20818782411019	0.7	0.403	1.87364045531965e-63	1	ACTN1
RASSF8	9.92149658305319e-68	0.766613227834919	0.435	0.105	1.90830065278445e-63	1	RASSF8
TGFB1I1	4.27571973402527e-67	0.772536046376096	0.464	0.135	8.2239193364242e-63	1	TGFB1I1
PAEP	1.97614445478513e-66	1.72986158609733	0.517	0.177	3.80091624433372e-62	1	PAEP
MT1M	6.84619090639462e-66	1.19925274342412	0.411	0.102	1.31679635893594e-61	1	MT1M
TENM2	2.22605813984042e-65	0.468762115075898	0.263	0.025	4.28160022616906e-61	1	TENM2
ERRFI1	2.33849074030617e-65	1.22402763628922	0.765	0.517	4.49785308990488e-61	1	ERRFI1
COL6A3	2.29204360113344e-64	0.97206789122319	0.592	0.228	4.40851666242005e-60	1	COL6A3
KRT86	2.61702147086507e-62	0.70958954119988	0.311	0.052	5.03357909706187e-58	1	KRT86
PRSS23	3.07952341302023e-62	1.21463630583339	0.628	0.315	5.92315533260311e-58	1	PRSS23
YWHAQ	1.41663646503184e-60	0.849927294576468	0.761	0.483	2.72475857684224e-56	1	YWHAQ
ACTG2	1.86832893192134e-60	1.28198796224865	0.377	0.087	3.5935438676575e-56	1	ACTG2
PODNL1	2.65793450198582e-60	0.41774448772632	0.287	0.042	5.11227122111952e-56	1	PODNL1
PKM	6.68007745388391e-60	0.897915833612852	0.855	0.628	1.28484609748003e-55	1	PKM
CAV1	1.33480965987062e-59	0.791926168758472	0.518	0.186	2.56737289979515e-55	1	CAV1
RPS2	1.79416754361383e-59	0.601544469868678	0.974	0.945	3.45090185338685e-55	1	RPS2
RCN1	6.47027510430828e-59	1.10975841763167	0.627	0.331	1.24449271356265e-54	1	RCN1
PLAT	1.30047150672521e-58	0.904804664890441	0.395	0.109	2.50132689603528e-54	1	PLAT
CALD1	1.76031410998162e-58	1.24950060132616	0.673	0.333	3.38578815913864e-54	1	CALD1
RPL37A	4.12765881072009e-58	0.625317743374786	0.967	0.9	7.93913895653902e-54	1	RPL37A
HACD1	1.06020221766688e-57	0.526781119600296	0.344	0.074	2.03919294546048e-53	1	HACD1
SH3BGRL3	1.23225479087536e-57	0.705524651653015	0.952	0.885	2.37011886476967e-53	1	SH3BGRL3
RACK1	2.22520993605944e-57	0.679366694947313	0.945	0.86	4.27996879101674e-53	1	RACK1
C12orf75	2.749473937484e-57	1.05150510087467	0.583	0.253	5.28833817135672e-53	1	C12orf75
FERMT2	3.0747527698183e-57	0.392545847348048	0.34	0.069	5.91397947746852e-53	1	FERMT2
NDUFA4L2	6.37371518878159e-57	1.51405669405223	0.536	0.218	1.22592037941025e-52	1	NDUFA4L2
IGFBP6	9.16865453860251e-57	0.752736135906113	0.395	0.102	1.76349901395481e-52	1	IGFBP6
GPR68	1.09191149922535e-56	0.347144979111653	0.277	0.041	2.10018257761004e-52	1	GPR68
MT1X	1.34112309658436e-56	1.594757318885	0.618	0.322	2.57951616397035e-52	1	MT1X
TNC	3.48467091518121e-56	0.640164068345923	0.306	0.057	6.70241603825955e-52	1	TNC
PDLIM4	6.8901555494234e-55	1.00821155960599	0.61	0.331	1.3252525183761e-50	1	PDLIM4
TMEM45A	6.89046716787919e-55	0.87499158940244	0.393	0.113	1.32531245506988e-50	1	TMEM45A
TUBB	1.21750981072112e-54	0.763071271325031	0.819	0.573	2.34175836994099e-50	1	TUBB
ANXA5	1.24159807497086e-54	0.869651610779161	0.797	0.55	2.38808973739896e-50	1	ANXA5
FLNA	2.0014361067582e-54	0.969546213007771	0.75	0.491	3.84956220773873e-50	1	FLNA
CALU	2.02201506180723e-54	0.981288070804145	0.734	0.499	3.88914376988003e-50	1	CALU
FBN2	3.11777165232226e-54	0.364690243367361	0.266	0.04	5.99672199607664e-50	1	FBN2
NNMT	5.42794335301691e-54	1.32494009258805	0.634	0.344	1.04401062451927e-49	1	NNMT
HCFC1R1	5.93325395506198e-54	0.985211523708311	0.65	0.384	1.14120206571662e-49	1	HCFC1R1
PLP2	6.26274943548579e-54	0.981503754512399	0.726	0.478	1.20457722642134e-49	1	PLP2
PDLIM7	6.9714749099649e-54	1.01038879141248	0.595	0.322	1.34089348418265e-49	1	PDLIM7
SNAI2	1.40422146669145e-53	0.644616963836305	0.321	0.069	2.70087956903433e-49	1	SNAI2
CAVIN1	1.50806931037401e-53	0.616971566262765	0.469	0.155	2.90062051157337e-49	1	CAVIN1
TGFBI	2.96700233530012e-53	1.13377279293066	0.708	0.443	5.70673229171625e-49	1	TGFBI
RPS27A	4.36367811908004e-53	0.540430333587472	0.965	0.918	8.39309849423855e-49	1	RPS27A
MAOB	4.8030449373445e-53	0.372387910768478	0.302	0.06	9.23817663248841e-49	1	MAOB
RPS3A	5.4654906868751e-53	0.553198294819527	0.97	0.935	1.05123247871356e-48	1	RPS3A
IFITM3	7.28128587804304e-53	0.949462776031489	0.849	0.655	1.4004825257828e-48	1	IFITM3
GLIPR1	1.0983942230532e-52	0.661167462716406	0.52	0.199	2.11265144862052e-48	1	GLIPR1
PGAM1	1.40578428843262e-52	0.973498175346036	0.705	0.453	2.70388550037129e-48	1	PGAM1
GGT5	2.28582856262379e-52	0.701676912181583	0.403	0.123	4.3965626573506e-48	1	GGT5
TAGLN2	3.07127655595962e-52	0.780465823893639	0.881	0.731	5.90729332773274e-48	1	TAGLN2
HTRA3	4.90695869655453e-52	0.613039245927261	0.305	0.063	9.43804435695298e-48	1	HTRA3
PGK1	8.03400693909419e-52	0.875969441495886	0.819	0.65	1.54526089466538e-47	1	PGK1
AIM2	1.07739185939019e-51	0.279616952410002	0.293	0.054	2.07225550235108e-47	1	AIM2
VAMP5	1.28571679276452e-51	0.93091869634738	0.675	0.412	2.47294767920328e-47	1	VAMP5
CTHRC1	2.05431218638786e-51	0.730419558661395	0.496	0.188	3.9512640592984e-47	1	CTHRC1
MT1A	3.22516340129012e-51	0.466402562913651	0.266	0.045	6.20327928604142e-47	1	MT1A
RPL10	3.53805555672779e-51	0.615414333860008	0.996	0.982	6.80509605781024e-47	1	RPL10
EHD2	1.35493100505206e-50	0.405877399170167	0.358	0.097	2.60607429511713e-46	1	EHD2
IL11	1.42124835338762e-50	0.606881531593148	0.337	0.086	2.73362908290575e-46	1	IL11
ZEB1	2.77952398440813e-50	0.385822280998152	0.343	0.085	5.34613643161059e-46	1	ZEB1
MIF	3.27891265367759e-50	0.882861262621893	0.756	0.524	6.30666059808348e-46	1	MIF
PFN2	3.7842085269117e-50	0.417277186057588	0.363	0.096	7.27854668066197e-46	1	PFN2
AXL	4.16864003844629e-50	0.539976479697624	0.444	0.146	8.0179622499476e-46	1	AXL
RPS8	6.02253017598953e-50	0.522129478034782	0.967	0.941	1.15837345404983e-45	1	RPS8
ITPRIP	1.14249017902347e-49	0.607908713447059	0.428	0.144	2.19746561033373e-45	1	ITPRIP
SLC25A37	1.62777619325018e-49	0.937068554885589	0.549	0.282	3.1308647300974e-45	1	SLC25A37
NCS1	4.07607850071072e-49	0.330208019072899	0.296	0.062	7.839929388267e-45	1	NCS1
NRP1	4.11088253741979e-49	0.926043350961508	0.567	0.279	7.90687147247323e-45	1	NRP1
CYR61	5.80487729349202e-49	1.10415541840196	0.559	0.273	1.11651009863026e-44	1	CYR61
MYL6B	8.78723791397302e-49	0.773080564735909	0.495	0.23	1.69013734037357e-44	1	MYL6B
COL10A1	2.36805906312244e-48	1.02172442970467	0.263	0.049	4.55472480200971e-44	1	COL10A1
GFPT2	3.31740661528383e-48	0.415294077067135	0.287	0.058	6.38069988383692e-44	1	GFPT2
TLN1	3.58720213512461e-48	0.916539627282161	0.631	0.376	6.89962458669868e-44	1	TLN1
NT5E	4.08259701590081e-48	0.943698165371753	0.602	0.33	7.85246710038361e-44	1	NT5E
RPS24	4.19427133357841e-48	0.511132679349575	0.978	0.941	8.06726148300472e-44	1	RPS24
SCG5	4.76103363938129e-48	0.642981419668554	0.306	0.071	9.15737210198598e-44	1	SCG5
PHLDB2	6.06603007662768e-48	0.441071316852321	0.316	0.076	1.16674022493857e-43	1	PHLDB2
CEBPB	7.30709071851595e-48	0.855855233127932	0.82	0.65	1.40544582879936e-43	1	CEBPB
FAP	7.58538878952369e-48	0.584749783757877	0.322	0.079	1.45897367977699e-43	1	FAP
SLC26A2	3.04215205743729e-47	0.637229417195219	0.388	0.126	5.85127526727489e-43	1	SLC26A2
C1S	5.24449821725998e-47	1.04952180652782	0.478	0.189	1.00872678710779e-42	1	C1S
C1R	6.4970173011355e-47	1.03569624069249	0.446	0.166	1.2496363077004e-42	1	C1R
FSTL3	8.7872314480482e-47	0.706232659000158	0.446	0.177	1.69013609671759e-42	1	FSTL3
SMIM3	1.13516247514673e-46	0.66713252601878	0.467	0.189	2.18337150469722e-42	1	SMIM3
RNF144A	1.4064544004242e-46	0.290668247930235	0.286	0.06	2.70517439377591e-42	1	RNF144A
SELENOM	1.66117978282825e-46	0.910578095378096	0.676	0.429	3.19511319429186e-42	1	SELENOM
RPS18	1.91249971070805e-46	0.409885834604299	0.99	0.979	3.67850194357587e-42	1	RPS18
VKORC1	3.23677451904549e-46	0.911007290844785	0.665	0.425	6.22561210993209e-42	1	VKORC1
SMARCA1	4.5206140909837e-46	0.325887829316091	0.287	0.061	8.69494914259805e-42	1	SMARCA1
RPL37	8.19241336919544e-46	0.506270611501751	0.971	0.928	1.57572878743105e-41	1	RPL37
FKBP7	9.44483422673912e-46	0.291465459357967	0.3	0.072	1.816619415171e-41	1	FKBP7
NAV1	1.56278121590392e-45	0.446146518083357	0.385	0.119	3.0058533906696e-41	1	NAV1
LTBP1	1.91912568523117e-45	0.77657545269018	0.37	0.116	3.69124634297364e-41	1	LTBP1
SRPX2	4.46659563908086e-45	0.419880567007287	0.318	0.085	8.59105005220812e-41	1	SRPX2
RPL41	4.83796327947397e-45	0.481153561073775	0.996	0.992	9.30533857174023e-41	1	RPL41
WDR54	5.6819066756732e-45	0.350801213141481	0.341	0.099	1.09285792999898e-40	1	WDR54
BEX3	1.24966791912234e-44	0.908799855819922	0.614	0.361	2.40361127563992e-40	1	BEX3
LARP6	1.72815912642532e-44	0.419305554252179	0.286	0.067	3.32394126376646e-40	1	LARP6
NECTIN3	2.21841662962239e-44	0.325290496434175	0.287	0.065	4.26690254541571e-40	1	NECTIN3
CACNA2D4	5.70422884808644e-44	0.570931497722262	0.376	0.122	1.09715137664094e-39	1	CACNA2D4
SLC16A1	1.89963191875721e-43	0.414999306037277	0.321	0.085	3.65375203253761e-39	1	SLC16A1
RPL21	2.23502966004193e-43	0.497450605034424	0.951	0.907	4.29885604812465e-39	1	RPL21
SLC2A3	3.36455415567404e-43	0.662656591096024	0.556	0.26	6.47138346302344e-39	1	SLC2A3
ZCCHC24	4.92549919379487e-43	0.303937782254469	0.328	0.089	9.47370514934505e-39	1	ZCCHC24
RAN	1.41948311145312e-42	0.729984313360181	0.819	0.603	2.73023381656894e-38	1	RAN
GALNT10	3.55152604817983e-42	0.528673904294549	0.398	0.145	6.83100520106908e-38	1	GALNT10
BCAM	3.65911426151522e-42	0.412960115059189	0.322	0.093	7.03794037059837e-38	1	BCAM
TMEM158	4.87884885783412e-42	0.381490916752511	0.274	0.062	9.38397789315814e-38	1	TMEM158
IKBIP	7.19720728362738e-42	0.617811060198911	0.469	0.199	1.38431084893289e-37	1	IKBIP
MMP14	1.02258748352858e-41	1.00605402261174	0.618	0.391	1.96684476581887e-37	1	MMP14
IFI27L2	1.80991764017653e-41	0.684828520851181	0.563	0.303	3.48119558911554e-37	1	IFI27L2
TMSB10	1.86162063232099e-41	0.43694161134973	0.997	0.999	3.58064112420619e-37	1	TMSB10
RPS15A	2.06796762606358e-41	0.506402689100178	0.967	0.928	3.97752893197069e-37	1	RPS15A
GLIPR2	2.64037505283706e-41	0.28048084364435	0.351	0.102	5.07849737662681e-37	1	GLIPR2
C3	2.71119530015707e-41	0.838537235368394	0.331	0.102	5.2147130403221e-37	1	C3
DBN1	2.93703117801377e-41	0.587925314321885	0.434	0.183	5.64908576779168e-37	1	DBN1
TGFB1	1.53149317700587e-40	0.651398189930836	0.556	0.289	2.94567397665309e-36	1	TGFB1
RPS23	1.92170760979044e-40	0.489060096704143	0.975	0.941	3.69621241667093e-36	1	RPS23
MYADM	2.94091569357201e-40	0.750772222657961	0.763	0.549	5.65655724501641e-36	1	MYADM
S100A10	3.03229360404968e-40	0.564384418208071	0.961	0.904	5.83231351802915e-36	1	S100A10
WNT5B	6.11300390266529e-40	0.484928308566127	0.295	0.08	1.17577517063864e-35	1	WNT5B
GNAS	6.23045503423625e-40	0.565812296926248	0.896	0.79	1.198365721285e-35	1	GNAS
PRNP	8.83317087395403e-40	0.741200029533852	0.592	0.348	1.69897208589632e-35	1	PRNP
HTRA1	1.05995071255422e-39	0.673542468666378	0.44	0.173	2.03870920052679e-35	1	HTRA1
PLOD1	1.9869291752139e-39	0.698703884620635	0.464	0.215	3.82165957560641e-35	1	PLOD1
FAM20C	2.09235431905219e-39	0.528086498879629	0.374	0.132	4.02443429726499e-35	1	FAM20C
UBE2E3	2.51119215967514e-39	0.677633164393921	0.565	0.331	4.83002699991916e-35	1	UBE2E3
RABAC1	2.87887034676258e-39	0.747284893781695	0.694	0.472	5.53721922496314e-35	1	RABAC1
FLJ22447	2.88426261757781e-39	0.587043123824303	0.29	0.076	5.54759071864916e-35	1	FLJ22447
ARID5B	3.06412973128323e-39	0.786193090902383	0.55	0.289	5.89354712515016e-35	1	ARID5B
RPL15	1.1923047565858e-38	0.50490894505113	0.962	0.923	2.29327896881712e-34	1	RPL15
COL12A1	1.75632890472378e-38	0.495666062281956	0.321	0.096	3.37812301534571e-34	1	COL12A1
PDLIM2	1.87669353170955e-38	0.436464233218413	0.462	0.205	3.60963233889015e-34	1	PDLIM2
SEC14L2	2.40467109165335e-38	0.536387778529523	0.389	0.151	4.62514437768606e-34	1	SEC14L2
LDHA	6.36157761702137e-38	0.678941859855123	0.817	0.624	1.22358583885789e-33	1	LDHA
TFPI	7.45995067362048e-38	0.971945843651768	0.633	0.398	1.43484691256416e-33	1	TFPI
PPP1R3B	1.01327874803375e-37	0.437077556607443	0.316	0.1	1.94894034396812e-33	1	PPP1R3B
STMN1	1.33057242566261e-37	0.821263827063564	0.662	0.386	2.55922300351946e-33	1	STMN1
NT5DC2	1.36863220917383e-37	0.301644071744221	0.316	0.095	2.63242719112495e-33	1	NT5DC2
ALDOA	1.45403186429969e-37	0.58685440531281	0.914	0.81	2.79668488779402e-33	1	ALDOA
HEG1	2.2219296643554e-37	0.360274294530814	0.356	0.122	4.27365951642117e-33	1	HEG1
ENO2	2.38537724626115e-37	0.633266988494424	0.434	0.192	4.5880345954587e-33	1	ENO2
NDUFS5	3.85963412573838e-37	0.668585615730164	0.761	0.573	7.42362027744521e-33	1	NDUFS5
PPFIBP1	4.14113323303842e-37	0.81577799901465	0.486	0.248	7.96505566042609e-33	1	PPFIBP1
FAH	4.95658799772709e-37	0.283743656256699	0.332	0.113	9.53350135482828e-33	1	FAH
GAS2L1	6.97520569946966e-37	0.337068937137865	0.341	0.115	1.34161106423599e-32	1	GAS2L1
RPS14	7.96703890263065e-37	0.431141298389488	0.977	0.938	1.53238026253198e-32	1	RPS14
RPL3	8.37607338283518e-37	0.482946464715495	0.951	0.9	1.61105395445452e-32	1	RPL3
HINT1	9.54851293046558e-37	0.574879688277522	0.836	0.659	1.83656097704575e-32	1	HINT1
RPL10A	1.93032658631148e-36	0.508547447329721	0.942	0.88	3.71279015611151e-32	1	RPL10A
AIG1	1.9560182608779e-36	0.765173453560585	0.515	0.293	3.76220552297256e-32	1	AIG1
LMCD1	1.99146783098809e-36	0.393056739917199	0.299	0.093	3.83038922612249e-32	1	LMCD1
ANKH	2.04592763010054e-36	0.61893892125511	0.427	0.187	3.93513720373538e-32	1	ANKH
HMGA2	8.12627993837921e-36	0.647085472785612	0.363	0.135	1.56300868334786e-31	1	HMGA2
TCEAL9	8.41388776037288e-36	0.693215218611895	0.515	0.289	1.61832717183012e-31	1	TCEAL9
CSF1	9.12650686317128e-36	0.390300262765289	0.296	0.087	1.75539233006236e-31	1	CSF1
SLC25A3	9.28135959635253e-36	0.601376366375277	0.835	0.672	1.78517670476245e-31	1	SLC25A3
RPL13	1.02950159625688e-35	0.385987997223205	0.988	0.985	1.98014337024049e-31	1	RPL13
CYTIP	1.39681450863036e-35	0.502482012534351	0.44	0.181	2.68663302589963e-31	1	CYTIP
CRIP2	1.59108178585264e-35	0.813961945858668	0.557	0.302	3.06028670690896e-31	1	CRIP2
PRDX1	2.46124654533973e-35	0.648766495196107	0.864	0.696	4.73396160530643e-31	1	PRDX1
ECE1	2.48669666053168e-35	0.697681423936223	0.508	0.273	4.78291235686663e-31	1	ECE1
RAC2	4.49629711626423e-35	0.763734209825222	0.566	0.323	8.64817787342262e-31	1	RAC2
RPLP0	5.18935816330419e-35	0.465406580382681	0.956	0.899	9.98121149129929e-31	1	RPLP0
AK4	5.41113174872499e-35	0.481019294251865	0.379	0.155	1.04077708054977e-30	1	AK4
ACO1	8.11976363708122e-35	0.316758565835943	0.319	0.111	1.5617553379562e-30	1	ACO1
GSTO1	8.98274605475723e-35	0.786434163179928	0.669	0.473	1.72774137617201e-30	1	GSTO1
RPL36A	9.20064455331617e-35	0.642481402051191	0.832	0.694	1.76965197338483e-30	1	RPL36A
TSPAN9	1.36482377175263e-34	0.364222934705432	0.327	0.118	2.62510204258901e-30	1	TSPAN9
RPL13A	1.50990323177472e-34	0.41650881036159	0.967	0.907	2.90414787599551e-30	1	RPL13A
MAP4K4	1.87780491414364e-34	0.761961248966717	0.57	0.35	3.61176997186387e-30	1	MAP4K4
F2R	1.92566402255649e-34	0.440172573630855	0.318	0.104	3.70382218098516e-30	1	F2R
PTGES	2.33924227946585e-34	0.770015170455148	0.402	0.181	4.49929860032462e-30	1	PTGES
RPS10	2.47999225500393e-34	0.470087333283473	0.939	0.863	4.77001710327456e-30	1	RPS10
TUBA1A	2.61050821157136e-34	0.407866130332175	0.615	0.321	5.02105149413636e-30	1	TUBA1A
DYRK3	2.87239919090273e-34	0.306100427862261	0.263	0.074	5.52477260378231e-30	1	DYRK3
RAB13	4.12815342115779e-34	0.770487320006459	0.634	0.447	7.94009029025489e-30	1	RAB13
GPC1	8.98385725388839e-34	0.352163913176134	0.287	0.087	1.72795510421289e-29	1	GPC1
LYPD3	9.73395810788798e-34	0.39589568886517	0.305	0.102	1.87222950247117e-29	1	LYPD3
S100A13	1.16700977904109e-33	0.762589311718279	0.758	0.546	2.24462660900763e-29	1	S100A13
CEP170	2.03563877258956e-33	0.593211391110006	0.431	0.195	3.91534761519875e-29	1	CEP170
RPL8	2.05454591155604e-33	0.39449370500628	0.959	0.909	3.95171360628689e-29	1	RPL8
RPS19	3.23822524064973e-33	0.385216494397755	0.983	0.94	6.22840242786569e-29	1	RPS19
RPS7	3.32096226867404e-33	0.433879639060835	0.959	0.887	6.38753882756764e-29	1	RPS7
GJB2	3.71206028374334e-33	0.696034050641534	0.411	0.188	7.13977674975194e-29	1	GJB2
APOBEC3G	4.37506140971468e-33	0.323687209176641	0.284	0.084	8.41499311544522e-29	1	APOBEC3G
RSU1	4.96279684753485e-33	0.572700340637514	0.488	0.26	9.54544345654853e-29	1	RSU1
SLC39A14	5.09486698128165e-33	0.522552250452783	0.399	0.179	9.79946715179712e-29	1	SLC39A14
PMEPA1	5.18742176833065e-33	0.859608352504283	0.75	0.552	9.97748702920717e-29	1	PMEPA1
DCBLD2	6.51408691373184e-33	0.56338986351876	0.447	0.206	1.25291947698718e-28	1	DCBLD2
LIX1L	1.08371708559315e-32	0.260659538180445	0.34	0.129	2.08442144242987e-28	1	LIX1L
PROCR	1.77036736209795e-32	0.390665013308635	0.341	0.127	3.4051245842592e-28	1	PROCR
CCND3	3.95119563224761e-32	0.394030037797248	0.451	0.228	7.59972967906505e-28	1	CCND3
ATIC	6.22464863003616e-32	0.697235887835616	0.485	0.267	1.19724891750115e-27	1	ATIC
DCBLD1	6.72943900822631e-32	0.40018096056317	0.324	0.122	1.29434029884225e-27	1	DCBLD1
UBE2M	1.02697434893771e-31	0.735282922980333	0.626	0.408	1.97528246274679e-27	1	UBE2M
NPM1	1.06973993422997e-31	0.54556352078089	0.858	0.737	2.05753778949793e-27	1	NPM1
SNAI1	1.08578185120323e-31	0.379186624519155	0.341	0.13	2.08839281260429e-27	1	SNAI1
CTGF	1.15327935070052e-31	1.12717926820527	0.605	0.39	2.21821750313737e-27	1	CTGF
FOXD1	1.51212530051667e-31	0.474403050670294	0.377	0.161	2.90842180301376e-27	1	FOXD1
IGFBP4	2.44069929583922e-31	0.699410691960164	0.628	0.402	4.69444102561716e-27	1	IGFBP4
DSE	2.57320482068692e-31	0.356127364066968	0.396	0.164	4.94930215210923e-27	1	DSE
SLC16A3	2.73666037460009e-31	0.800486325570131	0.626	0.447	5.26369256450581e-27	1	SLC16A3
AP2M1	5.31679580344087e-31	0.622764963203591	0.66	0.485	1.02263250483382e-26	1	AP2M1
RPLP1	5.71136454837087e-31	0.375674120385872	0.991	0.977	1.09852385723365e-26	1	RPLP1
FRMD6	5.73280558992447e-31	0.28523884988102	0.284	0.093	1.10264782716607e-26	1	FRMD6
KANK2	6.65981684768221e-31	0.313873380846856	0.3	0.105	1.2809491724832e-26	1	KANK2
TXN	8.15702535251896e-31	0.589691430187991	0.855	0.682	1.5689222563035e-26	1	TXN
RPL32	9.67215643129168e-31	0.392850092489509	0.974	0.958	1.86034256799464e-26	1	RPL32
SMOX	9.81843201945654e-31	0.520570642214542	0.383	0.175	1.88847721462227e-26	1	SMOX
CRNDE	1.09390809634979e-30	0.529266841736644	0.463	0.249	2.10402283251918e-26	1	CRNDE
RPL39	1.18233990493905e-30	0.425318337804346	0.958	0.931	2.27411257315978e-26	1	RPL39
CHST11	1.2249723156094e-30	0.295850278291067	0.354	0.137	2.35611175184311e-26	1	CHST11
ZC2HC1A	1.47627200489284e-30	0.339273930308686	0.315	0.113	2.83946157421089e-26	1	ZC2HC1A
ARMCX6	1.54046059937822e-30	0.328228704703321	0.361	0.153	2.96292191684406e-26	1	ARMCX6
CMTM3	1.71660967953051e-30	0.427112897451541	0.459	0.227	3.30172705760898e-26	1	CMTM3
DEGS1	1.76337680866219e-30	0.517785830512313	0.422	0.203	3.39167895378085e-26	1	DEGS1
BTF3	2.05059845078469e-30	0.499710258235504	0.864	0.731	3.94412106023928e-26	1	BTF3
TPST2	5.69284452470947e-30	0.366012124423753	0.389	0.179	1.09496171588262e-25	1	TPST2
RPS3	8.64307828574304e-30	0.400325082530509	0.945	0.9	1.66240967747982e-25	1	RPS3
CPE	1.05757838867755e-29	0.371417796075508	0.358	0.144	2.0341462727824e-25	1	CPE
NREP	1.13282915716138e-29	0.285118485121595	0.303	0.109	2.1788836008842e-25	1	NREP
RPSA	1.66271970312102e-29	0.491847422852302	0.896	0.8	3.19807507698297e-25	1	RPSA
CDK2AP1	2.30591238365013e-29	0.594781520464626	0.586	0.381	4.43519187871266e-25	1	CDK2AP1
TMX4	2.3175452688802e-29	0.625358961007953	0.482	0.271	4.45756657016418e-25	1	TMX4
COMMD6	2.60123919288144e-29	0.537761895524886	0.697	0.506	5.00322346358816e-25	1	COMMD6
GBP1	2.63643352003432e-29	0.459830426932698	0.347	0.14	5.07091623243402e-25	1	GBP1
SHMT2	3.10192473087488e-29	0.528127926747432	0.456	0.255	5.96624202736474e-25	1	SHMT2
RPL11	3.71162228369462e-29	0.342613585582003	0.97	0.937	7.13893430045822e-25	1	RPL11
CRTAP	4.08527107348548e-29	0.376553610916387	0.456	0.239	7.85761038274197e-25	1	CRTAP
P3H1	5.22013358824801e-29	0.266283888981679	0.28	0.095	1.00404049436362e-24	1	P3H1
PHC2	5.23694996346509e-29	0.670092138915749	0.549	0.352	1.00727495597287e-24	1	PHC2
SRM	6.52130314376671e-29	0.521541726999197	0.488	0.272	1.25430744667209e-24	1	SRM
CUTA	8.09554254480334e-29	0.609085949995839	0.611	0.412	1.55709665306747e-24	1	CUTA
EBPL	8.56725344356717e-29	0.449736881243336	0.425	0.215	1.64782552733571e-24	1	EBPL
DNAJC15	9.94079165645822e-29	0.634961412180455	0.607	0.423	1.91201186720317e-24	1	DNAJC15
HK1	1.0102879880717e-28	0.580603620805726	0.47	0.262	1.94318791625711e-24	1	HK1
CYTOR	1.26406182808691e-28	0.661800749889036	0.591	0.384	2.43129652014237e-24	1	CYTOR
CFL2	1.77579086636322e-28	0.322537556237826	0.338	0.134	3.41555615236301e-24	1	CFL2
RUNX2	1.8057682208732e-28	0.440992791667393	0.334	0.137	3.47321459602751e-24	1	RUNX2
VASN	2.01062945001719e-28	0.397768620743637	0.334	0.139	3.86724468416306e-24	1	VASN
HSD3B7	2.05446228270022e-28	0.367820711937605	0.338	0.142	3.95155275454561e-24	1	HSD3B7
PTK7	2.1593648150046e-28	0.364936470841738	0.316	0.127	4.15332228517984e-24	1	PTK7
CCDC88A	3.64460951814447e-28	0.347179967454176	0.388	0.166	7.01004194719907e-24	1	CCDC88A
YBX1	3.73800647343406e-28	0.503056593233603	0.866	0.753	7.18968165100307e-24	1	YBX1
AP2S1	3.80710235493568e-28	0.584475203931392	0.697	0.507	7.32258066948328e-24	1	AP2S1
ELOVL5	4.05042096623969e-28	0.252036442945446	0.38	0.167	7.79057968646542e-24	1	ELOVL5
C12orf29	4.74651198297935e-28	0.410507034065474	0.351	0.152	9.12944114806249e-24	1	C12orf29
EIF5A2	5.66678921337771e-28	0.264453551955229	0.254	0.081	1.08995023730107e-23	1	EIF5A2
RAB27A	5.71399633838936e-28	0.318746294504967	0.374	0.171	1.09903005572581e-23	1	RAB27A
CUEDC2	5.87228162905594e-28	0.402054025841241	0.424	0.225	1.12947464853262e-23	1	CUEDC2
ULBP2	6.57669086825323e-28	0.261333772100928	0.319	0.128	1.26496072159983e-23	1	ULBP2
PHLDA1	6.68852438848942e-28	0.725810548971709	0.681	0.493	1.28647078088205e-23	1	PHLDA1
MARVELD1	8.2657353788421e-28	0.3139453779193	0.325	0.132	1.58983154276649e-23	1	MARVELD1
FKBP1A	9.37331545200327e-28	0.605314069909929	0.716	0.548	1.80286349403831e-23	1	FKBP1A
FHL3	1.13749010066433e-27	0.559481314888517	0.408	0.205	2.18784845961778e-23	1	FHL3
SERPINE2	1.30396508094959e-27	0.292924377173181	0.253	0.08	2.50804643669844e-23	1	SERPINE2
RECQL	1.40199949011748e-27	0.431535100349806	0.431	0.216	2.69660581929196e-23	1	RECQL
RCN2	1.47766134440775e-27	0.588510465959478	0.501	0.311	2.84213382983386e-23	1	RCN2
RNF24	1.49913801873547e-27	0.501394837450638	0.406	0.203	2.88344206523581e-23	1	RNF24
CCT2	1.56243324266754e-27	0.612766451409719	0.562	0.382	3.00518409894675e-23	1	CCT2
CNN3	1.73460576307864e-27	0.44738740498806	0.421	0.206	3.33634072470546e-23	1	CNN3
PDGFC	2.40040148623968e-27	0.335996494122166	0.332	0.131	4.61693221863339e-23	1	PDGFC
SCCPDH	2.57435874033963e-27	0.598615782997869	0.463	0.267	4.95152160116925e-23	1	SCCPDH
ECI2	2.69121591526258e-27	0.320083025630086	0.37	0.168	5.17628469141604e-23	1	ECI2
IFITM2	4.04729076442386e-27	0.586466203884351	0.702	0.482	7.78455905629286e-23	1	IFITM2
GCLM	4.68030993712401e-27	0.461205927232769	0.372	0.166	9.00210813306433e-23	1	GCLM
RPL7A	5.90134812931155e-27	0.350646952932995	0.959	0.896	1.13506529919178e-22	1	RPL7A
SPATS2	6.46490011717281e-27	0.388293237719161	0.337	0.144	1.24345888853702e-22	1	SPATS2
HSP90AB1	6.84966930397727e-27	0.499968375968646	0.936	0.883	1.31746539392699e-22	1	HSP90AB1
RPL18	8.01898170085854e-27	0.337684358348969	0.961	0.929	1.54237094034313e-22	1	RPL18
C4orf3	8.21418369392674e-27	0.622102850697481	0.672	0.474	1.57991609168987e-22	1	C4orf3
PDIA5	8.55287879012023e-27	0.253363129951961	0.306	0.12	1.64506070649173e-22	1	PDIA5
IGFL2-AS1	9.32270348837836e-27	0.358594608846133	0.263	0.089	1.79312878895469e-22	1	IGFL2-AS1
PSMD2	9.4381234558728e-27	0.705913941028769	0.585	0.404	1.81532866550258e-22	1	PSMD2
ZDHHC2	1.0496177372033e-26	0.268339972794273	0.315	0.126	2.01883475573682e-22	1	ZDHHC2
CKAP4	1.42653042292265e-26	0.640499643315784	0.586	0.392	2.74378861544942e-22	1	CKAP4
LUM	1.86715221463013e-26	1.52769311351307	0.589	0.414	3.59128056961959e-22	1	LUM
RRAD	2.17602868508343e-26	0.790823014142094	0.466	0.256	4.18537357288947e-22	1	RRAD
RAB32	2.38095336538148e-26	0.607940129059948	0.47	0.279	4.57952570297473e-22	1	RAB32
TCEAL4	2.79370441417004e-26	0.400277608760215	0.464	0.255	5.37341107021466e-22	1	TCEAL4
LAPTM4A	3.17758485929835e-26	0.678342760991817	0.726	0.548	6.11176671837444e-22	1	LAPTM4A
TNFRSF12A	3.19405990070681e-26	0.729717291897501	0.713	0.531	6.14345481301947e-22	1	TNFRSF12A
NACA	3.28421890788189e-26	0.42610228336825	0.932	0.863	6.31686664742002e-22	1	NACA
BPGM	3.36158510379611e-26	0.324659643323665	0.298	0.118	6.46567278864144e-22	1	BPGM
AC006453.2	3.39424454878288e-26	0.454047599888004	0.366	0.168	6.52848996512899e-22	1	AC006453.2
SPARC	4.27022107247757e-26	0.426523550743155	0.743	0.539	8.21334321080336e-22	1	SPARC
SH3BGRL	4.27546012516667e-26	0.331394671379564	0.507	0.263	8.22342000474557e-22	1	SH3BGRL
DEXI	4.64414959417891e-26	0.321702450532751	0.321	0.137	8.93255732944371e-22	1	DEXI
TBCB	6.00698704369058e-26	0.630303845369792	0.583	0.391	1.15538388798345e-21	1	TBCB
RAI14	6.31768554200578e-26	0.48665370996877	0.424	0.222	1.21514363714939e-21	1	RAI14
CDK4	7.85601286663885e-26	0.452504510168071	0.478	0.285	1.51102551476932e-21	1	CDK4
NDUFC2	8.40543338283314e-26	0.602720347643254	0.643	0.46	1.61670105685413e-21	1	NDUFC2
TXNDC15	8.97437146102977e-26	0.321861047083451	0.356	0.168	1.72613060681447e-21	1	TXNDC15
PHB2	1.05589889758764e-25	0.485379135265789	0.62	0.443	2.03091593962007e-21	1	PHB2
CLIC4	1.10132802422401e-25	0.556453069655421	0.46	0.259	2.11829432179246e-21	1	CLIC4
NOC3L	1.31654961088894e-25	0.274830455323986	0.34	0.148	2.53225152158379e-21	1	NOC3L
HPCAL1	1.33494142056746e-25	0.57739751198322	0.52	0.335	2.56762632831945e-21	1	HPCAL1
NFIB	1.45764139647118e-25	0.274926486694712	0.266	0.093	2.80362746197268e-21	1	NFIB
TSC22D1	1.50476849857712e-25	0.736186489843016	0.675	0.522	2.89427173016324e-21	1	TSC22D1
BAMBI	1.91384164594335e-25	0.708969856953498	0.401	0.22	3.68108302180744e-21	1	BAMBI
ITGA3	3.10577644649965e-25	0.635341773286164	0.528	0.346	5.97365041719742e-21	1	ITGA3
HOMER3	3.19599325874129e-25	0.278598067599659	0.332	0.144	6.147173433863e-21	1	HOMER3
DPY19L1	3.24540539023558e-25	0.260988309841781	0.287	0.113	6.24221272757911e-21	1	DPY19L1
PDE4DIP	3.47754985972968e-25	0.394170660779948	0.386	0.188	6.68871940020406e-21	1	PDE4DIP
PEBP1	4.15488530665692e-25	0.548976510708943	0.612	0.415	7.99150639882392e-21	1	PEBP1
RPS9	5.34394981223143e-25	0.393354131911313	0.927	0.878	1.02785530688459e-20	1	RPS9
P4HA2	5.83950029376302e-25	0.56277650103026	0.469	0.288	1.12316948650238e-20	1	P4HA2
IL6ST	6.68560503193747e-25	0.489508184433355	0.533	0.337	1.28590927184285e-20	1	IL6ST
RPS16	6.96971033250674e-25	0.372727047277841	0.936	0.878	1.34055408535435e-20	1	RPS16
RRAS	7.01600059756253e-25	0.62789888233118	0.578	0.388	1.34945755493518e-20	1	RRAS
FSCN1	9.01930727828625e-25	0.546683693362546	0.524	0.337	1.73477356190558e-20	1	FSCN1
TP53RK	9.07792351409408e-25	0.414934760347717	0.392	0.209	1.74604780870086e-20	1	TP53RK
HLTF	1.19769644620583e-24	0.329427758163722	0.344	0.157	2.3036493446323e-20	1	HLTF
SIPA1L1	1.32338241426821e-24	0.465923977504035	0.417	0.232	2.54539373560347e-20	1	SIPA1L1
NME4	1.67176728109824e-24	0.414697930167915	0.434	0.236	3.21547718846435e-20	1	NME4
NAP1L1	1.75066844393543e-24	0.528585482783194	0.726	0.555	3.3672356850654e-20	1	NAP1L1
HMGA1	2.09010836902635e-24	0.554983516890959	0.779	0.603	4.02011443698528e-20	1	HMGA1
LAMC1	2.0933220371315e-24	0.496932606142577	0.478	0.287	4.02629560621872e-20	1	LAMC1
SKP1	3.49553511519892e-24	0.484622725609555	0.787	0.641	6.72331224057359e-20	1	SKP1
TNS3	4.08283871346991e-24	0.395378742870915	0.37	0.183	7.85293198148802e-20	1	TNS3
PSMA7	5.70061532012518e-24	0.442177081003202	0.826	0.689	1.09645635067288e-19	1	PSMA7
DRAP1	6.21929551518791e-24	0.521739600108359	0.633	0.456	1.19621929939124e-19	1	DRAP1
CFH	6.23298118914929e-24	0.497617290399125	0.332	0.148	1.19885160192097e-19	1	CFH
CCNY	7.82239037522529e-24	0.48320121838637	0.473	0.293	1.50455856477083e-19	1	CCNY
REXO2	8.22280306731701e-24	0.453164565225868	0.496	0.314	1.58157394196775e-19	1	REXO2
CKLF	8.78875933609436e-24	0.768447741607192	0.662	0.487	1.69042997070439e-19	1	CKLF
IFI16	1.08663835357756e-23	0.483338449369732	0.562	0.351	2.09004020927108e-19	1	IFI16
GRAMD1A	1.27672078373375e-23	0.263964591521025	0.396	0.206	2.4556447554335e-19	1	GRAMD1A
COL1A1	1.28857094027101e-23	0.561340925469738	0.668	0.452	2.47843734651726e-19	1	COL1A1
KCNN4	1.30660564496293e-23	0.544268181330645	0.428	0.238	2.5131252975217e-19	1	KCNN4
EMP1	1.48079544600055e-23	0.612030871057609	0.604	0.424	2.84816196083745e-19	1	EMP1
HIF1A	1.73632247995069e-23	0.540913482381015	0.582	0.404	3.33964265793716e-19	1	HIF1A
NDUFA12	1.81965546626345e-23	0.590941604371261	0.653	0.478	3.49992532381112e-19	1	NDUFA12
ATP5E	2.12359440594282e-23	0.388561406216333	0.927	0.875	4.08452148039043e-19	1	ATP5E
DTD1	2.39244140430976e-23	0.272479327016233	0.35	0.169	4.6016217970494e-19	1	DTD1
ESD	2.62187594040808e-23	0.323589048240016	0.437	0.243	5.0429161837809e-19	1	ESD
APEX1	2.64075808226668e-23	0.45414556437729	0.492	0.313	5.07923409543174e-19	1	APEX1
BMP1	2.75461107803431e-23	0.341021100862797	0.363	0.177	5.29821894749119e-19	1	BMP1
DCTN3	2.96151254214585e-23	0.49465892375384	0.518	0.337	5.69617322356333e-19	1	DCTN3
MKKS	3.53585954477502e-23	0.444549275215573	0.493	0.313	6.80087224842028e-19	1	MKKS
CAMLG	3.5450670856621e-23	0.453295053240607	0.483	0.31	6.81858203256249e-19	1	CAMLG
AFAP1L2	3.64432957357927e-23	0.329732201608308	0.28	0.114	7.00950350182237e-19	1	AFAP1L2
ANKRD28	3.74140508672428e-23	0.496266939414306	0.45	0.258	7.19621854380547e-19	1	ANKRD28
EEF1A1	4.6227207608749e-23	0.356151559831006	0.99	0.99	8.89134111146679e-19	1	EEF1A1
MMD	5.58830802190917e-23	0.38245329125519	0.35	0.166	1.07485516493401e-18	1	MMD
RPL18A	5.78773467838595e-23	0.341807993732033	0.946	0.913	1.11321288804075e-18	1	RPL18A
CD59	6.75517956339411e-23	0.557425597996187	0.795	0.609	1.29929123722322e-18	1	CD59
MYL6	7.94440098304267e-23	0.382455646277013	0.959	0.926	1.52802608507843e-18	1	MYL6
TSPO	8.08052744023423e-23	0.486184780538711	0.814	0.666	1.55420864785465e-18	1	TSPO
LIMS1	9.06736710830764e-23	0.553810690692208	0.608	0.423	1.74401738961189e-18	1	LIMS1
ACSL4	1.0898384621716e-22	0.336916029963196	0.367	0.184	2.09619529814085e-18	1	ACSL4
PSMB5	1.37110850559658e-22	0.530801815293689	0.607	0.438	2.63719009966446e-18	1	PSMB5
TRAPPC1	1.514997567334e-22	0.463630320099032	0.549	0.37	2.91394632101021e-18	1	TRAPPC1
NOTCH3	1.81612673377641e-22	0.315804935771216	0.273	0.109	3.49313815974555e-18	1	NOTCH3
OST4	1.87206610558537e-22	0.463887989743382	0.787	0.664	3.6007319474829e-18	1	OST4
GALNT2	2.10146309986115e-22	0.47906922285435	0.417	0.238	4.04195412627294e-18	1	GALNT2
ELK3	2.33937938037973e-22	0.505618455678435	0.479	0.289	4.49956230022237e-18	1	ELK3
PRRX2	2.38429887896883e-22	0.292573778784112	0.284	0.115	4.58596046380865e-18	1	PRRX2
PARK7	3.92193058063775e-22	0.522290971285658	0.688	0.521	7.54344127879864e-18	1	PARK7
SERPINA1	4.2881511254393e-22	1.33203772833754	0.608	0.469	8.24782987466995e-18	1	SERPINA1
RPL35	4.50021575678058e-22	0.446031893969923	0.927	0.845	8.65571498659176e-18	1	RPL35
PMM1	4.54165882678464e-22	0.306184080420713	0.374	0.19	8.73542658743758e-18	1	PMM1
PA2G4	6.87128909240225e-22	0.53064374744397	0.597	0.415	1.32162374403265e-17	1	PA2G4
ARL3	9.05452982429527e-22	0.376309928666019	0.453	0.278	1.74154826640495e-17	1	ARL3
MTHFD1L	1.11631186616728e-21	0.250208476674954	0.335	0.158	2.14711424338615e-17	1	MTHFD1L
RPL26	1.16934183148575e-21	0.330551973359686	0.94	0.9	2.24911207867969e-17	1	RPL26
RPS12	1.26836589396595e-21	0.315387368609088	0.988	0.974	2.43957496045411e-17	1	RPS12
AREG	1.27235506599054e-21	0.828284736344031	0.659	0.513	2.4472477339262e-17	1	AREG
CPNE1	1.33364197320898e-21	0.508936620274921	0.496	0.337	2.56512697127015e-17	1	CPNE1
PCNX4	1.35460254946604e-21	0.349741570098188	0.396	0.21	2.60544254364298e-17	1	PCNX4
TSPAN4	1.4069634538855e-21	0.298360997347101	0.367	0.18	2.70615350720336e-17	1	TSPAN4
MAP3K20	1.99683464555666e-21	0.55939786170331	0.434	0.243	3.84071175726368e-17	1	MAP3K20
DCAF13	2.43078984049214e-21	0.26675630869073	0.348	0.175	4.67538117920259e-17	1	DCAF13
RPL12	2.50464378222763e-21	0.32216874319418	0.943	0.894	4.81743185073663e-17	1	RPL12
CARS2	2.81840456851012e-21	0.296106099952999	0.369	0.192	5.42091934707236e-17	1	CARS2
SLC39A10	2.87810683603512e-21	0.429594848157994	0.403	0.221	5.53575068842996e-17	1	SLC39A10
LPCAT2	3.13840492252023e-21	0.280189708776808	0.344	0.164	6.03640802797541e-17	1	LPCAT2
TSFM	3.55425333631532e-21	0.300926479322544	0.337	0.166	6.83625086706888e-17	1	TSFM
LRP1	3.77841191931149e-21	0.45390387132331	0.454	0.272	7.26739748560373e-17	1	LRP1
RPL9	4.26781106234169e-21	0.344837207504912	0.91	0.855	8.208707797308e-17	1	RPL9
NRP2	4.51240543622062e-21	0.646278277546846	0.395	0.209	8.67916061602674e-17	1	NRP2
AP3S1	4.51837976578776e-21	0.414650336374806	0.525	0.355	8.69065164151617e-17	1	AP3S1
OSMR	4.7866557047931e-21	0.545239143979965	0.45	0.272	9.20665358259904e-17	1	OSMR
COTL1	5.49304577013496e-21	0.392746360508197	0.611	0.41	1.05653242342776e-16	1	COTL1
RBM3	5.49682784240405e-21	0.483314436921637	0.671	0.511	1.05725986720799e-16	1	RBM3
FABP5	5.52382756615784e-21	0.970914493604544	0.559	0.359	1.0624529940748e-16	1	FABP5
NR3C1	5.52744738636886e-21	0.420496922049105	0.459	0.261	1.06314923029419e-16	1	NR3C1
DGUOK	6.75342985021781e-21	0.44637379849153	0.522	0.351	1.29895469739089e-16	1	DGUOK
GOPC	7.51079363850621e-21	0.538617413986635	0.424	0.265	1.44462604843028e-16	1	GOPC
CD63	7.80680345286549e-21	0.502696640153321	0.943	0.879	1.50156057612415e-16	1	CD63
SAP30	9.58553301561368e-21	0.297048535758683	0.376	0.187	1.84368142022313e-16	1	SAP30
CEP290	9.96622915339299e-21	0.442652823137353	0.392	0.215	1.91690451536361e-16	1	CEP290
LEPROT	9.99105469079841e-21	0.549044342809187	0.614	0.45	1.92167945922817e-16	1	LEPROT
PDCD5	1.00542363163703e-20	0.514833041248141	0.549	0.37	1.93383181309066e-16	1	PDCD5
NOTCH2	1.08030702429533e-20	0.369417170066186	0.366	0.192	2.07786253052964e-16	1	NOTCH2
PRDX6	1.51776182336137e-20	0.492572587607814	0.623	0.467	2.91926309105326e-16	1	PRDX6
DCTN2	1.72195234051143e-20	0.476890635103346	0.53	0.365	3.31200313173968e-16	1	DCTN2
WFDC3	1.87800059778945e-20	0.281365487090503	0.369	0.192	3.61214634978823e-16	1	WFDC3
FTSJ1	2.48019169196439e-20	0.330274797990945	0.399	0.228	4.77040070032431e-16	1	FTSJ1
POLD2	2.9373257852344e-20	0.316953264899342	0.409	0.238	5.64965241531984e-16	1	POLD2
COPS8	4.05102372347895e-20	0.383425378534843	0.418	0.247	7.79173902973941e-16	1	COPS8
RPS21	4.68245990923901e-20	0.318155355903932	0.922	0.869	9.00624338943032e-16	1	RPS21
CISD1	4.7598803506064e-20	0.42800683848088	0.456	0.286	9.15515386635636e-16	1	CISD1
SLC20A1	5.16859348411186e-20	0.505205031348822	0.612	0.438	9.94127270734075e-16	1	SLC20A1
SLC25A6	5.36157222826367e-20	0.435875785977367	0.713	0.57	1.03124480238423e-15	1	SLC25A6
PPP1R14B	5.56460478953516e-20	0.50933435341473	0.688	0.514	1.07029608521919e-15	1	PPP1R14B
STX2	5.80344907651614e-20	0.27170199097696	0.27	0.115	1.11623539537711e-15	1	STX2
BCL7C	6.1038285519017e-20	0.373630613067208	0.498	0.32	1.17401038367277e-15	1	BCL7C
LY6E	6.11111109518304e-20	0.514552663340802	0.666	0.496	1.17541110804751e-15	1	LY6E
BCAP29	6.28489992453469e-20	0.551540135336811	0.463	0.293	1.208837651485e-15	1	BCAP29
CDA	8.79405003792917e-20	0.680540070544779	0.485	0.31	1.6914475842953e-15	1	CDA
USP5	8.95271843744495e-20	0.366768783643922	0.366	0.197	1.72196586425816e-15	1	USP5
MAP7D1	9.25180730872311e-20	0.466874571559522	0.469	0.302	1.7794926177598e-15	1	MAP7D1
PDE4D	1.1613598682666e-19	0.260748034672988	0.325	0.159	2.23375957062397e-15	1	PDE4D
S100A11	1.16836493016289e-19	0.357328780130471	0.981	0.957	2.2472331066753e-15	1	S100A11
UCK2	1.21217835284554e-19	0.275508914838478	0.305	0.144	2.3315038438631e-15	1	UCK2
NME1	1.22990663806422e-19	0.37208989219182	0.476	0.302	2.36560242765272e-15	1	NME1
GTF3A	1.27308866129824e-19	0.361697778965058	0.534	0.37	2.44865873114104e-15	1	GTF3A
NHP2	1.47367131151037e-19	0.456830203475204	0.495	0.328	2.83445940055905e-15	1	NHP2
PTPN1	1.80467917430489e-19	0.443843345127953	0.476	0.32	3.47111992385802e-15	1	PTPN1
MAF	1.94149357863122e-19	0.294088850410515	0.424	0.234	3.73426874913928e-15	1	MAF
CTSB	2.47792953815015e-19	0.303860301826492	0.869	0.747	4.766049673678e-15	1	CTSB
G0S2	2.5049681416023e-19	0.620618463821485	0.475	0.287	4.81805572355787e-15	1	G0S2
MYH9	2.57113153173017e-19	0.54147942081112	0.716	0.555	4.94531438812981e-15	1	MYH9
ADAM17	2.80064778047639e-19	0.400773507467861	0.435	0.263	5.38676594096828e-15	1	ADAM17
MCFD2	3.67080693996707e-19	0.452476906748081	0.504	0.345	7.06043006833266e-15	1	MCFD2
FAM129B	3.85118376772713e-19	0.551947672340739	0.533	0.362	7.40736685884636e-15	1	FAM129B
RRAGA	4.198544615659e-19	0.377535277957441	0.414	0.265	8.07548071375851e-15	1	RRAGA
BUB3	4.69340893752684e-19	0.375883692300712	0.512	0.335	9.02730275043911e-15	1	BUB3
CTSC	4.77949211901309e-19	0.277418762052385	0.612	0.394	9.19287514170977e-15	1	CTSC
CAVIN3	5.09653210414037e-19	0.440042272311233	0.495	0.322	9.80266984910358e-15	1	CAVIN3
ADH5	6.12052090503489e-19	0.376639834199834	0.446	0.292	1.17722099087441e-14	1	ADH5
STK17A	6.52027181220994e-19	0.455133122881342	0.45	0.288	1.25410908036046e-14	1	STK17A
SH3KBP1	6.54626566121759e-19	0.464932979799672	0.441	0.276	1.25910873727859e-14	1	SH3KBP1
ATP2B1	8.22691643965953e-19	0.676870647504448	0.504	0.34	1.58236510800411e-14	1	ATP2B1
CCT4	8.56977777063125e-19	0.470477337419838	0.598	0.452	1.64831105640321e-14	1	CCT4
NXT1	8.92754607075047e-19	0.376198039414566	0.424	0.256	1.71712421124815e-14	1	NXT1
NEDD8	1.08806598656532e-18	0.4496562506666	0.678	0.544	2.09278611855973e-14	1	NEDD8
VCP	1.30717402164968e-18	0.576429514940198	0.557	0.419	2.51421851324099e-14	1	VCP
TMSB4X	1.31975984015211e-18	0.27191309092859	1	0.994	2.53842607654857e-14	1	TMSB4X
ZFP36L1	1.59612850296808e-18	0.476327718037708	0.758	0.599	3.06999356260881e-14	1	ZFP36L1
CCT7	2.01117338811974e-18	0.471418157246046	0.57	0.416	3.86829089470951e-14	1	CCT7
RTRAF	2.33311779654155e-18	0.409537587039055	0.624	0.457	4.48751876986802e-14	1	RTRAF
MAD2L2	2.70830318604556e-18	0.25160273230459	0.367	0.197	5.20915034804004e-14	1	MAD2L2
SPRY4	2.86823782409597e-18	0.452514789958267	0.363	0.202	5.51676863086619e-14	1	SPRY4
TSC22D3	3.51280285040688e-18	0.583781184727298	0.678	0.541	6.7565250024726e-14	1	TSC22D3
TPBG	3.78974100708247e-18	0.457656621841859	0.402	0.239	7.28918785302242e-14	1	TPBG
CCDC71L	3.85128953928702e-18	0.467763862635254	0.379	0.219	7.40757029986465e-14	1	CCDC71L
BCAR3	4.66795149781021e-18	0.323074358361987	0.363	0.204	8.97833791088815e-14	1	BCAR3
TMEM230	4.94566943819668e-18	0.394087487245823	0.554	0.405	9.51250059742749e-14	1	TMEM230
TNFRSF1A	6.69918910193362e-18	0.476567329237257	0.499	0.362	1.28852203186591e-13	1	TNFRSF1A
SHC1	7.07660490164178e-18	0.449447160686549	0.489	0.337	1.36111418678178e-13	1	SHC1
BZW1	7.09181209257742e-18	0.48135786036712	0.724	0.547	1.36403913788634e-13	1	BZW1
SPON2	7.09581356729458e-18	0.439116423659216	0.382	0.212	1.36480878153344e-13	1	SPON2
RPL4	1.00335468037959e-17	0.371850318874032	0.814	0.692	1.92985239224209e-13	1	RPL4
G6PD	1.14434724474759e-17	0.299899328008863	0.34	0.186	2.20103749054752e-13	1	G6PD
HTATSF1	1.25652843253017e-17	0.439457451229726	0.403	0.241	2.41680678712853e-13	1	HTATSF1
RBM8A	1.39403803562241e-17	0.474407241975511	0.681	0.504	2.68129275771614e-13	1	RBM8A
GAR1	1.5721749373956e-17	0.265636455014984	0.311	0.158	3.02392127458671e-13	1	GAR1
NBL1	1.67110011566469e-17	0.60600795001686	0.56	0.397	3.21419396246946e-13	1	NBL1
STMP1	1.7306661429635e-17	0.399736659239231	0.554	0.397	3.328763259376e-13	1	STMP1
JMJD6	1.8877390054256e-17	0.401942011654927	0.408	0.242	3.6308772030356e-13	1	JMJD6
NUTF2	2.17609379167346e-17	0.400953293474967	0.544	0.388	4.18549879890474e-13	1	NUTF2
MLF1	2.29278128403638e-17	0.27200040998729	0.337	0.179	4.40993552171558e-13	1	MLF1
WASHC3	2.50689922170503e-17	0.260912498842738	0.412	0.257	4.82176996302745e-13	1	WASHC3
MRPL33	3.14719490436905e-17	0.385854060218461	0.541	0.381	6.05331467906342e-13	1	MRPL33
ATP2C1	3.1989034286771e-17	0.290085516370851	0.379	0.22	6.15277085471754e-13	1	ATP2C1
GRHPR	3.43673403534611e-17	0.293143498018156	0.428	0.271	6.61021424358472e-13	1	GRHPR
WWTR1	3.56298759175891e-17	0.330237239343114	0.415	0.25	6.85305033398908e-13	1	WWTR1
NOL3	3.7094104772157e-17	0.374852636204926	0.434	0.273	7.13468011187667e-13	1	NOL3
AMIGO2	4.35500938228268e-17	0.416237010531462	0.289	0.144	8.3764250458825e-13	1	AMIGO2
ID1	4.81365315723425e-17	0.477910227001828	0.524	0.357	9.25858048262436e-13	1	ID1
BCAP31	4.95620655497477e-17	0.507511811384052	0.647	0.502	9.53276768783846e-13	1	BCAP31
PFKP	5.52762540492405e-17	0.41955604107265	0.579	0.405	1.06318347038309e-12	1	PFKP
METTL9	5.71471615523166e-17	0.367469164197678	0.505	0.346	1.09916850529726e-12	1	METTL9
CTSA	6.30657197539126e-17	0.439088019555124	0.578	0.435	1.21300605374676e-12	1	CTSA
BRK1	7.27200796182198e-17	0.376390022849753	0.628	0.474	1.39869801137684e-12	1	BRK1
SGK1	7.4249602795661e-17	0.471713193322846	0.522	0.357	1.42811686017174e-12	1	SGK1
PFDN5	7.76475186646991e-17	0.344372603408993	0.861	0.779	1.49347237399682e-12	1	PFDN5
MRPL36	7.77804553570782e-17	0.38255452509106	0.443	0.287	1.49602927833804e-12	1	MRPL36
PARN	7.98922380782829e-17	0.280191106144635	0.319	0.164	1.53664730719769e-12	1	PARN
FAM96B	8.87011914780352e-17	0.410497920202196	0.589	0.453	1.70607871688853e-12	1	FAM96B
MAZ	8.89091273615816e-17	0.280946369541873	0.473	0.301	1.71007815567266e-12	1	MAZ
RPL24	9.25744924271208e-17	0.269053505104454	0.932	0.878	1.78057778734324e-12	1	RPL24
SLC38A2	9.32907930182532e-17	0.435611429340223	0.61	0.454	1.79435511291308e-12	1	SLC38A2
CAV2	9.38041767168374e-17	0.34227339755513	0.446	0.29	1.80422953497165e-12	1	CAV2
RPL34	9.85708593336476e-17	0.293319615815738	0.935	0.896	1.89591190842338e-12	1	RPL34
ATP2B4	1.04417460536987e-16	0.368012942469284	0.402	0.246	2.0083654359684e-12	1	ATP2B4
WNK1	1.11508590297198e-16	0.394116089647109	0.547	0.4	2.14475622577631e-12	1	WNK1
H2AFZ	1.11583057894666e-16	0.323720271917313	0.746	0.569	2.146188535546e-12	1	H2AFZ
LSM10	1.25600919372752e-16	0.274932094266038	0.361	0.205	2.4158080832155e-12	1	LSM10
RPL22	1.3806753685158e-16	0.319444237949241	0.893	0.805	2.65559100380328e-12	1	RPL22
PRDX4	1.38366369785718e-16	0.485137907049368	0.538	0.401	2.66133875645851e-12	1	PRDX4
COPS9	1.79732519217572e-16	0.380498321933878	0.565	0.403	3.45697527463079e-12	1	COPS9
EHBP1	2.01580805850354e-16	0.265516283827737	0.308	0.155	3.87720521972571e-12	1	EHBP1
GTPBP4	2.06298609395835e-16	0.435705239069864	0.456	0.303	3.9679474531195e-12	1	GTPBP4
NTAN1	2.38275360251509e-16	0.261227086794858	0.402	0.24	4.58298827907753e-12	1	NTAN1
UBE2S	2.4394514648715e-16	0.35398106377343	0.653	0.494	4.69204094753383e-12	1	UBE2S
AK1	2.67647958128568e-16	0.465650118399263	0.454	0.293	5.14794082664488e-12	1	AK1
PRMT1	2.81165882402415e-16	0.390166912014744	0.509	0.36	5.40794458212806e-12	1	PRMT1
PINK1	2.97384308532814e-16	0.437252457537559	0.47	0.316	5.71988979032014e-12	1	PINK1
PGRMC2	3.25930385248748e-16	0.389336960526469	0.406	0.258	6.26894502987441e-12	1	PGRMC2
ARL4D	3.32564210377318e-16	0.287049857224142	0.292	0.15	6.39654002239734e-12	1	ARL4D
APRT	3.57972225495373e-16	0.355021699755089	0.614	0.465	6.885237785178e-12	1	APRT
RTL8A	3.65252751269855e-16	0.292768799507796	0.372	0.222	7.02527141792439e-12	1	RTL8A
CYLD	4.01389303838083e-16	0.309360326162022	0.399	0.243	7.72032187002169e-12	1	CYLD
MRTO4	4.4556311600907e-16	0.264151939906121	0.363	0.214	8.56996097331845e-12	1	MRTO4
RABGGTB	4.61577485932106e-16	0.338484155837794	0.433	0.274	8.87798136441812e-12	1	RABGGTB
SNRPD2	4.68721112711611e-16	0.367613045039026	0.668	0.515	9.01538188189512e-12	1	SNRPD2
MZT2B	4.83227052348323e-16	0.406602958783515	0.73	0.575	9.29438912486764e-12	1	MZT2B
NDUFAB1	5.40390944931868e-16	0.388797391921166	0.575	0.429	1.03938794348196e-11	1	NDUFAB1
CAPNS1	5.4451088197093e-16	0.461748177573643	0.631	0.467	1.04731223038289e-11	1	CAPNS1
DAAM1	5.81773062438924e-16	0.517302707526538	0.476	0.321	1.11898230829503e-11	1	DAAM1
FAM89B	7.43102050114495e-16	0.387321493839131	0.421	0.275	1.42928248319022e-11	1	FAM89B
ABCE1	8.58057453862891e-16	0.293063182845578	0.376	0.219	1.65038770675988e-11	1	ABCE1
HSP90B1	9.02447266064917e-16	0.51084838784432	0.832	0.711	1.73576707154926e-11	1	HSP90B1
SLC2A1	1.05675218863039e-15	0.490945607185279	0.581	0.412	2.0325571596117e-11	1	SLC2A1
PFDN4	1.08312474405808e-15	0.430597855222034	0.504	0.351	2.08328213272132e-11	1	PFDN4
FUT8	1.27294838564238e-15	0.255103828421173	0.357	0.21	2.44838892494456e-11	1	FUT8
OSTC	1.32878336251926e-15	0.329234135594237	0.55	0.399	2.55578191946955e-11	1	OSTC
CHIC2	1.39592476503831e-15	0.269750113640522	0.377	0.225	2.68492169307468e-11	1	CHIC2
SNX3	2.0773707901011e-15	0.357229573056538	0.668	0.532	3.99561497768045e-11	1	SNX3
FAM162A	2.17519770120734e-15	0.290741017064801	0.448	0.296	4.18377525850219e-11	1	FAM162A
BHLHE40	2.20961235547769e-15	0.373812974579397	0.581	0.438	4.24996840452578e-11	1	BHLHE40
PRDX3	2.6380027302124e-15	0.364946964065719	0.485	0.337	5.07393445129054e-11	1	PRDX3
NDUFB6	2.73954435578241e-15	0.356740249034147	0.47	0.327	5.26923961391188e-11	1	NDUFB6
APOC1	2.78731532579548e-15	0.673004661168685	0.334	0.182	5.36112229763503e-11	1	APOC1
COL5A2	3.07352085477609e-15	0.283145714439945	0.322	0.168	5.91161001207633e-11	1	COL5A2
ARL2	3.09307317757341e-15	0.309417391410685	0.47	0.322	5.94921694974469e-11	1	ARL2
MPG	3.35805132388571e-15	0.406667590943618	0.502	0.368	6.45887591636178e-11	1	MPG
HMGXB3	3.66450006720006e-15	0.321893514991217	0.353	0.213	7.0482994292526e-11	1	HMGXB3
NAE1	4.09375606130897e-15	0.315930981491278	0.367	0.224	7.87393040832167e-11	1	NAE1
TNFRSF10D	4.45346883939434e-15	0.3810573868516	0.279	0.137	8.56580196569107e-11	1	TNFRSF10D
KCTD10	4.91743666078925e-15	0.312515082961412	0.312	0.169	9.45819767336204e-11	1	KCTD10
SUGT1	5.15651847202763e-15	0.410058717140109	0.488	0.338	9.91804762909795e-11	1	SUGT1
MRPS12	5.4044647932317e-15	0.335621673727073	0.435	0.287	1.03949475833019e-10	1	MRPS12
HNRNPA0	5.64876161477933e-15	0.387448052363147	0.543	0.403	1.08648280898666e-10	1	HNRNPA0
IDS	6.46746615850912e-15	0.37019598748175	0.588	0.452	1.24395244092764e-10	1	IDS
RBFOX2	6.70310474876334e-15	0.406401811604144	0.383	0.238	1.28927516737714e-10	1	RBFOX2
PLOD3	6.71255592400224e-15	0.358082318694495	0.437	0.296	1.29109300642259e-10	1	PLOD3
CARD19	6.75358813109495e-15	0.331060284593041	0.414	0.269	1.2989851411348e-10	1	CARD19
SNAPC1	8.18657584366617e-15	0.258869727488124	0.321	0.175	1.57460599777075e-10	1	SNAPC1
RPL14	8.42502647897707e-15	0.290704907156055	0.943	0.88	1.62046959296645e-10	1	RPL14
GAS6	8.63659101148253e-15	0.369821400450678	0.367	0.212	1.66116191514855e-10	1	GAS6
PSMD8	8.72027966316157e-15	0.361716853962793	0.689	0.548	1.6772585904125e-10	1	PSMD8
ELOB	9.36206955252513e-15	0.33770912050902	0.884	0.768	1.80070045773268e-10	1	ELOB
RPL35A	1.01046708903085e-14	0.270565272879673	0.917	0.866	1.94353239904193e-10	1	RPL35A
ZBED1	1.11825615899105e-14	0.280956291666123	0.318	0.175	2.15085389620338e-10	1	ZBED1
PON2	1.22398149811694e-14	0.446651860541259	0.575	0.421	2.35420601347812e-10	1	PON2
RPF2	1.29885207341749e-14	0.274366071684623	0.383	0.238	2.4982120780112e-10	1	RPF2
STOML2	1.47088460096839e-14	0.344611501409667	0.46	0.33	2.82909944150259e-10	1	STOML2
SMS	1.51979963511298e-14	0.390934089746797	0.544	0.39	2.9231826181763e-10	1	SMS
GARS	1.56063423022082e-14	0.266276789087137	0.419	0.275	3.00172387840672e-10	1	GARS
CD109	1.92608619427091e-14	0.300379299095346	0.437	0.289	3.70463418606067e-10	1	CD109
MAGED1	2.00113827361394e-14	0.38172110659845	0.422	0.285	3.84898935546905e-10	1	MAGED1
MTPN	2.04087382006132e-14	0.343151463389664	0.575	0.433	3.92541670550594e-10	1	MTPN
PIGT	2.05772899559796e-14	0.471972797255656	0.615	0.47	3.95783595013312e-10	1	PIGT
RWDD1	2.1119162856541e-14	0.343566065853284	0.597	0.463	4.06205978382709e-10	1	RWDD1
PCYOX1	2.11223459050077e-14	0.263573474009627	0.372	0.224	4.06267201136919e-10	1	PCYOX1
DARS	2.26313756243405e-14	0.320938341790751	0.464	0.331	4.35291878758565e-10	1	DARS
PSMB7	2.31365148172623e-14	0.326926695377714	0.57	0.416	4.45007725995223e-10	1	PSMB7
RASAL2	2.88171168892135e-14	0.350314035996386	0.372	0.232	5.54268426247132e-10	1	RASAL2
SEPT7	3.04043486025515e-14	0.313070673742663	0.624	0.492	5.84797241021476e-10	1	SEPT7
RPL17	3.52711362993033e-14	0.389710625049057	0.624	0.502	6.784050355808e-10	1	RPL17
SEPT10	3.61262694721842e-14	0.383618746941576	0.415	0.263	6.9485266702799e-10	1	SEPT10
CLDN10	3.63009296654644e-14	0.443065335619086	0.345	0.203	6.98212081185543e-10	1	CLDN10
HACD3	3.77844973369206e-14	0.339001377618583	0.422	0.278	7.26747021778331e-10	1	HACD3
CDC123	4.0058475058506e-14	0.289162084541275	0.402	0.263	7.70484709275304e-10	1	CDC123
EIF5A	4.34551299280148e-14	0.325091362454985	0.668	0.52	8.35815969035437e-10	1	EIF5A
GOLT1B	4.5897318323918e-14	0.318074836016744	0.408	0.261	8.82789020642238e-10	1	GOLT1B
ZNF22	5.01905490064052e-14	0.258959083158289	0.305	0.168	9.65365019589197e-10	1	ZNF22
CAPZB	5.11175516720133e-14	0.379084925465757	0.717	0.578	9.83194988859503e-10	1	CAPZB
ACTR3	5.75575718694684e-14	0.381595126314253	0.671	0.52	1.10706233733736e-09	1	ACTR3
SERBP1	6.26830848123728e-14	0.441896379901486	0.679	0.55	1.20564645328118e-09	1	SERBP1
DNAJA1	6.3942071640753e-14	0.418903661110162	0.774	0.692	1.22986180593824e-09	1	DNAJA1
RAB22A	6.88440209358718e-14	0.34314563949671	0.486	0.346	1.32414589868056e-09	1	RAB22A
TTL	7.48401719665826e-14	0.265838015641793	0.316	0.173	1.43947586760525e-09	1	TTL
EIF4B	7.68192454821847e-14	0.308729359504607	0.615	0.482	1.47754136760434e-09	1	EIF4B
IAH1	8.49392062463047e-14	0.277499854328192	0.457	0.308	1.63372069294143e-09	1	IAH1
ISOC2	8.8533528308272e-14	0.298025333919885	0.414	0.273	1.7028538834813e-09	1	ISOC2
FKBP9	9.23687182842779e-14	0.285149998784035	0.411	0.265	1.7766199274798e-09	1	FKBP9
ENPP1	9.40520778862222e-14	0.421533255050706	0.27	0.144	1.8089976660636e-09	1	ENPP1
HM13	1.1035362367396e-13	0.353103901164691	0.581	0.434	2.12254159774494e-09	1	HM13
RHOBTB3	1.25558385071776e-13	0.381325444316347	0.417	0.28	2.41498997847054e-09	1	RHOBTB3
FAAP20	1.36839619476555e-13	0.324325041198014	0.496	0.354	2.63197324101206e-09	1	FAAP20
SARAF	1.45018656613415e-13	0.348583435763497	0.636	0.504	2.78928884130243e-09	1	SARAF
PTP4A2	1.55597872558088e-13	0.346798582167328	0.691	0.542	2.99276948078227e-09	1	PTP4A2
SNHG8	1.59342433693728e-13	0.257136074944236	0.517	0.364	3.06479236966517e-09	1	SNHG8
STAM	1.66334075615501e-13	0.272046040013922	0.354	0.214	3.19926961038855e-09	1	STAM
ATP1A1	1.7274942798884e-13	0.375619239465273	0.675	0.538	3.32266249793735e-09	1	ATP1A1
PSME4	1.73998028567106e-13	0.288815156737451	0.412	0.269	3.34667808145971e-09	1	PSME4
ADSS	1.87849586100809e-13	0.335009366557321	0.433	0.291	3.61309893906296e-09	1	ADSS
TOMM7	1.91196655847998e-13	0.341985364739889	0.689	0.561	3.6774764785804e-09	1	TOMM7
P4HA1	2.19238494351431e-13	0.327891273188842	0.462	0.311	4.21683320035543e-09	1	P4HA1
IGBP1	2.21877998866738e-13	0.371390479403731	0.483	0.343	4.26760143020284e-09	1	IGBP1
MCUR1	2.42317274430218e-13	0.264130374229377	0.438	0.299	4.66073045639081e-09	1	MCUR1
RPL30	2.59845378811149e-13	0.258856657074091	0.955	0.921	4.99786601605363e-09	1	RPL30
MGST3	2.67104529648134e-13	0.303301566048038	0.668	0.52	5.13748852325222e-09	1	MGST3
CCT5	2.84152416771782e-13	0.388380392784217	0.538	0.412	5.46538758418845e-09	1	CCT5
SARS	2.96801136524161e-13	0.329276972411045	0.502	0.359	5.70867305990571e-09	1	SARS
SOD1	2.98713125222541e-13	0.361051042087798	0.692	0.602	5.74544825053035e-09	1	SOD1
DAD1	3.05542717510749e-13	0.361486543648163	0.707	0.559	5.87680862860174e-09	1	DAD1
EIF3D	3.10501031726439e-13	0.324651446494173	0.591	0.441	5.97217684422633e-09	1	EIF3D
MRPL51	3.64184975204463e-13	0.368050929814428	0.597	0.478	7.00473381308263e-09	1	MRPL51
PSMB1	3.96042151309166e-13	0.388806010621388	0.731	0.612	7.61747473828049e-09	1	PSMB1
TOMM22	4.11332874949311e-13	0.323187697304824	0.498	0.346	7.91157651677506e-09	1	TOMM22
ZNF281	4.14682885872566e-13	0.332424524717792	0.366	0.229	7.97601062687294e-09	1	ZNF281
UPP1	4.34762961805152e-13	0.477894845574573	0.472	0.328	8.36223080736029e-09	1	UPP1
TIMMDC1	5.08257349498312e-13	0.251563364764534	0.393	0.253	9.77582186025052e-09	1	TIMMDC1
PDLIM1	5.32635067693932e-13	0.349155561657554	0.581	0.437	1.02447028920251e-08	1	PDLIM1
PLGRKT	6.4951750926115e-13	0.260845173051109	0.364	0.23	1.2492819773129e-08	1	PLGRKT
METTL26	6.60792240093811e-13	0.310559892822804	0.511	0.376	1.27096779459644e-08	1	METTL26
TMEM147	6.71072549871663e-13	0.33018611016203	0.538	0.405	1.29074094242316e-08	1	TMEM147
HADHB	6.87034211130021e-13	0.263667987299844	0.437	0.309	1.32144160168748e-08	1	HADHB
ATOX1	7.34300418313376e-13	0.424928641544315	0.583	0.467	1.41235342458395e-08	1	ATOX1
C14orf119	8.39250480122731e-13	0.366795518161358	0.431	0.303	1.61421437346806e-08	1	C14orf119
AGTRAP	8.67387423906035e-13	0.305972851331154	0.428	0.291	1.66833297114087e-08	1	AGTRAP
GTF3C6	9.40450285137997e-13	0.345409695126023	0.502	0.366	1.80886207843442e-08	1	GTF3C6
CD151	9.81487292419527e-13	0.37771353724702	0.692	0.566	1.88779265823972e-08	1	CD151
NAA38	1.01041635460903e-12	0.26238853894475	0.486	0.349	1.94343481645501e-08	1	NAA38
TMEM43	1.10187203330059e-12	0.25829088569179	0.437	0.291	2.11934066885035e-08	1	TMEM43
YIPF5	1.18810055845221e-12	0.316274045316307	0.466	0.326	2.28519261412698e-08	1	YIPF5
COX7A2L	1.24322632747823e-12	0.303143252768886	0.556	0.419	2.39122151827163e-08	1	COX7A2L
HMGN3	1.32192416907867e-12	0.325313240767379	0.438	0.291	2.54258894680591e-08	1	HMGN3
NDUFB2	1.47110111523059e-12	0.328746473710413	0.678	0.563	2.82951588503452e-08	1	NDUFB2
MTCH1	1.52817619374183e-12	0.314823749625451	0.578	0.458	2.93929409104304e-08	1	MTCH1
ADAM8	1.55136587180621e-12	0.361048017473174	0.448	0.318	2.98389711783207e-08	1	ADAM8
SLC25A36	1.57349371315733e-12	0.327012537219321	0.388	0.256	3.02645780788681e-08	1	SLC25A36
LMAN1	1.59290276936449e-12	0.407534867918262	0.531	0.405	3.06378918659565e-08	1	LMAN1
CNIH1	1.60266196530129e-12	0.324231890171185	0.45	0.317	3.0825600240605e-08	1	CNIH1
LARS	1.68209324097751e-12	0.290899852911544	0.422	0.293	3.23533813969614e-08	1	LARS
DNAJC8	1.81015208621644e-12	0.299316783441106	0.527	0.395	3.4816465226287e-08	1	DNAJC8
SERINC3	1.83348665449823e-12	0.362173187812384	0.595	0.452	3.52652823126189e-08	1	SERINC3
KIF22	1.90978340068314e-12	0.295085420617979	0.293	0.159	3.67327739287394e-08	1	KIF22
UGDH	1.97461822977733e-12	0.26028083693684	0.345	0.213	3.79798070315371e-08	1	UGDH
RANBP1	1.98626836775555e-12	0.375629108875418	0.563	0.424	3.82038857854103e-08	1	RANBP1
FKBP3	2.04845874623536e-12	0.300259558409207	0.473	0.342	3.94000555250908e-08	1	FKBP3
HSPA9	2.58388682323201e-12	0.406693919867059	0.55	0.421	4.96984791580445e-08	1	HSPA9
ATP5B	2.73198724616175e-12	0.273587690371607	0.685	0.549	5.2547042692675e-08	1	ATP5B
TARS	2.80113061693207e-12	0.283176320503906	0.398	0.269	5.38769462860714e-08	1	TARS
CALM1	2.8288148713838e-12	0.288621086781105	0.884	0.795	5.44094252361961e-08	1	CALM1
PDIA6	2.90065204836488e-12	0.474380552753154	0.678	0.555	5.57911414982501e-08	1	PDIA6
VDAC1	3.96092628575683e-12	0.402893628892323	0.627	0.502	7.61844561802468e-08	1	VDAC1
CAPG	3.98002640874265e-12	0.349042096402101	0.743	0.599	7.65518279457561e-08	1	CAPG
KDELR1	4.44885453781616e-12	0.325296597657591	0.612	0.467	8.5569268180356e-08	1	KDELR1
URI1	4.69182502228725e-12	0.298470618815823	0.437	0.295	9.02425624786729e-08	1	URI1
SUB1	4.85927266935383e-12	0.304130889698393	0.697	0.59	9.34632505223515e-08	1	SUB1
DDX24	5.17259461337527e-12	0.336654169780004	0.624	0.518	9.94896847936599e-08	1	DDX24
KIF2A	5.20628292770229e-12	0.342787623213637	0.354	0.219	1.00137645831426e-07	1	KIF2A
OLA1	5.93312109594003e-12	0.308661809755425	0.521	0.38	1.1411765115931e-07	1	OLA1
LAGE3	6.27730106237808e-12	0.25727136202301	0.406	0.278	1.2073760863378e-07	1	LAGE3
SMU1	7.14181229636999e-12	0.275027641993979	0.366	0.238	1.3736561770838e-07	1	SMU1
SSR2	7.47427756850106e-12	0.371994956808136	0.634	0.507	1.43760254752549e-07	1	SSR2
RSL1D1	7.85245295305498e-12	0.342381389772542	0.486	0.366	1.51034080099059e-07	1	RSL1D1
DNAJB12	8.28490399477147e-12	0.281716617948885	0.438	0.303	1.59351843435434e-07	1	DNAJB12
VCL	8.46382191487000e-12	0.418196077683131	0.493	0.373	1.6279315071061e-07	1	VCL
TMEM208	8.51099310962672e-12	0.313555182558379	0.501	0.379	1.6370044147056e-07	1	TMEM208
NOP56	8.60393715955766e-12	0.356239624694026	0.454	0.326	1.65488127326932e-07	1	NOP56
ADRM1	9.0841655726048e-12	0.35159209752699	0.608	0.474	1.74724840623481e-07	1	ADRM1
CDKN2D	9.49670691380793e-12	0.251803034041182	0.269	0.146	1.82659660780182e-07	1	CDKN2D
NECTIN2	9.58277883311401e-12	0.344435817572358	0.504	0.377	1.84315168076115e-07	1	NECTIN2
ELL2	1.00009599983604e-11	0.267239695419091	0.493	0.364	1.92358464608464e-07	1	ELL2
ATP5C1	1.03735814449122e-11	0.414529758412474	0.631	0.512	1.99525465511441e-07	1	ATP5C1
DTYMK	1.08939831241115e-11	0.259465592744366	0.379	0.235	2.0953487140916e-07	1	DTYMK
AAMP	1.17315693785886e-11	0.322525333120279	0.401	0.281	2.25645005427774e-07	1	AAMP
PHF20	1.27850947080507e-11	0.252370035507585	0.396	0.269	2.45908511614648e-07	1	PHF20
ACTR1A	1.30601238661223e-11	0.253370395745317	0.435	0.309	2.51198422440996e-07	1	ACTR1A
PCMT1	1.33721226048995e-11	0.347028414006482	0.501	0.374	2.57199406182638e-07	1	PCMT1
MRPS6	1.3799761004763e-11	0.30543884043539	0.547	0.423	2.65424603165612e-07	1	MRPS6
CD58	1.46016194970075e-11	0.385648550108532	0.39	0.263	2.80847549405442e-07	1	CD58
PTPN12	1.50968414640841e-11	0.323132276887039	0.485	0.359	2.90372648720193e-07	1	PTPN12
CLTA	1.75469683609606e-11	0.301145626637404	0.679	0.556	3.37498389454717e-07	1	CLTA
SIGIRR	1.88204847939186e-11	0.421771994987612	0.483	0.343	3.61993204526231e-07	1	SIGIRR
DDX54	2.10713067309213e-11	0.312436824440637	0.401	0.269	4.05285513662541e-07	1	DDX54
RPL7L1	2.25788938632887e-11	0.289565274643308	0.511	0.391	4.34282444566495e-07	1	RPL7L1
MAGED2	2.26635840544674e-11	0.404677354957053	0.489	0.365	4.35911375703627e-07	1	MAGED2
OSER1	2.64362532344325e-11	0.306687560990216	0.473	0.343	5.08474894711074e-07	1	OSER1
ZCCHC17	2.93877743794869e-11	0.283877716498186	0.373	0.24	5.65244452415051e-07	1	ZCCHC17
RAP1B	2.9667262271315e-11	0.332904192785864	0.684	0.541	5.70620122526472e-07	1	RAP1B
EIF3E	3.03106772396235e-11	0.267434257449702	0.583	0.462	5.82995566026919e-07	1	EIF3E
UQCRH	3.5774621278456e-11	0.327883562996456	0.729	0.599	6.88089065669823e-07	1	UQCRH
DYNC1H1	4.04029251359527e-11	0.435416427333951	0.605	0.497	7.77109862064915e-07	1	DYNC1H1
TBCA	5.20147584695544e-11	0.274817516496342	0.669	0.549	1.00045186440341e-06	1	TBCA
GADD45A	5.20564601762533e-11	0.332490684291474	0.498	0.362	1.00125395503006e-06	1	GADD45A
ANTXR2	5.48986334161104e-11	0.253869873967313	0.466	0.317	1.05592031512547e-06	1	ANTXR2
RNF7	5.72954374106273e-11	0.268017624981385	0.553	0.431	1.10202044315601e-06	1	RNF7
CLDND1	5.86113971716695e-11	0.29968892649706	0.446	0.326	1.12733161319989e-06	1	CLDND1
PSMD14	6.1032541224534e-11	0.324557994890785	0.496	0.375	1.17389989791269e-06	1	PSMD14
C6orf48	6.2175016563175e-11	0.342572065344801	0.565	0.443	1.19587426857611e-06	1	C6orf48
GHITM	6.40429429156071e-11	0.32336674814967	0.562	0.436	1.23180196403879e-06	1	GHITM
BTG3	6.4324141392026e-11	0.316476366557035	0.34	0.213	1.23721053553423e-06	1	BTG3
HMGB3	7.07309986644714e-11	0.328258193042231	0.431	0.293	1.36044002831244e-06	1	HMGB3
TFAM	7.08095883335615e-11	0.251565142027842	0.357	0.234	1.36195162200772e-06	1	TFAM
SRSF9	7.29243977341169e-11	0.311377228745638	0.608	0.482	1.402627866018e-06	1	SRSF9
PPP1R18	7.66529666605248e-11	0.253967657023998	0.453	0.322	1.47434316074853e-06	1	PPP1R18
BAX	8.35612669063934e-11	0.266510581610532	0.488	0.358	1.60721740767757e-06	1	BAX
MORF4L2	8.41006189838199e-11	0.357649809502307	0.572	0.452	1.61759130553479e-06	1	MORF4L2
SNRPB2	9.80074143435883e-11	0.337530318322557	0.527	0.413	1.88507460748458e-06	1	SNRPB2
LRRC75A	1.02664769263228e-10	0.307229017669693	0.47	0.318	1.97465417200893e-06	1	LRRC75A
TRMT6	1.07547437457202e-10	0.253018219346477	0.316	0.199	2.06856741205182e-06	1	TRMT6
TOP1	1.08251062597887e-10	0.456214976028989	0.634	0.521	2.08210093800776e-06	1	TOP1
CSRP1	1.12352519950984e-10	0.30898323118774	0.553	0.419	2.16098836873723e-06	1	CSRP1
PGRMC1	1.30334632087903e-10	0.35441757910443	0.469	0.354	2.50685631357873e-06	1	PGRMC1
C5orf15	1.31228252664386e-10	0.337037660845509	0.403	0.286	2.5240442117468e-06	1	C5orf15
POLR2I	1.39749600840835e-10	0.297781656984818	0.55	0.412	2.68794382257261e-06	1	POLR2I
ARPC5L	1.71583095832572e-10	0.442303957340214	0.453	0.323	3.3002292652437e-06	1	ARPC5L
RLF	1.95557145649654e-10	0.275700865151179	0.343	0.219	3.76134613942544e-06	1	RLF
TROVE2	2.06027142996328e-10	0.289201629556013	0.44	0.318	3.96272606839137e-06	1	TROVE2
MED10	2.21012912416623e-10	0.307564898342715	0.433	0.317	4.25096235742133e-06	1	MED10
LTBP3	2.22864307394038e-10	0.286057071229793	0.356	0.234	4.28657208841694e-06	1	LTBP3
PAWR	2.3220329192481e-10	0.473059563271382	0.498	0.374	4.46619811688179e-06	1	PAWR
GLO1	2.37424525526303e-10	0.254725495382553	0.498	0.366	4.56662332397291e-06	1	GLO1
PLAU	2.44335097055481e-10	0.481194367663822	0.43	0.289	4.69954125676512e-06	1	PLAU
XRN2	2.4579672869522e-10	0.288592220602493	0.491	0.375	4.72765427972386e-06	1	XRN2
COMT	2.47292547427407e-10	0.287536969431804	0.566	0.447	4.75642485721875e-06	1	COMT
DUSP6	2.51081511447742e-10	0.439201931979512	0.557	0.425	4.82930179118588e-06	1	DUSP6
FAM114A1	2.63893409044411e-10	0.265824793987458	0.46	0.333	5.07572582956021e-06	1	FAM114A1
ITPRIPL2	2.64470068975979e-10	0.429139931090499	0.454	0.331	5.08681730668399e-06	1	ITPRIPL2
SNRPB	2.75582518333618e-10	0.31924021294436	0.697	0.553	5.30055415762882e-06	1	SNRPB
MINOS1	2.76826543477887e-10	0.283578822366667	0.598	0.472	5.32448173725367e-06	1	MINOS1
IGF2	2.90464655991485e-10	0.285536674441402	0.353	0.217	5.58679719334022e-06	1	IGF2
ARPC5	3.00116075980101e-10	0.306344756738527	0.697	0.576	5.77243260540126e-06	1	ARPC5
RND3	3.02299244138451e-10	0.395128456911222	0.614	0.485	5.81442366175896e-06	1	RND3
SNRPF	3.04272698858946e-10	0.277576578194471	0.579	0.455	5.85238108985296e-06	1	SNRPF
UBA1	3.1951502825351e-10	0.280987280427559	0.491	0.366	6.14555205342801e-06	1	UBA1
PSMB2	3.44031622128728e-10	0.253980873153729	0.615	0.493	6.61710422002396e-06	1	PSMB2
SMARCB1	3.52001909671871e-10	0.261487820359116	0.395	0.267	6.77040473062877e-06	1	SMARCB1
BANF1	3.65367527832426e-10	0.287366468981676	0.537	0.4	7.02747903032888e-06	1	BANF1
RRP36	3.65726974443099e-10	0.250391092857847	0.366	0.243	7.03439262643856e-06	1	RRP36
PPP1R12A	3.73995058826112e-10	0.33808210441089	0.496	0.377	7.19342096146144e-06	1	PPP1R12A
PSAP	3.75333419416321e-10	0.295229804988893	0.81	0.721	7.21916298905352e-06	1	PSAP
PLS3	3.76319543514738e-10	0.377414001614757	0.489	0.362	7.23813009996247e-06	1	PLS3
BAG3	3.82909032552562e-10	0.313677679726318	0.496	0.372	7.36487233211598e-06	1	BAG3
FLOT1	3.8832994828704e-10	0.288697069859282	0.53	0.436	7.46913822535293e-06	1	FLOT1
TMED9	5.01746722513006e-10	0.331510581106112	0.55	0.445	9.65059646081515e-06	1	TMED9
CD99	5.2071029759315e-10	0.252028300655809	0.624	0.52	1.00153418639067e-05	1	CD99
DSTN	5.24637848462956e-10	0.281012000402495	0.817	0.691	1.00908843773365e-05	1	DSTN
ATRAID	5.37182916477962e-10	0.264009536051619	0.541	0.414	1.03321762155371e-05	1	ATRAID
MFGE8	6.0711626930328e-10	0.256822814864044	0.566	0.423	1.16772743237793e-05	1	MFGE8
UCHL3	7.62154037586538e-10	0.35927907695484	0.409	0.294	1.46592707589395e-05	1	UCHL3
EIF3L	8.55818195102448e-10	0.263989963816567	0.559	0.423	1.64608071646005e-05	1	EIF3L
RPS17	8.66199977066979e-10	0.289641718093354	0.766	0.654	1.66604903589063e-05	1	RPS17
PFDN2	9.5557634043138e-10	0.303950065504627	0.627	0.496	1.83795553318572e-05	1	PFDN2
IMMT	1.0122490957152e-09	0.264005973675578	0.374	0.26	1.94695991069861e-05	1	IMMT
MFSD10	1.04041107240502e-09	0.255129736128016	0.425	0.307	2.00112665666382e-05	1	MFSD10
NCL	1.11551939324516e-09	0.405033616063496	0.684	0.574	2.14559000096774e-05	1	NCL
TTC3	1.15124935743908e-09	0.335864391206338	0.569	0.454	2.21431301409834e-05	1	TTC3
GLG1	1.2056939573443e-09	0.258692896488465	0.485	0.357	2.31903175755603e-05	1	GLG1
EEF1D	1.47846103266586e-09	0.345567855508101	0.716	0.64	2.84367195022952e-05	1	EEF1D
MAPRE1	1.75806685324615e-09	0.300721351179341	0.509	0.379	3.38146578553364e-05	1	MAPRE1
UQCRFS1	2.0905391469607e-09	0.273739871870805	0.495	0.373	4.0209429952642e-05	1	UQCRFS1
CNIH4	2.41324706409988e-09	0.269943742663765	0.514	0.392	4.64163940308971e-05	1	CNIH4
TCP1	2.4955542833898e-09	0.291794528145824	0.556	0.452	4.79994910867194e-05	1	TCP1
STK25	2.90067711048131e-09	0.254012286979486	0.373	0.254	5.57916235429974e-05	1	STK25
HSPB1	3.02356391807955e-09	0.272791266563764	0.862	0.769	5.8155228400342e-05	1	HSPB1
SDC4	3.09582807779855e-09	0.32068192547244	0.655	0.523	5.95451572483774e-05	1	SDC4
HSPA4	3.09886932730685e-09	0.287665347463964	0.45	0.347	5.96036526414199e-05	1	HSPA4
YARS	4.19518296977049e-09	0.260032839927388	0.341	0.23	8.06901492405655e-05	1	YARS
DDX1	5.02783427535007e-09	0.268582407283862	0.421	0.303	9.67053644520833e-05	1	DDX1
LNPK	5.51570835288586e-09	0.254156621326419	0.377	0.255	0.000106089134459407	1	LNPK
PPP1R7	6.43840071602679e-09	0.267745065804346	0.464	0.352	0.000123836199372059	1	PPP1R7
NUCKS1	7.57402464294163e-09	0.301139983718874	0.685	0.554	0.000145678789982339	1	NUCKS1
DDX21	8.06383581536349e-09	0.256819918472944	0.544	0.432	0.000155099818072701	1	DDX21
TRIM28	8.08251865490357e-09	0.336279920647579	0.518	0.401	0.000155459163808415	1	TRIM28
JAG1	9.51332154485898e-09	0.295662131325528	0.348	0.23	0.000182979226593818	1	JAG1
SERINC1	1.02576515789346e-08	0.253908037203375	0.566	0.456	0.000197295670469228	1	SERINC1
LAMTOR5	1.08894913723591e-08	0.286143591951675	0.634	0.513	0.000209448477055954	1	LAMTOR5
TMEM50A	1.10934814226209e-08	0.334918006451093	0.669	0.528	0.00021337202168269	1	TMEM50A
SRPK1	1.39609854061897e-08	0.260033848489481	0.37	0.258	0.000268525593302652	1	SRPK1
EIF2S3	1.46914357708886e-08	0.266769731086381	0.498	0.369	0.000282575075617271	1	EIF2S3
PFN1	1.70265968834696e-08	0.284818776580301	0.89	0.803	0.000327489564456654	1	PFN1
TPM1	1.88326392696187e-08	0.297577721375976	0.708	0.601	0.000362226983711846	1	TPM1
APMAP	1.99400167733407e-08	0.31120307361346	0.438	0.335	0.000383526282618436	1	APMAP
ATG12	2.13019542825492e-08	0.260090262832747	0.462	0.35	0.000409721788670552	1	ATG12
CD82	2.46775325767224e-08	0.263548351773602	0.431	0.307	0.000474647661580679	1	CD82
ATP6V0E1	2.4970634120806e-08	0.256146248889352	0.721	0.616	0.000480285176679582	1	ATP6V0E1
TNFSF10	3.34117487600768e-08	0.431446712509357	0.418	0.32	0.000642641575651318	1	TNFSF10
CAMTA1	4.54566717324791e-08	0.254101168853558	0.435	0.318	0.000874313624102503	1	CAMTA1
MIR4435-2HG	5.21367480620772e-08	0.283505044649338	0.486	0.37	0.00100279821222599	1	MIR4435-2HG
ERGIC2	5.25014455681549e-08	0.25671221476779	0.421	0.313	0.00100981280405789	1	ERGIC2
ATP6AP2	5.35140604548744e-08	0.280091066594552	0.559	0.465	0.00102928943878905	1	ATP6AP2
RBX1	7.09462541793753e-08	0.253322583318888	0.633	0.511	0.0013645802528861	1	RBX1
NDUFA1	7.29708601840598e-08	0.276400159850479	0.63	0.521	0.00140352152478021	1	NDUFA1
MTDH	9.47656856053853e-08	0.257399857986856	0.553	0.458	0.00182272319693398	1	MTDH
B4GALT1	9.92160682215788e-08	0.277535545462597	0.557	0.459	0.00190832185617385	1	B4GALT1
CYB5R3	1.0145302044406e-07	0.254017891801679	0.602	0.475	0.00195134739522104	1	CYB5R3
PSMA1	1.22689944266698e-07	0.256217684700996	0.579	0.467	0.00235981838802567	1	PSMA1
AIDA	1.24538711356391e-07	0.268518508175559	0.453	0.337	0.00239537757422882	1	AIDA
PSMD7	1.24869465528022e-07	0.271068134748293	0.556	0.466	0.00240173929996597	1	PSMD7
NDUFS8	1.31110468420362e-07	0.25324038601853	0.495	0.388	0.00252177874959724	1	NDUFS8
CAP1	1.73044716478261e-07	0.272324361977265	0.775	0.629	0.00332834207674286	1	CAP1
NIFK	3.12024140213617e-07	0.285714514653702	0.409	0.311	0.00600147231286871	1	NIFK
PSMA3	3.18062387157286e-07	0.25662585862094	0.509	0.419	0.00611761195458324	1	PSMA3
HSPA5	3.51366105531387e-07	0.328090368420778	0.731	0.629	0.0067581756737907	1	HSPA5
NPC2	4.08377688340205e-07	0.255403014074852	0.742	0.627	0.00785473645753551	1	NPC2
SLIRP	4.89493703107258e-07	0.256899597356035	0.525	0.424	0.00941492188556499	1	SLIRP
GUK1	9.00525158421406e-07	0.307069841388167	0.739	0.632	0.0173207008970773	1	GUK1
NDFIP1	9.46281235589432e-07	0.256746180214408	0.507	0.398	0.0182007732853271	1	NDFIP1
THRAP3	1.18277020096842e-06	0.294395869653333	0.479	0.381	0.0227494020454267	1	THRAP3
VPS35	1.44936532454279e-06	0.316012195535467	0.483	0.391	0.027877092652256	1	VPS35
EMP2	2.71601904249761e-06	0.40076308614642	0.475	0.361	0.052239910263399	1	EMP2
CLIC3	4.05982704399183e-06	0.469442224194388	0.311	0.212	0.0780867133641389	1	CLIC3
NDUFC1	4.50099913359423e-06	0.256947357133605	0.566	0.457	0.0865722173355514	1	NDUFC1
MYOF	8.43836491091197e-06	0.267982802815149	0.478	0.38	0.162303510696481	1	MYOF
RSRC2	1.27300648767914e-05	0.253267380438097	0.536	0.45	0.244850067840205	1	RSRC2
RSL24D1	1.3090350351893e-05	0.26302077062196	0.456	0.358	0.251779798668311	1	RSL24D1
KLF6	4.38871586035608e-05	0.255466707362328	0.868	0.788	0.844125608580888	1	KLF6
APOE	0.00217319101120595	0.414148174191734	0.437	0.366	1	1	APOE
PRSS2	7.69414671407336e-121	3.4669632499282	0.764	0.123	1.47989217898487e-116	2	PRSS2
LCN2	2.58269143638565e-72	3.65147740023082	0.836	0.379	4.96754870874417e-68	2	LCN2
CD551	3.82346390520871e-72	2.12218868450203	0.97	0.643	7.35405047527843e-68	2	CD55
TFF31	1.08024870056087e-62	1.51284730122624	1	0.753	2.07775035065878e-58	2	TFF3
TFF21	1.90709124354503e-59	1.46233314745049	0.964	0.531	3.6680992978345e-55	2	TFF2
TSPAN81	2.20536752790205e-58	2.32343768308897	0.788	0.324	4.24180390316681e-54	2	TSPAN8
TFF11	3.59803163968417e-56	1.81929275651462	0.958	0.553	6.92045405576854e-52	2	TFF1
SAA1	4.6034252262075e-54	2.81217699594854	0.655	0.219	8.8542280800875e-50	2	SAA1
MUC131	1.66559080590713e-49	1.65598004265054	0.873	0.463	3.20359735608177e-45	2	MUC13
B2M	5.02454628713232e-40	0.741603221515697	1	0.992	9.66421232867031e-36	2	B2M
CEACAM51	6.87777170607932e-40	1.25879551150412	0.933	0.556	1.3228706099473e-35	2	CEACAM5
TSPAN11	1.9101257936114e-37	1.75598278041069	0.782	0.437	3.67393595143216e-33	2	TSPAN1
PHGR11	1.14570120680122e-36	1.26973058642634	0.758	0.35	2.20364170116147e-32	2	PHGR1
MUC11	1.82963163875429e-36	1.71690090777453	0.764	0.466	3.51911349398001e-32	2	MUC1
CEACAM11	4.29842911393105e-36	1.89701676378303	0.606	0.254	8.26759855773498e-32	2	CEACAM1
S100A6	5.74087941043291e-36	0.688239973886867	1	0.983	1.10420074580267e-31	2	S100A6
HLA-A	6.92022444271513e-35	0.879260842700507	1	0.956	1.33103596931183e-30	2	HLA-A
MAL21	7.41179857502225e-35	1.43814301041774	0.812	0.446	1.42558533791978e-30	2	MAL2
REG4	8.04639199038033e-35	1.16434775148167	0.618	0.222	1.54764303542975e-30	2	REG4
HLA-B	4.55080782501904e-31	0.812838579424926	0.988	0.957	8.75302377064163e-27	2	HLA-B
IFI271	1.054583185547e-30	1.07308637653066	0.933	0.779	2.0283852990811e-26	2	IFI27
VIM	6.00995942286604e-29	1.2283230458931	0.873	0.744	1.15595559539405e-24	2	VIM
EPCAM1	1.88440627522216e-28	1.16317825888083	0.806	0.484	3.6244670297623e-24	2	EPCAM
CLDN41	4.89220313927767e-27	1.2063621940225	0.848	0.611	9.40966351808668e-23	2	CLDN4
PDZK1IP1	6.77294340854771e-27	2.33094731892631	0.521	0.247	1.30270793520007e-22	2	PDZK1IP1
CEACAM61	2.26373933436987e-26	1.04180905440897	0.794	0.466	4.354076235727e-22	2	CEACAM6
MT-CO21	2.52363647236032e-26	0.65670059538358	1	0.973	4.85396239093784e-22	2	MT-CO2
KRT191	2.87000029192822e-26	0.831457815841239	0.958	0.77	5.52015856149473e-22	2	KRT19
LGALS41	8.52397018665168e-26	1.18814508845123	0.733	0.403	1.63950042570058e-21	2	LGALS4
AGR21	2.28599602000668e-25	0.63807134116095	0.897	0.583	4.39688474488084e-21	2	AGR2
SPINK11	4.03229561255166e-25	1.76328699857481	0.545	0.261	7.75571738118186e-21	2	SPINK1
ACTG1	1.22624158002698e-24	0.785832911118372	0.988	0.92	2.35855305502389e-20	2	ACTG1
FXYD31	1.85609303083227e-24	1.63359800441249	0.63	0.349	3.57000933550278e-20	2	FXYD3
HLA-C	2.09616643228974e-24	0.741666756466103	0.982	0.933	4.03176651586609e-20	2	HLA-C
CD241	7.46046441882207e-24	1.19370789712308	0.739	0.462	1.43494572631624e-19	2	CD24
MT-CYB1	3.01414352534909e-22	0.720486104505959	1	0.961	5.79740365665644e-18	2	MT-CYB
CLDN31	2.09293385268411e-21	1.24038313514827	0.764	0.503	4.02554897225262e-17	2	CLDN3
LGALS31	5.27076121159245e-20	0.663270986977311	0.945	0.844	1.01377821143769e-15	2	LGALS3
ASS1	2.94087252753709e-18	1.81929342753821	0.412	0.194	5.65647421946484e-14	2	ASS1
HSP90AA11	3.85906017246352e-18	0.471781736694279	0.982	0.961	7.42251633571633e-14	2	HSP90AA1
MT-ATP61	7.01518803509754e-18	0.556901143543886	0.994	0.983	1.34930126667066e-13	2	MT-ATP6
SLPI1	1.3088054719769e-17	1.13712723704142	0.697	0.502	2.51735644480037e-13	2	SLPI
UBC	1.07737260007246e-16	0.474321012661877	0.988	0.951	2.07221845897938e-12	2	UBC
TPM11	2.51289340541481e-15	1.2367628906676	0.685	0.631	4.83329917597484e-11	2	TPM1
CIB1	7.28349212099502e-15	1.03583843244587	0.733	0.678	1.40090687455218e-10	2	CIB1
C19orf331	6.53777581639709e-14	1.0422067351075	0.691	0.589	1.25747580052582e-09	2	C19orf33
POSTN	2.34915779795457e-12	1.48579557583495	0.364	0.183	4.51837010858582e-08	2	POSTN
IL32	2.65658665268078e-12	1.14136634722218	0.612	0.504	5.10967876776622e-08	2	IL32
ATF31	9.89303070511311e-12	0.840132601010442	0.77	0.75	1.90282552582146e-07	2	ATF3
TMPRSS21	3.18725231781842e-11	1.35254337401136	0.436	0.274	6.13036110809195e-07	2	TMPRSS2
LSM1	5.55174529091111e-11	0.258363754165169	0.067	0.343	1.06782268925384e-06	2	LSM1
ELF31	8.66847525789209e-11	0.635344045342878	0.715	0.517	1.66729453110296e-06	2	ELF3
HSPA1A1	1.75350336506659e-10	0.473921515918676	0.885	0.864	3.37268837236908e-06	2	HSPA1A
S100P1	4.09685555117027e-10	0.907551631561417	0.558	0.4	7.8798919671209e-06	2	S100P
MT-ND21	7.3664020804596e-10	0.381154544973702	0.921	0.913	1.4168537761556e-05	2	MT-ND2
SMARCE1	9.75974782493348e-10	0.271477914878151	0.067	0.319	1.87718989664771e-05	2	SMARCE1
PSMF1	2.47876383983963e-09	0.295793717439839	0.115	0.402	4.76765436954754e-05	2	PSMF1
YIPF2	6.79361116894352e-09	0.250141913941437	0.067	0.301	0.00013066831722346	2	YIPF2
PTPRK	8.32289066750194e-09	0.29281167153656	0.061	0.288	0.000160082479098732	2	PTPRK
ACTB	8.89587429778527e-09	0.337738407415299	0.994	0.984	0.000171103246243602	2	ACTB
PLPP5	1.00914757329364e-08	0.261696384899116	0.073	0.309	0.000194099444247298	2	PLPP5
TRAF7	1.35692621084564e-08	0.253851870978562	0.085	0.329	0.00026099118739405	2	TRAF7
C12orf49	1.39157873356503e-08	0.251286753014239	0.085	0.327	0.000267656253613898	2	C12orf49
PTOV1	1.44553451855526e-08	0.295012516891874	0.109	0.374	0.000278034109298919	2	PTOV1
BLCAP	1.63764476983373e-08	0.30191679030815	0.067	0.293	0.000314984595029819	2	BLCAP
PEX16	1.74176148424823e-08	0.265407936753779	0.055	0.27	0.000335010403880304	2	PEX16
POLD4	2.45160526207927e-08	0.256140723018077	0.061	0.278	0.000471541756108327	2	POLD4
MRPS5	3.04365623185305e-08	0.323418298458748	0.109	0.367	0.000585416839634616	2	MRPS5
EIF4EBP2	3.16470901994308e-08	0.26824549052684	0.103	0.354	0.000608700132895852	2	EIF4EBP2
CHTOP	3.36937707764647e-08	0.272357896267283	0.091	0.331	0.000648065987114522	2	CHTOP
NSMCE1	3.60537200657856e-08	0.253366305287651	0.097	0.343	0.000693457251745321	2	NSMCE1
H3F3B1	3.69475647635428e-08	0.432271062689455	0.909	0.92	0.000710649460661982	2	H3F3B
COA6	3.78647261453095e-08	0.304112836207101	0.097	0.341	0.000728290142678883	2	COA6
POP7	3.9919494885998e-08	0.253581386861787	0.079	0.308	0.000767811564637285	2	POP7
MT-ND41	4.41518348434225e-08	0.338447860159028	1	0.966	0.000849216391378388	2	MT-ND4
HAX1	4.47512361366912e-08	0.280779116558578	0.139	0.419	0.000860745275853119	2	HAX1
COPS5	4.54107456858954e-08	0.296519823886953	0.103	0.351	0.000873430282522511	2	COPS5
EIF4E2	4.8210379830519e-08	0.267806910461344	0.115	0.372	0.000927278445660203	2	EIF4E2
HSD17B10	5.11853163363566e-08	0.365207705587841	0.109	0.362	0.000984498374413484	2	HSD17B10
IFT57	5.34351806954496e-08	0.258213074727588	0.079	0.305	0.00102777226549628	2	IFT57
VPS26A	5.69579027814417e-08	0.327379177274961	0.127	0.394	0.00109552830209825	2	VPS26A
YTHDF3	5.92432142354814e-08	0.259712772163052	0.067	0.281	0.00113948398260525	2	YTHDF3
ELP5	5.97997103233851e-08	0.25963098375754	0.073	0.293	0.00115018762835999	2	ELP5
TMED7	7.04971324859467e-08	0.258370459015532	0.109	0.356	0.0013559418462347	2	TMED7
PPP6C	7.12943760230322e-08	0.329057768277576	0.067	0.28	0.001371276028427	2	PPP6C
C15orf481	7.20062841372623e-08	1.26661199459712	0.485	0.391	0.0013849688690961	2	C15orf48
ABT1	7.36102295229363e-08	0.251372800077139	0.061	0.268	0.00141581915464416	2	ABT1
STAT3	7.53379687077342e-08	0.261516770413357	0.145	0.422	0.00144905049012456	2	STAT3
SMCO4	7.65440087638083e-08	0.252292043609069	0.067	0.279	0.00147224746456309	2	SMCO4
PPP2R3C	1.04727393595588e-07	0.268900570263261	0.067	0.276	0.00201432668841754	2	PPP2R3C
RAB6A	1.05194163808973e-07	0.277272441401644	0.085	0.309	0.00202330454670179	2	RAB6A
ACP1	1.08166171864594e-07	0.25501265810481	0.145	0.422	0.0020804681496436	2	ACP1
TAX1BP3	1.16296001282463e-07	0.29716511823523	0.115	0.363	0.00223683728866689	2	TAX1BP3
NSUN5	1.1655644350324e-07	0.253941409917441	0.061	0.264	0.00224184663434132	2	NSUN5
VAPB	1.17649150025944e-07	0.341446186054322	0.091	0.32	0.002262863751599	2	VAPB
MGST2	1.29768849750377e-07	0.262653951309486	0.115	0.362	0.00249597405609875	2	MGST2
DYNC1LI1	1.64089889146588e-07	0.251511976959362	0.091	0.316	0.00315610492784548	2	DYNC1LI1
SAT2	1.67675387296417e-07	0.31264561545901	0.067	0.271	0.00322506839925929	2	SAT2
UBE2E1	1.85219766844842e-07	0.287343021961378	0.085	0.303	0.00356251699549369	2	UBE2E1
MUC41	1.99656341441584e-07	1.41838414121928	0.315	0.196	0.00384019007128743	2	MUC4
KRR1	2.03274863815897e-07	0.255951111698205	0.133	0.389	0.00390978873063496	2	KRR1
TMEM131	2.08342344861449e-07	0.252661889392968	0.079	0.292	0.0040072566610651	2	TMEM131
ADAR	2.19073431705773e-07	0.253561141460875	0.133	0.39	0.00421365838542884	2	ADAR
SDF2L1	2.2517048231497e-07	0.310417912909291	0.121	0.368	0.00433092905684614	2	SDF2L1
TMEM259	2.27740996261197e-07	0.336629436759963	0.133	0.389	0.00438037032208786	2	TMEM259
SRI	2.36349399395198e-07	1.18968355076274	0.552	0.57	0.00454594434796725	2	SRI
ABRACL	2.39868110924215e-07	0.280668509454691	0.145	0.412	0.00461362324551634	2	ABRACL
PPP6R1	2.43605071842012e-07	0.316424440468497	0.103	0.334	0.00468549995180925	2	PPP6R1
CCDC174	2.52220324004425e-07	0.265037565781186	0.079	0.289	0.0048512057119011	2	CCDC174
DNPEP	2.58968312050441e-07	0.343681805608059	0.085	0.301	0.00498099651397818	2	DNPEP
DICER1	2.64040643409199e-07	0.344391430957203	0.073	0.278	0.00507855773533252	2	DICER1
NDUFB1	2.64800214036123e-07	0.272559412758066	0.158	0.432	0.00509316731677079	2	NDUFB1
USE1	2.6583128927596e-07	0.294222263374167	0.073	0.278	0.00511299901793381	2	USE1
NDFIP2	2.82387370137865e-07	0.290645627771305	0.109	0.344	0.0054314386772317	2	NDFIP2
CFAP36	2.91687287814821e-07	0.396204818930162	0.085	0.3	0.00561031329383026	2	CFAP36
UBXN6	2.98462576761865e-07	0.279006637584114	0.067	0.266	0.00574062920143771	2	UBXN6
SLC35C2	3.36781078940368e-07	0.320573403403799	0.061	0.254	0.00647764727233903	2	SLC35C2
MSL1	3.3705415558045e-07	0.314606853850879	0.079	0.287	0.00648289962843438	2	MSL1
GORASP2	3.38049350390704e-07	0.276177127012637	0.121	0.363	0.00650204120541481	2	GORASP2
NAPA	3.42274960374797e-07	0.274845841456102	0.127	0.374	0.00658331658784884	2	NAPA
SEC22B	3.6116527187716e-07	0.274113645526274	0.145	0.406	0.00694665283928529	2	SEC22B
MPZL1	3.76982260205279e-07	0.280048014365988	0.085	0.297	0.00725087679278833	2	MPZL1
ATF6B	3.78296389192344e-07	0.28707666904542	0.085	0.297	0.00727615274972555	2	ATF6B
COA4	3.83106383853313e-07	0.316207881281975	0.091	0.308	0.00736866818703463	2	COA4
TSG101	3.95199725831469e-07	0.311487888691051	0.133	0.386	0.00760127152664248	2	TSG101
EBP	4.06511150882353e-07	0.258891314490691	0.121	0.361	0.00781883547607118	2	EBP
FAM103A1	4.06549368214129e-07	0.28246869905439	0.067	0.263	0.00781957054823055	2	FAM103A1
SUPT4H1	4.09751527891201e-07	0.269000662369631	0.145	0.407	0.00788116088745936	2	SUPT4H1
H6PD	4.13980960814751e-07	0.316018967354115	0.085	0.296	0.00796250980031092	2	H6PD
SPINT21	4.55441409101246e-07	0.725260597053091	0.636	0.534	0.00875996006265337	2	SPINT2
TMEM87B	5.28644805401098e-07	0.287297027419533	0.097	0.315	0.0101679541870847	2	TMEM87B
MAPKAPK2	5.40566903612322e-07	0.269515179256371	0.145	0.403	0.0103972638240794	2	MAPKAPK2
GABARAP	5.44064314546676e-07	0.33882884867657	0.103	0.326	0.0104645330259908	2	GABARAP
PDCD6IP	5.49942109636897e-07	0.385345020343458	0.152	0.415	0.0105775865367561	2	PDCD6IP
ARL8B	5.5036953095009e-07	0.34827325950066	0.133	0.382	0.010585807558294	2	ARL8B
EHBP1L1	5.78218049064927e-07	0.280128753973514	0.091	0.303	0.0111214459557148	2	EHBP1L1
EGFR	5.79960991370008e-07	0.253320219684321	0.073	0.27	0.0111549697080107	2	EGFR
PIP4P1	5.93138987889926e-07	0.264796553646648	0.067	0.259	0.0114084352930748	2	PIP4P1
UGGT1	6.07438869245772e-07	0.258540593621713	0.073	0.269	0.0116834792110732	2	UGGT1
SLC44A1	6.08594629881198e-07	0.283862139418979	0.121	0.357	0.011705709111135	2	SLC44A1
AP1G1	6.66039364555634e-07	0.270317133326958	0.085	0.29	0.0128106011378631	2	AP1G1
TP53I11	6.81061195515783e-07	0.285455427047615	0.091	0.301	0.0130995310345506	2	TP53I11
UBE3A	6.8682626584359e-07	0.279232873801511	0.103	0.323	0.0132104163972356	2	UBE3A
ADGRE5	7.27770546769886e-07	0.290781863817558	0.079	0.278	0.013997938696572	2	ADGRE5
ISG201	7.3223256164202e-07	1.25455219833848	0.473	0.421	0.0140837610906226	2	ISG20
MORN2	7.77734793283156e-07	0.290581800117567	0.079	0.278	0.0149589510140082	2	MORN2
OCIAD1	7.80383486381368e-07	0.293726359526958	0.152	0.409	0.0150098959770592	2	OCIAD1
TECR	7.94669883185757e-07	0.258963267166956	0.164	0.433	0.0152846805331948	2	TECR
TMEM127	8.34046745992844e-07	0.355954473943903	0.091	0.299	0.0160420551124264	2	TMEM127
UPF3A	8.38483456714884e-07	0.260885040897484	0.073	0.267	0.0161273908064541	2	UPF3A
USP9X	8.69267571697601e-07	0.266327334589421	0.121	0.353	0.0167194924740317	2	USP9X
CYFIP1	8.72604469187141e-07	0.261166721300491	0.103	0.32	0.0167836743603455	2	CYFIP1
ACTL6A	8.85326914331453e-07	0.339116075899246	0.085	0.289	0.0170283778702512	2	ACTL6A
TMUB1	9.13383902946696e-07	0.280455432801747	0.073	0.266	0.0175680259892768	2	TMUB1
TMEM183A	9.38528924733433e-07	0.290990946864276	0.097	0.31	0.0180516653383228	2	TMEM183A
ZNRD1	9.66618900201777e-07	0.409841460904638	0.127	0.366	0.018591947926481	2	ZNRD1
NUDT4	9.98480231757788e-07	0.271850558416084	0.17	0.439	0.0192047687776293	2	NUDT4
CRIM1	1.0276970912736e-06	0.301985499595071	0.085	0.286	0.0197667258535564	2	CRIM1
IRAK1	1.03457874950434e-06	0.339338218114489	0.103	0.32	0.0198990876679664	2	IRAK1
CEBPG	1.0630881427897e-06	0.368345410501478	0.091	0.298	0.0204474373384171	2	CEBPG
HGSNAT	1.09872095003404e-06	0.313708424305479	0.085	0.285	0.0211327987529548	2	HGSNAT
HYOU1	1.117435650901e-06	0.271665902933	0.079	0.274	0.0214927573094298	2	HYOU1
PTPN6	1.31075976536658e-06	0.285588943033371	0.067	0.251	0.0252111533270608	2	PTPN6
MPC2	1.31886187863852e-06	0.42170806574777	0.139	0.384	0.0253669893737332	2	MPC2
SDCBP21	1.36218948883615e-06	1.04251600726641	0.43	0.343	0.0262003526282744	2	SDCBP2
PRELID3B	1.38920620653896e-06	0.265987279983669	0.152	0.405	0.0267199921765704	2	PRELID3B
TAF1D	1.39799041650043e-06	0.275700044867896	0.206	0.503	0.0268889476709693	2	TAF1D
APOL1	1.40445650475337e-06	0.297150962689503	0.139	0.38	0.0270133164124263	2	APOL1
LSR1	1.41331448368781e-06	1.22160437504275	0.442	0.372	0.0271836907792514	2	LSR
GID8	1.44351398146334e-06	0.375735444001026	0.127	0.36	0.0277645479194658	2	GID8
MED21	1.44481275147539e-06	0.303600377584401	0.073	0.261	0.0277895284618776	2	MED21
CNPY2	1.55062048516043e-06	0.301939939928329	0.176	0.448	0.0298246344115757	2	CNPY2
CREB3	1.64990135528205e-06	0.2752908523387	0.091	0.292	0.0317342026674949	2	CREB3
CCDC107	1.68118538166535e-06	0.315675473057997	0.127	0.359	0.0323359196309514	2	CCDC107
CASK	1.69083825529143e-06	0.373884396570326	0.085	0.282	0.0325215830022753	2	CASK
WDR13	1.88355946286139e-06	0.337145159779288	0.115	0.336	0.0362283827086761	2	WDR13
MORC3	1.89229242123709e-06	0.318828400162263	0.079	0.269	0.0363963524300742	2	MORC3
CLSTN1	1.91894156059704e-06	0.314273663448645	0.127	0.355	0.0369089219765235	2	CLSTN1
APH1A	2.10516216592326e-06	0.39852316284021	0.158	0.412	0.040490689099368	2	APH1A
GOLM11	2.17554361526075e-06	1.2612033207165	0.455	0.4	0.0418444058959253	2	GOLM1
HSPB11	2.18446472063887e-06	0.502409168321766	0.745	0.803	0.042015994436768	2	HSPB1
EFNA1	2.52828530585392e-06	0.367434823142832	0.103	0.31	0.0486290395727943	2	EFNA1
TUBA1A1	2.5445337827268e-06	1.33214747174958	0.461	0.412	0.0489415627769674	2	TUBA1A
KIF3B	2.55098740895906e-06	0.402030405683536	0.079	0.267	0.0490656918239186	2	KIF3B
FAM136A	2.587212211312e-06	0.423122501827944	0.115	0.332	0.0497624396723751	2	FAM136A
COPG1	2.60133931250551e-06	0.298269680337698	0.115	0.332	0.0500341603367309	2	COPG1
ILK	2.62239758756583e-06	0.418157192489232	0.152	0.398	0.0504391951992411	2	ILK
VPS37B1	2.70845585312302e-06	0.39111308476518	0.17	0.429	0.0520944398789681	2	VPS37B
PARP12	2.74462010031893e-06	0.306123463853946	0.073	0.255	0.0527900230095342	2	PARP12
PKN1	2.84116895187956e-06	0.270958735386932	0.121	0.341	0.0546470436204515	2	PKN1
DBNL	2.86623238708317e-06	0.276180087675216	0.139	0.372	0.0551291137331577	2	DBNL
SLC39A141	3.03451821647518e-06	0.256489113355972	0.079	0.264	0.0583659233756837	2	SLC39A14
UBE2F	3.08674857493438e-06	0.442648939506272	0.121	0.342	0.0593705220902879	2	UBE2F
SEL1L	3.10622217238628e-06	0.391842052618376	0.121	0.34	0.0597450772636776	2	SEL1L
EFR3A	3.29039856465675e-06	0.343927114641709	0.121	0.34	0.063287525992608	2	EFR3A
LRRC59	3.29089770484583e-06	0.276745193177798	0.17	0.43	0.0632971264550046	2	LRRC59
TCF7L2	3.29827342792375e-06	0.274767540200315	0.139	0.37	0.0634389911126854	2	TCF7L2
COA3	3.42875208387722e-06	0.402208355182828	0.127	0.35	0.0659486175812945	2	COA3
DNAJB9	3.43601670996208e-06	0.296664608127108	0.127	0.349	0.0660883453994107	2	DNAJB9
MLX	3.56785502838035e-06	0.414240603695913	0.109	0.317	0.0686241236158676	2	MLX
USP531	3.59606878227437e-06	0.261416080633108	0.109	0.316	0.0691667869582653	2	USP53
FBXO21	3.6293035290549e-06	0.307599750069774	0.079	0.262	0.0698060240778419	2	FBXO21
YKT6	3.67744894571858e-06	0.334589884201594	0.097	0.295	0.0707320530219512	2	YKT6
TMBIM6	3.76138298940039e-06	0.521179424015013	0.739	0.772	0.0723464404181271	2	TMBIM6
GIPC11	3.9381955963811e-06	0.283367515714279	0.127	0.349	0.075747254100794	2	GIPC1
ASCC2	4.0208466646689e-06	0.334262040853248	0.085	0.272	0.0773369647482416	2	ASCC2
IFNGR2	4.16019687420807e-06	0.347879438464151	0.158	0.401	0.080017226678518	2	IFNGR2
PSMD11	4.20327971086772e-06	0.261052499341806	0.194	0.465	0.0808458819588298	2	PSMD11
LRCH4	4.51009357310099e-06	0.311487641344096	0.091	0.281	0.0867471397850245	2	LRCH4
RAB5A	4.57685145087997e-06	0.354287655380153	0.133	0.357	0.0880311608062253	2	RAB5A
HBP1	4.76447975437737e-06	0.331104877386544	0.127	0.347	0.0916400035956944	2	HBP1
VPS4A	5.03147717670823e-06	0.431531609571318	0.097	0.293	0.096775432016806	2	VPS4A
POLDIP3	5.03398045269809e-06	0.276607777684625	0.085	0.27	0.0968235800271951	2	POLDIP3
TRIP101	5.04218898757976e-06	0.319049972011966	0.133	0.356	0.096981462987109	2	TRIP10
COPB1	5.64174668779905e-06	0.294229505382701	0.152	0.388	0.108513355793127	2	COPB1
PRMT5	5.81965725810847e-06	0.311518920529414	0.079	0.258	0.111935287702458	2	PRMT5
DDRGK1	5.8920078385327e-06	0.406402733613821	0.17	0.423	0.113326878766338	2	DDRGK1
LAMTOR2	6.09221468857803e-06	0.354219521641801	0.176	0.433	0.11717765732011	2	LAMTOR2
SIKE1	6.12804878001465e-06	0.333181741629179	0.091	0.278	0.117866890234802	2	SIKE1
MYL12B	6.17020478690778e-06	0.577347217112754	0.697	0.769	0.118677718871384	2	MYL12B
TMEM70	6.19931760932765e-06	0.373697950426693	0.091	0.278	0.119237674897808	2	TMEM70
SIL1	6.28018180634206e-06	0.404052923662704	0.115	0.322	0.120793016863183	2	SIL1
KRT82	6.35653113575411e-06	0.380404483282692	0.861	0.81	0.122261519865094	2	KRT8
FOXP11	6.52612686342946e-06	0.323742153037249	0.152	0.385	0.125523524091202	2	FOXP1
ARHGAP1	6.89646843283658e-06	0.365217175086608	0.091	0.277	0.132646673837179	2	ARHGAP1
SPCS1	6.99812104395222e-06	0.336665467577753	0.176	0.43	0.134601860159377	2	SPCS1
SEC23B	7.29361060220137e-06	0.320396739191846	0.085	0.266	0.140285306322741	2	SEC23B
PQLC1	7.30594423863801e-06	0.450380740299768	0.097	0.289	0.140522531485963	2	PQLC1
ACBD3	7.69386523669051e-06	0.349764070406959	0.182	0.441	0.147983803962505	2	ACBD3
RNF115	7.78393502682476e-06	0.396233747719455	0.109	0.308	0.149716206305947	2	RNF115
DNAJC5	8.63041161101815e-06	0.375884366065291	0.121	0.33	0.165997336926323	2	DNAJC5
SLC39A7	8.87102789067311e-06	0.395993697266554	0.133	0.351	0.170625350449207	2	SLC39A7
RBPMS	9.05103685062674e-06	0.424378264689213	0.079	0.254	0.174087642784955	2	RBPMS
DNAJC81	1.04669625237812e-05	0.318909907824789	0.194	0.457	0.201321557182407	2	DNAJC8
ANXA41	1.05520355809639e-05	0.272347948710394	0.188	0.444	0.202957852364259	2	ANXA4
JOSD11	1.08446205420878e-05	0.360759718405412	0.17	0.411	0.208585431506516	2	JOSD1
MICAL2	1.17344769844502e-05	0.268857021372669	0.085	0.261	0.225700930318915	2	MICAL2
FEM1C	1.17898565241557e-05	0.328506197474321	0.097	0.281	0.22676610038561	2	FEM1C
GOSR1	1.23335676516987e-05	0.363720317355313	0.097	0.281	0.237223840212773	2	GOSR1
ZBTB38	1.29143428547357e-05	0.296440531988158	0.194	0.455	0.248394470467986	2	ZBTB38
NMRAL1	1.38659023209541e-05	0.368323654662457	0.091	0.27	0.266696765241231	2	NMRAL1
MBP	1.40066641518653e-05	0.286152859332924	0.109	0.301	0.269404178296977	2	MBP
LASP11	1.42825524621012e-05	0.340930734459577	0.17	0.407	0.274710614056055	2	LASP1
TMCO1	1.45105135128081e-05	0.390087724699507	0.2	0.469	0.279095216905351	2	TMCO1
TXNDC17	1.45582095365596e-05	0.321109737610638	0.2	0.468	0.280012602226187	2	TXNDC17
C1orf43	1.47383211014858e-05	0.275838004650572	0.206	0.479	0.283476868065978	2	C1orf43
USO1	1.48747703353428e-05	0.368608083029308	0.115	0.311	0.286101332629984	2	USO1
PDCD6	1.55802571802965e-05	0.373130379034008	0.164	0.398	0.299670666605823	2	PDCD6
YIF1A	1.65271578783592e-05	0.426615365293187	0.158	0.387	0.317883354632361	2	YIF1A
CFL1	1.76229683395971e-05	0.363016444383336	0.848	0.869	0.338960173043811	2	CFL1
SELENOS	1.81815682659504e-05	0.352150309191391	0.182	0.43	0.34970428402729	2	SELENOS
PPP1R111	1.82346820400047e-05	0.458320016886261	0.164	0.4	0.350725874357451	2	PPP1R11
NCOA7	1.86430554382209e-05	0.286185843680968	0.139	0.349	0.35858052829874	2	NCOA7
PPP1R15A1	1.97296091511515e-05	0.59026465751237	0.661	0.698	0.379479302413248	2	PPP1R15A
UAP1	2.02447872387608e-05	0.271898126323937	0.133	0.339	0.389388237750326	2	UAP1
DOCK5	2.04524067024834e-05	0.378599557795496	0.109	0.297	0.393381590515565	2	DOCK5
PRKAA1	2.06541811864852e-05	0.287194404410185	0.085	0.254	0.397262520940857	2	PRKAA1
UTP6	2.13817768925781e-05	0.357245755321626	0.085	0.255	0.411257096751848	2	UTP6
PPP2R5C	2.17989259114385e-05	0.314283370825169	0.188	0.434	0.419280540980608	2	PPP2R5C
TOM1	2.26059405934076e-05	0.466697667344629	0.085	0.254	0.434802661373603	2	TOM1
TRAF41	2.30936419042759e-05	0.2727850797855	0.121	0.315	0.444183108386843	2	TRAF4
SNX8	2.31048443600111e-05	0.376483535382464	0.085	0.254	0.444398576420453	2	SNX8
SPNS21	2.45684804151578e-05	1.24764588178338	0.291	0.2	0.472550152305145	2	SPNS2
STX5	2.47273274667435e-05	0.395163215028122	0.091	0.263	0.475605416495344	2	STX5
CYTH2	2.52363260705618e-05	0.388742281947211	0.17	0.404	0.485395495641186	2	CYTH2
SQOR1	2.58338276209979e-05	0.303333447919506	0.127	0.325	0.496887840462273	2	SQOR
TSTA3	2.71734504526976e-05	0.382469799243165	0.133	0.338	0.522654146007186	2	TSTA3
KDSR	2.85253372719359e-05	0.477803229184006	0.109	0.294	0.548656337088415	2	KDSR
TSPAN131	2.94559994428463e-05	0.308397646610558	0.121	0.314	0.566556693283705	2	TSPAN13
MEF2A	3.10623330108312e-05	0.322691834752806	0.097	0.27	0.597452913130327	2	MEF2A
NET11	3.13351533402458e-05	0.26488277740944	0.17	0.395	0.602700339346289	2	NET1
SERINC2	3.50928110748406e-05	0.47450496414617	0.127	0.324	0.674975128213484	2	SERINC2
HOOK3	3.57085298140309e-05	0.343754527913893	0.17	0.397	0.686817862443071	2	HOOK3
WASL	3.74832765204758e-05	0.436011974181605	0.17	0.4	0.720953340594831	2	WASL
CASP4	3.80382084367025e-05	0.508397353577297	0.145	0.355	0.731626901071537	2	CASP4
YPEL5	4.09655976914539e-05	0.390238483805888	0.23	0.508	0.787932305997425	2	YPEL5
HLA-E1	4.17767607718533e-05	0.467247682437069	0.745	0.79	0.803534216685827	2	HLA-E
PPP4C	4.2985319952787e-05	0.280489545942851	0.218	0.482	0.826779643971905	2	PPP4C
NAPRT1	4.70578362518074e-05	0.385764185169952	0.115	0.299	0.905110422467264	2	NAPRT
ANTXR21	4.91421625969016e-05	0.397758630915581	0.164	0.382	0.945200355388805	2	ANTXR2
TMF1	5.10962569664223e-05	0.336463608854213	0.121	0.305	0.982785406492166	2	TMF1
MAPK31	5.44206287558627e-05	0.354136293950378	0.194	0.438	1	2	MAPK3
NCOR1	5.50464732533552e-05	0.28890960701709	0.139	0.336	1	2	NCOR1
DDR11	5.51833397813484e-05	0.496811515390736	0.133	0.33	1	2	DDR1
P2RX41	5.55895144068669e-05	0.350460810556068	0.109	0.284	1	2	P2RX4
FN11	5.7075939470487e-05	1.06776294474	0.473	0.44	1	2	FN1
CLDN71	6.15627511849483e-05	0.992196363673365	0.406	0.343	1	2	CLDN7
SCAMP21	6.25106277918962e-05	0.502530123848161	0.152	0.357	1	2	SCAMP2
BIK1	6.25873528571156e-05	0.336740231685755	0.097	0.262	1	2	BIK
DUSP14	6.65248381041983e-05	0.402511034260684	0.103	0.273	1	2	DUSP14
H1FX1	7.24683263848841e-05	0.260933827723465	0.145	0.341	1	2	H1FX
AKR1A1	7.42507007303161e-05	0.44993993753972	0.182	0.413	1	2	AKR1A1
KRT181	7.52250324277508e-05	0.314627344418719	0.83	0.827	1	2	KRT18
ZNF706	7.5601614616052e-05	0.370676411792174	0.218	0.479	1	2	ZNF706
COQ10B	7.63458679952866e-05	0.504303107823987	0.145	0.348	1	2	COQ10B
MSRB2	7.68982312704358e-05	0.411822843674849	0.182	0.415	1	2	MSRB2
MAPK131	8.11170327724543e-05	0.357097146002783	0.103	0.27	1	2	MAPK13
SLC39A4	8.31409417491356e-05	0.282966648659671	0.109	0.279	1	2	SLC39A4
TUFM	8.41706257235085e-05	0.377533883333561	0.218	0.478	1	2	TUFM
SERTAD21	9.05357297556746e-05	0.351413449207843	0.17	0.384	1	2	SERTAD2
GALE1	9.11236369465877e-05	0.51928108088341	0.158	0.366	1	2	GALE
SLC9A3R11	9.30729285038775e-05	0.288104324431013	0.097	0.258	1	2	SLC9A3R1
ZCRB1	9.38317361128539e-05	0.383133106537948	0.206	0.454	1	2	ZCRB1
TAF10	9.5904128108421e-05	0.325979618592616	0.212	0.464	1	2	TAF10
EZR1	9.59373258797668e-05	0.417295618870808	0.715	0.783	1	2	EZR
LPIN21	9.63587389841267e-05	0.305636913105599	0.127	0.31	1	2	LPIN2
COMTD11	9.89663393569921e-05	0.353687940341702	0.133	0.321	1	2	COMTD1
PTTG1IP	0.000100498662124673	0.829810183790257	0.582	0.634	1	2	PTTG1IP
ZFAND6	0.000101893699352547	0.461364975010638	0.158	0.362	1	2	ZFAND6
GADD45GIP1	0.000109632978598419	0.250324967618913	0.255	0.534	1	2	GADD45GIP1
NIPA2	0.000113605158195159	0.596573463831493	0.121	0.3	1	2	NIPA2
PCMTD1	0.000127126796385967	0.402783609856742	0.164	0.368	1	2	PCMTD1
PARP14	0.000128314794113947	0.27083971562068	0.188	0.409	1	2	PARP14
RAB1A	0.000129907535725743	0.401123746628525	0.23	0.494	1	2	RAB1A
SYAP1	0.000132456432864229	0.455141578455908	0.224	0.485	1	2	SYAP1
STAT6	0.000135905123638528	0.458853268766764	0.127	0.306	1	2	STAT6
ILF2	0.00014398810209486	0.267191000881327	0.23	0.488	1	2	ILF2
CCDC186	0.000144001461520057	0.448003818126365	0.145	0.336	1	2	CCDC186
TMEM2081	0.000145748620353051	0.363241995146865	0.2	0.437	1	2	TMEM208
WTAP	0.00014930813688249	0.26043729174459	0.23	0.482	1	2	WTAP
CHP11	0.000151150747299555	0.552555432278699	0.164	0.368	1	2	CHP1
SCAND1	0.000153724084123909	0.439790850877328	0.23	0.495	1	2	SCAND1
MUC5B1	0.000169171000791351	0.807933115818509	0.339	0.249	1	2	MUC5B
CDC42SE1	0.000175312009461652	0.386382751043032	0.2	0.428	1	2	CDC42SE1
POLR2K	0.000180202077443222	0.409364979400298	0.218	0.467	1	2	POLR2K
NABP11	0.000180717974934794	0.408547422743319	0.182	0.394	1	2	NABP1
IFI35	0.000181788243715044	0.462426061467309	0.109	0.271	1	2	IFI35
NFKBIA	0.000182833616530307	0.443639469797054	0.703	0.745	1	2	NFKBIA
VASP	0.000190009036051156	0.272605479376806	0.255	0.526	1	2	VASP
IFRD1	0.000195051848353087	0.448931718728611	0.188	0.41	1	2	IFRD1
AL365226.21	0.000199933180443711	0.271151928095123	0.242	0.501	1	2	AL365226.2
PPIC	0.000202590114101651	0.463055598422885	0.152	0.344	1	2	PPIC
UNC93B11	0.000204071754973411	0.454631708750021	0.133	0.311	1	2	UNC93B1
COPB2	0.000218264266802116	0.452942974181946	0.206	0.443	1	2	COPB2
ARPC4	0.000220773291088649	0.295241225942245	0.236	0.493	1	2	ARPC4
TACSTD21	0.000227625320153976	0.653688796413197	0.545	0.514	1	2	TACSTD2
FOXO31	0.000228430691956716	0.315072057079975	0.194	0.41	1	2	FOXO3
PRSS3	0.000234477292754459	1.10346851396835	0.333	0.27	1	2	PRSS3
UBE2J1	0.000244801563750901	0.551181257116497	0.17	0.374	1	2	UBE2J1
TAOK3	0.000253968461255953	0.44013136174056	0.188	0.405	1	2	TAOK3
NORAD	0.000263558010325674	0.348750478874052	0.242	0.501	1	2	NORAD
SMIM221	0.00026650142749551	0.977760921548845	0.388	0.337	1	2	SMIM22
CLDN121	0.00028869703251351	0.483702315668783	0.121	0.287	1	2	CLDN12
LRP10	0.000304951289180864	1.06773927347977	0.473	0.509	1	2	LRP10
KLF31	0.000312215866684053	0.300877866253623	0.17	0.365	1	2	KLF3
FAM91A1	0.00031602611980075	0.369788437828197	0.152	0.334	1	2	FAM91A1
ARPC31	0.000318548227272638	0.425647679067783	0.709	0.797	1	2	ARPC3
STARD101	0.000327195078724306	0.350872009660239	0.158	0.343	1	2	STARD10
DNAJB6	0.000335630884487859	0.260988144277577	0.279	0.56	1	2	DNAJB6
HLA-F	0.000351320133659693	0.263869324541217	0.212	0.437	1	2	HLA-F
GPR108	0.000352333182586696	0.542778226014222	0.152	0.337	1	2	GPR108
KLF41	0.000389264834165996	0.992168241591145	0.485	0.502	1	2	KLF4
LPP	0.000395467227216116	0.497430992999206	0.212	0.442	1	2	LPP
RHOC	0.00039908968380291	0.691926236663066	0.612	0.696	1	2	RHOC
MET	0.000407966821594947	0.461842675807923	0.152	0.335	1	2	MET
GFPT1	0.000416526261185116	0.389843452175848	0.188	0.395	1	2	GFPT1
LMO71	0.000461862031804985	0.556237579680319	0.57	0.532	1	2	LMO7
MYO1C	0.000470880953902238	0.495916717495824	0.139	0.311	1	2	MYO1C
FOSL2	0.000482761942866172	0.295412455392356	0.242	0.488	1	2	FOSL2
ABHD17C1	0.000495531672653311	0.370794107521598	0.145	0.318	1	2	ABHD17C
EMC3	0.00049778422893843	0.501013086122572	0.188	0.397	1	2	EMC3
HPGD1	0.000522768028349621	1.13397983719586	0.339	0.289	1	2	HPGD
UXT	0.000610076348533202	0.36731414562239	0.248	0.503	1	2	UXT
H2AFY	0.000636973184991531	0.315023457135869	0.255	0.509	1	2	H2AFY
GDF15	0.000665756327201257	1.07286273658056	0.339	0.284	1	2	GDF15
TRIOBP	0.000671250813222126	0.657193401503711	0.176	0.374	1	2	TRIOBP
HSPA1B1	0.000677778333075378	0.65621337059516	0.63	0.699	1	2	HSPA1B
DUSP5	0.000691902055448946	0.933120483532349	0.503	0.564	1	2	DUSP5
ZFAND1	0.000742247560888808	0.549196005498484	0.115	0.264	1	2	ZFAND1
SLC44A41	0.000764740384379966	1.17052606776254	0.333	0.284	1	2	SLC44A4
LMAN2	0.000771139073781407	0.408187471049312	0.261	0.526	1	2	LMAN2
LGALS3BP	0.000853086300502392	0.317696974326193	0.279	0.548	1	2	LGALS3BP
MVP	0.00101942656585551	0.367694204688199	0.248	0.492	1	2	MVP
PTBP3	0.001029021309002	0.491564411105488	0.194	0.395	1	2	PTBP3
GULP11	0.00109523850606442	0.306042034222141	0.133	0.284	1	2	GULP1
TMEM179B	0.00119587651159984	0.634123852999094	0.176	0.366	1	2	TMEM179B
FDFT1	0.0012356221845221	0.523838643753047	0.133	0.288	1	2	FDFT1
MT-ND4L1	0.00130767621945277	0.31246878205949	0.23	0.448	1	2	MT-ND4L
C1orf56	0.00155048239339453	0.382309571081526	0.182	0.361	1	2	C1orf56
ACSL51	0.00156291431027462	0.478929553481199	0.164	0.336	1	2	ACSL5
ABHD111	0.00167103629096051	0.29637319922875	0.188	0.369	1	2	ABHD11
RAD21	0.00170036051233323	0.33508233468384	0.291	0.55	1	2	RAD21
ITM2C	0.00189261352054065	0.522901049064658	0.17	0.342	1	2	ITM2C
ARFGAP3	0.00200004027065844	0.438673807688214	0.23	0.447	1	2	ARFGAP3
ASL	0.00206888443579434	0.560226816645868	0.188	0.376	1	2	ASL
GNB2	0.00208859825845401	0.276035130624039	0.279	0.536	1	2	GNB2
STK24	0.0021711477536581	0.626961971630861	0.2	0.397	1	2	STK24
MYO61	0.00231014629722953	0.433713825948328	0.182	0.358	1	2	MYO6
RDH101	0.0024689578379691	1.24579500382563	0.291	0.249	1	2	RDH10
NT5C3A	0.00267413841898697	0.688806927528802	0.152	0.31	1	2	NT5C3A
ROMO1	0.00283591770001633	0.367208315645475	0.273	0.517	1	2	ROMO1
CXCL81	0.00289942087929195	0.404689335802384	0.57	0.587	1	2	CXCL8
TMPRSS41	0.00296285103396739	0.311666028121952	0.121	0.252	1	2	TMPRSS4
ADAM9	0.00313408533131779	0.395465391727397	0.255	0.48	1	2	ADAM9
MARCKSL11	0.00315796218714599	0.372866954697186	0.261	0.483	1	2	MARCKSL1
IFITM31	0.00317678819997816	0.416549423278939	0.655	0.723	1	2	IFITM3
CIRBP	0.00322051257576575	0.330167960773945	0.261	0.493	1	2	CIRBP
GSKIP	0.00350706306842816	0.601794382425999	0.121	0.253	1	2	GSKIP
RHOF1	0.00404232341482154	0.488103999703952	0.139	0.278	1	2	RHOF
RHOD1	0.0044200875243993	0.610843530392579	0.145	0.29	1	2	RHOD
SAV1	0.0044894931826818	0.612940800724856	0.145	0.289	1	2	SAV1
SLC6A81	0.00455971929661251	0.458597362877894	0.17	0.327	1	2	SLC6A8
TMEM106C1	0.00463822830984583	0.496454700255979	0.176	0.338	1	2	TMEM106C
GCNT31	0.00487128414981758	1.19121676550579	0.285	0.245	1	2	GCNT3
IL10RB1	0.00550962443606504	0.732094354619851	0.158	0.307	1	2	IL10RB
GNB1	0.00560867754599596	0.252648834515665	0.303	0.558	1	2	GNB1
CDC42EP51	0.00576680905541337	0.358923903290368	0.176	0.329	1	2	CDC42EP5
ATP1B1	0.00611932737050379	0.792625752762787	0.491	0.57	1	2	ATP1B1
PSME1	0.00636810027341967	0.337296322620643	0.303	0.557	1	2	PSME1
IGFBP71	0.00649058635428122	1.02892467757056	0.485	0.53	1	2	IGFBP7
SLCO4A1	0.00664182958585845	0.662512779420816	0.194	0.366	1	2	SLCO4A1
RAB11FIP11	0.00735039650827923	0.431979393830295	0.545	0.532	1	2	RAB11FIP1
GEM	0.00761780822301176	0.37734047207335	0.152	0.287	1	2	GEM
GALNT31	0.00797574923935276	0.519112853109577	0.145	0.278	1	2	GALNT3
POLR2L	0.00816493815414649	0.307855554891597	0.321	0.58	1	2	POLR2L
SCNN1A1	0.00922802709519075	0.280397408937803	0.17	0.311	1	2	SCNN1A
GPRC5A1	0.0092409228945537	0.639925316106644	0.497	0.515	1	2	GPRC5A
DSG21	0.00966496829597777	0.38776461581652	0.248	0.447	1	2	DSG2
PRSS81	0.00970538323100607	0.962944844937359	0.321	0.297	1	2	PRSS8
CDCA3	2.16145442907861e-178	2.13597304113813	0.813	0.033	4.1573414488898e-174	3	CDCA3
DEPDC1	3.59720711123067e-160	1.38271840784137	0.667	0.022	6.91886815774107e-156	3	DEPDC1
DLGAP5	3.66328620390079e-156	1.49925057886774	0.707	0.027	7.04596468458278e-152	3	DLGAP5
CDC20	6.63945359789672e-153	2.13398590402642	0.853	0.049	1.27703250501945e-148	3	CDC20
BIRC5	2.28417718376952e-152	1.83438476261714	0.84	0.046	4.3933863952623e-148	3	BIRC5
PLK1	2.34540727458045e-146	1.42573911193637	0.68	0.028	4.51115635192803e-142	3	PLK1
HMMR	4.63487704031761e-140	1.77790520285876	0.773	0.043	8.91472249934689e-136	3	HMMR
CENPA	1.51979371882185e-138	1.18280748276219	0.613	0.022	2.92317123878194e-134	3	CENPA
CEP55	1.12174045563963e-132	1.42859524322186	0.68	0.033	2.15755559237727e-128	3	CEP55
CCNB2	1.79748242955158e-131	1.42273327352237	0.667	0.031	3.45727770499951e-127	3	CCNB2
ANLN	1.44087324935441e-129	1.65160216035631	0.72	0.041	2.77137560780826e-125	3	ANLN
PBK	8.51606705094565e-127	0.961769358072199	0.493	0.014	1.63798033657889e-122	3	PBK
ASPM	6.36129272751995e-118	1.8447001667368	0.733	0.047	1.22353104321119e-113	3	ASPM
KIF2C	1.08598579915225e-116	1.25087913871447	0.56	0.024	2.08878508608944e-112	3	KIF2C
CDKN3	6.87409195865133e-114	2.41942791798325	0.88	0.087	1.322162847327e-109	3	CDKN3
UBE2C	8.38945454268528e-114	3.12175309935109	0.947	0.103	1.61362768674009e-109	3	UBE2C
TPX2	3.19368377712638e-113	2.13573060394305	0.88	0.085	6.14273137692489e-109	3	TPX2
GTSE1	1.82800521851834e-111	1.35043362581935	0.613	0.033	3.51598523729817e-107	3	GTSE1
CCNB1	1.44460073445314e-108	2.87020500170276	0.88	0.096	2.77854505264717e-104	3	CCNB1
TOP2A	1.02938213419786e-105	1.81206138811669	0.733	0.055	1.97991359691617e-101	3	TOP2A
CDCA8	4.77939414022392e-103	1.17790610585198	0.613	0.037	9.19268668930668e-99	3	CDCA8
AURKA	6.70091126006799e-100	1.92944251216378	0.813	0.084	1.28885327176148e-95	3	AURKA
TROAP	1.54963531354233e-99	1.09978199221121	0.587	0.034	2.98056856206733e-95	3	TROAP
RRM2	1.77576410705451e-98	1.33687499156669	0.653	0.044	3.41550468350865e-94	3	RRM2
CCNA2	1.68721320285509e-96	1.00250291621607	0.573	0.034	3.24518587437149e-92	3	CCNA2
PRC1	3.84929063416351e-92	1.53667224614975	0.733	0.068	7.40372560575009e-88	3	PRC1
MKI67	2.98102885293766e-91	1.48875874050082	0.667	0.05	5.73371089574029e-87	3	MKI67
BUB1	5.88175732983931e-89	0.866012440046385	0.507	0.028	1.13129720482129e-84	3	BUB1
IQGAP3	2.85591861585591e-83	0.824008093428176	0.48	0.026	5.49307386573725e-79	3	IQGAP3
SPC25	8.04835986680108e-81	1.00365882288269	0.453	0.024	1.54802153678052e-76	3	SPC25
CENPF	2.32425871485845e-80	2.11477973240273	0.827	0.107	4.47047921215874e-76	3	CENPF
TTK	3.36152376713771e-80	0.836472699613713	0.453	0.024	6.46555481371268e-76	3	TTK
KIF20A	1.44722933151214e-78	0.659205761848208	0.347	0.012	2.78360089623045e-74	3	KIF20A
NUSAP1	2.38937346149682e-77	1.21669647571135	0.627	0.055	4.59572091584298e-73	3	NUSAP1
RACGAP1	8.46357726463468e-74	1.18449754754985	0.653	0.07	1.62788445107983e-69	3	RACGAP1
NUF2	7.10718450237905e-73	1.07170707164269	0.467	0.03	1.36699586718759e-68	3	NUF2
CDC25C	9.57494068121816e-73	0.362071087600613	0.307	0.01	1.8416440906255e-68	3	CDC25C
MAD2L1	2.92371660563965e-72	1.52341209222862	0.733	0.097	5.62347651928731e-68	3	MAD2L1
KIF23	1.50982615042496e-70	1.04478858523262	0.48	0.034	2.90399961772737e-66	3	KIF23
ARHGAP11A	1.51057642815224e-70	0.722335702832754	0.453	0.029	2.90544270190803e-66	3	ARHGAP11A
KIF4A	3.18514053059432e-70	0.768581178398447	0.467	0.032	6.12629929654511e-66	3	KIF4A
SHCBP1	8.78994331886593e-70	0.75115153859488	0.467	0.031	1.69065769795067e-65	3	SHCBP1
PRR11	2.34881074557926e-68	0.917976463489072	0.533	0.046	4.51770258804715e-64	3	PRR11
UBE2T	3.84953205841103e-67	1.79548814567816	0.827	0.147	7.40418996114778e-63	3	UBE2T
PTTG1	7.07892061007634e-66	2.61118893354676	0.92	0.204	1.36155959014208e-61	3	PTTG1
MND1	3.12331203965654e-63	0.466246096552788	0.347	0.017	6.00737837707539e-59	3	MND1
PIMREG	5.90016557776481e-63	0.618715026851952	0.373	0.021	1.13483784722728e-58	3	PIMREG
HJURP	7.54042440569549e-63	0.647293752534542	0.373	0.021	1.45032523019147e-58	3	HJURP
CKAP2	1.78179175042954e-62	1.51548728175269	0.68	0.094	3.42709825277618e-58	3	CKAP2
CKAP2L	7.65716707529997e-62	0.675114632901808	0.427	0.03	1.4727795152632e-57	3	CKAP2L
FOXM1	9.14277989858544e-62	0.737715334104269	0.427	0.03	1.75852228569392e-57	3	FOXM1
KNSTRN	1.15940319254018e-61	1.06236816671999	0.48	0.042	2.22999610053179e-57	3	KNSTRN
DIAPH3	2.11869032977318e-60	0.724278186555036	0.427	0.031	4.07508898028573e-56	3	DIAPH3
KIFC1	1.53728439239496e-59	0.748674587885386	0.44	0.034	2.95681280033247e-55	3	KIFC1
SGO2	1.23395745742064e-58	1.28177580906113	0.627	0.082	2.37339377360287e-54	3	SGO2
KIF11	3.3128106700046e-58	0.748642471163323	0.44	0.035	6.37186004268686e-54	3	KIF11
CDK1	7.37491641321618e-58	1.13380964420775	0.533	0.054	1.418491422918e-53	3	CDK1
KIF20B	1.87140523261783e-57	1.52489337516506	0.72	0.119	3.59946082441713e-53	3	KIF20B
AURKB	2.41070444349925e-57	0.622178079876287	0.413	0.03	4.63674892662645e-53	3	AURKB
NCAPG	2.09473079479418e-55	0.566486498237381	0.373	0.025	4.02900521070712e-51	3	NCAPG
NDC80	9.73617223277313e-55	0.569890796563464	0.4	0.03	1.87265536725158e-50	3	NDC80
KNL1	4.99799999121432e-54	0.566236593254645	0.4	0.03	9.61315318310163e-50	3	KNL1
CDCA2	6.9609395937931e-52	0.385166950322813	0.347	0.023	1.33886712147016e-47	3	CDCA2
SGO1	6.06800768397697e-51	0.505712888669301	0.4	0.033	1.16712059793613e-46	3	SGO1
NEK2	1.45823417067267e-50	0.496143331966511	0.307	0.018	2.80476760387181e-46	3	NEK2
DEPDC1B	1.51933780436273e-48	0.369865530719963	0.293	0.017	2.92229433291128e-44	3	DEPDC1B
FAM83D	2.11545158339469e-48	0.499004334469779	0.373	0.031	4.06885957550135e-44	3	FAM83D
TACC3	2.32239774891736e-48	0.874054176690426	0.493	0.057	4.46689983026765e-44	3	TACC3
CIT	1.01403197449813e-47	0.677178776754811	0.44	0.045	1.9503890997497e-43	3	CIT
NCAPH	6.30287326502346e-47	0.493383640170572	0.333	0.024	1.21229464379461e-42	3	NCAPH
CENPW	3.56718445710428e-45	1.55589864713339	0.747	0.177	6.86112258479437e-41	3	CENPW
TMEM171	9.44251542951818e-45	1.41628068770928	0.627	0.113	1.81617341771353e-40	3	TMEM171
UBE2S1	4.77896685192437e-44	2.24511776814673	0.987	0.529	9.19186484299132e-40	3	UBE2S
CENPN	6.84956983975862e-44	1.15082216224409	0.573	0.095	1.31744626297917e-39	3	CENPN
CKS1B	4.26259698947027e-43	1.9287695986512	0.92	0.342	8.19867904954712e-39	3	CKS1B
TYMS	6.71361023377498e-43	0.866205111271082	0.48	0.059	1.29129579236428e-38	3	TYMS
SKA3	1.18840947287145e-41	0.436268400172133	0.32	0.026	2.28578678012095e-37	3	SKA3
PSRC1	8.40330844677937e-41	0.373380837752748	0.347	0.032	1.61629234665354e-36	3	PSRC1
TK1	8.50243872794649e-41	0.887502587136201	0.533	0.08	1.63535906493323e-36	3	TK1
KIF18A	1.44687857254613e-40	0.338647872685379	0.307	0.024	2.78292624643522e-36	3	KIF18A
MELK	1.87722903041301e-40	0.375713508861026	0.32	0.027	3.61066231709639e-36	3	MELK
STMN11	8.38956026863777e-40	2.00197803997419	0.987	0.456	1.61364802206979e-35	3	STMN1
CENPE	1.77713073089143e-39	0.753662156059794	0.44	0.056	3.41813324779657e-35	3	CENPE
HMGB31	3.05413301697077e-39	1.77098940661715	0.88	0.318	5.87431944484158e-35	3	HMGB3
SMC4	7.18726564144379e-39	1.66550679311403	0.773	0.23	1.3823986734753e-34	3	SMC4
HMGB2	3.8469099563945e-38	1.38238707461178	0.92	0.331	7.39914661012919e-34	3	HMGB2
CAV11	1.34919357678299e-37	1.39949393596309	0.88	0.272	2.59503892558441e-33	3	CAV1
CIP2A	3.06755620873303e-37	0.414861818146922	0.373	0.042	5.90013761187712e-33	3	CIP2A
SPC24	3.24051845508906e-37	0.306738874013153	0.267	0.019	6.2328131965183e-33	3	SPC24
KIF14	6.20284600181467e-37	0.478056935351255	0.333	0.033	1.19305539998903e-32	3	KIF14
TUBA1B	7.07474893868146e-37	2.18930254713456	1	0.761	1.36075721086599e-32	3	TUBA1B
PFN21	9.05496161116462e-37	1.14891874796481	0.68	0.164	1.7416313162914e-32	3	PFN2
TUBB1	1.19119141901868e-36	1.92539285953039	0.987	0.639	2.29113757534054e-32	3	TUBB
BORA	1.34307140952002e-36	0.446743443422953	0.307	0.028	2.5832635490708e-32	3	BORA
ESCO2	7.28666666964601e-36	0.250952031912148	0.253	0.018	1.40151746723971e-31	3	ESCO2
CDCA5	1.21503637232276e-35	0.398761164009317	0.32	0.031	2.33700095852559e-31	3	CDCA5
[truncated: 3,292 more rows]
