# Supplementary material for: Single-cell RNA-seq reveals the genesis and heterogeneity of tumor microenvironment in pancreatic undifferentiated carcinoma with osteoclast-like giant-cells
Source: Mol Cancer. 2022 Jun 22;21:133. doi: 10.1186/s12943-022-01596-8 (PMC9214989; doi:10.1186/s12943-022-01596-8)
Supplement: Supplementary file 19 — Additional file 19: Table S11. beam_markers. [file 12943_2022_1596_MOESM19_ESM.csv]

	Cluster	ID
TSPAN1	1	TSPAN1
TACSTD2	1	TACSTD2
REG4	1	REG4
MUC1	1	MUC1
ELF3	1	ELF3
CD55	1	CD55
EPCAM	1	EPCAM
MUC13	1	MUC13
S100P	1	S100P
CD24	1	CD24
AGR2	1	AGR2
CLDN3	1	CLDN3
CLDN4	1	CLDN4
SERPINE1	2	SERPINE1
TIMP1	2	TIMP1
RAB11FIP1	1	RAB11FIP1
MAL2	1	MAL2
SPINK4	1	SPINK4
LCN2	1	LCN2
GPRC5A	1	GPRC5A
TSPAN8	1	TSPAN8
DCN	2	DCN
LMO7	1	LMO7
LGALS3	1	LGALS3
IFI27	1	IFI27
PHGR1	1	PHGR1
MT2A	2	MT2A
MT1E	2	MT1E
KRT19	1	KRT19
TGM2	2	TGM2
SLPI	1	SLPI
FXYD3	1	FXYD3
SPINT2	1	SPINT2
LGALS4	1	LGALS4
CEACAM5	1	CEACAM5
CEACAM6	1	CEACAM6
EMP3	2	EMP3
LGALS1	2	LGALS1
TFF3	1	TFF3
TFF2	1	TFF2
TFF1	1	TFF1
PPDPF	1	PPDPF
CEACAM1	1	CEACAM1
TAGLN	2	TAGLN
VCAN	2	VCAN
ENO1	2	ENO1
S100A14	1	S100A14
PTMS	2	PTMS
SRGN	3	SRGN
SPINK1	1	SPINK1
SAA1	1	SAA1
SMIM22	1	SMIM22
ITGA5	2	ITGA5
SERPINA1	2	SERPINA1
CLDN7	1	CLDN7
MT1X	2	MT1X
LUM	2	LUM
KRT7	1	KRT7
C19orf33	1	C19orf33
TPM2	2	TPM2
AREG	2	AREG
TMPRSS2	1	TMPRSS2
SDCBP2	1	SDCBP2
CALD1	2	CALD1
CD44	2	CD44
JUP	1	JUP
MT-ND2	1	MT-ND2
LAMB3	1	LAMB3
IGLC2	1	IGLC2
NDUFA4L2	2	NDUFA4L2
PAEP	2	PAEP
EZR	1	EZR
RPS5	2	RPS5
RNASET2	1	RNASET2
MYL9	2	MYL9
LSR	1	LSR
ZG16B	1	ZG16B
TMC5	1	TMC5
PRSS8	1	PRSS8
C15orf48	1	C15orf48
WFDC2	1	WFDC2
MSN	2	MSN
CDH1	1	CDH1
ATF3	1	ATF3
STMN1	2	STMN1
PHLDA2	1	PHLDA2
SLC44A4	1	SLC44A4
PDZK1IP1	1	PDZK1IP1
NNMT	2	NNMT
C1S	2	C1S
GAPDH	2	GAPDH
ACTG2	2	ACTG2
PERP	1	PERP
PRSS2	1	PRSS2
COL6A3	2	COL6A3
NEAT1	4	NEAT1
MUC5B	1	MUC5B
INSR	1	INSR
MACC1	1	MACC1
KRT18	1	KRT18
KRT8	1	KRT8
CYP3A5	1	CYP3A5
TPD52	1	TPD52
KLK1	1	KLK1
ERBB3	1	ERBB3
LLGL2	1	LLGL2
S100A9	2	S100A9
TGFBI	2	TGFBI
MT-CO2	1	MT-CO2
MALAT1	4	MALAT1
ITGB1	2	ITGB1
HPGD	1	HPGD
UBE2C	2	UBE2C
TUBB	2	TUBB
SCNN1A	1	SCNN1A
EPS8L1	1	EPS8L1
KRT23	1	KRT23
KLK11	1	KLK11
KRT81	2	KRT81
APOE	3	APOE
RCN1	2	RCN1
GCNT3	1	GCNT3
MT-ND4	1	MT-ND4
ST14	1	ST14
MSLN	1	MSLN
PRSS23	2	PRSS23
NRP1	2	NRP1
AL121761.2	1	AL121761.2
GDF15	1	GDF15
PRSS22	1	PRSS22
TMEM106B	1	TMEM106B
COL1A1	3	COL1A1
ITGB8	1	ITGB8
GOLM1	1	GOLM1
ITGB4	1	ITGB4
LAMB1	2	LAMB1
SRD5A3	1	SRD5A3
SDR16C5	1	SDR16C5
SPARC	3	SPARC
SPINT1	1	SPINT1
MUC4	1	MUC4
F11R	1	F11R
PLOD2	2	PLOD2
INAVA	1	INAVA
RPL6	2	RPL6
ABHD11	1	ABHD11
AMN	1	AMN
AKAP12	2	AKAP12
SPANXB1	2	SPANXB1
LYZ	4	LYZ
HLA-E	1	HLA-E
PKM	2	PKM
C1R	2	C1R
SERPINB3	2	SERPINB3
TNFRSF11B	1	TNFRSF11B
MT-ATP6	1	MT-ATP6
ACTN1	2	ACTN1
SPNS2	1	SPNS2
FXYD5	2	FXYD5
RAMP1	1	RAMP1
ANKRD36C	1	ANKRD36C
ERRFI1	2	ERRFI1
PRNP	2	PRNP
IGFBP4	2	IGFBP4
AGR3	1	AGR3
MLLT11	2	MLLT11
MT1M	2	MT1M
PGAM1	2	PGAM1
EPS8	1	EPS8
ASS1	1	ASS1
TPI1	2	TPI1
C1orf116	1	C1orf116
TSPAN3	1	TSPAN3
HLA-A	1	HLA-A
ANXA5	2	ANXA5
EPHA2	1	EPHA2
TUBA1B	3	TUBA1B
RRAD	2	RRAD
ANGPTL4	2	ANGPTL4
MYH14	1	MYH14
H2AFZ	2	H2AFZ
MISP	1	MISP
MT-CYB	1	MT-CYB
HTRA1	2	HTRA1
ISG15	1	ISG15
FAM46A	1	FAM46A
MXRA7	2	MXRA7
CHI3L2	2	CHI3L2
BTG2	1	BTG2
MXRA8	2	MXRA8
RPL5	2	RPL5
PLSCR1	1	PLSCR1
KLK10	1	KLK10
INHBA	2	INHBA
FER1L6	1	FER1L6
RPS6	2	RPS6
KRTCAP3	1	KRTCAP3
LAT	2	LAT
CAV1	2	CAV1
SAT1	1	SAT1
CD164	1	CD164
BEX3	2	BEX3
C12orf75	2	C12orf75
KRT17	1	KRT17
CTGF	2	CTGF
GSTO1	2	GSTO1
AGPAT2	1	AGPAT2
SLC25A37	2	SLC25A37
RAN	2	RAN
RDH10	1	RDH10
RPS4X	2	RPS4X
IL32	1	IL32
IFITM3	2	IFITM3
TMPRSS4	1	TMPRSS4
CEBPB	2	CEBPB
OAS1	1	OAS1
SRPX	2	SRPX
CDC42EP5	1	CDC42EP5
EPS8L2	1	EPS8L2
PARD6B	1	PARD6B
ABHD17C	1	ABHD17C
LINC01615	2	LINC01615
RAB25	1	RAB25
MT-ND3	1	MT-ND3
AZGP1	1	AZGP1
TLN1	2	TLN1
MPST	1	MPST
AFDN	1	AFDN
PTTG1	2	PTTG1
PLP2	2	PLP2
MUC16	4	MUC16
LOX	2	LOX
PLS1	1	PLS1
BCAS1	1	BCAS1
ISG20	1	ISG20
SLC2A3	3	SLC2A3
BIRC3	1	BIRC3
PLOD1	2	PLOD1
CYR61	2	CYR61
STARD10	1	STARD10
MMP14	2	MMP14
LIPH	1	LIPH
IGFBP6	2	IGFBP6
FOXQ1	1	FOXQ1
FABP5	2	FABP5
DHRS9	1	DHRS9
S100A2	1	S100A2
CYSTM1	1	CYSTM1
IL33	2	IL33
MAP4K4	2	MAP4K4
ANXA11	1	ANXA11
AP2S1	2	AP2S1
TGFB1	2	TGFB1
VAMP5	2	VAMP5
BIK	1	BIK
KCNK1	1	KCNK1
ADGRF1	1	ADGRF1
SH3YL1	1	SH3YL1
LAD1	1	LAD1
FLNA	2	FLNA
SMIM31	1	SMIM31
S100A8	3	S100A8
GLIPR1	2	GLIPR1
CTSB	3	CTSB
HLA-C	1	HLA-C
EIF3H	1	EIF3H
OCLN	1	OCLN
TSPAN13	1	TSPAN13
RASSF8	2	RASSF8
MYO6	1	MYO6
COL10A1	2	COL10A1
CSTB	1	CSTB
SLC7A11	1	SLC7A11
ADIRF	1	ADIRF
PKP3	1	PKP3
ANKH	2	ANKH
QSOX1	1	QSOX1
KLF4	1	KLF4
MIDN	1	MIDN
RTN4	2	RTN4
SMIM3	2	SMIM3
CTSC	3	CTSC
APOC1	2	APOC1
UBE2S	2	UBE2S
NET1	1	NET1
CALU	2	CALU
IFI27L2	2	IFI27L2
HIF1A	2	HIF1A
BACE2	1	BACE2
SLC16A3	2	SLC16A3
FAM3D	1	FAM3D
TM4SF1	1	TM4SF1
HES4	1	HES4
HCFC1R1	2	HCFC1R1
COTL1	3	COTL1
MFAP2	2	MFAP2
IKBIP	2	IKBIP
DDIT3	1	DDIT3
CXCL16	1	CXCL16
TMC4	1	TMC4
PRSS3	1	PRSS3
C3	2	C3
CGN	1	CGN
CENPF	2	CENPF
DSP	1	DSP
CRB3	1	CRB3
CKLF	2	CKLF
IFITM2	2	IFITM2
GALNT5	1	GALNT5
AQP5	1	AQP5
TRIB1	1	TRIB1
PTK6	1	PTK6
SOX4	1	SOX4
RASEF	1	RASEF
PLAT	2	PLAT
GGT5	2	GGT5
MYO5B	1	MYO5B
NTHL1	1	NTHL1
GULP1	1	GULP1
TMEM45A	2	TMEM45A
LDHA	2	LDHA
FA2H	1	FA2H
YWHAQ	2	YWHAQ
NT5E	2	NT5E
SLC6A8	1	SLC6A8
CHMP4C	1	CHMP4C
ARID5B	2	ARID5B
ANXA3	1	ANXA3
FAM84B	1	FAM84B
STEAP4	1	STEAP4
HMGB2	3	HMGB2
TCEAL9	2	TCEAL9
ARHGAP27	1	ARHGAP27
KCNK6	1	KCNK6
ATP2B1	2	ATP2B1
MARCKSL1	1	MARCKSL1
PNPLA2	1	PNPLA2
DSG2	1	DSG2
FAM20C	2	FAM20C
PRDX1	2	PRDX1
NAPRT	1	NAPRT
RPL21	2	RPL21
EPS8L3	1	EPS8L3
S100A6	1	S100A6
MYL6B	2	MYL6B
MXD1	1	MXD1
TMX4	2	TMX4
NDUFB9	1	NDUFB9
RAC2	2	RAC2
SFN	1	SFN
H3F3B	1	H3F3B
CTSS	4	CTSS
TGFB1I1	2	TGFB1I1
SELENOM	2	SELENOM
SERPINB4	2	SERPINB4
SQSTM1	1	SQSTM1
RAB13	2	RAB13
SH3BGRL	2	SH3BGRL
GSN	1	GSN
TCN1	1	TCN1
IER2	1	IER2
VSIG2	1	VSIG2
C4BPB	1	C4BPB
IL6ST	2	IL6ST
YPEL3	1	YPEL3
AIG1	2	AIG1
MAFF	1	MAFF
MGLL	1	MGLL
CXADR	1	CXADR
CDK2AP1	2	CDK2AP1
ZNF292	1	ZNF292
AXL	2	AXL
PLA2G16	1	PLA2G16
VKORC1	2	VKORC1
HLA-B	1	HLA-B
FLJ22447	2	FLJ22447
SLC6A14	1	SLC6A14
LTBP1	2	LTBP1
CAPN8	1	CAPN8
TMEM45B	1	TMEM45B
TACC1	1	TACC1
PDLIM7	2	PDLIM7
CYTIP	2	CYTIP
SRI	1	SRI
MT-ND1	1	MT-ND1
OVOL1	1	OVOL1
RAB32	2	RAB32
ICA1	1	ICA1
GPX2	1	GPX2
LAPTM5	3	LAPTM5
SIPA1L2	1	SIPA1L2
KLK12	1	KLK12
PHC2	2	PHC2
DCBLD2	2	DCBLD2
H1F0	1	H1F0
PDLIM4	2	PDLIM4
RHOD	1	RHOD
NPM1	2	NPM1
RPS2	2	RPS2
VAMP8	1	VAMP8
KLF3	1	KLF3
HEBP2	1	HEBP2
BAIAP2L1	1	BAIAP2L1
MUC3A	1	MUC3A
SUN1	1	SUN1
SNAI2	2	SNAI2
C6orf222	1	C6orf222
TST	1	TST
NRP2	2	NRP2
YBX1	2	YBX1
CLTB	1	CLTB
CACNA2D4	2	CACNA2D4
TM4SF5	1	TM4SF5
TAGLN2	2	TAGLN2
COL17A1	1	COL17A1
TMEM176B	4	TMEM176B
C6orf132	1	C6orf132
DEGS1	2	DEGS1
PLXNB2	1	PLXNB2
PSCA	1	PSCA
RMND5A	1	RMND5A
DDR1	1	DDR1
MIF	2	MIF
RPS24	2	RPS24
AP1M2	1	AP1M2
PTPRH	1	PTPRH
HMGB1	2	HMGB1
ERO1A	1	ERO1A
MAPK3	1	MAPK3
KRT86	2	KRT86
SLC26A2	2	SLC26A2
AOC1	1	AOC1
CHMP2B	1	CHMP2B
RACK1	2	RACK1
LIMS1	2	LIMS1
RHOF	1	RHOF
SCG5	2	SCG5
VILL	1	VILL
CDKN1A	1	CDKN1A
RPS23	2	RPS23
GALNT3	1	GALNT3
AP2M1	2	AP2M1
AKR7A3	1	AKR7A3
VPS37B	1	VPS37B
CAMK2N1	1	CAMK2N1
RPS27A	2	RPS27A
ATP1B3	3	ATP1B3
PHLDA1	2	PHLDA1
PGK1	2	PGK1
IRF6	1	IRF6
DSE	2	DSE
TUBA1A	2	TUBA1A
SAMSN1	3	SAMSN1
HTRA3	2	HTRA3
ACSL5	1	ACSL5
HSPA6	1	HSPA6
SERPINB1	1	SERPINB1
TRIM29	1	TRIM29
PPFIBP1	2	PPFIBP1
TOX3	1	TOX3
TMEM141	1	TMEM141
UBE2M	2	UBE2M
ANXA4	1	ANXA4
CEP170	2	CEP170
RCN2	2	RCN2
CHI3L1	2	CHI3L1
SRM	2	SRM
DCTN3	2	DCTN3
HBB	4	HBB
RPS3A	2	RPS3A
ECE1	2	ECE1
TFPI	2	TFPI
G0S2	2	G0S2
RAB31	3	RAB31
CAVIN1	2	CAVIN1
UBE2E3	2	UBE2E3
BBC3	1	BBC3
TP53INP2	1	TP53INP2
SPOCD1	2	SPOCD1
IFT172	1	IFT172
NECTIN4	1	NECTIN4
SH2D3A	1	SH2D3A
CTNND1	1	CTNND1
NAP1L1	2	NAP1L1
AL365226.2	1	AL365226.2
TNC	2	TNC
TPX2	2	TPX2
GSTP1	1	GSTP1
HINT1	2	HINT1
MUC5AC	1	MUC5AC
DHRS7	1	DHRS7
TTC9	1	TTC9
TMEM123	1	TMEM123
TAX1BP1	1	TAX1BP1
JUN	1	JUN
TMEM63A	1	TMEM63A
TRAF4	1	TRAF4
CDHR2	1	CDHR2
HACD1	2	HACD1
NME1	2	NME1
HSPA1A	1	HSPA1A
PPP1R15A	1	PPP1R15A
CTHRC1	2	CTHRC1
TRIM31	1	TRIM31
DST	1	DST
CRNDE	2	CRNDE
DYNLRB1	1	DYNLRB1
HSP90AB1	2	HSP90AB1
ZBTB10	1	ZBTB10
BCAP29	2	BCAP29
CPE	2	CPE
CCDC88A	2	CCDC88A
METTL27	1	METTL27
TMEM106C	1	TMEM106C
PFN1	2	PFN1
FKBP1A	2	FKBP1A
CRTAP	3	CRTAP
TOP2A	2	TOP2A
SCEL	1	SCEL
RIOK3	1	RIOK3
S100A4	1	S100A4
PRDX6	2	PRDX6
SEC14L2	2	SEC14L2
GALNT10	2	GALNT10
ZFP36L1	2	ZFP36L1
PFN2	2	PFN2
ITPRIP	2	ITPRIP
FUT3	1	FUT3
B2M	1	B2M
TRAPPC1	2	TRAPPC1
ESD	2	ESD
MX1	1	MX1
PCCA	1	PCCA
LRP10	1	LRP10
RBM3	2	RBM3
TCEAL4	2	TCEAL4
C16orf45	2	C16orf45
ARHGAP5	1	ARHGAP5
SLC25A3	2	SLC25A3
CCND3	2	CCND3
CAPN2	1	CAPN2
FOXO3	1	FOXO3
CAVIN3	2	CAVIN3
GRB7	1	GRB7
PROCR	2	PROCR
CYTOR	2	CYTOR
CLDN12	1	CLDN12
HMGA2	2	HMGA2
CRACR2B	1	CRACR2B
DUSP5	1	DUSP5
HES6	1	HES6
CD9	1	CD9
INF2	1	INF2
SAA2	1	SAA2
RAD21	1	RAD21
FAP	2	FAP
S100A10	2	S100A10
HMGB3	2	HMGB3
CCNB1	2	CCNB1
TMSB4X	2	TMSB4X
ATIC	2	ATIC
XIST	4	XIST
NME4	2	NME4
B3GALT5	1	B3GALT5
IFI6	1	IFI6
LGALSL	1	LGALSL
DNAJA1	3	DNAJA1
COL12A1	2	COL12A1
PSMD2	2	PSMD2
EMP1	2	EMP1
FOXA3	1	FOXA3
CDC20	2	CDC20
MIB2	1	MIB2
FAM102A	1	FAM102A
CCL4L2	3	CCL4L2
RPSA	2	RPSA
SHMT2	2	SHMT2
HK1	2	HK1
SAP30	2	SAP30
MAP7	1	MAP7
SVIP	4	SVIP
LDLR	1	LDLR
RRBP1	1	RRBP1
SH3BGRL3	2	SH3BGRL3
PTBP3	1	PTBP3
TBCB	2	TBCB
SGK1	2	SGK1
CXCL8	4	CXCL8
WNT5B	2	WNT5B
HPCAL1	2	HPCAL1
HSPA1B	1	HSPA1B
TSPAN15	1	TSPAN15
CMTM3	2	CMTM3
NUSAP1	3	NUSAP1
EBPL	2	EBPL
PMEPA1	2	PMEPA1
TMBIM1	1	TMBIM1
NAV1	2	NAV1
SEMA3B	1	SEMA3B
TC2N	1	TC2N
MAP7D1	2	MAP7D1
ANKRD28	2	ANKRD28
RSU1	2	RSU1
RUNX2	2	RUNX2
B4GALT5	1	B4GALT5
PRDX5	1	PRDX5
VIL1	1	VIL1
BUB3	2	BUB3
CHP1	1	CHP1
MYADM	2	MYADM
CNN3	2	CNN3
RPL10	2	RPL10
TNS3	2	TNS3
H3F3A	1	H3F3A
MCFD2	2	MCFD2
B3GNT3	1	B3GNT3
MKI67	3	MKI67
FOXD1	2	FOXD1
CRIP2	2	CRIP2
PCDH1	1	PCDH1
CLIC5	1	CLIC5
RPLP1	2	RPLP1
KRT6A	1	KRT6A
MMP7	1	MMP7
NPC2	2	NPC2
SH3BGRL2	1	SH3BGRL2
PTGES	2	PTGES
GALE	1	GALE
COMMD6	2	COMMD6
CKS2	3	CKS2
HEPH	1	HEPH
VASN	2	VASN
CLIC4	2	CLIC4
COMTD1	1	COMTD1
ARFGEF3	1	ARFGEF3
PDLIM2	2	PDLIM2
IL11	2	IL11
NRARP	4	NRARP
MKKS	2	MKKS
FNDC4	2	FNDC4
TRIP10	1	TRIP10
PSMA7	2	PSMA7
DNAJC15	2	DNAJC15
MT-CO1	4	MT-CO1
FAM91A1	1	FAM91A1
RPL10A	2	RPL10A
AKR1B1	3	AKR1B1
PRDX3	2	PRDX3
PCBD1	1	PCBD1
DIAPH1	1	DIAPH1
TREM1	2	TREM1
RND1	1	RND1
PTPN1	2	PTPN1
RPL37	2	RPL37
USH1C	1	USH1C
CTSH	4	CTSH
RHOB	1	RHOB
LAMC1	2	LAMC1
DKK1	2	DKK1
FAM49B	1	FAM49B
ANKRD1	2	ANKRD1
SIPA1L1	2	SIPA1L1
CXCL3	3	CXCL3
ARRDC1	1	ARRDC1
GUCD1	1	GUCD1
DAZAP2	1	DAZAP2
BIRC5	2	BIRC5
VCP	2	VCP
SPON2	3	SPON2
ZEB1	2	ZEB1
RPL37A	2	RPL37A
UBE2T	2	UBE2T
UNC93B1	1	UNC93B1
KRT16	1	KRT16
MDK	1	MDK
VMP1	4	VMP1
CD46	1	CD46
PHB2	2	PHB2
FRK	1	FRK
ASPM	3	ASPM
RNF103	1	RNF103
HSP90B1	2	HSP90B1
IFI16	2	IFI16
GCLM	2	GCLM
RASSF6	1	RASSF6
GPR153	1	GPR153
PLIN2	3	PLIN2
RECQL	2	RECQL
RBM47	1	RBM47
MLPH	1	MLPH
SYNGR2	1	SYNGR2
SCCPDH	2	SCCPDH
TICAM1	1	TICAM1
TXN	2	TXN
ACHE	1	ACHE
PHLDB2	2	PHLDB2
FTL	3	FTL
CDH17	1	CDH17
ELOVL5	2	ELOVL5
EIF5A	2	EIF5A
POF1B	1	POF1B
GNAS	2	GNAS
HMMR	2	HMMR
NDUFC2	2	NDUFC2
EFNA1	4	EFNA1
EDF1	1	EDF1
TENM2	2	TENM2
MMP10	1	MMP10
B3GNT6	1	B3GNT6
CDKN3	2	CDKN3
MT1A	2	MT1A
PSMD14	2	PSMD14
TJP3	1	TJP3
CLDN1	4	CLDN1
SERP1	1	SERP1
GJB2	2	GJB2
PIP	1	PIP
TPST2	2	TPST2
PDE4DIP	2	PDE4DIP
CHST11	2	CHST11
F2RL1	1	F2RL1
FKBP5	3	FKBP5
CFH	2	CFH
SPDEF	4	SPDEF
STK17A	2	STK17A
TSC22D1	2	TSC22D1
MT-ND4L	4	MT-ND4L
SDC1	1	SDC1
GGH	2	GGH
RNF39	1	RNF39
CP	2	CP
FHL3	2	FHL3
RPS9	2	RPS9
NHP2	2	NHP2
C8orf59	1	C8orf59
RASSF7	1	RASSF7
ERN2	4	ERN2
MARVELD2	1	MARVELD2
ATP6V1G1	1	ATP6V1G1
LRP1	2	LRP1
HSBP1L1	1	HSBP1L1
PEBP1	2	PEBP1
FSCN1	2	FSCN1
LAMA3	1	LAMA3
EFHD2	1	EFHD2
ITGA3	2	ITGA3
GALNT2	2	GALNT2
CAPN5	1	CAPN5
KLF5	1	KLF5
UBE2H	1	UBE2H
HACD3	2	HACD3
CCNY	2	CCNY
CD2AP	4	CD2AP
DUSP8	4	DUSP8
ITGB6	1	ITGB6
NDUFS5	2	NDUFS5
MEF2D	4	MEF2D
TMEM238	1	TMEM238
DTYMK	2	DTYMK
USP53	4	USP53
ENTPD8	1	ENTPD8
SLC38A2	2	SLC38A2
ATP10B	1	ATP10B
RPL36A	2	RPL36A
APEX1	2	APEX1
TNFRSF1A	2	TNFRSF1A
SULT2B1	1	SULT2B1
GOPC	2	GOPC
CSF1	2	CSF1
STRA6	2	STRA6
SLC25A6	2	SLC25A6
PHACTR2	4	PHACTR2
KIAA0040	1	KIAA0040
IFIT1	4	IFIT1
PTTG1IP	1	PTTG1IP
SHROOM3	1	SHROOM3
HIGD1A	1	HIGD1A
HSPA8	2	HSPA8
POLD2	2	POLD2
HLA-DRA	3	HLA-DRA
GPC1	2	GPC1
KIAA1522	1	KIAA1522
SH3D19	1	SH3D19
ECM1	4	ECM1
NCS1	2	NCS1
COL1A2	3	COL1A2
SMOX	2	SMOX
CCT2	2	CCT2
SHC1	2	SHC1
ADH5	2	ADH5
CKAP4	2	CKAP4
MAP3K20	2	MAP3K20
TMEM176A	4	TMEM176A
ZCCHC24	2	ZCCHC24
MRC2	2	MRC2
S100A13	2	S100A13
TSC22D3	2	TSC22D3
LAMC2	1	LAMC2
CDK4	2	CDK4
MET	1	MET
MAPK13	1	MAPK13
CLSTN1	1	CLSTN1
LPIN2	1	LPIN2
CTSW	2	CTSW
DLL4	4	DLL4
TIPARP	1	TIPARP
SRPX2	2	SRPX2
GFPT2	2	GFPT2
ARL3	2	ARL3
ATP1B1	1	ATP1B1
BICDL2	1	BICDL2
GRK2	1	GRK2
DCBLD1	2	DCBLD1
RPS3	2	RPS3
SQOR	1	SQOR
GIPC1	1	GIPC1
DAAM1	2	DAAM1
COL5A2	2	COL5A2
NABP1	4	NABP1
SNAPC1	2	SNAPC1
LARP6	2	LARP6
CAMLG	2	CAMLG
MSRB3	2	MSRB3
PTPRR	1	PTPRR
HMGN3	2	HMGN3
CYLD	2	CYLD
CD59	2	CD59
PARK7	2	PARK7
CCDC186	1	CCDC186
NOTCH2	2	NOTCH2
RPS8	2	RPS8
SPRY4	2	SPRY4
SLC12A7	1	SLC12A7
DRAP1	2	DRAP1
TMBIM6	1	TMBIM6
RPL41	2	RPL41
EHF	1	EHF
PTPRF	1	PTPRF
BAZ2B	1	BAZ2B
HBA2	4	HBA2
HSD3B7	2	HSD3B7
ARRDC4	1	ARRDC4
ANG	1	ANG
RPS14	2	RPS14
ENPP1	2	ENPP1
RANBP1	2	RANBP1
SH3KBP1	2	SH3KBP1
SRC	1	SRC
GDPD3	1	GDPD3
SLC25A25	1	SLC25A25
ATP8B1	1	ATP8B1
ABHD2	1	ABHD2
ZBTB7A	1	ZBTB7A
REXO2	2	REXO2
MAOB	2	MAOB
TYMS	3	TYMS
GZMB	3	GZMB
ARPC3	1	ARPC3
LINC00467	1	LINC00467
P2RX4	1	P2RX4
CDCA3	2	CDCA3
ATOX1	2	ATOX1
CISD1	2	CISD1
CKAP2	2	CKAP2
B4GALT1	3	B4GALT1
CCNB2	3	CCNB2
DBN1	2	DBN1
SLC45A4	4	SLC45A4
POMP	2	POMP
OPTN	1	OPTN
TATDN1	1	TATDN1
GAS2L1	2	GAS2L1
TJP2	1	TJP2
PRC1	3	PRC1
CFDP1	1	CFDP1
IL23A	1	IL23A
ERBIN	1	ERBIN
SPTBN1	1	SPTBN1
NUCKS1	2	NUCKS1
ENO2	2	ENO2
SERPINH1	3	SERPINH1
RBBP7	2	RBBP7
HSP90AA1	1	HSP90AA1
HNRNPA1	2	HNRNPA1
VWA1	4	VWA1
RRAGA	2	RRAGA
DGUOK	2	DGUOK
FCGBP	1	FCGBP
HEXIM1	4	HEXIM1
ABHD3	4	ABHD3
BAMBI	2	BAMBI
CALM1	2	CALM1
PRR13	1	PRR13
CST6	1	CST6
TNFRSF12A	2	TNFRSF12A
STX2	2	STX2
PA2G4	2	PA2G4
PDIA6	2	PDIA6
SSFA2	1	SSFA2
RNF223	1	RNF223
RPL17	2	RPL17
DPYD	2	DPYD
C1QBP	2	C1QBP
AC112721.1	2	AC112721.1
FAH	2	FAH
ITM2C	1	ITM2C
CD58	2	CD58
CBX5	2	CBX5
CKB	1	CKB
UBALD2	1	UBALD2
CMPK1	1	CMPK1
SNX9	1	SNX9
ACSL4	2	ACSL4
PPP1R11	1	PPP1R11
MAP3K13	1	MAP3K13
ODAPH	2	ODAPH
CFAP97	2	CFAP97
NEDD8	2	NEDD8
SLC22A18	1	SLC22A18
SLC16A1	2	SLC16A1
IL10RB	1	IL10RB
ITGB1BP1	2	ITGB1BP1
SMARCA1	2	SMARCA1
CRYBG1	2	CRYBG1
CLDN23	1	CLDN23
PAQR8	1	PAQR8
SERTAD2	1	SERTAD2
RABAC1	2	RABAC1
P4HA2	2	P4HA2
ST6GALNAC1	1	ST6GALNAC1
NR3C1	2	NR3C1
KCNN4	2	KCNN4
MMP9	3	MMP9
GPR68	2	GPR68
TPM1	1	TPM1
CNKSR1	1	CNKSR1
PDGFC	2	PDGFC
CALB2	2	CALB2
CENPW	2	CENPW
CCT5	2	CCT5
STK24	1	STK24
PSMB5	2	PSMB5
CDC123	2	CDC123
NBL1	2	NBL1
MT-CO3	4	MT-CO3
PSMB2	2	PSMB2
TSPO	2	TSPO
SYTL2	4	SYTL2
ANXA13	1	ANXA13
AGTRAP	2	AGTRAP
AP1S2	3	AP1S2
DEPDC1	2	DEPDC1
ITGAV	2	ITGAV
LGALS9B	1	LGALS9B
RPL35	2	RPL35
SFTA2	1	SFTA2
MAD2L2	2	MAD2L2
HAS2	2	HAS2
GRHPR	2	GRHPR
GBP1	3	GBP1
LYPD3	2	LYPD3
FSTL3	2	FSTL3
PLGRKT	2	PLGRKT
CENPH	2	CENPH
CLDN18	1	CLDN18
SPATS2	2	SPATS2
LRP5	1	LRP5
NPDC1	1	NPDC1
GAS6	3	GAS6
RNF24	2	RNF24
AIM2	2	AIM2
PODNL1	2	PODNL1
CCL17	1	CCL17
TMEM30B	1	TMEM30B
C20orf27	3	C20orf27
BZW1	2	BZW1
TSPAN4	2	TSPAN4
KPNA2	2	KPNA2
ARHGDIB	3	ARHGDIB
UGCG	1	UGCG
YWHAZ	1	YWHAZ
CENPN	2	CENPN
NCL	2	NCL
MINOS1	2	MINOS1
RPS15A	2	RPS15A
STX3	1	STX3
FILIP1L	3	FILIP1L
RPL30	2	RPL30
NOC3L	2	NOC3L
BIN1	2	BIN1
GRAMD2B	1	GRAMD2B
GADD45A	2	GADD45A
EHD2	2	EHD2
MROH6	4	MROH6
UBE2J1	1	UBE2J1
DNAJC5	1	DNAJC5
SORL1	1	SORL1
C4orf3	2	C4orf3
SLC20A1	2	SLC20A1
ATP2C2	1	ATP2C2
CFL2	2	CFL2
RPL3	2	RPL3
AGO2	1	AGO2
CBR1	2	CBR1
NR1D1	1	NR1D1
TMEM65	1	TMEM65
ITGA10	2	ITGA10
RPS19	2	RPS19
RPL4	2	RPL4
TSPAN9	2	TSPAN9
TMEM91	2	TMEM91
SIGLEC15	2	SIGLEC15
FAXDC2	1	FAXDC2
GABRP	1	GABRP
LAMA5	1	LAMA5
GRN	4	GRN
CASP4	1	CASP4
C12orf29	2	C12orf29
PROM1	1	PROM1
HMGA1	2	HMGA1
RPL34	2	RPL34
CREB3L1	1	CREB3L1
LMAN1	2	LMAN1
PAK1IP1	2	PAK1IP1
SMG7	1	SMG7
ZNF562	1	ZNF562
SGO2	2	SGO2
SELENOP	4	SELENOP
GOLGA4	1	GOLGA4
SLC39A14	2	SLC39A14
IGHG1	4	IGHG1
SLC39A10	2	SLC39A10
PSMB1	2	PSMB1
TACC2	1	TACC2
RGS2	3	RGS2
F2R	2	F2R
ECI2	2	ECI2
MTMR11	1	MTMR11
BTG3	2	BTG3
JOSD1	1	JOSD1
TMEM54	1	TMEM54
PFDN4	2	PFDN4
MAD2L1	2	MAD2L1
CEP290	2	CEP290
C8orf76	1	C8orf76
MAPRE1	2	MAPRE1
PDCD5	2	PDCD5
CDKN1C	1	CDKN1C
NXT1	2	NXT1
IAH1	2	IAH1
MYO7B	1	MYO7B
NR2F6	1	NR2F6
HNF4A	4	HNF4A
CTSZ	3	CTSZ
CPNE1	2	CPNE1
RNPEPL1	1	RNPEPL1
LASP1	1	LASP1
SERINC2	1	SERINC2
DUSP4	1	DUSP4
UBC	1	UBC
ARHGEF16	1	ARHGEF16
UPP1	2	UPP1
MAZ	2	MAZ
EIF4A2	1	EIF4A2
UROD	3	UROD
HSPE1	2	HSPE1
POSTN	3	POSTN
CORO1A	3	CORO1A
STAT6	1	STAT6
ATP5G3	2	ATP5G3
PIM3	1	PIM3
ACO1	2	ACO1
SNX7	2	SNX7
APOL1	1	APOL1
LRRC75A	2	LRRC75A
AFAP1L2	2	AFAP1L2
IGFBP2	1	IGFBP2
TMEM125	1	TMEM125
PTPRE	3	PTPRE
SKP1	2	SKP1
PLAU	2	PLAU
MRPL36	2	MRPL36
ADIPOR1	1	ADIPOR1
DUOX2	1	DUOX2
GFPT1	1	GFPT1
SLC9A3R1	1	SLC9A3R1
FMNL1	3	FMNL1
RPL18A	2	RPL18A
MCUR1	2	MCUR1
DLGAP5	2	DLGAP5
MRPL13	1	MRPL13
KIF22	2	KIF22
CXCL10	4	CXCL10
TOP1	2	TOP1
RAB27A	2	RAB27A
RPLP0	2	RPLP0
PPP1R3B	2	PPP1R3B
TSTD1	1	TSTD1
RPL39	2	RPL39
ANP32E	3	ANP32E
ARPC5L	2	ARPC5L
FTSJ1	2	FTSJ1
LSP1	3	LSP1
CDHR5	1	CDHR5
SLC20A2	1	SLC20A2
ERBB2	4	ERBB2
WDR54	2	WDR54
ADAM17	3	ADAM17
LAPTM4A	2	LAPTM4A
FRMD6	2	FRMD6
ADAM8	2	ADAM8
SOD1	2	SOD1
G6PD	2	G6PD
CAPN1	1	CAPN1
MYL6	2	MYL6
OAS3	1	OAS3
IBSP	3	IBSP
RPS18	2	RPS18
ZNF165	1	ZNF165
WASHC3	2	WASHC3
HEG1	2	HEG1
ATP6AP2	2	ATP6AP2
WASF2	1	WASF2
PTPN14	2	PTPN14
MRPL51	2	MRPL51
C5orf15	2	C5orf15
HOOK2	4	HOOK2
NUPR1	4	NUPR1
PSMB7	2	PSMB7
CLEC2B	3	CLEC2B
MTHFD1L	2	MTHFD1L
NOP56	2	NOP56
WWTR1	2	WWTR1
PKN2	4	PKN2
IGHG3	1	IGHG3
OSMR	2	OSMR
CD274	2	CD274
TMEM147	2	TMEM147
THSD7A	1	THSD7A
HSPB8	2	HSPB8
PELO	2	PELO
CUTA	2	CUTA
PRMT1	2	PRMT1
THBD	3	THBD
CCDC71L	2	CCDC71L
MAOA	1	MAOA
PLEKHA1	1	PLEKHA1
USP5	2	USP5
DCLRE1C	1	DCLRE1C
APMAP	3	APMAP
CRLF1	2	CRLF1
COL3A1	3	COL3A1
HOMER3	2	HOMER3
KRT6B	1	KRT6B
HADHB	2	HADHB
KRT80	1	KRT80
LEPROT	2	LEPROT
BCAM	2	BCAM
PITX1	1	PITX1
GJA1	2	GJA1
CLRN3	1	CLRN3
SHCBP1	2	SHCBP1
BCL2L15	1	BCL2L15
TUBA1C	2	TUBA1C
CCNA2	3	CCNA2
MIER3	1	MIER3
AK4	2	AK4
WNK1	2	WNK1
TRIM28	2	TRIM28
JPT1	1	JPT1
ATP11C	2	ATP11C
RNF144A	2	RNF144A
ALDOA	2	ALDOA
ECHDC1	2	ECHDC1
TMEM158	2	TMEM158
NOTCH3	2	NOTCH3
RAI14	2	RAI14
FBN2	2	FBN2
BAG2	2	BAG2
ATP5A1	2	ATP5A1
SLC17A5	1	SLC17A5
SLC40A1	4	SLC40A1
TMEM59	1	TMEM59
CDK5RAP2	2	CDK5RAP2
APP	1	APP
BMP1	2	BMP1
WIPF1	3	WIPF1
PRRG4	4	PRRG4
MYO15B	1	MYO15B
MALL	1	MALL
STS	1	STS
RAB3IP	1	RAB3IP
NBR1	1	NBR1
ID1	2	ID1
ATP9A	1	ATP9A
ACTB	2	ACTB
SNAI1	2	SNAI1
CD63	2	CD63
SRFBP1	3	SRFBP1
CDC34	1	CDC34
PPIA	2	PPIA
FUT2	1	FUT2
CD52	3	CD52
ABTB1	4	ABTB1
ZDHHC2	2	ZDHHC2
RABGGTB	2	RABGGTB
NPEPPS	1	NPEPPS
ARL5B	4	ARL5B
SLC25A36	2	SLC25A36
PPP1R14D	1	PPP1R14D
DUSP27	1	DUSP27
RPS16	2	RPS16
LTBP3	2	LTBP3
PLTP	3	PLTP
MARVELD1	2	MARVELD1
RPL8	2	RPL8
SLC4A11	4	SLC4A11
ALOX5	1	ALOX5
NT5C3A	1	NT5C3A
DNAJB1	4	DNAJB1
ABLIM1	4	ABLIM1
DSC2	4	DSC2
NDUFAB1	2	NDUFAB1
VNN1	1	VNN1
NOP16	2	NOP16
C1orf123	2	C1orf123
STEAP1	1	STEAP1
PRELID3B	1	PRELID3B
FEZ2	2	FEZ2
DCTN2	2	DCTN2
CST1	2	CST1
HTATSF1	2	HTATSF1
AHNAK2	1	AHNAK2
PCNX4	2	PCNX4
CKS1B	2	CKS1B
NAA38	2	NAA38
LGALS9	4	LGALS9
SLC12A8	2	SLC12A8
SLCO2A1	2	SLCO2A1
PDE4B	3	PDE4B
MCU	1	MCU
CTSE	1	CTSE
LRG1	1	LRG1
CEP55	2	CEP55
BDKRB2	1	BDKRB2
GTF2I	1	GTF2I
CENPA	2	CENPA
FERMT2	2	FERMT2
HADHA	2	HADHA
NDUFB2	2	NDUFB2
PSMC2	2	PSMC2
SSR2	2	SSR2
SYNGR1	2	SYNGR1
PI3	2	PI3
ADAP1	1	ADAP1
PLAUR	4	PLAUR
RASAL2	2	RASAL2
HSPA9	2	HSPA9
NEBL	1	NEBL
CCL3L3	3	CCL3L3
IRF2BPL	3	IRF2BPL
PLEKHO1	3	PLEKHO1
PTK7	2	PTK7
SNRPF	2	SNRPF
GPR108	1	GPR108
THRAP3	2	THRAP3
CTSA	2	CTSA
RALGPS2	4	RALGPS2
HID1	1	HID1
FUT8	2	FUT8
PKP1	1	PKP1
TAOK3	1	TAOK3
PHF19	2	PHF19
CAPNS1	2	CAPNS1
CDKN2D	2	CDKN2D
LPCAT2	2	LPCAT2
HIST1H4C	3	HIST1H4C
SMC2	3	SMC2
EEA1	2	EEA1
PIK3IP1	1	PIK3IP1
TGFBR2	2	TGFBR2
LCK	1	LCK
RRP36	2	RRP36
PLK1	2	PLK1
MYO1D	4	MYO1D
GOLIM4	3	GOLIM4
RHOBTB3	2	RHOBTB3
NT5DC2	2	NT5DC2
OSBPL2	1	OSBPL2
ABCE1	2	ABCE1
NFIB	2	NFIB
PELI1	1	PELI1
EFNB1	1	EFNB1
RPS10	2	RPS10
IMPA2	1	IMPA2
DCAF13	2	DCAF13
GMDS	4	GMDS
SERBP1	2	SERBP1
VPS25	1	VPS25
LRCH4	4	LRCH4
RBM38	4	RBM38
FOS	4	FOS
DRAXIN	2	DRAXIN
PRR15L	1	PRR15L
FNBP1L	1	FNBP1L
MMD	2	MMD
JUND	4	JUND
ATP2B4	2	ATP2B4
ANP32B	2	ANP32B
HS3ST1	1	HS3ST1
RPS7	2	RPS7
TP53RK	2	TP53RK
MYL12B	1	MYL12B
TMEM87B	1	TMEM87B
HLA-DRB1	3	HLA-DRB1
PTGS2	3	PTGS2
SMIM5	1	SMIM5
ZFP36L2	1	ZFP36L2
ADAM28	1	ADAM28
SLCO4A1	1	SLCO4A1
FXR1	2	FXR1
RIPK4	1	RIPK4
MYRF	1	MYRF
RDX	2	RDX
FOXA2	1	FOXA2
BICD1	2	BICD1
HES2	1	HES2
LAMP2	2	LAMP2
RPL15	2	RPL15
TUSC1	2	TUSC1
ACAA2	2	ACAA2
SEL1L3	1	SEL1L3
PLXND1	3	PLXND1
TLCD1	1	TLCD1
ARL4C	3	ARL4C
SMURF1	4	SMURF1
STARD3NL	2	STARD3NL
AMIGO2	2	AMIGO2
PSIP1	3	PSIP1
ACTL8	2	ACTL8
STXBP2	4	STXBP2
TFCP2L1	1	TFCP2L1
CAST	1	CAST
ODC1	1	ODC1
IFIT2	4	IFIT2
DYNC1H1	2	DYNC1H1
CUEDC2	2	CUEDC2
MROH1	4	MROH1
BTF3	2	BTF3
EEF1D	2	EEF1D
ZNF664	1	ZNF664
CARS2	2	CARS2
PLBD2	2	PLBD2
SEPT7	2	SEPT7
PATJ	1	PATJ
RNASE1	4	RNASE1
GTPBP4	2	GTPBP4
ISOC2	2	ISOC2
TLNRD1	4	TLNRD1
MICAL2	2	MICAL2
TXNL1	3	TXNL1
ORMDL2	1	ORMDL2
DYRK3	2	DYRK3
ABCG1	1	ABCG1
KANK2	2	KANK2
PDZD11	2	PDZD11
GLIPR2	2	GLIPR2
MYO5C	4	MYO5C
TXNIP	2	TXNIP
CCL5	3	CCL5
SLC37A1	1	SLC37A1
CARHSP1	1	CARHSP1
THBS1	3	THBS1
FTH1	1	FTH1
KIF2A	2	KIF2A
ASH1L	4	ASH1L
ONECUT2	4	ONECUT2
RHOC	1	RHOC
SPRR2A	1	SPRR2A
RSL1D1	2	RSL1D1
MUC20	4	MUC20
ABCA1	2	ABCA1
B4GALNT3	1	B4GALNT3
GTF3A	2	GTF3A
BCKDHB	1	BCKDHB
CD47	1	CD47
VDAC1	2	VDAC1
POLDIP3	1	POLDIP3
PWWP2B	1	PWWP2B
PRKDC	2	PRKDC
PKN1	1	PKN1
HLTF	2	HLTF
KLHL4	2	KLHL4
LIF	1	LIF
MRTO4	2	MRTO4
CD109	2	CD109
MTCH2	2	MTCH2
NXPH4	2	NXPH4
ACTN4	1	ACTN4
PKIG	2	PKIG
XRN2	2	XRN2
DNAJB12	2	DNAJB12
SYTL1	1	SYTL1
PPP1R14B	2	PPP1R14B
HELZ2	1	HELZ2
ANLN	2	ANLN
ITPR3	1	ITPR3
ACBD3	1	ACBD3
NT5C2	1	NT5C2
PRDX4	2	PRDX4
CARD10	1	CARD10
MRFAP1	2	MRFAP1
SQLE	1	SQLE
DAB2	3	DAB2
NIT2	2	NIT2
NACA	2	NACA
DEXI	2	DEXI
RPL32	2	RPL32
AES	1	AES
TCIM	3	TCIM
FAAP20	2	FAAP20
HMGXB3	2	HMGXB3
RPL27A	1	RPL27A
TRBC1	3	TRBC1
TRIM56	1	TRIM56
SH3RF1	1	SH3RF1
RAB11A	1	RAB11A
FAM84A	1	FAM84A
GRAMD1A	3	GRAMD1A
ERI3	2	ERI3
DECR1	4	DECR1
COL16A1	1	COL16A1
CARD19	2	CARD19
BAX	3	BAX
BPGM	2	BPGM
SMC4	3	SMC4
ATP5E	2	ATP5E
TFAM	2	TFAM
SCAMP2	4	SCAMP2
NECTIN3	2	NECTIN3
ARFGAP3	1	ARFGAP3
TJP1	4	TJP1
ARHGAP32	1	ARHGAP32
SEPHS1	2	SEPHS1
CDK1	3	CDK1
RNF114	1	RNF114
HJURP	2	HJURP
AP3S1	2	AP3S1
PWP1	2	PWP1
THRB	4	THRB
OSTC	2	OSTC
LINC01559	1	LINC01559
PPL	1	PPL
GLRX	1	GLRX
KCTD12	3	KCTD12
PARP14	4	PARP14
CRLS1	2	CRLS1
CDK6	2	CDK6
RPL12	2	RPL12
TRIM15	1	TRIM15
CCL18	4	CCL18
TGFB2	2	TGFB2
ARHGEF5	1	ARHGEF5
IGF2BP2	1	IGF2BP2
CCT7	2	CCT7
PABPC4	3	PABPC4
ZNRD1	1	ZNRD1
SCML1	2	SCML1
VIM	3	VIM
PFKM	2	PFKM
GPX8	2	GPX8
KDELR2	1	KDELR2
CTSD	3	CTSD
DCK	3	DCK
CCDC167	4	CCDC167
TMEM179B	1	TMEM179B
KMT2C	4	KMT2C
LRRC17	2	LRRC17
SELENON	3	SELENON
POLR2K	1	POLR2K
AC015912.3	4	AC015912.3
FHOD3	2	FHOD3
CFI	2	CFI
AGPAT4	2	AGPAT4
STMP1	2	STMP1
SYT7	1	SYT7
BAIAP2L2	4	BAIAP2L2
RDH13	4	RDH13
DDX60	4	DDX60
IFI35	1	IFI35
PRKCZ	1	PRKCZ
NAE1	2	NAE1
AK1	2	AK1
MARVELD3	1	MARVELD3
AC006453.2	2	AC006453.2
HSPA13	2	HSPA13
CLDN10	2	CLDN10
CDC42EP3	2	CDC42EP3
SKA2	2	SKA2
PDE4C	1	PDE4C
EVA1A	2	EVA1A
MTUS1	1	MTUS1
OSBPL8	2	OSBPL8
ZFP36	4	ZFP36
LARS	2	LARS
PGRMC1	2	PGRMC1
ADAMTS6	2	ADAMTS6
ASL	1	ASL
EGR4	2	EGR4
MSANTD3	2	MSANTD3
MGST2	1	MGST2
C16orf52	2	C16orf52
ABCA7	1	ABCA7
EEF1B2	2	EEF1B2
TARS	2	TARS
CCT4	2	CCT4
TNFSF10	2	TNFSF10
FLII	1	FLII
FAM89B	2	FAM89B
SORT1	1	SORT1
FGD6	4	FGD6
PYURF	2	PYURF
GPR35	1	GPR35
DTD1	2	DTD1
PMP22	3	PMP22
NUTF2	2	NUTF2
KLF12	2	KLF12
BCAR3	2	BCAR3
FLNB	1	FLNB
PDCD6IP	1	PDCD6IP
COX17	1	COX17
TMF1	4	TMF1
KLF2	1	KLF2
R3HDM4	1	R3HDM4
CFD	4	CFD
CDX2	1	CDX2
MRPS2	2	MRPS2
PRDM1	4	PRDM1
TCEAL8	2	TCEAL8
ENTPD6	1	ENTPD6
SP110	2	SP110
GMNN	2	GMNN
S100A11	2	S100A11
ARHGEF4	4	ARHGEF4
FCER1G	3	FCER1G
OCEL1	1	OCEL1
SPIRE2	4	SPIRE2
FAM92A	2	FAM92A
DERL1	1	DERL1
FEM1C	1	FEM1C
PGRMC2	2	PGRMC2
QKI	2	QKI
TNFRSF10D	2	TNFRSF10D
AAMP	2	AAMP
DARS	2	DARS
SERPINB5	1	SERPINB5
PLAC8	1	PLAC8
KIF20B	3	KIF20B
IRF7	1	IRF7
SLC9B2	2	SLC9B2
CD74	3	CD74
BPIFB1	1	BPIFB1
SMTN	2	SMTN
NDUFB6	2	NDUFB6
COX7A2	1	COX7A2
DNM2	1	DNM2
YOD1	1	YOD1
SUB1	2	SUB1
RAP1GAP	1	RAP1GAP
PAICS	2	PAICS
MFSD12	3	MFSD12
TIMM13	2	TIMM13
TUBB2B	2	TUBB2B
ATP1A1	2	ATP1A1
OLA1	2	OLA1
BCL10	1	BCL10
RALA	1	RALA
B3GNT5	4	B3GNT5
TMEM230	2	TMEM230
ARMCX3	3	ARMCX3
AURKA	3	AURKA
LRRC1	1	LRRC1
APOBEC3C	3	APOBEC3C
C1orf198	1	C1orf198
GPRC5C	1	GPRC5C
FMN1	4	FMN1
NUCB1	3	NUCB1
LIX1L	2	LIX1L
TMPRSS11D	1	TMPRSS11D
FKBP7	2	FKBP7
UTP20	3	UTP20
COPS8	2	COPS8
HDAC9	1	HDAC9
UCHL3	2	UCHL3
CENPE	2	CENPE
CD99	2	CD99
SUGT1	2	SUGT1
MAFK	1	MAFK
LMO4	2	LMO4
TPRG1L	1	TPRG1L
CLSPN	3	CLSPN
MYH9	2	MYH9
LMCD1	2	LMCD1
ARG2	2	ARG2
SNRPD2	2	SNRPD2
NFIC	3	NFIC
ATF4	1	ATF4
ATP5C1	2	ATP5C1
F3	1	F3
GMFG	3	GMFG
RAC1	1	RAC1
YIPF5	2	YIPF5
CCDC80	3	CCDC80
TTK	3	TTK
MKRN1	1	MKRN1
EEF1E1	2	EEF1E1
MVP	1	MVP
PPP2R5A	1	PPP2R5A
RHOU	1	RHOU
CAPG	2	CAPG
SMU1	2	SMU1
RAP2B	4	RAP2B
SMDT1	4	SMDT1
ADAM9	1	ADAM9
NF2	3	NF2
RPL14	2	RPL14
LIMK1	2	LIMK1
SOAT1	2	SOAT1
MFN2	3	MFN2
MGAT1	3	MGAT1
GTSE1	2	GTSE1
CENPK	3	CENPK
GTF2F2	2	GTF2F2
M6PR	2	M6PR
RRM2	3	RRM2
PPIB	3	PPIB
SPP1	4	SPP1
PIP4K2A	2	PIP4K2A
IDH3B	2	IDH3B
TMEM237	2	TMEM237
RBFOX2	2	RBFOX2
MAF	3	MAF
B3GNT7	4	B3GNT7
ARHGAP29	3	ARHGAP29
FAM129A	3	FAM129A
ZC2HC1A	2	ZC2HC1A
TSG101	1	TSG101
SMIM14	1	SMIM14
WDR43	2	WDR43
MZT2B	2	MZT2B
UROS	2	UROS
SNX24	2	SNX24
MBP	1	MBP
SLC7A2	2	SLC7A2
JMJD6	2	JMJD6
SLC38A5	2	SLC38A5
PSMA3	2	PSMA3
HSPD1	3	HSPD1
SKIV2L2	3	SKIV2L2
ARPC2	2	ARPC2
CHCHD2	1	CHCHD2
ST3GAL6	3	ST3GAL6
SSPN	2	SSPN
DNAJC8	2	DNAJC8
APRT	2	APRT
ACTR3	2	ACTR3
IL1R2	4	IL1R2
PLPPR2	3	PLPPR2
GNAI3	2	GNAI3
HDDC2	2	HDDC2
POPDC3	2	POPDC3
COPS9	2	COPS9
TROAP	3	TROAP
TNS1	3	TNS1
PDLIM3	3	PDLIM3
LSM2	2	LSM2
FHL2	1	FHL2
RPL9	2	RPL9
LSM10	2	LSM10
RPF2	2	RPF2
PINK1	2	PINK1
MGME1	3	MGME1
SPRR1B	1	SPRR1B
CHN1	2	CHN1
SLC50A1	1	SLC50A1
TXNDC15	2	TXNDC15
FOXL1	2	FOXL1
FPR1	3	FPR1
PSMD9	2	PSMD9
SBF1	4	SBF1
PTS	2	PTS
CNOT4	4	CNOT4
LYPLA1	1	LYPLA1
DUT	3	DUT
STAP2	1	STAP2
PSMD1	2	PSMD1
HARS	2	HARS
CLDND1	2	CLDND1
GRHL1	1	GRHL1
VSIG1	1	VSIG1
PLCXD1	1	PLCXD1
XIAP	1	XIAP
ZBED1	2	ZBED1
CALR	2	CALR
TRAK1	4	TRAK1
EREG	2	EREG
CYBRD1	2	CYBRD1
TMEM259	1	TMEM259
PCMT1	2	PCMT1
BUB1	3	BUB1
LMTK2	1	LMTK2
ARID1B	4	ARID1B
MTCH1	2	MTCH1
ECI1	1	ECI1
PCYOX1	2	PCYOX1
PIP4K2C	1	PIP4K2C
CASZ1	1	CASZ1
TTL	2	TTL
EGFR	1	EGFR
IMMT	2	IMMT
HSD17B10	2	HSD17B10
CNIH1	2	CNIH1
GZMA	3	GZMA
GTF3C6	2	GTF3C6
SLAMF8	3	SLAMF8
ACTA2	3	ACTA2
GSTM3	2	GSTM3
NTAN1	2	NTAN1
ZNF217	4	ZNF217
XBP1	1	XBP1
APOBEC3G	2	APOBEC3G
LCOR	1	LCOR
CCT3	2	CCT3
PRRX2	2	PRRX2
ZMYND8	4	ZMYND8
TRPV2	2	TRPV2
ELMO3	1	ELMO3
PRPS1	3	PRPS1
RPL22	2	RPL22
MMP15	1	MMP15
PHACTR3	1	PHACTR3
MYO1C	1	MYO1C
CPVL	3	CPVL
LRRC8C	2	LRRC8C
POLR1E	2	POLR1E
F13A1	3	F13A1
OAT	2	OAT
SARAF	3	SARAF
SNRPD1	2	SNRPD1
LYAR	2	LYAR
FFAR4	1	FFAR4
PLCD3	1	PLCD3
ZNF143	1	ZNF143
DNAJC12	4	DNAJC12
CCK	1	CCK
UCK2	2	UCK2
STOML2	2	STOML2
ITGA1	2	ITGA1
ARMCX6	2	ARMCX6
CNIH4	2	CNIH4
VCAM1	2	VCAM1
TUFT1	4	TUFT1
TSEN34	2	TSEN34
TKT	2	TKT
TRAM1	1	TRAM1
TP53I11	1	TP53I11
CHCHD10	1	CHCHD10
ITGAE	2	ITGAE
CXCL17	1	CXCL17
CD82	2	CD82
MXRA5	2	MXRA5
VCL	2	VCL
GCC2	4	GCC2
LY6E	2	LY6E
LYPD8	1	LYPD8
PDLIM1	2	PDLIM1
FBXW5	1	FBXW5
WSB1	4	WSB1
PEA15	2	PEA15
SNRPB2	2	SNRPB2
BIRC2	4	BIRC2
FAM98A	2	FAM98A
MYEOV	1	MYEOV
L1CAM	2	L1CAM
LIMA1	4	LIMA1
SH3BP5	3	SH3BP5
DCTD	2	DCTD
BCL7C	2	BCL7C
CCL20	3	CCL20
CYP2S1	1	CYP2S1
GTPBP1	1	GTPBP1
IDS	2	IDS
JTB	1	JTB
CDCA4	3	CDCA4
DCUN1D3	2	DCUN1D3
KIAA1549	1	KIAA1549
PPP1R18	2	PPP1R18
ACOT9	2	ACOT9
E2F4	2	E2F4
ELK3	2	ELK3
ALPPL2	1	ALPPL2
AP1S1	2	AP1S1
PRRC2C	4	PRRC2C
SPRR2D	1	SPRR2D
PLPP2	1	PLPP2
SHC2	4	SHC2
PHAX	3	PHAX
PLK3	1	PLK3
C9orf16	1	C9orf16
RPL26	2	RPL26
ERCC1	3	ERCC1
RPL13	2	RPL13
PTGR1	2	PTGR1
SLC39A13	2	SLC39A13
ANXA8L1	3	ANXA8L1
GPCPD1	1	GPCPD1
KNL1	3	KNL1
THBS3	2	THBS3
KIF2C	2	KIF2C
PLEKHG6	4	PLEKHG6
DHFR	3	DHFR
PSMD7	2	PSMD7
KIF11	3	KIF11
FOXP4	1	FOXP4
SIX2	2	SIX2
NOP58	3	NOP58
TCEA2	2	TCEA2
SAMM50	2	SAMM50
PLXNA1	2	PLXNA1
EMP2	2	EMP2
GNLY	3	GNLY
APCDD1L	2	APCDD1L
P3H1	2	P3H1
INPP4B	1	INPP4B
MTDH	2	MTDH
MYLIP	1	MYLIP
PPP1R1B	1	PPP1R1B
RWDD1	2	RWDD1
RPL13A	2	RPL13A
TECR	1	TECR
UQCRH	2	UQCRH
RETREG1	1	RETREG1
JARID2	2	JARID2
TMX3	2	TMX3
BLVRA	3	BLVRA
EPPK1	4	EPPK1
ACTR1A	2	ACTR1A
ARL2	2	ARL2
CDA	2	CDA
GAR1	2	GAR1
HELLS	3	HELLS
RGS10	3	RGS10
TMC6	4	TMC6
IFNGR1	2	IFNGR1
EVA1B	2	EVA1B
CDS1	1	CDS1
TANK	3	TANK
CDCA2	3	CDCA2
ODF2L	2	ODF2L
RACGAP1	3	RACGAP1
BROX	1	BROX
FAM162A	2	FAM162A
NDUFA12	2	NDUFA12
PCNP	2	PCNP
E2F3	2	E2F3
SLC44A1	1	SLC44A1
GPX4	1	GPX4
DLG3	1	DLG3
MIEF2	1	MIEF2
DNM1L	3	DNM1L
C1QL1	2	C1QL1
NUF2	2	NUF2
TOMM40	2	TOMM40
PHGDH	2	PHGDH
RGS4	2	RGS4
TYW3	2	TYW3
RNF149	1	RNF149
ABI1	4	ABI1
RUVBL1	2	RUVBL1
MARK2	4	MARK2
KIF23	2	KIF23
HNRNPA0	2	HNRNPA0
PLEKHA6	1	PLEKHA6
GJB3	1	GJB3
MAPRE3	2	MAPRE3
TRMT112	2	TRMT112
GLA	3	GLA
ANTXR2	2	ANTXR2
SLC39A4	1	SLC39A4
PARN	2	PARN
DYRK2	1	DYRK2
MSH6	2	MSH6
NME7	2	NME7
SAV1	1	SAV1
LMNB2	1	LMNB2
SMYD3	2	SMYD3
RPL7A	2	RPL7A
CEP57L1	2	CEP57L1
ZNF608	2	ZNF608
NDUFAF2	3	NDUFAF2
PRPF31	2	PRPF31
DDX17	1	DDX17
TNK2	1	TNK2
ETV5	4	ETV5
EXPH5	1	EXPH5
FAM241A	3	FAM241A
MAMDC4	1	MAMDC4
FAM229B	2	FAM229B
ELP5	2	ELP5
EIF4G3	3	EIF4G3
CASC15	2	CASC15
EIF4A1	2	EIF4A1
FCGRT	3	FCGRT
HMGN2	3	HMGN2
DIXDC1	2	DIXDC1
FAM222B	1	FAM222B
NRDC	2	NRDC
TRPS1	2	TRPS1
ARL14	1	ARL14
MRPS12	2	MRPS12
ILVBL	1	ILVBL
C6orf203	2	C6orf203
SPSB1	2	SPSB1
CGAS	3	CGAS
B4GAT1	2	B4GAT1
DUOX1	4	DUOX1
SLC2A13	4	SLC2A13
TCF7L2	1	TCF7L2
USP14	2	USP14
RBM8A	2	RBM8A
SMIM10L1	2	SMIM10L1
RUNX3	3	RUNX3
BRK1	2	BRK1
HNRNPA3	3	HNRNPA3
RPS20	2	RPS20
NSF	1	NSF
MED13	4	MED13
RBPJ	3	RBPJ
TSTA3	1	TSTA3
PARM1	1	PARM1
FAM174B	1	FAM174B
LINC01711	2	LINC01711
MFSD4A	1	MFSD4A
CRABP2	2	CRABP2
ESF1	2	ESF1
UTP11	2	UTP11
TOM1	1	TOM1
SLC12A2	4	SLC12A2
GNAQ	4	GNAQ
DTX4	1	DTX4
TTC8	3	TTC8
FAM129B	2	FAM129B
TMEM92	1	TMEM92
FBXW4	1	FBXW4
TRADD	1	TRADD
HIP1	2	HIP1
AMOTL1	2	AMOTL1
FAM107B	1	FAM107B
CENPX	1	CENPX
OAF	2	OAF
NREP	2	NREP
COL6A2	3	COL6A2
ZNF428	2	ZNF428
DNAJB2	1	DNAJB2
LTV1	2	LTV1
RTRAF	2	RTRAF
MAT2A	3	MAT2A
SNRPA	2	SNRPA
G6PC3	2	G6PC3
HLA-DPA1	3	HLA-DPA1
CTPS1	3	CTPS1
DHRS4	3	DHRS4
MAGIX	4	MAGIX
PCNA	3	PCNA
ANKRD9	4	ANKRD9
SFTA1P	2	SFTA1P
TMEM120B	4	TMEM120B
AMOTL2	1	AMOTL2
NKX3-1	2	NKX3-1
LRP11	1	LRP11
SMS	2	SMS
PDXK	1	PDXK
TPST1	2	TPST1
CXCL1	4	CXCL1
ARFGAP1	1	ARFGAP1
CAPZB	2	CAPZB
PFDN5	2	PFDN5
BRD2	1	BRD2
NIFK	2	NIFK
TMPRSS11E	1	TMPRSS11E
VANGL1	2	VANGL1
FOSL1	1	FOSL1
SNX21	2	SNX21
NR2F2	2	NR2F2
TES	1	TES
DDX54	2	DDX54
LXN	3	LXN
MIR194-2HG	4	MIR194-2HG
ZNF117	4	ZNF117
[truncated: 3,463 more rows]
