# Supplementary material for: Single-cell RNA-seq reveals the genesis and heterogeneity of tumor microenvironment in pancreatic undifferentiated carcinoma with osteoclast-like giant-cells
Source: Mol Cancer. 2022 Jun 22;21:133. doi: 10.1186/s12943-022-01596-8 (PMC9214989; doi:10.1186/s12943-022-01596-8)
Supplement: Supplementary file 20 — Additional file 20: Table S12. GO BP analysis of beam markers. [file 12943_2022_1596_MOESM20_ESM.csv]

	ID	Description	GeneRatio	BgRatio	pvalue	p.adjust	qvalue	geneID	Count	cluster
GO:0045216	GO:0045216	cell-cell junction organization	50/1352	210/18866	2.36353008787974e-14	1.32830390938842e-10	1.14718286686458e-10	CLDN3/CLDN4/CLDN7/JUP/LSR/CDH1/PERP/F11R/INAVA/EPHA2/PARD6B/AFDN/OCLN/PKP3/DSP/CRB3/DSG2/CXADR/NECTIN4/CTNND1/CD9/CDH17/POF1B/TJP3/F2RL1/MARVELD2/ANG/SRC/TJP2/CLDN23/CLDN18/PKP1/PATJ/RHOC/ACTN4/MARVELD3/PDCD6IP/GRHL1/MYO1C/CTNNA1/PARD3/MICALL2/DLG5/CAMSAP3/GRHL2/HDAC7/AGT/PKP4/CDH2/SMAD3	50	1
GO:0008544	GO:0008544	epidermis development	82/1352	477/18866	8.25955257194393e-14	2.32093427271624e-10	2.00446299522281e-10	KRT19/KRT7/JUP/LAMB3/PRSS8/SLC44A4/PERP/INSR/KRT18/KRT8/KRT23/ST14/EPHA2/KRT17/AGPAT2/FOXQ1/MYO6/PKP3/KLF4/DSP/FA2H/DSG2/SFN/MAFF/OVOL1/KLK12/COL17A1/IRF6/IFT172/SCEL/KRT6A/USH1C/KRT16/LAMA3/SULT2B1/LAMC2/CST6/UGCG/LAMA5/SLC9A3R1/CAPN1/KRT6B/KRT80/STS/PKP1/SPRR2A/PPL/FLNB/ADAM9/TSG101/SPRR1B/GRHL1/EGFR/SPRR2D/SAV1/EXPH5/TRADD/LGR4/TRIOBP/EVPL/KDF1/PPARD/KRT20/SPRR3/OVOL2/KRT15/HDAC1/GRHL2/KRT10/F…	82	1
GO:0070268	GO:0070268	cornification	31/1352	113/18866	4.24853266279962e-11	7.95891785497796e-08	6.87367863444529e-08	KRT19/KRT7/JUP/PRSS8/PERP/KRT18/KRT8/KRT23/ST14/KRT17/PKP3/DSP/DSG2/KLK12/KRT6A/KRT16/CAPN1/KRT6B/KRT80/PKP1/SPRR2A/PPL/SPRR1B/SPRR2D/EVPL/KRT20/SPRR3/KRT15/KRT10/PKP4/PCSK6	31	1
GO:0034976	GO:0034976	response to endoplasmic reticulum stress	54/1352	294/18866	1.24244347502303e-10	1.74563308240736e-07	1.50760706929768e-07	AGR2/ATF3/DDIT3/ERO1A/BBC3/JUN/HSPA1A/PPP1R15A/RNF103/SERP1/TMBIM6/UBE2J1/CASP4/CREB3L1/GFPT1/ALOX5/DERL1/YOD1/ATF4/TMEM259/XBP1/DNAJB2/ARFGAP1/PMAIP1/CCND1/GORASP2/CHAC1/DDRGK1/FBXO6/RNF186/BCL2L1/UFM1/PDIA4/EIF2AK2/PSMC6/YIF1A/DNAJB9/PDIA3/TRIB3/TMCO1/CDK5RAP3/HERPUD2/EDEM1/AUP1/BAK1/ATP2A2/GSK3B/MANF/EDEM3/PIGBOS1/STC2/RNF183/UBE2J2/NR1H3	54	1
GO:0009913	GO:0009913	epidermal cell differentiation	61/1352	365/18866	4.27704896391227e-10	4.80740303543739e-07	4.15188900475778e-07	KRT19/KRT7/JUP/PRSS8/SLC44A4/PERP/KRT18/KRT8/KRT23/ST14/EPHA2/KRT17/MYO6/PKP3/KLF4/DSP/FA2H/DSG2/SFN/MAFF/OVOL1/KLK12/IRF6/SCEL/KRT6A/USH1C/KRT16/SULT2B1/UGCG/SLC9A3R1/CAPN1/KRT6B/KRT80/PKP1/SPRR2A/PPL/FLNB/ADAM9/TSG101/SPRR1B/GRHL1/SPRR2D/SAV1/EXPH5/TRIOBP/EVPL/KDF1/KRT20/SPRR3/OVOL2/KRT15/HDAC1/GRHL2/KRT10/FOXC1/YAP1/PKP4/MYCL/PCSK6/MSX2/SCRIB	61	1
GO:0072659	GO:0072659	protein localization to plasma membrane	51/1352	281/18866	6.28220301008017e-10	5.88433015277509e-07	5.08197159289117e-07	AGR2/LGALS3/JUP/EZR/CDH1/KRT18/F11R/AMN/RAMP1/EPHA2/AFDN/PLS1/PKP3/CRB3/SQSTM1/VAMP8/MAP7/TSPAN15/TMBIM1/VIL1/ATP1B1/OPTN/SPTBN1/STX3/ATP2C2/LAMA5/GOLGA4/ARHGEF16/SLC9A3R1/TMEM59/RAB11A/PRKCZ/PPP2R5A/LYPLA1/EGFR/NSF/PKDCC/GORASP2/RAB40B/BCL2L1/RAB40C/EFR3A/GAK/SLC9A3R2/AKT2/TESC/CDH2/PPIL2/STX7/SCRIB/ZFYVE27	51	1
GO:0043588	GO:0043588	skin development	66/1352	425/18866	1.92395164140973e-09	1.54465831781753e-06	1.33403624338951e-06	CLDN4/KRT19/KRT7/JUP/LSR/PRSS8/PERP/KRT18/KRT8/KRT23/ST14/ITGB4/EPHA2/KRT17/FOXQ1/PKP3/DSP/FA2H/DSG2/SFN/OVOL1/KLK12/IRF6/SCEL/KRT6A/KRT16/MET/UGCG/LAMA5/CAPN1/KRT6B/KRT80/PKP1/SPRR2A/PPL/FLNB/ADAM9/TSG101/SPRR1B/GRHL1/EGFR/SPRR2D/GJB3/SAV1/EXPH5/TRADD/LGR4/EVPL/ITGA6/KDF1/SLC2A10/KRT20/SPRR3/OVOL2/KRT15/HDAC1/GRHL2/KRT10/FOXC1/YAP1/PKP4/PCSK6/FERMT1/MSX2/SOX9/TRPC4AP	66	1
GO:0007043	GO:0007043	cell-cell junction assembly	33/1352	147/18866	3.01031589772757e-09	2.11474691815362e-06	1.82639034268708e-06	CLDN3/CLDN4/CLDN7/JUP/LSR/F11R/EPHA2/PARD6B/AFDN/OCLN/PKP3/CRB3/CTNND1/CD9/POF1B/MARVELD2/CLDN23/CLDN18/PKP1/PATJ/RHOC/ACTN4/MARVELD3/PDCD6IP/MYO1C/CTNNA1/PARD3/MICALL2/DLG5/GRHL2/HDAC7/AGT/PKP4	33	1
GO:0043297	GO:0043297	apical junction assembly	24/1352	85/18866	3.50310858802954e-09	2.18749669608067e-06	1.88922031571979e-06	CLDN3/CLDN4/CLDN7/F11R/EPHA2/PARD6B/AFDN/OCLN/CRB3/POF1B/MARVELD2/CLDN23/CLDN18/PATJ/RHOC/ACTN4/MARVELD3/PDCD6IP/MYO1C/CTNNA1/PARD3/MICALL2/DLG5/GRHL2	24	1
GO:1990778	GO:1990778	protein localization to cell periphery	55/1352	340/18866	1.0146637670781e-08	5.70241037097892e-06	4.92485750526013e-06	AGR2/LGALS3/JUP/EZR/CDH1/KRT18/F11R/AMN/RAMP1/EPHA2/MISP/AFDN/PLS1/PKP3/CRB3/SQSTM1/VAMP8/MAP7/TSPAN15/TMBIM1/VIL1/CLSTN1/ATP1B1/OPTN/SPTBN1/STX3/ATP2C2/LAMA5/GOLGA4/ARHGEF16/SLC9A3R1/TMEM59/RAB11A/PRKCZ/PPP2R5A/LYPLA1/EGFR/NSF/PKDCC/GORASP2/RAB40B/BCL2L1/GPC4/RAB40C/EFR3A/GAK/NUBP1/SLC9A3R2/AKT2/TESC/CDH2/PPIL2/STX7/SCRIB/ZFYVE27	55	1
GO:0051701	GO:0051701	interaction with host	40/1352	212/18866	1.42073872100959e-08	7.25868328370352e-06	6.26892463404325e-06	CD55/TMPRSS2/CDH1/INSR/F11R/EPHA2/CHMP4C/GSN/CXADR/VAMP8/CHMP2B/VPS37B/NECTIN4/CTNND1/HSPA1A/TRIM31/LDLR/HSPA1B/KRT6A/CD46/ITGB6/MET/GRK2/SRC/SLC20A2/TRIM15/TSG101/EGFR/TRIM8/BCL2L1/EIF2AK2/CHMP4B/ULK1/SCARB1/KPNA4/VPS4B/KPNB1/TNIP1/SCRIB/CHMP3	40	1
GO:0120192	GO:0120192	tight junction assembly	22/1352	79/18866	2.06644997675372e-08	9.67787405779658e-06	8.35824635334333e-06	CLDN3/CLDN4/CLDN7/LSR/F11R/EPHA2/PARD6B/AFDN/OCLN/CRB3/POF1B/MARVELD2/CLDN23/CLDN18/PATJ/ACTN4/MARVELD3/PDCD6IP/MYO1C/PARD3/MICALL2/GRHL2	22	1
GO:0006986	GO:0006986	response to unfolded protein	36/1352	183/18866	2.42804913829127e-08	1.04966431978438e-05	9.06537212685104e-06	AGR2/ATF3/DDIT3/ERO1A/HSPA6/HSPA1A/PPP1R15A/HSPA1B/SERP1/TMBIM6/OPTN/HSP90AA1/CREB3L1/GFPT1/DERL1/YOD1/ATF4/XBP1/DNAJB2/ARFGAP1/CCND1/CHAC1/DDRGK1/FBXO6/EIF2AK2/YIF1A/DNAJB9/CDK5RAP3/HERPUD2/EDEM1/BAK1/MANF/EDEM3/PIGBOS1/STC2/UBE2J2	36	1
GO:0032530	GO:0032530	regulation of microvillus organization	9/1352	13/18866	2.66842590754845e-08	1.07118240003017e-05	9.25121192459092e-06	EZR/PLS1/CDHR2/VIL1/USH1C/KLF5/ATP8B1/CDHR5/RAP1GAP	9	1
GO:0032528	GO:0032528	microvillus organization	12/1352	25/18866	3.78141326632386e-08	1.41676950378267e-05	1.22358572428206e-05	EZR/PLS1/CDHR2/VIL1/USH1C/KLF5/ATP8B1/SLC9A3R1/CDHR5/RAP1GAP/ESPN/STK26	12	1
GO:0051222	GO:0051222	positive regulation of protein transport	55/1352	354/18866	4.22456738402542e-08	1.43554854522388e-05	1.2398041472237e-05	SAA1/JUP/EZR/CDH1/HLA-E/SOX4/SFN/SRI/BBC3/CHP1/ACHE/SERP1/F2RL1/ANG/SRC/TMEM30B/YWHAZ/SORL1/NPEPPS/MCU/ABCG1/ARHGEF5/PRKCZ/RAC1/RHOU/ADAM9/TSG101/EGFR/XBP1/MYO1C/PLK3/MIEF2/EXPH5/TCF7L2/PMAIP1/RAPGEF3/ZFAND1/MICALL2/PPARD/MPC2/ATP13A2/NMU/RUFY3/PHPT1/AKT2/SEC24A/EDEM1/FIS1/CEMIP/SMAD3/SH3GLB1/C1QTNF12/GSK3B/ANO1/UBE2J2	55	1
GO:0120193	GO:0120193	tight junction organization	22/1352	82/18866	4.34240663146014e-08	1.43554854522388e-05	1.2398041472237e-05	CLDN3/CLDN4/CLDN7/LSR/F11R/EPHA2/PARD6B/AFDN/OCLN/CRB3/POF1B/MARVELD2/CLDN23/CLDN18/PATJ/ACTN4/MARVELD3/PDCD6IP/MYO1C/PARD3/MICALL2/GRHL2	22	1
GO:0035966	GO:0035966	response to topologically incorrect protein	38/1352	205/18866	5.30175078902928e-08	1.65532441301914e-05	1.42961244960316e-05	AGR2/ATF3/DDIT3/ERO1A/HSPA6/HSPA1A/PPP1R15A/HSPA1B/SERP1/TMBIM6/OPTN/HSP90AA1/CREB3L1/GFPT1/DERL1/YOD1/ATF4/XBP1/DNAJB2/ARFGAP1/CCND1/CHAC1/DDRGK1/FBXO6/EIF2AK2/YIF1A/DNAJB9/CDK5RAP3/HERPUD2/F12/EDEM1/AUP1/BAK1/MANF/EDEM3/PIGBOS1/STC2/UBE2J2	38	1
GO:0007586	GO:0007586	digestion	30/1352	141/18866	5.6687917864706e-08	1.67676893894551e-05	1.44813290456598e-05	MUC13/TFF3/TFF2/TFF1/EZR/PRSS2/GCNT3/MUC4/F11R/INAVA/PLS1/PRSS3/AQP5/CAPN8/LDLR/VIL1/TJP2/UGCG/VSIG1/CCK/ADM2/STK39/GUCA2B/NMU/WNK4/SCARB1/NPC1L1/SOX9/FABP2/NR1H3	30	1
GO:0070830	GO:0070830	bicellular tight junction assembly	21/1352	77/18866	6.42830830635543e-08	1.80635463408588e-05	1.56004892634763e-05	CLDN3/CLDN4/CLDN7/F11R/EPHA2/PARD6B/AFDN/OCLN/CRB3/POF1B/MARVELD2/CLDN23/CLDN18/PATJ/ACTN4/MARVELD3/PDCD6IP/MYO1C/PARD3/MICALL2/GRHL2	21	1
GO:0002064	GO:0002064	epithelial cell development	39/1352	221/18866	1.39154573972455e-07	3.72404145583427e-05	3.21624932625057e-05	CLDN3/SPINT2/EZR/ST14/F11R/EPHA2/RAB25/AFDN/SFN/CDKN1A/POF1B/TJP3/F2RL1/SDC1/MARVELD2/KLF5/SHROOM3/MET/SRC/TJP2/SLC9A3R1/TFCP2L1/FLNB/ATF4/VSIG1/XBP1/EXPH5/RAPGEF3/TRIOBP/KDF1/WNT7B/YIPF6/FEM1B/RHEB/GRHL2/YAP1/GSK3B/SOX9/SCRIB	39	1
GO:0022600	GO:0022600	digestive system process	24/1352	102/18866	1.64128514461925e-07	4.19273750580008e-05	3.62103626882265e-05	MUC13/TFF3/TFF2/TFF1/EZR/GCNT3/MUC4/F11R/INAVA/PLS1/AQP5/LDLR/VIL1/TJP2/UGCG/VSIG1/STK39/NMU/WNK4/SCARB1/NPC1L1/SOX9/FABP2/NR1H3	24	1
GO:1904951	GO:1904951	positive regulation of establishment of protein localization	55/1352	370/18866	1.90530712049047e-07	4.65557652919846e-05	4.02076482040347e-05	SAA1/JUP/EZR/CDH1/HLA-E/SOX4/SFN/SRI/BBC3/CHP1/ACHE/SERP1/F2RL1/ANG/SRC/TMEM30B/YWHAZ/SORL1/NPEPPS/MCU/ABCG1/ARHGEF5/PRKCZ/RAC1/RHOU/ADAM9/TSG101/EGFR/XBP1/MYO1C/PLK3/MIEF2/EXPH5/TCF7L2/PMAIP1/RAPGEF3/ZFAND1/MICALL2/PPARD/MPC2/ATP13A2/NMU/RUFY3/PHPT1/AKT2/SEC24A/EDEM1/FIS1/CEMIP/SMAD3/SH3GLB1/C1QTNF12/GSK3B/ANO1/UBE2J2	55	1
GO:0030216	GO:0030216	keratinocyte differentiation	48/1352	306/18866	2.2665965094407e-07	5.30761349294029e-05	4.58389320396098e-05	KRT19/KRT7/JUP/PRSS8/PERP/KRT18/KRT8/KRT23/ST14/EPHA2/KRT17/PKP3/DSP/DSG2/SFN/KLK12/IRF6/SCEL/KRT6A/KRT16/UGCG/CAPN1/KRT6B/KRT80/PKP1/SPRR2A/PPL/FLNB/ADAM9/TSG101/SPRR1B/GRHL1/SPRR2D/SAV1/EXPH5/EVPL/KDF1/KRT20/SPRR3/OVOL2/KRT15/GRHL2/KRT10/FOXC1/YAP1/PKP4/PCSK6/MSX2	48	1
GO:0052126	GO:0052126	movement in host environment	32/1352	169/18866	3.5656451139171e-07	8.01557021608563e-05	6.92260615590388e-05	CD55/TMPRSS2/CDH1/F11R/EPHA2/CHMP4C/GSN/CXADR/VAMP8/CHMP2B/VPS37B/NECTIN4/CTNND1/HSPA1A/TRIM31/LDLR/HSPA1B/KRT6A/CD46/ITGB6/MET/GRK2/SRC/SLC20A2/TRIM15/TSG101/EGFR/TRIM8/CHMP4B/SCARB1/VPS4B/CHMP3	32	1
GO:1905475	GO:1905475	regulation of protein localization to membrane	35/1352	195/18866	3.95457716138052e-07	8.54797063344559e-05	7.3824110490387e-05	AGR2/LGALS3/EZR/EPHA2/PLS1/SLC7A11/SFN/SQSTM1/GSN/VAMP8/BBC3/TMBIM1/VIL1/CHP1/SPTBN1/YWHAZ/STX3/ARHGEF16/TMEM59/RAB11A/PRKCZ/PPP2R5A/LYPLA1/EGFR/MYO1C/MIEF2/PMAIP1/PKDCC/BCL2L1/GPC4/AKT2/FIS1/CEMIP/CDH2/STX7	35	1
GO:0010256	GO:0010256	endomembrane system organization	64/1352	468/18866	4.31812530687228e-07	8.84223770247851e-05	7.63655329577232e-05	PLSCR1/FER1L6/FA2H/CHMP4C/SQSTM1/GSN/BAIAP2L1/SUN1/MAPK3/CHMP2B/VPS37B/SYNGR2/SERP1/ATP8B1/OPTN/SPTBN1/SNX9/UGCG/YWHAZ/SLC9A3R1/OSBPL2/VPS25/FNBP1L/MYRF/TLCD1/RAB11A/SYT7/ABCA7/PDCD6IP/DNM2/TSG101/TRAM1/PLK3/FAM174B/WASL/HOOK1/GORASP2/GOLGA8A/RAB5B/PACSIN2/RAB2A/TMED3/RAB1A/CHMP4B/CAMSAP3/GAK/AKAP8L/DMKN/TMED4/TMED10/AKT2/PPP2R2A/CHMP1A/LYST/SH3GLB1/RAB30/VPS4B/TLCD2/ATP2A2/CHMP3/GBF1/LAMTOR1/LMA…	64	1
GO:0034620	GO:0034620	cellular response to unfolded protein	29/1352	146/18866	4.4053853321957e-07	8.84223770247851e-05	7.63655329577232e-05	AGR2/ATF3/DDIT3/ERO1A/HSPA6/HSPA1A/PPP1R15A/HSPA1B/SERP1/TMBIM6/OPTN/CREB3L1/GFPT1/DERL1/YOD1/ATF4/XBP1/ARFGAP1/CCND1/DDRGK1/EIF2AK2/YIF1A/DNAJB9/CDK5RAP3/HERPUD2/EDEM1/BAK1/PIGBOS1/STC2	29	1
GO:0009101	GO:0009101	glycoprotein biosynthetic process	51/1352	342/18866	4.77687706828006e-07	9.25725831852894e-05	7.99498372480557e-05	MUC1/MUC13/MUC5B/GCNT3/SRD5A3/MUC4/RAMP1/BACE2/GALNT5/MUC3A/GALNT3/MUC5AC/FUT3/B3GALT5/B4GALT5/CHP1/B3GNT3/B3GNT6/SERP1/ITM2C/ST6GALNAC1/UBE2J1/AGO2/GFPT1/TMEM59/FUT2/ABCA7/TCF7L2/ABO/B4GALT4/PLCB1/GALNT7/CHST4/SLC2A10/NECAB3/B3GALT4/GALNT6/CANT1/MGAT3/SLC35C2/CHPF/MGAT2/ALG3/POGLUT1/ALG1L/IL15/TMEM258/KRTCAP2/TMTC2/EDEM3/TNIP1	51	1
GO:0034329	GO:0034329	cell junction assembly	60/1352	434/18866	6.83690215988466e-07	0.000128077967128506	0.000110613880207818	CLDN3/CLDN4/CLDN7/JUP/LAMB3/LSR/CDH1/ITGB4/F11R/EPHA2/PARD6B/AFDN/ADGRF1/OCLN/PKP3/CRB3/RHOD/COL17A1/PLXNB2/CTNND1/DST/CD9/ACHE/POF1B/MARVELD2/LAMA3/LAMC2/CLSTN1/SRC/CLDN23/CLDN18/APP/PKP1/PATJ/RHOC/ACTN4/COL16A1/MARVELD3/PDCD6IP/RAC1/MYO1C/CTNNA1/SLC9A1/SLK/ITGA6/APOD/PARD3/MICALL2/DLG5/GPC4/THBS2/RAB17/CAMSAP3/WNT4/GRHL2/HDAC7/AGT/PKP4/CDH2/SMAD3	60	1
GO:1903829	GO:1903829	positive regulation of cellular protein localization	50/1352	338/18866	7.87738982418223e-07	0.000142809454231949	0.000123336653579981	AGR2/LGALS3/JUP/EZR/CDH1/EPHA2/ABHD17C/PLS1/SFN/SQSTM1/BBC3/VIL1/CHP1/SRC/SPTBN1/TMEM30B/YWHAZ/STX3/SORL1/ARHGEF16/NPEPPS/LIF/CARD10/RAB11A/ABCA7/RHOU/TSG101/EGFR/MYO1C/PLK3/MIEF2/TCF7L2/PMAIP1/RAPGEF3/TRIM8/ZFAND1/DDRGK1/MICALL2/MGAT3/PINX1/RUFY3/AKT2/CDK5RAP3/EDEM1/FIS1/CEMIP/SMAD3/SH3GLB1/GSK3B/UBE2J2	50	1
GO:0002283	GO:0002283	neutrophil activation involved in immune response	65/1352	490/18866	1.0415649416055e-06	0.000182924842869466	0.000157982103478387	CD55/S100P/LCN2/LGALS3/SLPI/CEACAM6/CEACAM1/JUP/RNASET2/PRSS2/AGPAT2/CYSTM1/HLA-C/CSTB/QSOX1/PRSS3/DSP/ANXA3/NAPRT/GSN/TCN1/HLA-B/VAMP8/HEBP2/AOC1/RHOF/HSPA6/SERPINB1/GSTP1/TMEM63A/HSPA1A/B2M/HSPA1B/TMBIM1/DIAPH1/FRK/HSP90AA1/DNAJC5/CAPN1/ALOX5/VNN1/LRG1/PKP1/FTH1/CD47/TMEM179B/PLAC8/RAC1/MVP/TOM1/PDXK/TIMP2/RAB5B/ALDH3B1/CANT1/DNASE1/HMOX2/SNAP29/PSMC3/ACAA1/DYNLL1/ALDOC/KPNB1/LAMTOR1/RAB37	65	1
GO:0007009	GO:0007009	plasma membrane organization	24/1352	113/18866	1.21680983252194e-06	0.00020722640178101	0.00017897002034318	PLSCR1/FER1L6/FA2H/GSN/BAIAP2L1/SERP1/SPTBN1/SNX9/UGCG/SLC9A3R1/OSBPL2/FNBP1L/MYRF/TLCD1/SYT7/ABCA7/DNM2/WASL/PACSIN2/DMKN/AKT2/SH3GLB1/TLCD2/ATP2A2	24	1
GO:0070059	GO:0070059	intrinsic apoptotic signaling pathway in response to endoplasmic reticulum stress	17/1352	63/18866	1.34321175239143e-06	0.000222025001424701	0.000191750755116931	DDIT3/ERO1A/BBC3/HSPA1A/PPP1R15A/TMBIM6/CASP4/CREB3L1/ATF4/XBP1/PMAIP1/CHAC1/RNF186/BCL2L1/TRIB3/BAK1/RNF183	17	1
GO:0009100	GO:0009100	glycoprotein metabolic process	57/1352	415/18866	1.59503178276943e-06	0.000246558998391294	0.000212939415917261	MUC1/MUC13/MUC5B/GCNT3/SRD5A3/MUC4/RAMP1/BACE2/GALNT5/MUC3A/GALNT3/MUC5AC/FUT3/B3GALT5/B4GALT5/CHP1/B3GNT3/RNF103/B3GNT6/SERP1/ITM2C/ST6GALNAC1/UBE2J1/AGO2/GFPT1/TMEM59/FUT2/ABCA7/TCF7L2/ABO/B4GALT4/FBXO6/PPARD/PLCB1/GALNT7/CHST4/SLC2A10/NECAB3/B3GALT4/GALNT6/RAB1A/CANT1/MGAT3/SLC35C2/CHPF/MGAT2/ALG3/POGLUT1/EDEM1/ALG1L/IL15/PCSK6/TMEM258/KRTCAP2/TMTC2/EDEM3/TNIP1	57	1
GO:1905897	GO:1905897	regulation of response to endoplasmic reticulum stress	21/1352	92/18866	1.6307139614469e-06	0.000246558998391294	0.000212939415917261	AGR2/DDIT3/HSPA1A/PPP1R15A/TMBIM6/UBE2J1/CREB3L1/ALOX5/YOD1/TMEM259/XBP1/PMAIP1/DDRGK1/BCL2L1/DNAJB9/EDEM1/BAK1/MANF/PIGBOS1/RNF183/NR1H3	21	1
GO:0006486	GO:0006486	protein glycosylation	40/1352	252/18866	1.66712490015466e-06	0.000246558998391294	0.000212939415917261	MUC1/MUC13/MUC5B/GCNT3/SRD5A3/MUC4/RAMP1/GALNT5/MUC3A/GALNT3/MUC5AC/FUT3/B3GALT5/B4GALT5/CHP1/B3GNT3/B3GNT6/SERP1/ST6GALNAC1/UBE2J1/GFPT1/TMEM59/FUT2/ABO/B4GALT4/GALNT7/CHST4/B3GALT4/GALNT6/MGAT3/SLC35C2/MGAT2/ALG3/POGLUT1/ALG1L/IL15/TMEM258/KRTCAP2/TMTC2/EDEM3	40	1
GO:0043413	GO:0043413	macromolecule glycosylation	40/1352	252/18866	1.66712490015466e-06	0.000246558998391294	0.000212939415917261	MUC1/MUC13/MUC5B/GCNT3/SRD5A3/MUC4/RAMP1/GALNT5/MUC3A/GALNT3/MUC5AC/FUT3/B3GALT5/B4GALT5/CHP1/B3GNT3/B3GNT6/SERP1/ST6GALNAC1/UBE2J1/GFPT1/TMEM59/FUT2/ABO/B4GALT4/GALNT7/CHST4/B3GALT4/GALNT6/MGAT3/SLC35C2/MGAT2/ALG3/POGLUT1/ALG1L/IL15/TMEM258/KRTCAP2/TMTC2/EDEM3	40	1
GO:0043312	GO:0043312	neutrophil degranulation	64/1352	487/18866	1.73854779395247e-06	0.000250529194923407	0.000216368255814166	CD55/S100P/LCN2/LGALS3/SLPI/CEACAM6/CEACAM1/JUP/RNASET2/PRSS2/AGPAT2/CYSTM1/HLA-C/CSTB/QSOX1/PRSS3/DSP/ANXA3/NAPRT/GSN/TCN1/HLA-B/VAMP8/HEBP2/AOC1/RHOF/HSPA6/SERPINB1/GSTP1/TMEM63A/HSPA1A/B2M/HSPA1B/TMBIM1/DIAPH1/FRK/HSP90AA1/DNAJC5/CAPN1/ALOX5/VNN1/LRG1/PKP1/FTH1/CD47/TMEM179B/PLAC8/RAC1/MVP/TOM1/PDXK/TIMP2/RAB5B/ALDH3B1/CANT1/HMOX2/SNAP29/PSMC3/ACAA1/DYNLL1/ALDOC/KPNB1/LAMTOR1/RAB37	64	1
GO:0035967	GO:0035967	cellular response to topologically incorrect protein	30/1352	166/18866	2.25874848563911e-06	0.000317354162232294	0.000274081296507419	AGR2/ATF3/DDIT3/ERO1A/HSPA6/HSPA1A/PPP1R15A/HSPA1B/SERP1/TMBIM6/OPTN/CREB3L1/GFPT1/DERL1/YOD1/ATF4/XBP1/ARFGAP1/CCND1/DDRGK1/EIF2AK2/YIF1A/DNAJB9/CDK5RAP3/HERPUD2/EDEM1/AUP1/BAK1/PIGBOS1/STC2	30	1
GO:0019058	GO:0019058	viral life cycle	49/1352	341/18866	2.36736439481646e-06	0.000324389916717798	0.00028015768982689	CD55/IFI27/SLPI/TMPRSS2/F11R/EPHA2/ISG15/PLSCR1/OAS1/ISG20/CHMP4C/GSN/CXADR/VAMP8/CHMP2B/VPS37B/NECTIN4/HSPA1A/TRIM31/MX1/LDLR/HSPA1B/CD46/ITGB6/GRK2/UBC/SLC20A2/OAS3/TRIM15/PDCD6IP/TSG101/EGFR/TRIM8/ADAR/EIF2AK2/RAB1A/CHMP4B/CTBP2/CTBP1/SCARB1/CHMP1A/OAS2/NUP98/VPS4B/NUP210/KPNB1/TNIP1/CHMP3/CCNK	49	1
GO:0070085	GO:0070085	glycosylation	41/1352	265/18866	2.42426628152091e-06	0.000324389916717798	0.00028015768982689	MUC1/MUC13/MUC5B/GCNT3/SRD5A3/MUC4/RAMP1/GALNT5/MUC3A/GALNT3/MUC5AC/FUT3/B3GALT5/B4GALT5/CHP1/B3GNT3/B3GNT6/SERP1/ST6GALNAC1/UBE2J1/GFPT1/TMEM59/FUT2/ABO/B4GALT4/GALNT7/CHST4/B3GALT4/GALNT6/MGAT3/SLC35C2/MGAT2/ALG3/POGLUT1/ALG1L/IL15/COG6/TMEM258/KRTCAP2/TMTC2/EDEM3	41	1
GO:0002791	GO:0002791	regulation of peptide secretion	53/1352	381/18866	2.50950703608573e-06	0.000327986733553531	0.000283264062261721	RAB11FIP1/SAA1/EZR/LLGL2/HLA-E/MIDN/FAM3D/SOX4/SRI/ICA1/ACHE/SERP1/F2RL1/TMBIM6/ANG/SRC/PPP1R11/LRP5/SORL1/NR1D1/PIM3/ALOX5/MCU/FOXA2/ABCG1/ITPR3/SYT7/HDAC9/RAC1/ADAM9/EGFR/XBP1/FFAR4/EXPH5/TCF7L2/RAPGEF3/LGR4/IRS1/ILDR1/PPARD/MPC2/ATP13A2/KRT20/NMU/PHPT1/AIMP1/SEC24A/CACNA1C/C1QTNF12/RHBDF1/CHD7/ANO1/NR1H3	53	1
GO:0050708	GO:0050708	regulation of protein secretion	50/1352	352/18866	2.62570551799951e-06	0.000335374204799029	0.000289644213959229	RAB11FIP1/SAA1/EZR/LLGL2/HLA-E/MIDN/FAM3D/SOX4/SRI/ICA1/ACHE/SERP1/F2RL1/TMBIM6/ANG/SRC/PPP1R11/LRP5/SORL1/NR1D1/PIM3/ALOX5/MCU/FOXA2/ABCG1/ITPR3/SYT7/HDAC9/RAC1/ADAM9/EGFR/XBP1/FFAR4/EXPH5/TCF7L2/RAPGEF3/LGR4/IRS1/PPARD/MPC2/ATP13A2/KRT20/NMU/PHPT1/SEC24A/CACNA1C/C1QTNF12/RHBDF1/ANO1/NR1H3	50	1
GO:0036258	GO:0036258	multivesicular body assembly	11/1352	30/18866	3.76132510514337e-06	0.000469747713131239	0.000405695206077569	CHMP4C/CHMP2B/VPS37B/VPS25/RAB11A/PDCD6IP/TSG101/CHMP4B/CHMP1A/VPS4B/CHMP3	11	1
GO:2000651	GO:2000651	positive regulation of sodium ion transmembrane transporter activity	8/1352	16/18866	5.21044888332535e-06	0.000636580928788879	0.000549779858146755	CHP1/ATP1B1/ACTN4/GLRX/DNM2/SLC9A1/WNK4/TESC	8	1
GO:0036257	GO:0036257	multivesicular body organization	11/1352	31/18866	5.4534478471011e-06	0.00064327933800254	0.000555564904950311	CHMP4C/CHMP2B/VPS37B/VPS25/RAB11A/PDCD6IP/TSG101/CHMP4B/CHMP1A/VPS4B/CHMP3	11	1
GO:0031581	GO:0031581	hemidesmosome assembly	7/1352	12/18866	5.49420075162311e-06	0.00064327933800254	0.000555564904950311	LAMB3/ITGB4/COL17A1/DST/LAMA3/LAMC2/ITGA6	7	1
GO:0034340	GO:0034340	response to type I interferon	21/1352	99/18866	5.66684921735611e-06	0.000649952910235538	0.00056132850142275	IFI27/HLA-E/HLA-A/ISG15/OAS1/ISG20/HLA-C/HLA-B/IRF6/MX1/IFI6/OAS3/TRIM56/IFI35/IRF7/HLA-F/PSMB8/ADAR/TTLL12/OAS2/IFNAR1	21	1
GO:0007015	GO:0007015	actin filament organization	57/1352	434/18866	6.46103550513908e-06	0.00071350579020286	0.000616215620645324	TACSTD2/EZR/F11R/EPS8/CDC42EP5/PLS1/MYO6/MYO5B/MARCKSL1/GSN/RHOD/BAIAP2L1/RHOF/VILL/VIL1/DIAPH1/RND1/USH1C/RHOB/POF1B/F2RL1/SHROOM3/MET/ANG/SRC/ARPC3/SPTBN1/SNX9/TPM1/MYO7B/WASF2/MCU/NEBL/RHOC/CD47/ACTN4/ARHGEF5/FLII/RAC1/ELMO3/MYO1C/WASL/RAPGEF3/TRIOBP/SLC9A1/MICALL2/CARMIL1/ADD3/ESPN/CDC42EP1/MYO19/RUFY3/WNT4/SMAD3/NCKAP1/ARHGAP12/WASHC1	57	1
GO:0039702	GO:0039702	viral budding via host ESCRT complex	9/1352	21/18866	6.47487460860247e-06	0.00071350579020286	0.000616215620645324	CHMP4C/CHMP2B/VPS37B/PDCD6IP/TSG101/CHMP4B/CHMP1A/VPS4B/CHMP3	9	1
GO:0022612	GO:0022612	gland morphogenesis	24/1352	124/18866	6.77482845191014e-06	0.000732202613456442	0.000632363036270397	ELF3/CEACAM1/EPHA2/DDR1/MDK/SRC/LRP5/LAMA5/STAT6/SLC9A3R1/CAPN1/SERPINB5/EGFR/XBP1/ESRP2/TBX2/FEM1B/WNT4/NTN4/SEMA3A/MSX2/SOX9/SCRIB/FGF1	24	1
GO:0030968	GO:0030968	endoplasmic reticulum unfolded protein response	24/1352	125/18866	7.82336979324827e-06	0.000829572419585948	0.000716455970539578	AGR2/ATF3/DDIT3/ERO1A/PPP1R15A/SERP1/CREB3L1/GFPT1/DERL1/YOD1/ATF4/XBP1/ARFGAP1/CCND1/DDRGK1/EIF2AK2/YIF1A/DNAJB9/CDK5RAP3/HERPUD2/EDEM1/BAK1/PIGBOS1/STC2	24	1
GO:0140112	GO:0140112	extracellular vesicle biogenesis	9/1352	22/18866	1.02608968800428e-05	0.00106293163618504	0.000917995462530292	ARRDC1/SDC1/ARRDC4/RAB11A/PDCD6IP/TSG101/ATP13A2/SMPD3/VPS4B	9	1
GO:0060337	GO:0060337	type I interferon signaling pathway	20/1352	95/18866	1.05914896132317e-05	0.00106293163618504	0.000917995462530292	IFI27/HLA-E/HLA-A/ISG15/OAS1/ISG20/HLA-C/HLA-B/IRF6/MX1/IFI6/OAS3/IFI35/IRF7/HLA-F/PSMB8/ADAR/TTLL12/OAS2/IFNAR1	20	1
GO:0071357	GO:0071357	cellular response to type I interferon	20/1352	95/18866	1.05914896132317e-05	0.00106293163618504	0.000917995462530292	IFI27/HLA-E/HLA-A/ISG15/OAS1/ISG20/HLA-C/HLA-B/IRF6/MX1/IFI6/OAS3/IFI35/IRF7/HLA-F/PSMB8/ADAR/TTLL12/OAS2/IFNAR1	20	1
GO:0032536	GO:0032536	regulation of cell projection size	7/1352	13/18866	1.11650815450385e-05	0.00110083786461608	0.000950732982533198	EZR/PLS1/CDHR2/VIL1/USH1C/CDHR5/WNT7B	7	1
GO:0042326	GO:0042326	negative regulation of phosphorylation	61/1352	484/18866	1.14722459645989e-05	0.00111162107450079	0.000960045846511169	GPRC5A/CEACAM1/SPINK1/EZR/ATF3/OCLN/KLF4/MIDN/TRIB1/PTK6/SFN/PSCA/PTPRH/CDKN1A/CAMK2N1/GSTP1/JUN/DUSP5/CHP1/F2RL1/PTPRR/LRP5/SORL1/CDKN1C/DUSP4/SLC9A3R1/BDKRB2/TAOK3/PIK3IP1/VPS25/FOXA2/PKN1/LIF/PRKCZ/MARVELD3/MVP/PPP2R5A/TSG101/PPP1R1B/RNF149/NCOR1/CBLB/ADAR/PARD3/TRIB3/AGT/CDK5RAP3/TESC/BAK1/MLXIPL/PPARA/DYNLL1/DGKQ/IBTK/CTDSP1/GSKIP/DUSP10/WASHC1/TNIP1/CHORDC1/SMCR8	61	1
GO:0051348	GO:0051348	negative regulation of transferase activity	42/1352	296/18866	1.6631814324455e-05	0.00158425078819385	0.00136823007761038	GPRC5A/CEACAM1/MIDN/TRIB1/PTK6/SFN/PTPRH/CDKN1A/CAMK2N1/GSTP1/DUSP5/CHP1/SRC/LRP5/SORL1/CDKN1C/DUSP4/EIF4A2/TAOK3/PIK3IP1/VPS25/FOXA2/PKN1/MVP/PPP2R5A/TSG101/PPP1R1B/CBLB/ADAR/PINX1/TRIB3/PHPT1/AGT/CDK5RAP3/TESC/IBTK/GSK3B/GSKIP/DUSP10/WASHC1/CHORDC1/SMCR8	42	1
GO:0007163	GO:0007163	establishment or maintenance of cell polarity	34/1352	220/18866	1.74910668325635e-05	0.00163832992665011	0.0014149352485079	SPINT2/LLGL2/MISP/PARD6B/GSN/RHOD/RHOF/DST/MAP7/RND1/RHOB/ERBIN/HSP90AA1/SLC9A3R1/RHOC/PRKCZ/PDCD6IP/CDX2/RAC1/DLG3/AMOTL2/CTNNA1/SLC9A1/PARD3/DLG5/WNT7B/RUFY3/CAMSAP3/NDE1/FERMT1/ARF4/GSK3B/SCRIB/GBF1	34	1
GO:1904375	GO:1904375	regulation of protein localization to cell periphery	23/1352	123/18866	1.88189796676867e-05	0.00172861719241509	0.00149291138307286	AGR2/LGALS3/EZR/EPHA2/MISP/PLS1/SQSTM1/VAMP8/TMBIM1/VIL1/SPTBN1/STX3/ARHGEF16/TMEM59/RAB11A/PRKCZ/PPP2R5A/LYPLA1/EGFR/PKDCC/BCL2L1/GPC4/STX7	23	1
GO:0016266	GO:0016266	O-glycan processing	15/1352	61/18866	1.90701540800242e-05	0.00172861719241509	0.00149291138307286	MUC1/MUC13/MUC5B/GCNT3/MUC4/GALNT5/MUC3A/GALNT3/MUC5AC/B4GALT5/B3GNT3/B3GNT6/GALNT7/CHST4/GALNT6	15	1
GO:1902188	GO:1902188	positive regulation of viral release from host cell	7/1352	14/18866	2.09453753376485e-05	0.00186846046662833	0.00161368631047448	CHMP4C/CHMP2B/VPS37B/TSG101/CHMP4B/VPS4B/CHMP3	7	1
GO:0002934	GO:0002934	desmosome organization	6/1352	10/18866	2.1882077370141e-05	0.0019215199190655	0.00165951083476513	JUP/PERP/PKP3/DSP/DSG2/GRHL1	6	1
GO:0016236	GO:0016236	macroautophagy	43/1352	310/18866	2.32403954113512e-05	0.0020094003417199	0.00173540831160713	QSOX1/CHMP4C/SQSTM1/VAMP8/MAPK3/CHMP2B/VPS37B/TP53INP2/ATP6V1G1/SRC/OPTN/CAPN1/NBR1/VPS25/YOD1/TSG101/PIP4K2C/RETREG1/ATG9B/WAC/DDRGK1/PIK3C2B/ATP13A2/UFM1/LGALS8/RAB1A/CHMP4B/ULK1/PRKAB1/MTMR14/RHEB/SNAP29/AUP1/PGAM5/SH3GLB1/AMBRA1/DYNLL1/VPS4B/ATP6V0B/WIPI2/CHMP3/LAMTOR1/SMCR8	43	1
GO:0030050	GO:0030050	vesicle transport along actin filament	8/1352	19/18866	2.51831045650225e-05	0.0021443795099307	0.00185198237877701	MYO6/MYO5B/MYO7B/FNBP1L/ACTN4/MYO1C/WASL/MYO19	8	1
GO:1902186	GO:1902186	regulation of viral release from host cell	10/1352	30/18866	2.75115665116382e-05	0.00230768662381204	0.00199302173111019	CHMP4C/CHMP2B/VPS37B/TRIM31/TRIM15/TSG101/TRIM8/CHMP4B/VPS4B/CHMP3	10	1
GO:1903532	GO:1903532	positive regulation of secretion by cell	43/1352	313/18866	2.9382864678665e-05	0.00240953325205249	0.00208098104986215	SAA1/EZR/HLA-E/SOX4/SRI/VAMP8/ACHE/SERP1/F2RL1/SDC1/GRK2/ANG/SRC/P2RX4/SORL1/MCU/ABCG1/SYT7/PDCD6IP/RAC1/ADAM9/TSG101/EGFR/XBP1/FFAR4/CCK/EXPH5/TCF7L2/HLA-F/PLA2G10/ILDR1/PPARD/MPC2/ATP13A2/NMU/PHPT1/AIMP1/AGT/SMPD3/SEC24A/VPS4B/C1QTNF12/ANO1	43	1
GO:0045444	GO:0045444	fat cell differentiation	35/1352	235/18866	2.95832374362316e-05	0.00240953325205249	0.00208098104986215	LAMB3/ADIRF/KLF4/DDIT3/STEAP4/ERO1A/KLF5/ZBTB7A/LRP5/NR1D1/ALOX5/LRG1/ZFP36L2/SORT1/PLAC8/XBP1/FFAR4/CDS1/SAV1/TCF7L2/CCND1/ITGA6/PSMB8/PPARD/PLCB1/CTBP2/TRIB3/CTBP1/AKT2/RREB1/SYAP1/SMAD3/ZBTB7B/MSX2/DUSP10	35	1
GO:0006979	GO:0006979	response to oxidative stress	57/1352	458/18866	3.16746427827148e-05	0.00251641584928383	0.00217328965743543	LCN2/SLC7A11/KLF4/NET1/NAPRT/GPX2/ERO1A/MAPK3/GSTP1/JUN/HSPA1A/CAPN2/FOXO3/HSPA1B/PRDX5/RHOB/SDC1/MET/MAPK13/SRC/TPM1/STK24/STAT6/DUOX2/PLEKHA1/APP/ALOX5/VNN1/KLF2/DNM2/ATF4/ADAM9/EGFR/PLK3/GPX4/FOSL1/APOD/TXNRD2/ALDH3B1/ATP13A2/UBE3A/MGAT3/HMOX2/PDK2/SMPD3/LIAS/BAK1/CCS/KPNA4/ATP2A2/NDUFB4/GSKIP/STK26/NONO/SLC25A24/STC2/APTX	57	1
GO:1903076	GO:1903076	regulation of protein localization to plasma membrane	20/1352	102/18866	3.1791018736504e-05	0.00251641584928383	0.00217328965743543	AGR2/LGALS3/EZR/EPHA2/PLS1/SQSTM1/VAMP8/TMBIM1/VIL1/SPTBN1/STX3/ARHGEF16/TMEM59/RAB11A/PPP2R5A/LYPLA1/EGFR/PKDCC/BCL2L1/STX7	20	1
GO:0061436	GO:0061436	establishment of skin barrier	9/1352	25/18866	3.46163410741041e-05	0.00270199773383979	0.00233356650135517	CLDN4/LSR/FA2H/SFN/KRT16/MET/UGCG/GRHL1/KDF1	9	1
GO:0038127	GO:0038127	ERBB signaling pathway	25/1352	145/18866	3.51932828600304e-05	0.00270940068045714	0.0023399600182783	AGR2/GPRC5A/CEACAM1/ERBB3/PTK6/GRB7/IFI6/VIL1/PTPRR/SRC/ERBIN/HSP90AA1/APP/VPS25/MVP/TSG101/EGFR/PTPN3/CBLB/GAREM1/EPN1/AGT/ARF4/SOX9/RHBDF1	25	1
GO:0002793	GO:0002793	positive regulation of peptide secretion	30/1352	193/18866	4.78137306931895e-05	0.00363125900669899	0.00313611823934988	SAA1/EZR/HLA-E/SOX4/SRI/ACHE/SERP1/F2RL1/ANG/SRC/SORL1/MCU/ABCG1/RAC1/ADAM9/EGFR/XBP1/FFAR4/EXPH5/TCF7L2/ILDR1/PPARD/MPC2/ATP13A2/NMU/PHPT1/AIMP1/SEC24A/C1QTNF12/ANO1	30	1
GO:0051650	GO:0051650	establishment of vesicle localization	32/1352	212/18866	4.89863045236207e-05	0.00366386801517577	0.00316428084247527	MYO6/MYO5B/AP1M2/MX1/FAM91A1/MLPH/BICDL2/CCDC186/MYO7B/FNBP1L/ACTN4/RAB11A/ARFGAP3/PRKCZ/DNM2/MYO1C/NSF/WASL/RAB1A/RAB17/MYO19/KIF3B/TMED10/SNAP29/NDE1/BET1/SEC24A/YKT6/TRAPPC6A/KIF1C/SCRIB/GBF1	32	1
GO:0046755	GO:0046755	viral budding	9/1352	26/18866	4.95871475703435e-05	0.00366386801517577	0.00316428084247527	CHMP4C/CHMP2B/VPS37B/PDCD6IP/TSG101/CHMP4B/CHMP1A/VPS4B/CHMP3	9	1
GO:0097193	GO:0097193	intrinsic apoptotic signaling pathway	40/1352	290/18866	5.01989034107712e-05	0.00366386801517577	0.00316428084247527	MUC1/CD24/PERP/EPHA2/DDIT3/SFN/ERO1A/CDKN1A/BBC3/HSPA1A/PPP1R15A/IFI6/PTTG1IP/TMBIM6/SRC/STK24/CASP4/CREB3L1/SLC9A3R1/VNN1/BDKRB2/LCK/ATF4/XBP1/DYRK2/PMAIP1/RAD9A/CHAC1/RNF186/BCL2L1/PHLDA3/VDAC2/HDAC1/TRIB3/PDK2/BAK1/FIS1/GSKIP/NONO/RNF183	40	1
GO:0007173	GO:0007173	epidermal growth factor receptor signaling pathway	22/1352	123/18866	5.7470815470991e-05	0.00413249554515185	0.00356900860810923	AGR2/GPRC5A/CEACAM1/PTK6/GRB7/IFI6/VIL1/SRC/ERBIN/APP/VPS25/MVP/TSG101/EGFR/PTPN3/CBLB/GAREM1/EPN1/AGT/ARF4/SOX9/RHBDF1	22	1
GO:0030277	GO:0030277	maintenance of gastrointestinal epithelium	8/1352	21/18866	5.9560878853612e-05	0.00413249554515185	0.00356900860810923	MUC13/TFF3/TFF2/TFF1/MUC4/INAVA/VSIG1/SOX9	8	1
GO:0099515	GO:0099515	actin filament-based transport	8/1352	21/18866	5.9560878853612e-05	0.00413249554515185	0.00356900860810923	MYO6/MYO5B/MYO7B/FNBP1L/ACTN4/MYO1C/WASL/MYO19	8	1
GO:1902307	GO:1902307	positive regulation of sodium ion transmembrane transport	8/1352	21/18866	5.9560878853612e-05	0.00413249554515185	0.00356900860810923	CHP1/ATP1B1/ACTN4/GLRX/DNM2/SLC9A1/WNK4/TESC	8	1
GO:0000302	GO:0000302	response to reactive oxygen species	34/1352	235/18866	6.92750814763764e-05	0.00469921655548049	0.00405845430554796	LCN2/KLF4/NET1/MAPK3/GSTP1/JUN/CAPN2/FOXO3/PRDX5/RHOB/SDC1/MET/MAPK13/SRC/TPM1/STK24/STAT6/PLEKHA1/KLF2/DNM2/ADAM9/EGFR/PLK3/FOSL1/APOD/TXNRD2/UBE3A/PDK2/SMPD3/BAK1/CCS/KPNA4/STK26/APTX	34	1
GO:1900078	GO:1900078	positive regulation of cellular response to insulin stimulus	9/1352	27/18866	6.96701542726384e-05	0.00469921655548049	0.00405845430554796	SRC/SORL1/ADIPOR1/PRKCZ/MYO1C/IRS1/AGT/ZBTB7B/C1QTNF12	9	1
GO:0016331	GO:0016331	morphogenesis of embryonic epithelium	25/1352	151/18866	7.0237400473374e-05	0.00469921655548049	0.00405845430554796	SPINT2/ST14/SPINT1/RDH10/SOX4/PLXNB2/IFT172/SHROOM3/LAMA5/BCL10/RALA/BRD2/MTHFR/ALDH1A3/KDF1/WNT7B/OVOL2/WNT4/ARID1A/TFAP2A/GRHL2/LIAS/ADM/SOX9/SCRIB	25	1
GO:0019068	GO:0019068	virion assembly	11/1352	40/18866	8.17740660612807e-05	0.00524494804294791	0.00452977250909025	CHMP4C/CHMP2B/VPS37B/UBC/PDCD6IP/TSG101/RAB1A/CHMP4B/CHMP1A/VPS4B/CHMP3	11	1
GO:0050892	GO:0050892	intestinal absorption	11/1352	40/18866	8.17740660612807e-05	0.00524494804294791	0.00452977250909025	EZR/GCNT3/F11R/PLS1/LDLR/VIL1/TJP2/UGCG/SCARB1/NPC1L1/FABP2	11	1
GO:1903018	GO:1903018	regulation of glycoprotein metabolic process	13/1352	54/18866	8.5953791345501e-05	0.00524494804294791	0.00452977250909025	RAMP1/BACE2/CHP1/ITM2C/AGO2/TMEM59/ABCA7/TCF7L2/PLCB1/SLC2A10/NECAB3/RAB1A/IL15	13	1
GO:0010559	GO:0010559	regulation of glycoprotein biosynthetic process	12/1352	47/18866	8.66910385157214e-05	0.00524494804294791	0.00452977250909025	RAMP1/BACE2/CHP1/ITM2C/AGO2/TMEM59/ABCA7/TCF7L2/PLCB1/SLC2A10/NECAB3/IL15	12	1
GO:0048732	GO:0048732	gland development	54/1352	443/18866	8.83259217483516e-05	0.00524494804294791	0.00452977250909025	ELF3/CEACAM1/LSR/CDH1/INSR/ASS1/EPHA2/MPST/FA2H/DDR1/MAPK3/IRF6/JUN/ARHGAP5/MDK/MET/SRC/LRP5/ATP2C2/LAMA5/STAT6/SLC9A3R1/CAPN1/PITX1/TFCP2L1/SERPINB5/EGFR/XBP1/CCND1/ESRP2/ALDH1A3/PTPN3/SOX2/UBE3A/WNT7B/TBX2/FEM1B/WNT4/NTN4/SEC63/SEMA3A/NCOR2/AKT2/CDK5RAP3/RREB1/FOXC1/OAS2/SMAD3/CTC1/ZBTB7B/MSX2/SOX9/SCRIB/FGF1	54	1
GO:0010765	GO:0010765	positive regulation of sodium ion transport	10/1352	34/18866	9.22075089649797e-05	0.00524494804294791	0.00452977250909025	PRSS8/CHP1/ATP1B1/ACTN4/GLRX/DNM2/SLC9A1/WNK4/MLLT6/TESC	10	1
GO:0019076	GO:0019076	viral release from host cell	10/1352	34/18866	9.22075089649797e-05	0.00524494804294791	0.00452977250909025	CHMP4C/CHMP2B/VPS37B/TRIM31/TRIM15/TSG101/TRIM8/CHMP4B/VPS4B/CHMP3	10	1
GO:0035890	GO:0035890	exit from host	10/1352	34/18866	9.22075089649797e-05	0.00524494804294791	0.00452977250909025	CHMP4C/CHMP2B/VPS37B/TRIM31/TRIM15/TSG101/TRIM8/CHMP4B/VPS4B/CHMP3	10	1
GO:0035891	GO:0035891	exit from host cell	10/1352	34/18866	9.22075089649797e-05	0.00524494804294791	0.00452977250909025	CHMP4C/CHMP2B/VPS37B/TRIM31/TRIM15/TSG101/TRIM8/CHMP4B/VPS4B/CHMP3	10	1
GO:0033673	GO:0033673	negative regulation of kinase activity	37/1352	268/18866	9.274190200139e-05	0.00524494804294791	0.00452977250909025	GPRC5A/CEACAM1/MIDN/TRIB1/PTK6/SFN/PTPRH/CDKN1A/CAMK2N1/GSTP1/DUSP5/CHP1/LRP5/SORL1/CDKN1C/DUSP4/TAOK3/PIK3IP1/VPS25/FOXA2/PKN1/MVP/PPP2R5A/TSG101/PPP1R1B/CBLB/ADAR/TRIB3/AGT/CDK5RAP3/TESC/IBTK/GSKIP/DUSP10/WASHC1/CHORDC1/SMCR8	37	1
GO:0001933	GO:0001933	negative regulation of protein phosphorylation	54/1352	444/18866	9.37322224435533e-05	0.00524494804294791	0.00452977250909025	GPRC5A/CEACAM1/SPINK1/EZR/ATF3/OCLN/KLF4/TRIB1/PTK6/SFN/PSCA/PTPRH/CDKN1A/CAMK2N1/GSTP1/JUN/DUSP5/CHP1/F2RL1/PTPRR/LRP5/SORL1/CDKN1C/DUSP4/SLC9A3R1/BDKRB2/TAOK3/VPS25/PKN1/LIF/PRKCZ/MARVELD3/MVP/TSG101/PPP1R1B/RNF149/NCOR1/CBLB/ADAR/PARD3/TRIB3/AGT/CDK5RAP3/TESC/BAK1/MLXIPL/DGKQ/IBTK/CTDSP1/GSKIP/DUSP10/TNIP1/CHORDC1/SMCR8	54	1
GO:1905477	GO:1905477	positive regulation of protein localization to membrane	22/1352	127/18866	9.43347980143914e-05	0.00524494804294791	0.00452977250909025	AGR2/LGALS3/EZR/EPHA2/PLS1/SFN/SQSTM1/BBC3/VIL1/CHP1/SPTBN1/YWHAZ/STX3/ARHGEF16/RAB11A/EGFR/MYO1C/MIEF2/PMAIP1/AKT2/FIS1/CEMIP	22	1
GO:0050714	GO:0050714	positive regulation of protein secretion	27/1352	172/18866	9.43659227513597e-05	0.00524494804294791	0.00452977250909025	SAA1/EZR/HLA-E/SOX4/SRI/ACHE/SERP1/F2RL1/ANG/SRC/SORL1/MCU/ABCG1/RAC1/ADAM9/EGFR/XBP1/EXPH5/TCF7L2/PPARD/MPC2/ATP13A2/NMU/PHPT1/SEC24A/C1QTNF12/ANO1	27	1
GO:0051648	GO:0051648	vesicle localization	33/1352	229/18866	9.51408199077833e-05	0.00524494804294791	0.00452977250909025	MYO6/MYO5B/AP1M2/MX1/FAM91A1/MLPH/BICDL2/CCDC186/MYO7B/FNBP1L/ACTN4/RAB11A/ARFGAP3/PRKCZ/DNM2/MYO1C/NSF/WASL/RAB1A/RAB17/MYO19/KIF3B/TMED10/SNAP29/NDE1/BET1/SEC24A/CDH2/YKT6/TRAPPC6A/KIF1C/SCRIB/GBF1	33	1
GO:0010669	GO:0010669	epithelial structure maintenance	9/1352	28/18866	9.6174666754054e-05	0.00524494804294791	0.00452977250909025	MUC13/TFF3/TFF2/TFF1/MUC4/INAVA/CXADR/VSIG1/SOX9	9	1
GO:0033561	GO:0033561	regulation of water loss via skin	9/1352	28/18866	9.6174666754054e-05	0.00524494804294791	0.00452977250909025	CLDN4/LSR/FA2H/SFN/KRT16/MET/UGCG/GRHL1/KDF1	9	1
GO:0002483	GO:0002483	antigen processing and presentation of endogenous peptide antigen	7/1352	17/18866	9.79928015141514e-05	0.00524494804294791	0.00452977250909025	HLA-E/HLA-A/AZGP1/HLA-C/HLA-B/B2M/HLA-F	7	1
GO:0019885	GO:0019885	antigen processing and presentation of endogenous peptide antigen via MHC class I	7/1352	17/18866	9.79928015141514e-05	0.00524494804294791	0.00452977250909025	HLA-E/HLA-A/AZGP1/HLA-C/HLA-B/B2M/HLA-F	7	1
GO:0030033	GO:0030033	microvillus assembly	7/1352	17/18866	9.79928015141514e-05	0.00524494804294791	0.00452977250909025	EZR/KLF5/ATP8B1/SLC9A3R1/RAP1GAP/ESPN/STK26	7	1
GO:0061952	GO:0061952	midbody abscission	7/1352	17/18866	9.79928015141514e-05	0.00524494804294791	0.00452977250909025	CHMP4C/CHMP2B/PDCD6IP/CHMP4B/CHMP1A/VPS4B/CHMP3	7	1
GO:1901673	GO:1901673	regulation of mitotic spindle assembly	7/1352	17/18866	9.79928015141514e-05	0.00524494804294791	0.00452977250909025	CHMP4C/CHMP2B/HSPA1A/HSPA1B/CHMP4B/CHMP1A/VPS4B	7	1
GO:2001233	GO:2001233	regulation of apoptotic signaling pathway	51/1352	413/18866	9.89538656518233e-05	0.00524642193361553	0.00453104542721506	MUC1/LGALS3/ATF3/BIK/DDIT3/SFN/GSN/BBC3/GSTP1/HSPA1A/IFI6/HSPA1B/TMBIM1/PTTG1IP/HIGD1A/TMBIM6/SRC/ITM2C/YWHAZ/CREB3L1/SLC9A3R1/VNN1/BDKRB2/LCK/SH3RF1/BCL10/XBP1/CHCHD10/TCF7L2/TRADD/PMAIP1/RAD9A/CTNNA1/ITGA6/BCL2L1/VDAC2/ZNF205/FEM1B/DEDD2/WNT4/HDAC1/PDIA3/RFFL/AGT/YAP1/BAK1/FIS1/SMAD3/GSK3B/NONO/RNF183	51	1
GO:0097191	GO:0097191	extrinsic apoptotic signaling pathway	33/1352	230/18866	0.000103603667548438	0.00542674112997736	0.00468677717743503	LCN2/LGALS3/IFI27/ATF3/KRT18/KRT8/ERBB3/GSTP1/HSPA1A/FOXO3/IFI6/HSPA1B/TMBIM1/SRC/ITM2C/SH3RF1/SORT1/BCL10/TCF7L2/TRADD/PMAIP1/CTNNA1/ITGA6/BCL2L1/FEM1B/DEDD2/PDIA3/RFFL/AGT/YAP1/BAK1/SMAD3/GSK3B	33	1
GO:0071985	GO:0071985	multivesicular body sorting pathway	11/1352	41/18866	0.000104579419585557	0.00542674112997736	0.00468677717743503	CHMP4C/CHMP2B/VPS37B/VPS25/SORT1/EXPH5/CHMP4B/CHMP1A/LYST/VPS4B/CHMP3	11	1
GO:2000649	GO:2000649	regulation of sodium ion transmembrane transporter activity	13/1352	55/18866	0.000105251740777141	0.00542674112997736	0.00468677717743503	FXYD3/CHP1/ATP1B1/SLC9A3R1/ACTN4/GLRX/DNM2/SLC9A1/STK39/PTPN3/WNK4/CAMK2D/TESC	13	1
GO:0060562	GO:0060562	epithelial tube morphogenesis	43/1352	331/18866	0.000109475621585959	0.00559320903011898	0.00483054632663019	TACSTD2/SPINT2/ST14/SPINT1/EPHA2/RDH10/SOX4/PLXNB2/DDR1/IFT172/RHOB/MDK/SHROOM3/MET/SRC/LRP5/LAMA5/BCL10/RALA/BRD2/LGR4/ESRP2/MTHFR/FOXP1/CTNNBIP1/DLG5/PRKD2/TBX2/OVOL2/WNK4/WNT4/ARID1A/GRHL2/AGT/YAP1/LIAS/SMAD3/ADM/STARD13/MSX2/SOX9/SCRIB/FGF1	43	1
GO:0001894	GO:0001894	tissue homeostasis	36/1352	261/18866	0.000116834947677238	0.0059154270805953	0.00510882829530341	MUC13/CLDN3/TFF3/TFF2/TFF1/LSR/ZG16B/MUC4/F11R/INAVA/TNFRSF11B/AZGP1/OCLN/CXADR/TP53INP2/B2M/CLDN12/USH1C/TJP3/PIP/SRC/P2RX4/TJP2/CLDN18/PROM1/IGHG3/RAC1/MBP/VSIG1/EGFR/STK39/CHMP4B/FOXC1/YAP1/PLEKHM1/SOX9	36	1
GO:0032509	GO:0032509	endosome transport via multivesicular body sorting pathway	10/1352	35/18866	0.000120858259775427	0.00605076300551721	0.00522571047357929	CHMP4C/CHMP2B/VPS37B/VPS25/SORT1/CHMP4B/CHMP1A/LYST/VPS4B/CHMP3	10	1
GO:0044409	GO:0044409	entry into host	24/1352	147/18866	0.000121661249043317	0.00605076300551721	0.00522571047357929	CD55/TMPRSS2/CDH1/F11R/EPHA2/GSN/CXADR/VAMP8/NECTIN4/CTNND1/HSPA1A/TRIM31/LDLR/HSPA1B/KRT6A/CD46/ITGB6/MET/GRK2/SRC/SLC20A2/EGFR/TRIM8/SCARB1	24	1
GO:0016311	GO:0016311	dephosphorylation	58/1352	492/18866	0.000124048208925962	0.00611535907161322	0.005281498535158	LGALS3/PTPRH/PPP1R15A/DUSP5/CHP1/ARFGEF3/LPIN2/PTPRR/PTPRF/SRC/PPP1R11/SMG7/MTMR11/DUSP4/PPP1R14D/NT5C3A/LCK/IMPA2/NT5C2/PPP2R5A/LMTK2/PHACTR3/PLPP2/INPP4B/PPP1R1B/DLG3/SGPP2/NSMF/LMTK3/PTPN3/PTP4A1/EIF2AK2/PPTC7/PLPP5/PPP1R35/DUSP11/ARPP19/CAMSAP3/PPP2R5C/MTMR14/IMPA1/PHPT1/PIP4P1/CDK5RAP3/BPNT1/PON3/PPP2R2A/SMAD3/PGAM5/NT5C/GSK3B/CTDSP1/DUSP10/PPP1CB/PPP4C/APTX/PLPP4/PPP1R14C	58	1
GO:0051017	GO:0051017	actin filament bundle assembly	25/1352	157/18866	0.000133800840228593	0.00640325620845384	0.00553013942258488	TACSTD2/EZR/F11R/EPS8/PLS1/RHOD/BAIAP2L1/VIL1/USH1C/MET/SRC/TPM1/WASF2/RHOC/CD47/ACTN4/ARHGEF5/RAC1/RAPGEF3/SLC9A1/CARMIL1/ADD3/ESPN/WNT4/SMAD3	25	1
GO:1903900	GO:1903900	regulation of viral life cycle	25/1352	157/18866	0.000133800840228593	0.00640325620845384	0.00553013942258488	IFI27/SLPI/TMPRSS2/ISG15/PLSCR1/OAS1/ISG20/CHMP4C/GSN/CHMP2B/VPS37B/TRIM31/MX1/OAS3/TRIM15/TSG101/TRIM8/ADAR/EIF2AK2/CHMP4B/OAS2/VPS4B/TNIP1/CHMP3/CCNK	25	1
GO:0048525	GO:0048525	negative regulation of viral process	19/1352	104/18866	0.000134445592988889	0.00640325620845384	0.00553013942258488	SLPI/ISG15/PLSCR1/OAS1/ISG20/GSN/JUN/TRIM31/MX1/OAS3/TRIM15/TRIM8/EIF2AK2/HDAC1/OAS2/PSMC3/TNIP1/CHMP3/CCNK	19	1
GO:0120034	GO:0120034	positive regulation of plasma membrane bounded cell projection assembly	19/1352	104/18866	0.000134445592988889	0.00640325620845384	0.00553013942258488	EPS8L1/EPS8/CDC42EP5/EPS8L2/OCLN/EPS8L3/F2RL1/WASF2/FNBP1L/DNM2/RALA/RAC1/WASL/MIEN1/ESPN/CDC42EP1/NCKAP1/PLEKHM1/WASHC1	19	1
GO:0009306	GO:0009306	protein secretion	55/1352	462/18866	0.000142577406432552	0.0067334875979071	0.00581534207041574	RAB11FIP1/SAA1/EZR/LLGL2/HLA-E/MIDN/FAM3D/SOX4/SRI/ICA1/ACHE/SERP1/F2RL1/CCDC186/TMBIM6/ANG/SRC/PPP1R11/LRP5/SORL1/NR1D1/PIM3/ALOX5/MCU/FOXA2/ABCG1/ITPR3/ARFGAP3/SYT7/HDAC9/RAC1/ADAM9/EGFR/XBP1/FFAR4/EXPH5/TCF7L2/RAPGEF3/LGR4/IRS1/PPARD/MPC2/ATP13A2/PDIA4/NECAB3/KRT20/NMU/PHPT1/AGT/SEC24A/CACNA1C/C1QTNF12/RHBDF1/ANO1/NR1H3	55	1
GO:0035592	GO:0035592	establishment of protein localization to extracellular region	55/1352	463/18866	0.000150819680463838	0.00706338836838973	0.00610025918086627	RAB11FIP1/SAA1/EZR/LLGL2/HLA-E/MIDN/FAM3D/SOX4/SRI/ICA1/ACHE/SERP1/F2RL1/CCDC186/TMBIM6/ANG/SRC/PPP1R11/LRP5/SORL1/NR1D1/PIM3/ALOX5/MCU/FOXA2/ABCG1/ITPR3/ARFGAP3/SYT7/HDAC9/RAC1/ADAM9/EGFR/XBP1/FFAR4/EXPH5/TCF7L2/RAPGEF3/LGR4/IRS1/PPARD/MPC2/ATP13A2/PDIA4/NECAB3/KRT20/NMU/PHPT1/AGT/SEC24A/CACNA1C/C1QTNF12/RHBDF1/ANO1/NR1H3	55	1
GO:0019216	GO:0019216	regulation of lipid metabolic process	52/1352	431/18866	0.000153515316418327	0.00712077821240025	0.00614982362565603	CEACAM1/LSR/HPGD/GOLM1/RDH10/KLF4/PNPLA2/CAPN2/LDLR/EDF1/SRC/SORL1/NR1D1/ADIPOR1/PIK3IP1/ORMDL2/ABCG1/HELZ2/SQLE/PPP2R5A/FHL2/GRHL1/NR1D2/TNFRSF21/NCOR1/APOBEC1/IRS1/APOD/PPARD/WNT4/TRIB3/NCOR2/AGT/AKT2/PDK2/SMPD3/SIN3B/SCARB1/MLXIPL/ADM/PPARA/AMBRA1/FDFT1/DGKQ/ADIPOR2/KPNB1/NCOA2/SOX9/WASHC1/LAMTOR1/NR1H3/FGF1	52	1
GO:0031424	GO:0031424	keratinization	32/1352	225/18866	0.000154579171158867	0.00712077821240025	0.00614982362565603	KRT19/KRT7/JUP/PRSS8/PERP/KRT18/KRT8/KRT23/ST14/KRT17/PKP3/DSP/DSG2/SFN/KLK12/KRT6A/KRT16/CAPN1/KRT6B/KRT80/PKP1/SPRR2A/PPL/SPRR1B/SPRR2D/EVPL/KRT20/SPRR3/KRT15/KRT10/PKP4/PCSK6	32	1
GO:0006493	GO:0006493	protein O-linked glycosylation	19/1352	106/18866	0.000174439851027439	0.00797034116076591	0.00688354431397108	MUC1/MUC13/MUC5B/GCNT3/MUC4/GALNT5/MUC3A/GALNT3/MUC5AC/B4GALT5/B3GNT3/B3GNT6/GALNT7/CHST4/GALNT6/SLC35C2/POGLUT1/IL15/TMTC2	19	1
GO:0006644	GO:0006644	phospholipid metabolic process	54/1352	455/18866	0.000176606889737543	0.00797265706964219	0.00688554443680842	SLC44A4/SRD5A3/PLSCR1/AGPAT2/STARD10/LIPH/SH3YL1/KLF4/CAPN2/LDLR/ACHE/LPIN2/SRC/GDPD3/MTMR11/SERINC2/PLEKHA1/PIK3IP1/IMPA2/PIP4K2C/PLPP2/GPCPD1/INPP4B/CDS1/SLC44A1/GPX4/DGKA/ITPKC/PLA2G10/IRS1/PIK3C2B/PPARD/PLCB1/SLC44A3/PIGF/PLPP5/EFR3A/PCYT2/PIGP/MTMR14/CHKB/IMPA1/PIP4P1/BPNT1/SMPD3/SCARB1/AMBRA1/FDFT1/DGKQ/PTDSS2/WASHC1/SERAC1/PLPP4/NR1H3	54	1
GO:0046628	GO:0046628	positive regulation of insulin receptor signaling pathway	8/1352	24/18866	0.000177327781798091	0.00797265706964219	0.00688554443680842	SRC/SORL1/ADIPOR1/PRKCZ/IRS1/AGT/ZBTB7B/C1QTNF12	8	1
GO:0030879	GO:0030879	mammary gland development	23/1352	142/18866	0.000188510146005056	0.00840815095673343	0.007261656501498	ELF3/EPHA2/DDR1/IRF6/ARHGAP5/SRC/LRP5/ATP2C2/STAT6/CAPN1/XBP1/CCND1/WNT7B/TBX2/WNT4/NCOR2/AKT2/RREB1/OAS2/ZBTB7B/MSX2/SOX9/SCRIB	23	1
GO:0051047	GO:0051047	positive regulation of secretion	43/1352	340/18866	0.000199974007870624	0.00878697290950606	0.00758882414042563	SAA1/EZR/HLA-E/SOX4/SRI/VAMP8/ACHE/SERP1/F2RL1/SDC1/GRK2/ANG/SRC/P2RX4/SORL1/MCU/ABCG1/SYT7/PDCD6IP/RAC1/ADAM9/TSG101/EGFR/XBP1/FFAR4/CCK/EXPH5/TCF7L2/HLA-F/PLA2G10/ILDR1/PPARD/MPC2/ATP13A2/NMU/PHPT1/AIMP1/AGT/SMPD3/SEC24A/VPS4B/C1QTNF12/ANO1	43	1
GO:0061572	GO:0061572	actin filament bundle organization	25/1352	161/18866	0.00020075085508304	0.00878697290950606	0.00758882414042563	TACSTD2/EZR/F11R/EPS8/PLS1/RHOD/BAIAP2L1/VIL1/USH1C/MET/SRC/TPM1/WASF2/RHOC/CD47/ACTN4/ARHGEF5/RAC1/RAPGEF3/SLC9A1/CARMIL1/ADD3/ESPN/WNT4/SMAD3	25	1
GO:1903573	GO:1903573	negative regulation of response to endoplasmic reticulum stress	12/1352	51/18866	0.000201693862157701	0.00878697290950606	0.00758882414042563	HSPA1A/PPP1R15A/TMBIM6/UBE2J1/CREB3L1/ALOX5/YOD1/XBP1/DDRGK1/BCL2L1/DNAJB9/NR1H3	12	1
GO:0071692	GO:0071692	protein localization to extracellular region	55/1352	470/18866	0.000221741493451339	0.00958605533228097	0.00827894758140992	RAB11FIP1/SAA1/EZR/LLGL2/HLA-E/MIDN/FAM3D/SOX4/SRI/ICA1/ACHE/SERP1/F2RL1/CCDC186/TMBIM6/ANG/SRC/PPP1R11/LRP5/SORL1/NR1D1/PIM3/ALOX5/MCU/FOXA2/ABCG1/ITPR3/ARFGAP3/SYT7/HDAC9/RAC1/ADAM9/EGFR/XBP1/FFAR4/EXPH5/TCF7L2/RAPGEF3/LGR4/IRS1/PPARD/MPC2/ATP13A2/PDIA4/NECAB3/KRT20/NMU/PHPT1/AGT/SEC24A/CACNA1C/C1QTNF12/RHBDF1/ANO1/NR1H3	55	1
GO:1990182	GO:1990182	exosomal secretion	7/1352	19/18866	0.000223525493529882	0.00958941430257966	0.00828184853890144	SDC1/RAB11A/PDCD6IP/TSG101/ATP13A2/SMPD3/VPS4B	7	1
GO:0090150	GO:0090150	establishment of protein localization to membrane	43/1352	342/18866	0.000227555211867798	0.0096883355355835	0.00836728135504318	CD24/KRT18/AMN/AFDN/SFN/VPS37B/BBC3/CHP1/CLSTN1/ATP1B1/OPTN/SPTBN1/HSP90AA1/YWHAZ/STX3/GOLGA4/RAB3IP/RPL27A/RAB11A/LYPLA1/EGFR/MYO1C/TRAM1/MIEF2/NSF/PMAIP1/PKDCC/GORASP2/PARD3/RPL7/SEC61G/RPS15/CHMP4B/SEC63/RPL38/AKT2/RPL36/FIS1/CEMIP/SSR3/OXA1L/SCRIB/SRP19	43	1
GO:0034332	GO:0034332	adherens junction organization	14/1352	67/18866	0.000236249695757979	0.00986957338709649	0.00852380649707846	JUP/CDH1/INAVA/AFDN/DSP/NECTIN4/CTNND1/CDH17/ANG/SRC/CTNNA1/DLG5/CAMSAP3/CDH2	14	1
GO:0099518	GO:0099518	vesicle cytoskeletal trafficking	15/1352	75/18866	0.00023890230240953	0.00986957338709649	0.00852380649707846	MYO6/MYO5B/BICDL2/CCDC186/MYO7B/FNBP1L/ACTN4/PRKCZ/MYO1C/WASL/RAB1A/MYO19/KIF3B/NDE1/KIF1C	15	1
GO:0045785	GO:0045785	positive regulation of cell adhesion	51/1352	428/18866	0.000239609759626491	0.00986957338709649	0.00852380649707846	CD55/CD24/AGR2/CEACAM6/SAA1/JUP/PRSS2/F11R/HLA-E/HLA-A/AFDN/SOX4/RHOD/FUT3/MDK/CD46/SRC/IL23A/TPM1/STX3/IGFBP2/ALOX5/VNN1/LCK/EFNB1/FOXA2/CD47/LIF/COL16A1/PRKCZ/DNM2/BCL10/RAC1/ADAM9/XBP1/TRIOBP/ITGA6/SOX2/CARMIL1/PRKD2/EPB41L4B/WNT4/VTCN1/RREB1/SMAD3/IL15/DOCK5/ZBTB7B/FERMT1/GSK3B/DUSP10	51	1
GO:0001763	GO:0001763	morphogenesis of a branching structure	29/1352	201/18866	0.00024059280320858	0.00986957338709649	0.00852380649707846	TACSTD2/SPINT2/ST14/SPINT1/EPHA2/RDH10/DDR1/MDK/MET/SRC/MAP3K13/LRP5/LAMA5/LGR4/ESRP2/CTNNBIP1/DLG5/FEM1B/WNT4/NTN4/GRHL2/RERE/SEMA3A/AGT/YAP1/ADM/MSX2/SOX9/FGF1	29	1
GO:0031099	GO:0031099	regeneration	29/1352	201/18866	0.00024059280320858	0.00986957338709649	0.00852380649707846	KLF4/ANXA3/GSN/CDKN1A/GSTP1/JUN/CD9/MDK/KLF5/PTPRF/STK24/EGFR/CTNNA1/CCND1/APOD/NINJ2/IFRD1/PTPN3/PPARD/SOX2/KLK6/ULK1/YAP1/PTGFRN/SOX15/BAK1/RTN4R/ADM/DUSP10	29	1
GO:0060575	GO:0060575	intestinal epithelial cell differentiation	8/1352	25/18866	0.000244486106844673	0.00994684372574903	0.00859054062922435	PTK6/CDKN1A/KLF5/SRC/CDX2/SAV1/YIPF6/YAP1	8	1
GO:0090316	GO:0090316	positive regulation of intracellular protein transport	27/1352	182/18866	0.000246016241615501	0.00994684372574903	0.00859054062922435	JUP/CDH1/SFN/BBC3/CHP1/TMEM30B/YWHAZ/SORL1/NPEPPS/RHOU/MYO1C/PLK3/MIEF2/TCF7L2/PMAIP1/RAPGEF3/ZFAND1/MICALL2/RUFY3/AKT2/EDEM1/FIS1/CEMIP/SMAD3/SH3GLB1/GSK3B/UBE2J2	27	1
GO:0043903	GO:0043903	regulation of symbiotic process	32/1352	231/18866	0.000251839924170617	0.010109574098849	0.00873108188233619	IFI27/SLPI/TMPRSS2/ISG15/PLSCR1/OAS1/ISG20/CHMP4C/GSN/CHMP2B/VPS37B/JUN/TRIM31/MX1/KRT6A/F2RL1/OAS3/TRIM15/POLR2K/TSG101/TRIM8/ADAR/EIF2AK2/CHMP4B/NELFE/HDAC1/OAS2/PSMC3/VPS4B/TNIP1/CHMP3/CCNK	32	1
GO:0060443	GO:0060443	mammary gland morphogenesis	11/1352	45/18866	0.000257737702006845	0.0102729495409821	0.00887218024601391	ELF3/EPHA2/DDR1/SRC/LRP5/STAT6/CAPN1/TBX2/WNT4/MSX2/SCRIB	11	1
GO:1903428	GO:1903428	positive regulation of reactive oxygen species biosynthetic process	13/1352	60/18866	0.000268043822186674	0.0106084949344303	0.00916197230617312	INSR/ASS1/KLF4/FOXO3/TICAM1/P2RX4/HSP90AA1/KLF2/DNM2/ZNF205/AGT/DUOXA1/SMAD3	13	1
GO:0042542	GO:0042542	response to hydrogen peroxide	23/1352	146/18866	0.000286404214578312	0.0112558859155952	0.00972108821067792	LCN2/KLF4/NET1/JUN/CAPN2/FOXO3/RHOB/SDC1/MET/MAPK13/SRC/STK24/STAT6/PLEKHA1/KLF2/ADAM9/FOSL1/UBE3A/SMPD3/BAK1/KPNA4/STK26/APTX	23	1
GO:0090276	GO:0090276	regulation of peptide hormone secretion	30/1352	213/18866	0.000290235507325892	0.0113272468831355	0.00978271874473456	MIDN/FAM3D/SOX4/SRI/ICA1/SERP1/LRP5/NR1D1/PIM3/ALOX5/MCU/FOXA2/ITPR3/SYT7/RAC1/EGFR/FFAR4/TCF7L2/RAPGEF3/IRS1/ILDR1/PPARD/MPC2/NMU/PHPT1/AIMP1/CACNA1C/C1QTNF12/CHD7/ANO1	30	1
GO:0001890	GO:0001890	placenta development	24/1352	156/18866	0.000307335711308144	0.01190565024382	0.0102822538442132	KRT19/SPINT2/PHLDA2/KRT8/ST14/ITGB8/SPINT1/MAPK3/ANG/LIF/CDX2/EGFR/PLCD3/GJB3/FOSL1/PPARD/WNT7B/OVOL2/HSD17B2/ARID1A/GRHL2/SOX15/ADM/STC2	24	1
GO:0033157	GO:0033157	regulation of intracellular protein transport	35/1352	264/18866	0.000312331202765392	0.01190565024382	0.0102822538442132	IFI27/JUP/CDH1/SFN/BBC3/CHP1/TMEM30B/YWHAZ/UBE2J1/SORL1/NPEPPS/YOD1/RHOU/MYO1C/PLK3/MIEF2/TCF7L2/PMAIP1/RAPGEF3/ZFAND1/APOD/MICALL2/ATP13A2/UFM1/RUFY3/AKAP8L/AKT2/EDEM1/FIS1/CEMIP/SMAD3/SH3GLB1/FERMT1/GSK3B/UBE2J2	35	1
GO:0071496	GO:0071496	cellular response to external stimulus	41/1352	326/18866	0.000312815344714403	0.01190565024382	0.0102822538442132	LCN2/ATF3/F11R/MAPK3/AOC1/CDKN1A/GSTP1/JUN/FOXO3/FOXA3/MMP7/HIGD1A/STK24/FOXA2/BCL10/ATF4/RAC1/EGFR/XBP1/SLC39A4/FOSL1/PMAIP1/SLC9A1/ITGA6/PIK3C2B/KLF10/EIF2AK2/KRT20/ULK1/WNT4/AGT/PDK2/BAK1/IL15/PPARA/SH3GLB1/CASP5/AMBRA1/WIPI2/STK26/SOX9	41	1
GO:0006006	GO:0006006	glucose metabolic process	30/1352	214/18866	0.000314935825254319	0.01190565024382	0.0102822538442132	TFF3/ATF3/PHLDA2/INSR/OAS1/MIDN/SERP1/SRC/LRP5/ADIPOR1/FOXA2/ATF4/DYRK2/PMAIP1/IRS1/APOD/AKR1A1/PPARD/ARPP19/AKT2/PDK2/PPARA/FAM3C/C1QTNF12/DGKQ/ALDOC/GSK3B/NCOA2/PPP1CB/GPD2	30	1
GO:0032570	GO:0032570	response to progesterone	11/1352	46/18866	0.000317049678402597	0.01190565024382	0.0102822538442132	CLDN4/DSG2/SRC/ABHD2/FOSL1/UBE3A/WBP2/YAP1/NCOA2/CATSPERG/NR1H3	11	1
GO:0016197	GO:0016197	endosomal transport	33/1352	244/18866	0.000317766465582385	0.01190565024382	0.0102822538442132	MYO5B/CHMP4C/SQSTM1/CHMP2B/VPS37B/SNX9/SORL1/UBC/VPS25/TMEM87B/RAB11A/SORT1/TSG101/LMTK2/TOM1/MICALL2/RAB11FIP4/CHMP4B/RAB17/REPS1/VPS52/CHMP1A/LYST/CCDC22/BET1L/VPS4B/YKT6/WASHC1/SCRIB/CHMP3/GBF1/LAMTOR1/VPS50	33	1
GO:0060491	GO:0060491	regulation of cell projection assembly	27/1352	185/18866	0.000321823673286802	0.0119315398527039	0.0103046132723015	TACSTD2/EPS8L1/EPS8/EPHA2/CDC42EP5/EPS8L2/SH3YL1/OCLN/EPS8L3/F2RL1/KLF5/SRC/ATP8B1/WASF2/FNBP1L/DNM2/RAP1GAP/RALA/RAC1/WASL/MIEN1/ESPN/CDC42EP1/RAB17/NCKAP1/PLEKHM1/WASHC1	27	1
GO:0097734	GO:0097734	extracellular exosome biogenesis	7/1352	20/18866	0.000322703568969926	0.0119315398527039	0.0103046132723015	SDC1/RAB11A/PDCD6IP/TSG101/ATP13A2/SMPD3/VPS4B	7	1
GO:0051016	GO:0051016	barbed-end actin filament capping	8/1352	26/18866	0.000331107866522154	0.0121622628095066	0.0105038759720237	EPS8/GSN/VILL/VIL1/FLII/TRIOBP/CARMIL1/ADD3	8	1
GO:0070424	GO:0070424	regulation of nucleotide-binding oligomerization domain containing signaling pathway	5/1352	10/18866	0.000348458402989595	0.0127164689922177	0.0109825133027001	BIRC3/HSPA1A/HSPA1B/ERBIN/XIAP	5	1
GO:1903901	GO:1903901	negative regulation of viral life cycle	16/1352	86/18866	0.000357992184452223	0.0129801037201387	0.0112102000849521	SLPI/ISG15/PLSCR1/OAS1/ISG20/GSN/TRIM31/MX1/OAS3/TRIM15/TRIM8/EIF2AK2/OAS2/TNIP1/CHMP3/CCNK	16	1
GO:0062197	GO:0062197	cellular response to chemical stress	44/1352	360/18866	0.00036136664172709	0.0130184649135016	0.0112433305330878	LCN2/SLC7A11/KLF4/NET1/DDIT3/AQP5/GPX2/ERO1A/MAPK3/GSTP1/JUN/HSPA1A/FOXO3/HSPA1B/PRDX5/RHOB/MET/MAPK13/SRC/TPM1/STK24/STAT6/PLEKHA1/ALOX5/VNN1/BDKRB2/KLF2/DNM2/ATF4/EGFR/STK39/TXNRD2/ALDH3B1/ATP13A2/MGAT3/PDK2/SMPD3/CCS/SLC25A23/ATP2A2/GSKIP/STK26/NONO/SLC25A24	44	1
GO:0002065	GO:0002065	columnar/cuboidal epithelial cell differentiation	20/1352	121/18866	0.000366994542318267	0.0130538565052447	0.0112738962999969	AGR2/MYO6/PTK6/SOX4/CDKN1A/USH1C/KLF5/SRC/SLC9A3R1/CDX2/SAV1/TRIOBP/YIPF6/WNT4/RHEB/YAP1/CDH2/MYCL/GSK3B/SCRIB	20	1
GO:0010906	GO:0010906	regulation of glucose metabolic process	20/1352	121/18866	0.000366994542318267	0.0130538565052447	0.0112738962999969	TFF3/PHLDA2/INSR/MIDN/SRC/ADIPOR1/FOXA2/DYRK2/PMAIP1/IRS1/ARPP19/AKT2/PDK2/PPARA/FAM3C/C1QTNF12/DGKQ/GSK3B/NCOA2/PPP1CB	20	1
GO:1903543	GO:1903543	positive regulation of exosomal secretion	6/1352	15/18866	0.000381375983105018	0.013459506178019	0.0116242335618741	SDC1/PDCD6IP/TSG101/ATP13A2/SMPD3/VPS4B	6	1
GO:0061138	GO:0061138	morphogenesis of a branching epithelium	27/1352	187/18866	0.000383188787986307	0.013459506178019	0.0116242335618741	TACSTD2/SPINT2/ST14/SPINT1/EPHA2/RDH10/DDR1/MDK/MET/SRC/LRP5/LAMA5/LGR4/ESRP2/CTNNBIP1/DLG5/FEM1B/WNT4/NTN4/GRHL2/SEMA3A/AGT/YAP1/ADM/MSX2/SOX9/FGF1	27	1
GO:1902745	GO:1902745	positive regulation of lamellipodium organization	9/1352	33/18866	0.000387612298101647	0.0135303174865295	0.0116853893857254	OCLN/VIL1/SRC/WASF2/DNM2/RAC1/CARMIL1/RREB1/NCKAP1	9	1
GO:0050792	GO:0050792	regulation of viral process	30/1352	217/18866	0.000400592345041066	0.0138970924637703	0.0120021527159477	IFI27/SLPI/TMPRSS2/ISG15/PLSCR1/OAS1/ISG20/CHMP4C/GSN/CHMP2B/VPS37B/JUN/TRIM31/MX1/OAS3/TRIM15/POLR2K/TSG101/TRIM8/ADAR/EIF2AK2/CHMP4B/NELFE/HDAC1/OAS2/PSMC3/VPS4B/TNIP1/CHMP3/CCNK	30	1
GO:0006890	GO:0006890	retrograde vesicle-mediated transport, Golgi to endoplasmic reticulum	16/1352	87/18866	0.00040997154372728	0.0141352151886338	0.0122078061874491	ATP9A/ARFGAP3/KDELR2/NSF/ARFGAP1/TMED3/RAB1A/KIF3B/ERGIC1/TMED10/BET1L/ARF4/KIF1C/USE1/GBF1/LMAN2	16	1
GO:0007034	GO:0007034	vacuolar transport	23/1352	150/18866	0.000426478474920945	0.0145159075761487	0.0125365892177602	TMEM106B/CHMP4C/CHMP2B/VPS37B/HSPA1A/RHOB/SORL1/VPS25/SORT1/CDX2/TSG101/HOOK1/ATP13A2/CHMP4B/GAK/VPS52/NDFIP2/CHMP1A/LYST/AP1G2/VPS4B/USE1/CHMP3	23	1
GO:0034599	GO:0034599	cellular response to oxidative stress	39/1352	310/18866	0.00043016561405633	0.0145159075761487	0.0125365892177602	LCN2/SLC7A11/KLF4/NET1/GPX2/ERO1A/MAPK3/GSTP1/JUN/HSPA1A/FOXO3/HSPA1B/PRDX5/RHOB/MET/MAPK13/SRC/TPM1/STK24/STAT6/PLEKHA1/ALOX5/VNN1/KLF2/DNM2/ATF4/EGFR/TXNRD2/ALDH3B1/ATP13A2/MGAT3/PDK2/SMPD3/CCS/ATP2A2/GSKIP/STK26/NONO/SLC25A24	39	1
GO:0007032	GO:0007032	endosome organization	15/1352	79/18866	0.000431344584558154	0.0145159075761487	0.0125365892177602	CHMP4C/SQSTM1/CHMP2B/VPS37B/VPS25/RAB11A/PDCD6IP/TSG101/HOOK1/RAB5B/CHMP4B/CHMP1A/VPS4B/CHMP3/LAMTOR1	15	1
GO:0042246	GO:0042246	tissue regeneration	15/1352	79/18866	0.000431344584558154	0.0145159075761487	0.0125365892177602	GSN/CDKN1A/CD9/MDK/KLF5/APOD/NINJ2/IFRD1/PPARD/SOX2/KLK6/YAP1/PTGFRN/SOX15/DUSP10	15	1
GO:0051258	GO:0051258	protein polymerization	38/1352	300/18866	0.000443018232152263	0.0147704204961928	0.0127563979973675	EPS8/CDC42EP5/OCLN/GSN/BAIAP2L1/VILL/HSPA1A/MX1/HSPA1B/VIL1/DIAPH1/MET/ANG/ARPC3/SPTBN1/HSP90AA1/SNX9/WASF2/FLII/DNM2/RAC1/MYO1C/GPX4/MIEF2/WASL/TRIOBP/MICALL2/CARMIL1/ADD3/CDC42EP1/CHMP4B/VDAC2/CAMSAP3/NDE1/NCKAP1/CAMSAP1/WASHC1/CHMP3	38	1
GO:0061180	GO:0061180	mammary gland epithelium development	14/1352	71/18866	0.00044416389036594	0.0147704204961928	0.0127563979973675	EPHA2/DDR1/IRF6/SRC/LRP5/ATP2C2/STAT6/CCND1/WNT7B/WNT4/AKT2/RREB1/MSX2/SCRIB	14	1
GO:0002028	GO:0002028	regulation of sodium ion transport	16/1352	88/18866	0.000468311539980205	0.0153472797262707	0.0132545995163577	FXYD3/PRSS8/CHP1/ATP1B1/P2RX4/SLC9A3R1/ACTN4/GLRX/DNM2/SLC9A1/STK39/PTPN3/WNK4/MLLT6/CAMK2D/TESC	16	1
GO:0090559	GO:0090559	regulation of membrane permeability	16/1352	88/18866	0.000468311539980205	0.0153472797262707	0.0132545995163577	CLDN3/F11R/SFN/HEBP2/BBC3/HSPA1A/TJP2/YWHAZ/PDCD6IP/CHCHD10/PMAIP1/SLC9A1/BCL2L1/ZNF205/BAK1/GSK3B	16	1
GO:0008643	GO:0008643	carbohydrate transport	23/1352	151/18866	0.000469703222939244	0.0153472797262707	0.0132545995163577	EZR/INSR/PLS1/OCLN/VIL1/SLC17A5/SLC37A1/SORT1/SLC50A1/FFAR4/MFSD4A/IRS1/PPARD/SLC2A10/ARPP19/SLC2A12/MEF2A/TRIB3/SLC35A3/AKT2/SMPD3/C1QTNF12/ADIPOR2	23	1
GO:0009896	GO:0009896	positive regulation of catabolic process	52/1352	454/18866	0.000540552987527851	0.017475440499136	0.0150925746659517	EZR/INSR/BTG2/TRIB1/PNPLA2/C4BPB/MAPK3/TP53INP2/HSPA1A/FOXO3/LDLR/HSPA1B/TICAM1/PTTG1IP/SH3D19/TIPARP/OPTN/HSP90AA1/SNX9/SORL1/AGO2/TMEM59/APP/ZFP36L2/ADAM9/TMEM259/PIP4K2C/GTPBP1/PLK3/MYLIP/NSF/DNAJB2/TRIM8/IRS1/WAC/DDRGK1/SUMO2/ULK1/TOB1/TRIB3/AKT2/EDEM1/TPCN1/MLXIPL/PPARA/CCDC22/SH3GLB1/AMBRA1/NOP53/GSK3B/SOX9/SMCR8	52	1
GO:2001236	GO:2001236	regulation of extrinsic apoptotic signaling pathway	24/1352	162/18866	0.000541054563496381	0.017475440499136	0.0150925746659517	LGALS3/ATF3/GSTP1/HSPA1A/IFI6/HSPA1B/TMBIM1/SRC/ITM2C/SH3RF1/BCL10/TCF7L2/TRADD/PMAIP1/CTNNA1/ITGA6/BCL2L1/FEM1B/DEDD2/PDIA3/RFFL/AGT/YAP1/GSK3B	24	1
GO:1903541	GO:1903541	regulation of exosomal secretion	6/1352	16/18866	0.000573337351052164	0.018390157649588	0.0158825654471343	SDC1/PDCD6IP/TSG101/ATP13A2/SMPD3/VPS4B	6	1
GO:0090132	GO:0090132	epithelium migration	44/1352	368/18866	0.00057802928090413	0.018390157649588	0.0158825654471343	TACSTD2/S100P/CEACAM1/JUP/EPHA2/RAB25/S100A2/KLF4/PRSS3/ANXA3/JUN/VIL1/RHOB/KRT16/MET/GIPC1/PTPRR/SRC/P2RX4/ADIPOR1/PKN1/CARD10/RAB11A/MARVELD3/HDAC9/ADAM9/FOXP1/PPARD/PRKD2/LGALS8/EPB41L4B/FGFBP1/GRHL2/HDAC7/SEMA3A/AGT/RREB1/SCARB1/DOCK5/STARD13/FERMT1/SOX9/DUSP10/FGF1	44	1
GO:0001916	GO:0001916	positive regulation of T cell mediated cytotoxicity	8/1352	28/18866	0.00057919179786069	0.018390157649588	0.0158825654471343	HLA-E/HLA-A/AZGP1/HLA-B/B2M/IL23A/HLA-F/STX7	8	1
GO:0048015	GO:0048015	phosphatidylinositol-mediated signaling	27/1352	192/18866	0.000583789718744247	0.0184320124682172	0.0159187131468345	CEACAM1/EZR/INSR/ERBB3/KLF4/GSN/MAPK3/MUC5AC/F2RL1/SRC/SLC9A3R1/PLEKHA1/PIK3IP1/PIP4K2C/EGFR/PLCD3/IRS1/PIK3C2B/PPARD/PLCB1/UBE3A/PPP2R5C/AGT/NOP53/SOX9/PEAR1/PLCB4	27	1
GO:0031331	GO:0031331	positive regulation of cellular catabolic process	46/1352	390/18866	0.000590425575933281	0.0185373840041622	0.0160097167340686	EZR/INSR/BTG2/TRIB1/PNPLA2/MAPK3/TP53INP2/HSPA1A/FOXO3/LDLR/HSPA1B/TICAM1/PTTG1IP/SH3D19/OPTN/HSP90AA1/SNX9/AGO2/TMEM59/APP/ZFP36L2/ADAM9/TMEM259/PIP4K2C/GTPBP1/PLK3/DNAJB2/TRIM8/IRS1/WAC/DDRGK1/SUMO2/ULK1/TOB1/TRIB3/AKT2/EDEM1/TPCN1/MLXIPL/PPARA/CCDC22/SH3GLB1/AMBRA1/NOP53/GSK3B/SMCR8	46	1
GO:0062012	GO:0062012	regulation of small molecule metabolic process	52/1352	456/18866	0.000598727261753369	0.0186935956169663	0.0161446280932443	TFF3/CEACAM1/PHLDA2/INSR/HPGD/RDH10/SLC7A11/MIDN/LDLR/SRC/ZBTB7A/NR1D1/ADIPOR1/APP/FOXA2/ODC1/ABCG1/SQLE/DYRK2/PMAIP1/NCOR1/IRS1/PSMB8/PPARD/GUCA2B/PSMC6/PPTC7/ARPP19/WNT4/TRIB3/NCOR2/AKT2/PDK2/SMPD3/MLXIPL/PSMC3/ADM/PPARA/FAM3C/NUP98/FDFT1/NUP210/C1QTNF12/DGKQ/ADIPOR2/GSK3B/KPNB1/NCOA2/SOX9/PPP1CB/NR1H3/FGF1	52	1
GO:1902305	GO:1902305	regulation of sodium ion transmembrane transport	13/1352	65/18866	0.000609856859347128	0.0189358870139827	0.0163538818170957	FXYD3/CHP1/ATP1B1/SLC9A3R1/ACTN4/GLRX/DNM2/SLC9A1/STK39/PTPN3/WNK4/CAMK2D/TESC	13	1
GO:0001914	GO:0001914	regulation of T cell mediated cytotoxicity	9/1352	35/18866	0.000623107939950031	0.0191064058978222	0.0165011495776097	CEACAM1/HLA-E/HLA-A/AZGP1/HLA-B/B2M/IL23A/HLA-F/STX7	9	1
GO:0120032	GO:0120032	regulation of plasma membrane bounded cell projection assembly	26/1352	183/18866	0.000624707465410848	0.0191064058978222	0.0165011495776097	TACSTD2/EPS8L1/EPS8/EPHA2/CDC42EP5/EPS8L2/SH3YL1/OCLN/EPS8L3/F2RL1/KLF5/ATP8B1/WASF2/FNBP1L/DNM2/RAP1GAP/RALA/RAC1/WASL/MIEN1/ESPN/CDC42EP1/RAB17/NCKAP1/PLEKHM1/WASHC1	26	1
GO:0007044	GO:0007044	cell-substrate junction assembly	17/1352	99/18866	0.000628947525106245	0.0191064058978222	0.0165011495776097	LAMB3/ITGB4/RHOD/COL17A1/DST/LAMA3/LAMC2/SRC/COL16A1/RAC1/SLC9A1/SLK/ITGA6/APOD/CAMSAP3/WNT4/SMAD3	17	1
GO:0062207	GO:0062207	regulation of pattern recognition receptor signaling pathway	17/1352	99/18866	0.000628947525106245	0.0191064058978222	0.0165011495776097	BIRC3/HSPA1A/RIOK3/HSPA1B/TICAM1/F2RL1/ERBIN/NR1D1/PELI1/TRIM15/IRF7/BPIFB1/XIAP/LGR4/WDFY1/NOP53/NR1H3	17	1
GO:0007229	GO:0007229	integrin-mediated signaling pathway	18/1352	108/18866	0.000638588558868465	0.0192949876389289	0.0166640172322722	CEACAM1/ITGB8/ITGB4/ISG15/DST/CDH17/LAMA3/ITGB6/SRC/ERBIN/LAMA5/CD47/COL16A1/ADAM9/CTNNA1/ITGA6/SLC2A10/FERMT1	18	1
GO:0045104	GO:0045104	intermediate filament cytoskeleton organization	11/1352	50/18866	0.000681568064010705	0.0204629920357816	0.0176727582462988	KRT18/KRT17/DSP/DST/KRT16/ERBIN/PKP1/PPL/EVPL/KRT20/FAM83H	11	1
GO:0045682	GO:0045682	regulation of epidermis development	16/1352	91/18866	0.000687950477797113	0.0204629920357816	0.0176727582462988	KRT17/SFN/MAFF/SULT2B1/GRHL1/TRADD/KDF1/PPARD/OVOL2/GRHL2/KRT10/FOXC1/NAB1/MYCL/FERMT1/MSX2	16	1
GO:0001667	GO:0001667	ameboidal-type cell migration	54/1352	481/18866	0.000688168237502265	0.0204629920357816	0.0176727582462988	TACSTD2/S100P/CEACAM1/JUP/EPHA2/RAB25/S100A2/KLF4/PRSS3/ANXA3/JUN/SEMA3B/VIL1/RHOB/KRT16/MET/GIPC1/PTPRR/SRC/P2RX4/LRP5/AGO2/LAMA5/ADIPOR1/WASF2/EFNB1/PKN1/CARD10/RAB11A/MARVELD3/HDAC9/ADAM9/AMOTL2/FOXP1/PPARD/PRKD2/LGALS8/EPB41L4B/OVOL2/FGFBP1/SEMA4G/RFFL/HDAC7/SEMA3A/AGT/RREB1/SCARB1/DOCK5/STARD13/FERMT1/PDXDC1/SOX9/DUSP10/FGF1	54	1
GO:0032535	GO:0032535	regulation of cellular component size	45/1352	383/18866	0.000730560126829288	0.0215903098153365	0.0186463604717206	EZR/EPS8/CDC42EP5/PLS1/GSN/BAIAP2L1/VILL/TMEM123/CDHR2/PPP1R15A/SEMA3B/VIL1/USH1C/F2RL1/SLC12A7/ARPC3/SPTBN1/SNX9/MAP3K13/GOLGA4/SLC9A3R1/CDHR5/WASF2/RAB11A/FLII/DNM2/RAC1/MYO1C/WASL/TRIOBP/IFRD1/LRRC8A/ATP13A2/CARMIL1/ADD3/WNT7B/CDC42EP1/RUFY3/SEMA4G/SEMA3A/RTN4R/NCKAP1/GSK3B/WASHC1/ZFYVE27	45	1
GO:0043254	GO:0043254	regulation of protein-containing complex assembly	51/1352	449/18866	0.00073548274061531	0.0215903098153365	0.0186463604717206	LGALS3/CLDN7/EPS8/CDC42EP5/BIK/OCLN/GSN/BAIAP2L1/VILL/HSPA1A/RIOK3/HSPA1B/VIL1/TICAM1/CDH17/MET/SRC/ARPC3/SPTBN1/HSP90AA1/SNX9/SORL1/WASF2/RHOC/ARHGEF5/PRKCZ/FLII/RAC1/MYO1C/CCK/WASL/TRIOBP/CTNNBIP1/CARMIL1/ADD3/EIF2AK2/PSMC6/CDC42EP1/ULK1/VDAC2/CAMSAP3/BAK1/PSMC3/SH3GLB1/NOP53/NCKAP1/MMP1/GSK3B/CAMSAP1/TFIP11/WASHC1	51	1
GO:0032970	GO:0032970	regulation of actin filament-based process	47/1352	405/18866	0.000737604890488364	0.0215903098153365	0.0186463604717206	TACSTD2/SMIM22/JUP/F11R/EPS8/CDC42EP5/DSP/DSG2/GSN/SRI/RHOD/BAIAP2L1/RHOF/VILL/VIL1/RND1/RHOB/MDK/F2RL1/MET/ARPC3/SPTBN1/SNX9/TPM1/WASF2/RHOC/CD47/ARHGEF5/FLII/RAC1/MYO1C/WASL/RAPGEF3/TRIOBP/SLC9A1/CARMIL1/ADD3/CDC42EP1/WNT4/PHPT1/CAMK2D/CACNA1C/ABRACL/SMAD3/NCKAP1/ATP2A2/WASHC1	47	1
GO:0006469	GO:0006469	negative regulation of protein kinase activity	32/1352	246/18866	0.000768376383174969	0.0223744832820898	0.0193236078692107	GPRC5A/CEACAM1/TRIB1/PTK6/SFN/PTPRH/CDKN1A/CAMK2N1/GSTP1/DUSP5/CHP1/LRP5/SORL1/CDKN1C/DUSP4/TAOK3/VPS25/PKN1/MVP/TSG101/PPP1R1B/CBLB/ADAR/TRIB3/AGT/CDK5RAP3/TESC/IBTK/GSKIP/DUSP10/CHORDC1/SMCR8	32	1
GO:0003382	GO:0003382	epithelial cell morphogenesis	9/1352	36/18866	0.000778584590276505	0.0225548731822369	0.0194794006823926	CLDN3/SPINT2/ST14/RAB25/POF1B/MET/FLNB/VSIG1/GRHL2	9	1
GO:0046883	GO:0046883	regulation of hormone secretion	34/1352	267/18866	0.000784983715228643	0.0225608930590874	0.0194845997181967	RAB11FIP1/MIDN/FAM3D/SOX4/SRI/ICA1/VAMP8/SERP1/LRP5/NR1D1/PIM3/ALOX5/MCU/FOXA2/LIF/ITPR3/SYT7/RAC1/EGFR/FFAR4/TCF7L2/RAPGEF3/IRS1/ILDR1/PPARD/MPC2/NMU/PHPT1/AIMP1/AGT/CACNA1C/C1QTNF12/CHD7/ANO1	34	1
GO:0055123	GO:0055123	digestive system development	22/1352	147/18866	0.000786821181420131	0.0225608930590874	0.0194845997181967	AGR2/INSR/ASS1/PTK6/CDKN1A/IFT172/KLF5/SRC/CLDN18/CDX2/EGFR/XBP1/SAV1/LGR4/PKDCC/TBX2/OVOL2/YIPF6/VPS52/YAP1/SMAD3/SLC4A2	22	1
GO:0030072	GO:0030072	peptide hormone secretion	33/1352	257/18866	0.000805210885508144	0.0228588850725589	0.0197419589941129	MIDN/FAM3D/SOX4/SRI/ICA1/SERP1/CCDC186/LRP5/NR1D1/PIM3/ALOX5/MCU/FOXA2/ITPR3/SYT7/RAC1/EGFR/FFAR4/TCF7L2/RAPGEF3/IRS1/ILDR1/PPARD/MPC2/RAB1A/NMU/PHPT1/AIMP1/SMPD3/CACNA1C/C1QTNF12/CHD7/ANO1	33	1
GO:0048017	GO:0048017	inositol lipid-mediated signaling	27/1352	196/18866	0.000805348619994067	0.0228588850725589	0.0197419589941129	CEACAM1/EZR/INSR/ERBB3/KLF4/GSN/MAPK3/MUC5AC/F2RL1/SRC/SLC9A3R1/PLEKHA1/PIK3IP1/PIP4K2C/EGFR/PLCD3/IRS1/PIK3C2B/PPARD/PLCB1/UBE3A/PPP2R5C/AGT/NOP53/SOX9/PEAR1/PLCB4	27	1
GO:0090130	GO:0090130	tissue migration	44/1352	374/18866	0.000809697700605683	0.0228602904935199	0.0197431727787264	TACSTD2/S100P/CEACAM1/JUP/EPHA2/RAB25/S100A2/KLF4/PRSS3/ANXA3/JUN/VIL1/RHOB/KRT16/MET/GIPC1/PTPRR/SRC/P2RX4/ADIPOR1/PKN1/CARD10/RAB11A/MARVELD3/HDAC9/ADAM9/FOXP1/PPARD/PRKD2/LGALS8/EPB41L4B/FGFBP1/GRHL2/HDAC7/SEMA3A/AGT/RREB1/SCARB1/DOCK5/STARD13/FERMT1/SOX9/DUSP10/FGF1	44	1
GO:0045103	GO:0045103	intermediate filament-based process	11/1352	51/18866	0.000813533469520282	0.0228602904935199	0.0197431727787264	KRT18/KRT17/DSP/DST/KRT16/ERBIN/PKP1/PPL/EVPL/KRT20/FAM83H	11	1
GO:1902410	GO:1902410	mitotic cytokinetic process	7/1352	23/18866	0.000843738925818257	0.0235911082741224	0.0203743398111966	CHMP4C/CHMP2B/PDCD6IP/CHMP4B/CHMP1A/VPS4B/CHMP3	7	1
GO:0150115	GO:0150115	cell-substrate junction organization	17/1352	102/18866	0.000892341171761984	0.0246819925199226	0.0213164764018287	LAMB3/ITGB4/RHOD/COL17A1/DST/LAMA3/LAMC2/SRC/COL16A1/RAC1/SLC9A1/SLK/ITGA6/APOD/CAMSAP3/WNT4/SMAD3	17	1
GO:0010631	GO:0010631	epithelial cell migration	43/1352	365/18866	0.000897360530675026	0.0246819925199226	0.0213164764018287	TACSTD2/S100P/CEACAM1/JUP/EPHA2/RAB25/S100A2/KLF4/PRSS3/ANXA3/JUN/VIL1/RHOB/KRT16/MET/GIPC1/PTPRR/SRC/P2RX4/ADIPOR1/PKN1/CARD10/RAB11A/MARVELD3/HDAC9/ADAM9/FOXP1/PPARD/PRKD2/LGALS8/EPB41L4B/FGFBP1/HDAC7/SEMA3A/AGT/RREB1/SCARB1/DOCK5/STARD13/FERMT1/SOX9/DUSP10/FGF1	43	1
GO:0010824	GO:0010824	regulation of centrosome duplication	10/1352	44/18866	0.000904713604822786	0.0246819925199226	0.0213164764018287	CHMP4C/CHMP2B/PDCD6IP/FBXW5/CHMP4B/NUBP1/CHMP1A/VPS4B/CHMP3/CHORDC1	10	1
GO:0045197	GO:0045197	establishment or maintenance of epithelial cell apical/basal polarity	10/1352	44/18866	0.000904713604822786	0.0246819925199226	0.0213164764018287	ERBIN/SLC9A3R1/PDCD6IP/CDX2/DLG3/PARD3/DLG5/CAMSAP3/ARF4/SCRIB	10	1
GO:0045684	GO:0045684	positive regulation of epidermis development	10/1352	44/18866	0.000904713604822786	0.0246819925199226	0.0213164764018287	KRT17/SFN/SULT2B1/TRADD/KDF1/PPARD/OVOL2/KRT10/FOXC1/MSX2	10	1
GO:0043112	GO:0043112	receptor metabolic process	27/1352	198/18866	0.000941359265859765	0.0255576766866274	0.0220727565465516	CEACAM1/EZR/INSR/RAMP1/MX1/CD9/ACHE/GRK2/OPTN/SORL1/NR1D1/CAPN1/DNM2/LMTK2/MYLIP/NSF/ANKRD13A/HDAC1/ANKRD13D/SEC24A/REP15/ADM/PPARA/SH3GLB1/SCRIB/LAMTOR1/NR1H3	27	1
GO:0051656	GO:0051656	establishment of organelle localization	49/1352	432/18866	0.000953555487304206	0.0257568379681089	0.0222447611670631	EZR/LLGL2/MISP/MYO6/MYO5B/CHMP4C/VAMP8/SUN1/AP1M2/CHMP2B/MX1/FAM91A1/MLPH/BICDL2/CCDC186/YWHAZ/MYO7B/SLC9A3R1/FNBP1L/ACTN4/RAB11A/ARFGAP3/PRKCZ/DNM2/MYO1C/NSF/WASL/PARD3/RPS15/RAB1A/CHMP4B/RAB17/MYO19/PINX1/CDC23/KIF3B/TMED10/SNAP29/NDE1/BET1/SEC24A/CHMP1A/VPS4B/YKT6/TRAPPC6A/KIF1C/KPNB1/SCRIB/GBF1	49	1
GO:0009914	GO:0009914	hormone transport	39/1352	323/18866	0.000957861056109387	0.0257568379681089	0.0222447611670631	RAB11FIP1/MIDN/FAM3D/SOX4/SRI/ICA1/VAMP8/SERP1/CCDC186/LRP5/NR1D1/PIM3/ALOX5/MCU/SLCO4A1/FOXA2/LIF/ITPR3/SYT7/RAC1/EGFR/FFAR4/TCF7L2/RAPGEF3/IRS1/ILDR1/PPARD/MPC2/RAB1A/NMU/PHPT1/AIMP1/AGT/SMPD3/CACNA1C/ADM/C1QTNF12/CHD7/ANO1	39	1
GO:0060670	GO:0060670	branching involved in labyrinthine layer morphogenesis	5/1352	12/18866	0.000969903889976869	0.0259112983552141	0.0223781600891351	SPINT2/ST14/SPINT1/GRHL2/ADM	5	1
GO:0030865	GO:0030865	cortical cytoskeleton organization	12/1352	60/18866	0.000977436877456476	0.0259112983552141	0.0223781600891351	EZR/LLGL2/PLS1/RHOD/RHOF/VIL1/RND1/RHOB/RHOC/PDCD6IP/RAC1/NCKAP1	12	1
GO:0061951	GO:0061951	establishment of protein localization to plasma membrane	12/1352	60/18866	0.000977436877456476	0.0259112983552141	0.0223781600891351	KRT18/AMN/AFDN/OPTN/SPTBN1/GOLGA4/RAB11A/LYPLA1/NSF/PKDCC/GORASP2/SCRIB	12	1
GO:0007266	GO:0007266	Rho protein signal transduction	21/1352	140/18866	0.000993888069899256	0.026223713393586	0.022647975736622	EPS8L1/F11R/EPS8/CDC42EP5/EPS8L2/NET1/EPS8L3/RHOD/ARHGAP5/RHOB/F2RL1/MET/CNKSR1/GPR35/RAC1/RHOU/CCDC125/CDC42EP1/RTN4R/STARD13/RHOV	21	1
GO:0010565	GO:0010565	regulation of cellular ketone metabolic process	26/1352	189/18866	0.00101713933376186	0.0267117899801013	0.0230695005803047	CEACAM1/HPGD/RDH10/SLC7A11/NR1D1/ADIPOR1/ODC1/NCOR1/IRS1/PSMB8/PPARD/PSMC6/PPTC7/WNT4/TRIB3/NCOR2/AKT2/PDK2/MLXIPL/PSMC3/ADM/PPARA/DGKQ/ADIPOR2/SOX9/NR1H3	26	1
GO:0010001	GO:0010001	glial cell differentiation	30/1352	230/18866	0.00105629133440942	0.0275583075863762	0.0238005911745234	ERBB3/SPINT1/BACE2/SOX4/FA2H/GSN/MAPK3/GSTP1/CD9/LDLR/B4GALT5/MDK/NR1D1/APP/MYRF/LIF/EGFR/TNFRSF21/PARD3/SOX2/NSUN5/HDAC1/RHEB/AKT2/CDH2/NAB1/CLCF1/EIF2B4/SOX9/DUSP10	30	1
GO:0046879	GO:0046879	hormone secretion	38/1352	314/18866	0.00105918050509916	0.0275583075863762	0.0238005911745234	RAB11FIP1/MIDN/FAM3D/SOX4/SRI/ICA1/VAMP8/SERP1/CCDC186/LRP5/NR1D1/PIM3/ALOX5/MCU/FOXA2/LIF/ITPR3/SYT7/RAC1/EGFR/FFAR4/TCF7L2/RAPGEF3/IRS1/ILDR1/PPARD/MPC2/RAB1A/NMU/PHPT1/AIMP1/AGT/SMPD3/CACNA1C/ADM/C1QTNF12/CHD7/ANO1	38	1
GO:0045429	GO:0045429	positive regulation of nitric oxide biosynthetic process	10/1352	45/18866	0.0010895638627702	0.0282181977362604	0.0243705019220635	INSR/ASS1/KLF4/TICAM1/P2RX4/HSP90AA1/KLF2/DNM2/AGT/SMAD3	10	1
GO:0006892	GO:0006892	post-Golgi vesicle-mediated transport	17/1352	104/18866	0.00111589085121711	0.0284342377903725	0.0245570838080928	KRT18/AMN/VAMP8/OPTN/SPTBN1/SORL1/GOLGA4/SORT1/DNM2/LYPLA1/NSF/PKDCC/GAK/VPS52/CCDC22/AP1G2/GBF1	17	1
GO:0019883	GO:0019883	antigen processing and presentation of endogenous antigen	7/1352	24/18866	0.00111814351453244	0.0284342377903725	0.0245570838080928	HLA-E/HLA-A/AZGP1/HLA-C/HLA-B/B2M/HLA-F	7	1
GO:0032469	GO:0032469	endoplasmic reticulum calcium ion homeostasis	7/1352	24/18866	0.00111814351453244	0.0284342377903725	0.0245570838080928	TMBIM6/APP/CAMK2D/TMCO1/BAK1/FIS1/ATP2A2	7	1
GO:0090169	GO:0090169	regulation of spindle assembly	7/1352	24/18866	0.00111814351453244	0.0284342377903725	0.0245570838080928	CHMP4C/CHMP2B/HSPA1A/HSPA1B/CHMP4B/CHMP1A/VPS4B	7	1
GO:1903078	GO:1903078	positive regulation of protein localization to plasma membrane	12/1352	61/18866	0.00113878693425566	0.0288287503176434	0.024897802531308	AGR2/LGALS3/EZR/EPHA2/PLS1/SQSTM1/VIL1/SPTBN1/STX3/ARHGEF16/RAB11A/EGFR	12	1
GO:1905898	GO:1905898	positive regulation of response to endoplasmic reticulum stress	9/1352	38/18866	0.00118418482523177	0.0298435816941819	0.025774256450997	AGR2/DDIT3/PPP1R15A/TMEM259/XBP1/PMAIP1/EDEM1/BAK1/RNF183	9	1
GO:0009615	GO:0009615	response to virus	41/1352	349/18866	0.00123123013225645	0.0308906845682198	0.0266785814841846	LCN2/IFI27/ISG15/PLSCR1/OAS1/ISG20/BIRC3/RIOK3/MX1/IFI6/UNC93B1/TICAM1/F2RL1/SRC/IL23A/IL10RB/DUOX2/OAS3/NT5C3A/ODC1/TRIM56/TRIM15/IRF7/DDX17/FOSL1/PMAIP1/PLA2G10/APOBEC1/ADAR/BCL2L1/LGALS8/EIF2AK2/MST1R/AIMP1/AUP1/LYST/OAS2/IL15/NOP53/GBF1/IFNAR1	41	1
GO:0000910	GO:0000910	cytokinesis	24/1352	172/18866	0.00127857652587621	0.0319360003352191	0.0275813630915331	ANXA11/CHMP4C/CHMP2B/RHOB/GIPC1/SPTBN1/SNX9/RHOC/RAB11A/PDCD6IP/JTB/PLK3/SON/RAB11FIP4/BCL2L1/CHMP4B/MYO19/KIF3B/KLHL21/PKP4/CHMP1A/SH3GLB1/VPS4B/CHMP3	24	1
GO:0061028	GO:0061028	establishment of endothelial barrier	10/1352	46/18866	0.00130415113620564	0.0322877946496727	0.0278851884490805	CLDN3/EZR/F11R/AFDN/TJP3/F2RL1/MARVELD2/TJP2/RAPGEF3/WNT7B	10	1
GO:1904407	GO:1904407	positive regulation of nitric oxide metabolic process	10/1352	46/18866	0.00130415113620564	0.0322877946496727	0.0278851884490805	INSR/ASS1/KLF4/TICAM1/P2RX4/HSP90AA1/KLF2/DNM2/AGT/SMAD3	10	1
GO:0019318	GO:0019318	hexose metabolic process	32/1352	254/18866	0.00131720823841144	0.0324680276310189	0.0280408457401438	TFF3/ATF3/PHLDA2/INSR/OAS1/MIDN/GALE/SERP1/SRC/LRP5/ADIPOR1/FUT2/FOXA2/ATF4/DYRK2/PMAIP1/IRS1/APOD/AKR1A1/PPARD/ARPP19/AKT2/PDK2/PPARA/FAM3C/C1QTNF12/DGKQ/ALDOC/GSK3B/NCOA2/PPP1CB/GPD2	32	1
GO:0016051	GO:0016051	carbohydrate biosynthetic process	28/1352	213/18866	0.00135302850105255	0.0332053282791062	0.0286776116679076	ATF3/INSR/FUT3/B3GALT5/B4GALT5/B3GNT3/B3GNT6/ST6GALNAC1/NR1D1/IMPA2/ATF4/DYRK2/IRS1/AKR1A1/ARPP19/MGAT2/IMPA1/AKT2/PDK2/SMPD3/PPARA/FAM3C/C1QTNF12/DGKQ/ALDOC/GSK3B/PPP1CB/GPD2	28	1
GO:0030522	GO:0030522	intracellular receptor signaling pathway	33/1352	265/18866	0.0013603018422948	0.0332336493993197	0.0287020710582999	INAVA/BIRC3/STARD10/HSPA1A/RIOK3/HSPA1B/SRC/ZBTB7A/ERBIN/NR1D1/UBC/ACTN4/TRIM15/KLF2/IRF7/XIAP/DDX17/NR1D2/NCOR1/FOXP1/DDRGK1/PPARD/UFM1/UBE3A/WBP2/CTBP2/HDAC1/ARID1A/NCOR2/YAP1/PPARA/NOP53/NR1H3	33	1
GO:0031667	GO:0031667	response to nutrient levels	52/1352	473/18866	0.00136638093815133	0.0332336493993197	0.0287020710582999	LCN2/ATF3/GDF15/TNFRSF11B/ASS1/DDIT3/GSN/MAPK3/AOC1/CDKN1A/GSTP1/JUN/FOXO3/FOXA3/LDLR/MMP7/HIGD1A/SRC/SLC25A25/STK24/SORL1/IGFBP2/FOXA2/BCKDHB/BCL10/ATF4/EGFR/XBP1/CCK/SLC39A4/LRP11/PMAIP1/CCND1/MTHFR/PIK3C2B/PPARD/KLF10/EIF2AK2/KRT20/ULK1/WNT4/PDK2/FIS1/IL15/ADM/PPARA/SH3GLB1/AMBRA1/WIPI2/ADIPOR2/STK26/STC2	52	1
GO:0009267	GO:0009267	cellular response to starvation	23/1352	163/18866	0.00137239806028798	0.0332336493993197	0.0287020710582999	ATF3/MAPK3/AOC1/CDKN1A/JUN/FOXO3/FOXA3/HIGD1A/STK24/ATF4/XBP1/SLC39A4/PMAIP1/PIK3C2B/KLF10/EIF2AK2/KRT20/WNT4/PPARA/SH3GLB1/AMBRA1/WIPI2/STK26	23	1
GO:0001841	GO:0001841	neural tube formation	17/1352	106/18866	0.00138525195627213	0.0332336493993197	0.0287020710582999	SPINT2/ST14/SPINT1/SOX4/PLXNB2/IFT172/SHROOM3/BCL10/RALA/BRD2/MTHFR/OVOL2/ARID1A/GRHL2/LIAS/ADM/SCRIB	17	1
GO:2000379	GO:2000379	positive regulation of reactive oxygen species metabolic process	17/1352	106/18866	0.00138525195627213	0.0332336493993197	0.0287020710582999	INSR/ASS1/KLF4/CDKN1A/GSTP1/FOXO3/TICAM1/F2RL1/P2RX4/HSP90AA1/KLF2/DNM2/EGFR/ZNF205/AGT/DUOXA1/SMAD3	17	1
GO:2001235	GO:2001235	positive regulation of apoptotic signaling pathway	25/1352	183/18866	0.00138966327559433	0.0332336493993197	0.0287020710582999	ATF3/BIK/DDIT3/SFN/GSN/BBC3/ITM2C/YWHAZ/SLC9A3R1/LCK/BCL10/CHCHD10/PMAIP1/RAD9A/CTNNA1/BCL2L1/ZNF205/DEDD2/PDIA3/AGT/BAK1/FIS1/SMAD3/GSK3B/RNF183	25	1
GO:0006656	GO:0006656	phosphatidylcholine biosynthetic process	9/1352	39/18866	0.00144292589446891	0.0339974827912722	0.029361751854384	SLC44A4/STARD10/CAPN2/ACHE/LPIN2/CDS1/SLC44A1/SLC44A3/CHKB	9	1
GO:0032506	GO:0032506	cytokinetic process	9/1352	39/18866	0.00144292589446891	0.0339974827912722	0.029361751854384	ANXA11/CHMP4C/CHMP2B/SNX9/PDCD6IP/CHMP4B/CHMP1A/VPS4B/CHMP3	9	1
GO:0001838	GO:0001838	embryonic epithelial tube formation	19/1352	125/18866	0.00144343088093917	0.0339974827912722	0.029361751854384	SPINT2/ST14/SPINT1/SOX4/PLXNB2/IFT172/SHROOM3/BCL10/RALA/BRD2/MTHFR/OVOL2/WNT4/ARID1A/GRHL2/LIAS/ADM/SOX9/SCRIB	19	1
GO:0050891	GO:0050891	multicellular organismal water homeostasis	13/1352	71/18866	0.00144669801093404	0.0339974827912722	0.029361751854384	CLDN4/LSR/SCNN1A/MYO5B/FA2H/SFN/KRT16/MET/UGCG/RAB11A/GRHL1/KDF1/ADCY4	13	1
GO:0048193	GO:0048193	Golgi vesicle transport	43/1352	374/18866	0.00145569410489461	0.0339974827912722	0.029361751854384	CD55/KRT18/AMN/VAMP8/OPTN/SPTBN1/SORL1/GOLGA4/ATP9A/ARFGAP3/KDELR2/SORT1/DNM2/LYPLA1/NSF/ARFGAP1/PKDCC/GOLT1A/GOLGA3/TMED3/TRAPPC2B/RAB1A/YIF1A/GAK/KIF3B/VPS52/TMED4/ERGIC1/TMED10/BET1/SEC24A/CCDC22/AP1G2/DYNLL1/BET1L/COG6/ARF4/YKT6/TRAPPC6A/KIF1C/USE1/GBF1/LMAN2	43	1
GO:0036010	GO:0036010	protein localization to endosome	7/1352	25/18866	0.00145789917307769	0.0339974827912722	0.029361751854384	EZR/ABHD17C/SORL1/ANKRD13A/PACSIN2/MGAT3/SCRIB	7	1
GO:0061029	GO:0061029	eyelid development in camera-type eye	5/1352	13/18866	0.0014834972022341	0.0341690749039166	0.0295099465034575	JUN/EGFR/HDAC1/TFAP2A/OSR2	5	1
GO:0150105	GO:0150105	protein localization to cell-cell junction	5/1352	13/18866	0.0014834972022341	0.0341690749039166	0.0295099465034575	LSR/F11R/ACTN4/DLG5/SCRIB	5	1
GO:1905666	GO:1905666	regulation of protein localization to endosome	5/1352	13/18866	0.0014834972022341	0.0341690749039166	0.0295099465034575	EZR/ABHD17C/SORL1/ANKRD13A/MGAT3	5	1
GO:1903828	GO:1903828	negative regulation of cellular protein localization	18/1352	116/18866	0.00149822112467906	0.0343667655444607	0.0296806810124571	ABHD17C/TRIM29/TP53INP2/TMBIM1/CHP1/CLDN18/UBE2J1/TMEM59/YOD1/PPP2R5A/LYPLA1/PKDCC/ANKRD13A/APOD/BCL2L1/UFM1/FERMT1/GSK3B	18	1
GO:0048565	GO:0048565	digestive tract development	20/1352	135/18866	0.00151248067508058	0.0343667655444607	0.0296806810124571	AGR2/ASS1/PTK6/CDKN1A/IFT172/KLF5/SRC/CLDN18/CDX2/EGFR/SAV1/LGR4/PKDCC/TBX2/OVOL2/YIPF6/VPS52/YAP1/SMAD3/SLC4A2	20	1
GO:0038128	GO:0038128	ERBB2 signaling pathway	8/1352	32/18866	0.00151654054359898	0.0343667655444607	0.0296806810124571	ERBB3/PTK6/GRB7/PTPRR/SRC/ERBIN/HSP90AA1/EGFR	8	1
GO:1902235	GO:1902235	regulation of endoplasmic reticulum stress-induced intrinsic apoptotic signaling pathway	8/1352	32/18866	0.00151654054359898	0.0343667655444607	0.0296806810124571	DDIT3/HSPA1A/TMBIM6/CREB3L1/XBP1/PMAIP1/BCL2L1/RNF183	8	1
GO:0031122	GO:0031122	cytoplasmic microtubule organization	12/1352	63/18866	0.00152802116849209	0.0344878673370504	0.0297852699552611	EZR/IFT172/DST/CHP1/RAB11A/PLK3/HOOK1/SLK/CAMSAP3/VPS4B/KPNB1/CAMSAP1	12	1
GO:0001892	GO:0001892	embryonic placenta development	15/1352	89/18866	0.00155851182206916	0.0349631131532393	0.0301957135698795	KRT19/SPINT2/PHLDA2/KRT8/ST14/SPINT1/LIF/CDX2/EGFR/PLCD3/WNT7B/OVOL2/GRHL2/SOX15/ADM	15	1
GO:0014020	GO:0014020	primary neural tube formation	16/1352	98/18866	0.00156151982232439	0.0349631131532393	0.0301957135698795	SPINT2/ST14/SPINT1/PLXNB2/IFT172/SHROOM3/BCL10/RALA/BRD2/MTHFR/OVOL2/ARID1A/GRHL2/LIAS/ADM/SCRIB	16	1
GO:0031334	GO:0031334	positive regulation of protein-containing complex assembly	32/1352	257/18866	0.00159737700601214	0.035255978809838	0.0304486454939432	LGALS3/CDC42EP5/BIK/OCLN/GSN/BAIAP2L1/HSPA1A/HSPA1B/VIL1/CDH17/MET/SRC/ARPC3/HSP90AA1/SNX9/WASF2/RHOC/ARHGEF5/RAC1/MYO1C/CCK/WASL/CARMIL1/PSMC6/CDC42EP1/BAK1/PSMC3/SH3GLB1/NCKAP1/MMP1/GSK3B/WASHC1	32	1
GO:0007219	GO:0007219	Notch signaling pathway	26/1352	195/18866	0.00160764898021103	0.035255978809838	0.0304486454939432	ELF3/KRT19/PERP/LLGL2/ANXA4/IFT172/MIB2/TSPAN15/ARRDC1/MDK/CD46/SRC/ZBTB7A/APP/EGFR/DTX4/CHAC1/TBX2/SLC35C2/POGLUT1/DTX2/EPN1/FOXC1/YAP1/APH1A/SOX9	26	1
GO:0006650	GO:0006650	glycerophospholipid metabolic process	40/1352	343/18866	0.00160857546442101	0.035255978809838	0.0304486454939432	SLC44A4/PLSCR1/AGPAT2/STARD10/LIPH/SH3YL1/CAPN2/LDLR/ACHE/LPIN2/GDPD3/MTMR11/SERINC2/PLEKHA1/IMPA2/PIP4K2C/GPCPD1/INPP4B/CDS1/SLC44A1/DGKA/ITPKC/PLA2G10/PIK3C2B/PLCB1/SLC44A3/PIGF/EFR3A/PCYT2/PIGP/MTMR14/CHKB/IMPA1/PIP4P1/BPNT1/SCARB1/DGKQ/PTDSS2/SERAC1/NR1H3	40	1
GO:0010561	GO:0010561	negative regulation of glycoprotein biosynthetic process	6/1352	19/18866	0.00161223960037871	0.035255978809838	0.0304486454939432	BACE2/ITM2C/AGO2/TMEM59/ABCA7/SLC2A10	6	1
GO:0030011	GO:0030011	maintenance of cell polarity	6/1352	19/18866	0.00161223960037871	0.035255978809838	0.0304486454939432	DST/SLC9A3R1/PDCD6IP/SLC9A1/DLG5/GSK3B	6	1
GO:0097320	GO:0097320	plasma membrane tubulation	6/1352	19/18866	0.00161223960037871	0.035255978809838	0.0304486454939432	SNX9/FNBP1L/DNM2/WASL/PACSIN2/SH3GLB1	6	1
GO:0000281	GO:0000281	mitotic cytokinesis	13/1352	72/18866	0.00165185811293763	0.0359823356384088	0.0310759598480433	CHMP4C/CHMP2B/RHOB/SPTBN1/SNX9/RHOC/PDCD6IP/JTB/SON/CHMP4B/CHMP1A/VPS4B/CHMP3	13	1
GO:0046777	GO:0046777	protein autophosphorylation	30/1352	237/18866	0.0017012030271236	0.0368438343151792	0.0318199887670521	INSR/PTK6/DDR1/MAPK3/JUN/CHP1/FRK/SRC/MAP3K13/STK24/PIM3/TAOK3/LCK/MVP/PPP2R5A/LMTK2/EGFR/TNK2/MAP3K11/SLK/MAP3K9/STK39/ATP13A2/PRKD2/EIF2AK2/ULK1/PPP2R5C/CAMK2D/GSK3B/STK26	30	1
GO:0042594	GO:0042594	response to starvation	27/1352	206/18866	0.0017045190252574	0.0368438343151792	0.0318199887670521	ATF3/DDIT3/MAPK3/AOC1/CDKN1A/JUN/FOXO3/FOXA3/HIGD1A/STK24/ATF4/XBP1/SLC39A4/LRP11/PMAIP1/PIK3C2B/KLF10/EIF2AK2/KRT20/ULK1/WNT4/ADM/PPARA/SH3GLB1/AMBRA1/WIPI2/STK26	27	1
GO:0090277	GO:0090277	positive regulation of peptide hormone secretion	16/1352	99/18866	0.00174129279528211	0.0374945038677603	0.0323819361929655	SOX4/SRI/SERP1/MCU/RAC1/EGFR/FFAR4/TCF7L2/ILDR1/PPARD/MPC2/NMU/PHPT1/AIMP1/C1QTNF12/ANO1	16	1
GO:0042058	GO:0042058	regulation of epidermal growth factor receptor signaling pathway	15/1352	90/18866	0.00174889198233439	0.0375144005370965	0.0323991198495134	AGR2/GPRC5A/CEACAM1/PTK6/IFI6/APP/VPS25/MVP/TSG101/EGFR/PTPN3/CBLB/EPN1/AGT/RHBDF1	15	1
GO:0051056	GO:0051056	regulation of small GTPase mediated signal transduction	38/1352	323/18866	0.00177345128586907	0.0378965635991793	0.0327291730203813	EPS8L1/F11R/EPS8/EPS8L2/NET1/EPS8L3/SQSTM1/SIPA1L2/RHOD/RHOF/ARHGAP5/ARFGEF3/TRIP10/RHOB/F2RL1/MET/SRC/ERBIN/ARHGEF16/RHOC/ARHGAP32/ARHGEF5/GPR35/DNM2/RAP1GAP/RAC1/RHOU/ARFGAP1/TIMP2/CYTH2/CCDC125/LRRC59/SRGAP1/RTN4R/STARD13/ARHGAP12/GBF1/RHOV	38	1
GO:0046486	GO:0046486	glycerolipid metabolic process	48/1352	434/18866	0.00181004285074473	0.0385319728075204	0.0332779409281657	SLC44A4/PLSCR1/AGPAT2/STARD10/LIPH/SH3YL1/PNPLA2/MGLL/CAPN2/LDLR/ACHE/LPIN2/ANG/GDPD3/ABHD2/SORL1/MTMR11/SERINC2/PLEKHA1/IMPA2/PIP4K2C/GPCPD1/INPP4B/CDS1/SLC44A1/DGKA/ITPKC/PLA2G10/APOBEC1/PIK3C2B/PLCB1/SLC44A3/PIGF/EFR3A/PCYT2/PIGP/MTMR14/CHKB/MOGAT3/IMPA1/PIP4P1/BPNT1/SCARB1/DGKQ/PTDSS2/SERAC1/FABP2/NR1H3	48	1
GO:0031529	GO:0031529	ruffle organization	11/1352	56/18866	0.00183026923530177	0.0386559141962112	0.0333849822735961	TACSTD2/EPS8L1/EPS8/EPS8L2/SH3YL1/EPS8L3/TPM1/PLEKHA1/RAC1/CARMIL1/PLEKHM1	11	1
GO:0035088	GO:0035088	establishment or maintenance of apical/basal cell polarity	10/1352	48/18866	0.0018364998381474	0.0386559141962112	0.0333849822735961	ERBIN/SLC9A3R1/PDCD6IP/CDX2/DLG3/PARD3/DLG5/CAMSAP3/ARF4/SCRIB	10	1
GO:0061245	GO:0061245	establishment or maintenance of bipolar cell polarity	10/1352	48/18866	0.0018364998381474	0.0386559141962112	0.0333849822735961	ERBIN/SLC9A3R1/PDCD6IP/CDX2/DLG3/PARD3/DLG5/CAMSAP3/ARF4/SCRIB	10	1
GO:0060706	GO:0060706	cell differentiation involved in embryonic placenta development	7/1352	26/18866	0.00187303281233499	0.03913176358856	0.033795947163673	KRT19/SPINT2/KRT8/ST14/LIF/GRHL2/SOX15	7	1
GO:1903020	GO:1903020	positive regulation of glycoprotein metabolic process	7/1352	26/18866	0.00187303281233499	0.03913176358856	0.033795947163673	RAMP1/CHP1/TCF7L2/PLCB1/SLC2A10/RAB1A/IL15	7	1
GO:1903409	GO:1903409	reactive oxygen species biosynthetic process	19/1352	128/18866	0.00191466408763237	0.039853378416644	0.0344191661133444	INSR/INAVA/ASS1/KLF4/FOXO3/TICAM1/P2RX4/HSP90AA1/DUOX2/ALOX5/CD47/KLF2/DNM2/RAC1/ZNF205/AGT/DUOXA1/SMAD3/GBF1	19	1
GO:0042180	GO:0042180	cellular ketone metabolic process	32/1352	260/18866	0.00192775603843274	0.039977818952	0.0345266385442352	CEACAM1/HPGD/RDH10/DHRS9/SLC7A11/METTL27/NR1D1/ADIPOR1/ODC1/NCOR1/IRS1/PSMB8/AKR1A1/PPARD/UBIAD1/PSMC6/PPTC7/WNT4/TRIB3/NCOR2/AKT2/PDK2/MLXIPL/PSMC3/ADM/PPARA/DGKQ/ADIPOR2/CBR4/SOX9/GPD2/NR1H3	32	1
GO:0001843	GO:0001843	neural tube closure	15/1352	91/18866	0.00195828833191412	0.0402607568049934	0.0347709963715723	SPINT2/ST14/SPINT1/PLXNB2/IFT172/SHROOM3/BCL10/RALA/BRD2/MTHFR/ARID1A/GRHL2/LIAS/ADM/SCRIB	15	1
GO:0060333	GO:0060333	interferon-gamma-mediated signaling pathway	15/1352	91/18866	0.00195828833191412	0.0402607568049934	0.0347709963715723	HLA-E/HLA-A/OAS1/HLA-C/HLA-B/IRF6/TRIM31/B2M/OAS3/IRF7/HLA-F/TRIM8/CAMK2D/OAS2/NR1H3	15	1
GO:1902905	GO:1902905	positive regulation of supramolecular fiber organization	27/1352	208/18866	0.00196289099013669	0.0402607568049934	0.0347709963715723	CDC42EP5/OCLN/GSN/BAIAP2L1/HSPA1A/HSPA1B/VIL1/F2RL1/MET/ARPC3/SNX9/TPM1/WASF2/APP/RHOC/CD47/ARHGEF5/RAC1/MYO1C/WASL/RAPGEF3/CARMIL1/CDC42EP1/WNT4/SMAD3/NCKAP1/WASHC1	27	1
GO:0030258	GO:0030258	lipid modification	33/1352	271/18866	0.00197160980496645	0.0402925349233144	0.034798441380671	CYP3A5/FA2H/MTMR11/ADIPOR1/ALOX5/IMPA2/ABCG1/ECI1/PIP4K2C/PLPP2/ILVBL/DGKA/SGPP2/ABO/ITPKC/IRS1/APOD/PIK3C2B/PPARD/PLPP5/EFR3A/IMPA1/PIP4P1/AGT/AKT2/BPNT1/ACAA1/PPARA/DGKQ/ADIPOR2/SOX9/LAMTOR1/PLPP4	33	1
GO:0010822	GO:0010822	positive regulation of mitochondrion organization	18/1352	119/18866	0.00200919825406511	0.0409017852841796	0.0353246173338364	BIK/SFN/BBC3/OPTN/YWHAZ/NPEPPS/MCU/RHOU/CHCHD10/MIEF2/PMAIP1/MICALL2/ZNF205/BAK1/FIS1/SH3GLB1/GSK3B/UBE2J2	18	1
GO:0090307	GO:0090307	mitotic spindle assembly	12/1352	65/18866	0.00202075045914339	0.0409017852841796	0.0353246173338364	MISP/CHMP4C/CHMP2B/HSPA1A/HSPA1B/RAB11A/XIAP/CHMP4B/KIF3B/CHMP1A/VPS4B/KPNB1	12	1
GO:0010675	GO:0010675	regulation of cellular carbohydrate metabolic process	21/1352	148/18866	0.00202325557099679	0.0409017852841796	0.0353246173338364	TFF3/PHLDA2/INSR/MIDN/SRC/ADIPOR1/FOXA2/DYRK2/PMAIP1/NCOR1/IRS1/ARPP19/AKT2/PDK2/PPARA/FAM3C/C1QTNF12/DGKQ/GSK3B/NCOA2/PPP1CB	21	1
GO:0038083	GO:0038083	peptidyl-tyrosine autophosphorylation	9/1352	41/18866	0.00209612890525455	0.0420723015983235	0.0363355277523637	INSR/PTK6/DDR1/MAPK3/FRK/SRC/LCK/EGFR/TNK2	9	1
GO:0051693	GO:0051693	actin filament capping	9/1352	41/18866	0.00209612890525455	0.0420723015983235	0.0363355277523637	EPS8/GSN/VILL/VIL1/SPTBN1/FLII/TRIOBP/CARMIL1/ADD3	9	1
GO:0060606	GO:0060606	tube closure	15/1352	92/18866	0.00218813409427522	0.0437626818855043	0.0377954160281065	SPINT2/ST14/SPINT1/PLXNB2/IFT172/SHROOM3/BCL10/RALA/BRD2/MTHFR/ARID1A/GRHL2/LIAS/ADM/SCRIB	15	1
GO:0006109	GO:0006109	regulation of carbohydrate metabolic process	27/1352	210/18866	0.00225412301835005	0.0449225934862669	0.0387971677402466	TFF3/PHLDA2/INSR/MIDN/SRC/ZBTB7A/ADIPOR1/APP/FOXA2/DYRK2/PMAIP1/NCOR1/IRS1/ARPP19/AKT2/PDK2/SMPD3/MLXIPL/PPARA/FAM3C/NUP98/NUP210/C1QTNF12/DGKQ/GSK3B/NCOA2/PPP1CB	27	1
GO:0001881	GO:0001881	receptor recycling	8/1352	34/18866	0.00230359436984036	0.0455852125299396	0.0393694352829278	ACHE/OPTN/SORL1/LMTK2/NSF/REP15/SCRIB/LAMTOR1	8	1
GO:0035633	GO:0035633	maintenance of blood-brain barrier	8/1352	34/18866	0.00230359436984036	0.0455852125299396	0.0393694352829278	CLDN3/LSR/F11R/OCLN/CLDN12/TJP3/TJP2/MBP	8	1
GO:0031669	GO:0031669	cellular response to nutrient levels	28/1352	221/18866	0.00234804793340319	0.0463018574937753	0.0399883620348001	LCN2/ATF3/MAPK3/AOC1/CDKN1A/JUN/FOXO3/FOXA3/HIGD1A/STK24/FOXA2/ATF4/XBP1/SLC39A4/PMAIP1/PIK3C2B/KLF10/EIF2AK2/KRT20/ULK1/WNT4/PDK2/IL15/PPARA/SH3GLB1/AMBRA1/WIPI2/STK26	28	1
GO:0031668	GO:0031668	cellular response to extracellular stimulus	31/1352	253/18866	0.00240851252485017	0.0473281132505523	0.0408746825619585	LCN2/ATF3/MAPK3/AOC1/CDKN1A/GSTP1/JUN/FOXO3/FOXA3/HIGD1A/STK24/FOXA2/ATF4/XBP1/SLC39A4/FOSL1/PMAIP1/ITGA6/PIK3C2B/KLF10/EIF2AK2/KRT20/ULK1/WNT4/PDK2/IL15/PPARA/SH3GLB1/AMBRA1/WIPI2/STK26	31	1
GO:0032388	GO:0032388	positive regulation of intracellular transport	28/1352	222/18866	0.00250815310190073	0.0491143569083	0.0424173627466139	JUP/EZR/CDH1/SFN/BBC3/CHP1/TMEM30B/YWHAZ/SORL1/NPEPPS/RHOU/MYO1C/PLK3/MIEF2/TCF7L2/PMAIP1/RAPGEF3/ZFAND1/MICALL2/RUFY3/AKT2/EDEM1/FIS1/CEMIP/SMAD3/SH3GLB1/GSK3B/UBE2J2	28	1
GO:0010821	GO:0010821	regulation of mitochondrion organization	25/1352	191/18866	0.00252176136087293	0.0492093710003676	0.042499421180501	BIK/SFN/SQSTM1/BBC3/HSPA1A/INF2/HIGD1A/OPTN/YWHAZ/NPEPPS/MCU/RHOU/CHCHD10/MIEF2/PMAIP1/MICALL2/ATP13A2/BCL2L1/MYO19/ZNF205/BAK1/FIS1/SH3GLB1/GSK3B/UBE2J2	25	1
GO:1902743	GO:1902743	regulation of lamellipodium organization	10/1352	50/18866	0.00253183711771277	0.0492350332233418	0.0425215842279133	EPHA2/OCLN/VIL1/SRC/WASF2/DNM2/RAC1/CARMIL1/RREB1/NCKAP1	10	1
GO:0000086	GO:0000086	G2/M transition of mitotic cell cycle	31/1352	254/18866	0.00256021850188875	0.0494704695374236	0.0427249175945046	CHMP4C/CDKN1A/RAD21/USH1C/OPTN/HSP90AA1/APP/TAOK3/RAB11A/DNM2/PLK3/CCND1/PSMB8/PLCB1/PSMC6/ARPP19/PINX1/NDE1/CDK5RAP3/HAUS7/PPP2R2A/HUS1/PSMC3/CTC1/DYNLL1/NOP53/VPS4B/TAF2/CEP70/PPP1CB/HAUS8	31	1
GO:0050796	GO:0050796	regulation of insulin secretion	24/1352	181/18866	0.00256154922337905	0.0494704695374236	0.0427249175945046	MIDN/FAM3D/SOX4/SRI/ICA1/SERP1/LRP5/NR1D1/PIM3/ALOX5/MCU/FOXA2/ITPR3/SYT7/RAC1/TCF7L2/RAPGEF3/IRS1/PPARD/MPC2/PHPT1/CACNA1C/C1QTNF12/ANO1	24	1
GO:0051224	GO:0051224	negative regulation of protein transport	21/1352	151/18866	0.00259309629965637	0.0499082233016055	0.043102981390467	RAB11FIP1/MIDN/FAM3D/CHP1/TMBIM6/PPP1R11/UBE2J1/PIM3/YOD1/HDAC9/LYPLA1/FFAR4/LGR4/PKDCC/IRS1/APOD/UFM1/NDFIP2/FERMT1/RHBDF1/NR1H3	21	1
GO:0098876	GO:0098876	vesicle-mediated transport to the plasma membrane	15/1352	94/18866	0.00271523244802435	0.0519034229860437	0.0448261253771582	KRT18/AMN/CLSTN1/OPTN/SPTBN1/STX3/GOLGA4/RAB11A/DNM2/LYPLA1/NSF/PKDCC/CCDC22/WASHC1/SCRIB	15	1
GO:1901264	GO:1901264	carbohydrate derivative transport	15/1352	94/18866	0.00271523244802435	0.0519034229860437	0.0448261253771582	AGR2/VAMP8/SLC25A25/SLC17A5/ABCG1/SLC37A1/SLC50A1/SLC35B2/PLA2G10/SLC35C2/SLC35A3/SCARB1/SLC25A23/SLC33A1/SLC25A24	15	1
GO:0031333	GO:0031333	negative regulation of protein-containing complex assembly	20/1352	142/18866	0.0027885298648711	0.0531238570866969	0.0458801470362913	CLDN7/EPS8/GSN/VILL/RIOK3/VIL1/SRC/SPTBN1/SORL1/PRKCZ/FLII/TRIOBP/CTNNBIP1/CARMIL1/ADD3/ULK1/VDAC2/NOP53/GSK3B/TFIP11	20	1
GO:1901030	GO:1901030	positive regulation of mitochondrial outer membrane permeabilization involved in apoptotic signaling pathway	8/1352	35/18866	0.00280151627499306	0.0531909508968277	0.0459380922617105	SFN/BBC3/YWHAZ/CHCHD10/PMAIP1/ZNF205/BAK1/GSK3B	8	1
GO:0060713	GO:0060713	labyrinthine layer morphogenesis	6/1352	21/18866	0.00284914709376424	0.0539131537607913	0.0465618190655569	SPINT2/ST14/SPINT1/WNT7B/GRHL2/ADM	6	1
GO:0010923	GO:0010923	negative regulation of phosphatase activity	16/1352	104/18866	0.00292078874864782	0.0550436613138356	0.0475381761225128	LGALS3/PPP1R15A/CHP1/ARFGEF3/PPP1R11/PPP1R14D/LMTK2/PHACTR3/PPP1R1B/DLG3/LMTK3/PPP1R35/ARPP19/CAMSAP3/GSK3B/PPP1R14C	16	1
GO:0006984	GO:0006984	ER-nucleus signaling pathway	10/1352	51/18866	0.00295093556849144	0.0550436613138356	0.0475381761225128	AGR2/ATF3/DDIT3/PPP1R15A/ATF4/XBP1/TMCO1/ZBTB7B/ATP2A2/GSK3B	10	1
GO:0035272	GO:0035272	exocrine system development	10/1352	51/18866	0.00295093556849144	0.0550436613138356	0.0475381761225128	INSR/LAMA5/TFCP2L1/EGFR/XBP1/ESRP2/NTN4/SEMA3A/FOXC1/SOX9	10	1
GO:1903034	GO:1903034	regulation of response to wounding	24/1352	183/18866	0.00296158457417834	0.0550436613138356	0.0475381761225128	CLDN3/CLDN4/TSPAN8/CEACAM1/F11R/OCLN/KLF4/CD9/VIL1/MDK/F2RL1/PTPRF/STK24/DUOX2/ALOX5/FOXA2/F3/XBP1/WNT4/RREB1/F12/SMAD3/RTN4R/DUSP10	24	1
GO:1900101	GO:1900101	regulation of endoplasmic reticulum unfolded protein response	7/1352	28/18866	0.00297250790806199	0.0550436613138356	0.0475381761225128	AGR2/PPP1R15A/XBP1/DDRGK1/DNAJB9/BAK1/PIGBOS1	7	1
GO:0072175	GO:0072175	epithelial tube formation	19/1352	133/18866	0.00298673055304758	0.0550436613138356	0.0475381761225128	SPINT2/ST14/SPINT1/SOX4/PLXNB2/IFT172/SHROOM3/BCL10/RALA/BRD2/MTHFR/OVOL2/WNT4/ARID1A/GRHL2/LIAS/ADM/SOX9/SCRIB	19	1
GO:0045428	GO:0045428	regulation of nitric oxide biosynthetic process	12/1352	68/18866	0.00299703921032628	0.0550436613138356	0.0475381761225128	INSR/ASS1/KLF4/TICAM1/P2RX4/HSP90AA1/CD47/KLF2/DNM2/RAC1/AGT/SMAD3	12	1
GO:0099072	GO:0099072	regulation of postsynaptic membrane neurotransmitter receptor levels	12/1352	68/18866	0.00299703921032628	0.0550436613138356	0.0475381761225128	EPS8/CTNND1/MX1/CLSTN1/ERBIN/STX3/RAB11A/PRKCZ/DNM2/DLG3/GPC4/SCRIB	12	1
GO:1904377	GO:1904377	positive regulation of protein localization to cell periphery	12/1352	68/18866	0.00299703921032628	0.0550436613138356	0.0475381761225128	AGR2/LGALS3/EZR/EPHA2/PLS1/SQSTM1/VIL1/SPTBN1/STX3/ARHGEF16/RAB11A/EGFR	12	1
GO:0045598	GO:0045598	regulation of fat cell differentiation	20/1352	143/18866	0.00302912751902536	0.055260407372145	0.0477253677454506	ADIRF/DDIT3/KLF5/LRP5/NR1D1/ALOX5/ZFP36L2/SORT1/XBP1/FFAR4/CDS1/SAV1/PPARD/TRIB3/RREB1/SYAP1/SMAD3/ZBTB7B/MSX2/DUSP10	20	1
GO:0030048	GO:0030048	actin filament-based movement	21/1352	153/18866	0.00304364453918189	0.055260407372145	0.0477253677454506	JUP/MYH14/MYO6/DSP/MYO5B/DSG2/SRI/VIL1/TPM1/MYO7B/WASF2/FNBP1L/ACTN4/MYO1C/WASL/SLC9A1/WIPF2/MYO19/CAMK2D/CACNA1C/ATP2A2	21	1
GO:0035635	GO:0035635	entry of bacterium into host cell	5/1352	15/18866	0.00306783756229702	0.055260407372145	0.0477253677454506	CDH1/CTNND1/KRT6A/MET/SRC	5	1
GO:0060766	GO:0060766	negative regulation of androgen receptor signaling pathway	5/1352	15/18866	0.00306783756229702	0.055260407372145	0.0477253677454506	ZBTB7A/NCOR1/FOXP1/HDAC1/NCOR2	5	1
GO:0090148	GO:0090148	membrane fission	5/1352	15/18866	0.00306783756229702	0.055260407372145	0.0477253677454506	MX1/DNM2/MIEF2/CHMP4B/SH3GLB1	5	1
GO:1900029	GO:1900029	positive regulation of ruffle assembly	5/1352	15/18866	0.00306783756229702	0.055260407372145	0.0477253677454506	EPS8L1/EPS8/EPS8L2/EPS8L3/PLEKHM1	5	1
GO:0031532	GO:0031532	actin cytoskeleton reorganization	16/1352	105/18866	0.00322215956401214	0.0574781973561565	0.049640750704109	CLDN3/EZR/F11R/EPS8/GSN/CXADR/RHOD/BAIAP2L1/MDK/THSD7A/MCU/RALA/RAPGEF3/MICALL2/CDC42BPG/PHPT1	16	1
GO:0001836	GO:0001836	release of cytochrome c from mitochondria	11/1352	60/18866	0.00324018793499971	0.0574781973561565	0.049640750704109	BIK/SFN/BBC3/JUN/IFI6/HIGD1A/CCK/PMAIP1/BCL2L1/BAK1/FIS1	11	1
GO:0032515	GO:0032515	negative regulation of phosphoprotein phosphatase activity	11/1352	60/18866	0.00324018793499971	0.0574781973561565	0.049640750704109	LGALS3/PPP1R15A/PPP1R11/PPP1R14D/LMTK2/PHACTR3/PPP1R1B/PPP1R35/ARPP19/GSK3B/PPP1R14C	11	1
GO:0032869	GO:0032869	cellular response to insulin stimulus	28/1352	226/18866	0.00324507569232101	0.0574781973561565	0.049640750704109	CEACAM1/INSR/BAIAP2L1/GSTP1/FOXO3/ATP6V1G1/LPIN2/SRC/SORL1/ADIPOR1/PRKCZ/HDAC9/XBP1/MYO1C/SLC9A1/APOBEC1/IRS1/EIF4EBP2/TRIB3/AGT/AKT2/PDK2/SYAP1/ZNF106/ZBTB7B/ATP6V0B/C1QTNF12/GSK3B	28	1
GO:0051607	GO:0051607	defense response to virus	31/1352	258/18866	0.00325161701926662	0.0574781973561565	0.049640750704109	IFI27/ISG15/PLSCR1/OAS1/ISG20/BIRC3/RIOK3/MX1/IFI6/UNC93B1/TICAM1/F2RL1/IL23A/IL10RB/OAS3/NT5C3A/TRIM56/TRIM15/IRF7/DDX17/PMAIP1/PLA2G10/APOBEC1/ADAR/BCL2L1/EIF2AK2/AIMP1/LYST/OAS2/IL15/NOP53	31	1
GO:0046718	GO:0046718	viral entry into host cell	19/1352	134/18866	0.00325232504613128	0.0574781973561565	0.049640750704109	CD55/TMPRSS2/F11R/EPHA2/GSN/CXADR/VAMP8/NECTIN4/HSPA1A/TRIM31/LDLR/HSPA1B/CD46/ITGB6/GRK2/SLC20A2/EGFR/TRIM8/SCARB1	19	1
GO:0014065	GO:0014065	phosphatidylinositol 3-kinase signaling	21/1352	154/18866	0.00329245891559291	0.0580050755662451	0.0500957863712223	CEACAM1/INSR/ERBB3/KLF4/MAPK3/F2RL1/SRC/SLC9A3R1/PLEKHA1/PIK3IP1/PIP4K2C/EGFR/IRS1/PIK3C2B/PPARD/UBE3A/PPP2R5C/AGT/NOP53/SOX9/PEAR1	21	1
GO:0007265	GO:0007265	Ras protein signal transduction	39/1352	346/18866	0.00333602717188187	0.0585889772061754	0.0506000700314056	EPS8L1/F11R/EPS8/CDC42EP5/EPS8L2/NET1/EPS8L3/SQSTM1/RHOD/CDKN1A/JUN/ARHGAP5/ARFGEF3/RHOB/F2RL1/MET/ERBIN/CNKSR1/WASF2/GPR35/DNM2/RALA/RAC1/RHOU/ARFGAP1/RAPGEF3/TIMP2/CYTH2/CCDC125/LRRC59/CDC42EP1/RREB1/RTN4R/STARD13/RAB30/NCKAP1/KPNB1/GBF1/RHOV	39	1
GO:0046633	GO:0046633	alpha-beta T cell proliferation	8/1352	36/18866	0.00337949675634064	0.059167513304157	0.0510997197687709	CD55/HLA-E/HLA-A/IL23A/LGALS9B/SH3RF1/IL15/ZBTB7B	8	1
GO:0045017	GO:0045017	glycerolipid biosynthetic process	32/1352	270/18866	0.00348860534374295	0.0606295662607234	0.0523624143150769	SLC44A4/PLSCR1/AGPAT2/STARD10/LIPH/SH3YL1/PNPLA2/CAPN2/LDLR/ACHE/LPIN2/ANG/PLEKHA1/PIP4K2C/INPP4B/CDS1/SLC44A1/DGKA/PLA2G10/PIK3C2B/SLC44A3/PIGF/PCYT2/PIGP/MTMR14/CHKB/MOGAT3/IMPA1/SCARB1/DGKQ/PTDSS2/NR1H3	32	1
GO:0001913	GO:0001913	T cell mediated cytotoxicity	9/1352	44/18866	0.00349537001218405	0.0606295662607234	0.0523624143150769	CEACAM1/HLA-E/HLA-A/AZGP1/HLA-B/B2M/IL23A/HLA-F/STX7	9	1
GO:0030835	GO:0030835	negative regulation of actin filament depolymerization	9/1352	44/18866	0.00349537001218405	0.0606295662607234	0.0523624143150769	EPS8/GSN/VILL/VIL1/SPTBN1/FLII/TRIOBP/CARMIL1/ADD3	9	1
GO:0015748	GO:0015748	organophosphate ester transport	19/1352	135/18866	0.00353729955518269	0.0611680723080821	0.052827492304283	SLC44A4/PLSCR1/LDLR/ATP10B/SLC25A25/ATP8B1/TMEM30B/ATP9A/PRELID3B/OSBPL2/ABCG1/SLC37A1/ABCA7/SLC35B2/PLA2G10/SCARB1/SLC25A23/SLC33A1/SLC25A24	19	1
GO:1904950	GO:1904950	negative regulation of establishment of protein localization	21/1352	155/18866	0.0035580698461497	0.0613385047096972	0.0529746853748668	RAB11FIP1/MIDN/FAM3D/CHP1/TMBIM6/PPP1R11/UBE2J1/PIM3/YOD1/HDAC9/LYPLA1/FFAR4/LGR4/PKDCC/IRS1/APOD/UFM1/NDFIP2/FERMT1/RHBDF1/NR1H3	21	1
GO:0008209	GO:0008209	androgen metabolic process	7/1352	29/18866	0.0036796471310307	0.0621135175881143	0.0536440212771671	SRD5A3/DHRS9/TIPARP/PLEKHA1/WNT4/SCARB1/ADM	7	1
GO:0050690	GO:0050690	regulation of defense response to virus by virus	7/1352	29/18866	0.0036796471310307	0.0621135175881143	0.0536440212771671	AP1M2/B2M/LCK/RAC1/AP1S3/EIF2AK2/SCRIB	7	1
GO:0061099	GO:0061099	negative regulation of protein tyrosine kinase activity	7/1352	29/18866	0.0036796471310307	0.0621135175881143	0.0536440212771671	GPRC5A/PTK6/VPS25/MVP/TSG101/CBLB/IBTK	7	1
GO:0010560	GO:0010560	positive regulation of glycoprotein biosynthetic process	6/1352	22/18866	0.00368307920320711	0.0621135175881143	0.0536440212771671	RAMP1/CHP1/TCF7L2/PLCB1/SLC2A10/IL15	6	1
GO:0032069	GO:0032069	regulation of nuclease activity	6/1352	22/18866	0.00368307920320711	0.0621135175881143	0.0536440212771671	OAS1/HSPA1A/TMBIM6/OAS3/TCEA1/OAS2	6	1
GO:0060487	GO:0060487	lung epithelial cell differentiation	6/1352	22/18866	0.00368307920320711	0.0621135175881143	0.0536440212771671	AGR2/KLF2/SAV1/GRHL2/YAP1/SOX9	6	1
GO:1903019	GO:1903019	negative regulation of glycoprotein metabolic process	6/1352	22/18866	0.00368307920320711	0.0621135175881143	0.0536440212771671	BACE2/ITM2C/AGO2/TMEM59/ABCA7/SLC2A10	6	1
GO:1901184	GO:1901184	regulation of ERBB signaling pathway	15/1352	97/18866	0.00369880761243507	0.0621135175881143	0.0536440212771671	AGR2/GPRC5A/CEACAM1/PTK6/IFI6/APP/VPS25/MVP/TSG101/EGFR/PTPN3/CBLB/EPN1/AGT/RHBDF1	15	1
GO:0045071	GO:0045071	negative regulation of viral genome replication	11/1352	61/18866	0.0037024961551634	0.0621135175881143	0.0536440212771671	SLPI/ISG15/PLSCR1/OAS1/ISG20/MX1/OAS3/EIF2AK2/OAS2/TNIP1/CCNK	11	1
GO:0046470	GO:0046470	phosphatidylcholine metabolic process	14/1352	88/18866	0.00380996561187382	0.0631970043865322	0.0545797691002622	SLC44A4/STARD10/CAPN2/LDLR/ACHE/LPIN2/GDPD3/CDS1/SLC44A1/PLA2G10/SLC44A3/CHKB/SCARB1/NR1H3	14	1
GO:0009636	GO:0009636	response to toxic substance	30/1352	250/18866	0.00382021277070848	0.0631970043865322	0.0545797691002622	LCN2/CDH1/ASS1/MPST/SLC7A11/SLC6A14/GPX2/MAPK3/CDKN1A/AKR7A3/GSTP1/PRDX5/SDC1/SLC22A18/DUOX2/MGST2/ATF4/MBP/GPX4/SELENOW/IYD/TXNRD2/AKR1A1/UBIAD1/PON3/BAK1/FIS1/CCS/BPHL/EHMT1	30	1
GO:0008360	GO:0008360	regulation of cell shape	21/1352	156/18866	0.00384133727878566	0.0631970043865322	0.0545797691002622	EZR/F11R/EPS8/MYH14/CDC42EP5/RHOD/PLXNB2/RHOF/VIL1/DIAPH1/RND1/RHOB/SHROOM3/CFDP1/TPM1/SLC9A3R1/MYL12B/RHOC/RAC1/RHOU/CDC42EP1	21	1
GO:0030104	GO:0030104	water homeostasis	13/1352	79/18866	0.00386409713965697	0.0631970043865322	0.0545797691002622	CLDN4/LSR/SCNN1A/MYO5B/FA2H/SFN/KRT16/MET/UGCG/RAB11A/GRHL1/KDF1/ADCY4	13	1
GO:0010887	GO:0010887	negative regulation of cholesterol storage	4/1352	10/18866	0.00388334025590194	0.0631970043865322	0.0545797691002622	ABCG1/PPARD/PPARA/NR1H3	4	1
GO:0035878	GO:0035878	nail development	4/1352	10/18866	0.00388334025590194	0.0631970043865322	0.0545797691002622	ITGB4/ITGA6/PRKAB1/MSX2	4	1
GO:0070091	GO:0070091	glucagon secretion	4/1352	10/18866	0.00388334025590194	0.0631970043865322	0.0545797691002622	FAM3D/SYT7/FFAR4/AIMP1	4	1
GO:0070092	GO:0070092	regulation of glucagon secretion	4/1352	10/18866	0.00388334025590194	0.0631970043865322	0.0545797691002622	FAM3D/SYT7/FFAR4/AIMP1	4	1
GO:0140042	GO:0140042	lipid droplet formation	4/1352	10/18866	0.00388334025590194	0.0631970043865322	0.0545797691002622	SMIM22/SQLE/CDS1/AUP1	4	1
GO:1902946	GO:1902946	protein localization to early endosome	4/1352	10/18866	0.00388334025590194	0.0631970043865322	0.0545797691002622	EZR/SORL1/MGAT3/SCRIB	4	1
GO:1903426	GO:1903426	regulation of reactive oxygen species biosynthetic process	16/1352	107/18866	0.00390202144521827	0.0631970043865322	0.0545797691002622	INSR/ASS1/KLF4/FOXO3/TICAM1/P2RX4/HSP90AA1/ALOX5/CD47/KLF2/DNM2/RAC1/ZNF205/AGT/DUOXA1/SMAD3	16	1
GO:2001237	GO:2001237	negative regulation of extrinsic apoptotic signaling pathway	16/1352	107/18866	0.00390202144521827	0.0631970043865322	0.0545797691002622	LGALS3/GSTP1/HSPA1A/IFI6/HSPA1B/TMBIM1/SRC/SH3RF1/TCF7L2/TRADD/CTNNA1/ITGA6/BCL2L1/RFFL/YAP1/GSK3B	16	1
GO:0001822	GO:0001822	kidney development	33/1352	283/18866	0.00392821554956035	0.0634384235302563	0.054788269507026	TACSTD2/EPCAM/CD24/HPGD/GCNT3/ASS1/RDH10/MPST/SOX4/OVOL1/SDC1/TIPARP/LAMA5/PROM1/ODC1/LIF/LGR4/CTNNBIP1/DLG5/WNT7B/WNK4/WNT4/TFAP2A/TMED10/AGT/FOXC1/YAP1/SMAD3/NDUFS6/OSR2/APH1A/SOX9/FGF1	33	1
GO:1901028	GO:1901028	regulation of mitochondrial outer membrane permeabilization involved in apoptotic signaling pathway	9/1352	45/18866	0.00409682154953752	0.0659717395656185	0.0569761549235937	SFN/BBC3/HSPA1A/YWHAZ/CHCHD10/PMAIP1/ZNF205/BAK1/GSK3B	9	1
GO:0044839	GO:0044839	cell cycle G2/M phase transition	32/1352	273/18866	0.0041281873879409	0.0662868946292225	0.0572483369798361	CHMP4C/CDKN1A/RAD21/USH1C/OPTN/HSP90AA1/APP/TAOK3/RAB11A/DNM2/PLK3/CCND1/PSMB8/PLCB1/PSMC6/ARPP19/PINX1/AKAP8L/NDE1/CDK5RAP3/HAUS7/PPP2R2A/HUS1/PSMC3/CTC1/DYNLL1/NOP53/VPS4B/TAF2/CEP70/PPP1CB/HAUS8	32	1
GO:0051495	GO:0051495	positive regulation of cytoskeleton organization	28/1352	230/18866	0.00415791026967152	0.0663302283036728	0.0572857618857904	CDC42EP5/OCLN/GSN/BAIAP2L1/HSPA1A/HSPA1B/VIL1/F2RL1/MET/ARPC3/SNX9/TPM1/WASF2/RHOC/CD47/ARHGEF5/RAC1/MYO1C/WASL/RAPGEF3/KATNBL1/CARMIL1/CDC42EP1/WNT4/SMAD3/VPS4B/NCKAP1/WASHC1	28	1
GO:0032273	GO:0032273	positive regulation of protein polymerization	19/1352	137/18866	0.0041696692401055	0.0663302283036728	0.0572857618857904	CDC42EP5/OCLN/GSN/BAIAP2L1/HSPA1A/HSPA1B/VIL1/MET/ARPC3/HSP90AA1/SNX9/WASF2/RAC1/MYO1C/WASL/CARMIL1/CDC42EP1/NCKAP1/WASHC1	19	1
GO:0045953	GO:0045953	negative regulation of natural killer cell mediated cytotoxicity	5/1352	16/18866	0.00420170129468105	0.0663302283036728	0.0572857618857904	CEACAM1/HLA-E/HLA-A/HLA-B/HLA-F	5	1
GO:0060576	GO:0060576	intestinal epithelial cell development	5/1352	16/18866	0.00420170129468105	0.0663302283036728	0.0572857618857904	CDKN1A/KLF5/SRC/YIPF6/YAP1	5	1
GO:0090083	GO:0090083	regulation of inclusion body assembly	5/1352	16/18866	0.00420170129468105	0.0663302283036728	0.0572857618857904	HSPA1A/HSPA1B/SORL1/CDC34/DNAJB2	5	1
GO:1905050	GO:1905050	positive regulation of metallopeptidase activity	5/1352	16/18866	0.00420170129468105	0.0663302283036728	0.0572857618857904	CLDN3/CLDN4/MAPK3/MBP/DDRGK1	5	1
GO:0042982	GO:0042982	amyloid precursor protein metabolic process	12/1352	71/18866	0.00432429809836484	0.0678842327173475	0.0586278698369899	BACE2/ACHE/ITM2C/SORL1/AGO2/APP/ABCG1/ABCA7/KLK6/NECAB3/TMED10/APH1A	12	1
GO:1901880	GO:1901880	negative regulation of protein depolymerization	12/1352	71/18866	0.00432429809836484	0.0678842327173475	0.0586278698369899	EPS8/GSN/VILL/VIL1/SPTBN1/FLII/TRIOBP/TRIM54/CARMIL1/ADD3/CAMSAP3/CAMSAP1	12	1
GO:0034219	GO:0034219	carbohydrate transmembrane transport	17/1352	118/18866	0.00441578694091847	0.0689574675898857	0.0595547636368164	INSR/OCLN/SLC17A5/SORT1/SLC50A1/FFAR4/MFSD4A/IRS1/PPARD/SLC2A10/ARPP19/SLC2A12/MEF2A/TRIB3/AKT2/C1QTNF12/ADIPOR2	17	1
GO:0032271	GO:0032271	regulation of protein polymerization	28/1352	231/18866	0.00441720432960122	0.0689574675898857	0.0595547636368164	EPS8/CDC42EP5/OCLN/GSN/BAIAP2L1/VILL/HSPA1A/HSPA1B/VIL1/MET/ARPC3/SPTBN1/HSP90AA1/SNX9/WASF2/FLII/RAC1/MYO1C/WASL/TRIOBP/CARMIL1/ADD3/CDC42EP1/VDAC2/CAMSAP3/NCKAP1/CAMSAP1/WASHC1	28	1
GO:1900027	GO:1900027	regulation of ruffle assembly	7/1352	30/18866	0.0045075946703483	0.0701736344802145	0.0606050999416125	TACSTD2/EPS8L1/EPS8/EPS8L2/SH3YL1/EPS8L3/PLEKHM1	7	1
GO:0030834	GO:0030834	regulation of actin filament depolymerization	10/1352	54/18866	0.00454801761253471	0.0705208278497282	0.0609049517166317	EPS8/GSN/VILL/VIL1/F2RL1/SPTBN1/FLII/TRIOBP/CARMIL1/ADD3	10	1
GO:0032984	GO:0032984	protein-containing complex disassembly	37/1352	330/18866	0.00455499297321198	0.0705208278497282	0.0609049517166317	INSR/EPS8/GSN/VAMP8/CHMP2B/VILL/VIL1/F2RL1/SPTBN1/MRPL13/FLII/TSG101/NSF/TRIOBP/ZFAND1/MRPL52/TRIM54/MRPS34/CARMIL1/ADD3/MRPS18A/MRPL55/CAMSAP3/GAK/ARID1A/SNAP29/CHMP1A/VPS4B/MRPS5/GSK3B/CAMSAP1/OXA1L/TFIP11/CHMP3/MRPS10/MRPL14/SMCR8	37	1
GO:0016338	GO:0016338	calcium-independent cell-cell adhesion via plasma membrane cell-adhesion molecules	6/1352	23/18866	0.00468519930110904	0.0715511415006326	0.0617947768232659	CLDN3/CLDN4/CLDN7/CLDN12/CLDN23/CLDN18	6	1
GO:0042026	GO:0042026	protein refolding	6/1352	23/18866	0.00468519930110904	0.0715511415006326	0.0617947768232659	HSPA6/HSPA1A/B2M/HSPA1B/HSP90AA1/DNAJB2	6	1
GO:0060479	GO:0060479	lung cell differentiation	6/1352	23/18866	0.00468519930110904	0.0715511415006326	0.0617947768232659	AGR2/KLF2/SAV1/GRHL2/YAP1/SOX9	6	1
GO:0072170	GO:0072170	metanephric tubule development	6/1352	23/18866	0.00468519930110904	0.0715511415006326	0.0617947768232659	LIF/LGR4/WNT7B/WNT4/YAP1/SOX9	6	1
GO:1903077	GO:1903077	negative regulation of protein localization to plasma membrane	6/1352	23/18866	0.00468519930110904	0.0715511415006326	0.0617947768232659	TMBIM1/TMEM59/PPP2R5A/LYPLA1/PKDCC/BCL2L1	6	1
GO:0031396	GO:0031396	regulation of protein ubiquitination	26/1352	211/18866	0.00478250076929944	0.0728391716083004	0.0629071774275844	INAVA/ISG15/BIRC3/SOX4/SQSTM1/HSPA1A/HSPA1B/CHP1/TICAM1/PTTG1IP/ARRDC4/HSP90AA1/PELI1/DERL1/BCL10/XIAP/CENPX/DNAJB2/UBE3A/RAB1A/PINX1/FEM1B/TRIB3/NDFIP2/CDK5RAP3/WASHC1	26	1
GO:0044003	GO:0044003	modulation by symbiont of host process	8/1352	38/18866	0.00480886998266983	0.073042835952985	0.0630830710955636	INSR/BCL2L1/EIF2AK2/ULK1/KPNA4/KPNB1/TNIP1/SCRIB	8	1
GO:2001234	GO:2001234	negative regulation of apoptotic signaling pathway	28/1352	233/18866	0.00497669843854271	0.0753882620609435	0.0651086863388295	MUC1/LGALS3/GSTP1/HSPA1A/IFI6/HSPA1B/TMBIM1/PTTG1IP/HIGD1A/TMBIM6/SRC/CREB3L1/VNN1/BDKRB2/SH3RF1/XBP1/TCF7L2/TRADD/CTNNA1/ITGA6/BCL2L1/VDAC2/WNT4/HDAC1/RFFL/YAP1/GSK3B/NONO	28	1
GO:0007041	GO:0007041	lysosomal transport	16/1352	110/18866	0.00513860664990124	0.0776316380979704	0.0670461665611054	TMEM106B/CHMP2B/HSPA1A/RHOB/SORL1/SORT1/CDX2/TSG101/HOOK1/ATP13A2/GAK/VPS52/LYST/VPS4B/USE1/CHMP3	16	1
GO:0051492	GO:0051492	regulation of stress fiber assembly	14/1352	91/18866	0.005183515677452	0.0781001557835932	0.0674507994602263	TACSTD2/F11R/MET/TPM1/WASF2/RHOC/CD47/ARHGEF5/RAC1/RAPGEF3/SLC9A1/CARMIL1/WNT4/SMAD3	14	1
GO:0035148	GO:0035148	tube formation	20/1352	150/18866	0.00524667239070549	0.0788403712186226	0.068090082728801	SPINT2/ST14/SPINT1/SOX4/PLXNB2/IFT172/SHROOM3/YWHAZ/BCL10/RALA/BRD2/MTHFR/OVOL2/WNT4/ARID1A/GRHL2/LIAS/ADM/SOX9/SCRIB	20	1
GO:0061458	GO:0061458	reproductive system development	47/1352	447/18866	0.0053164199370615	0.0796754134567616	0.0688112626801139	KRT19/SPINT2/PHLDA2/INSR/KRT8/ST14/ITGB8/SPINT1/RDH10/BIK/MAPK3/FOXO3/SDC1/TIPARP/ANG/SRC/PLEKHA1/LIF/CDX2/SERPINB5/EGFR/PLCD3/GJB3/FOSL1/CTNNA1/LGR4/CCND1/PPARD/BCL2L1/UBE3A/WNT7B/OVOL2/HSD17B2/FEM1B/WNT4/ARID1A/GRHL2/SEMA3A/FOXC1/SOX15/BAK1/NDUFS6/ADM/EIF2B4/SOX9/CHD7/STC2	47	1
GO:0001885	GO:0001885	endothelial cell development	11/1352	64/18866	0.00541233375235176	0.0807104718787907	0.0697051855840239	CLDN3/EZR/F11R/AFDN/TJP3/F2RL1/MARVELD2/MET/TJP2/RAPGEF3/WNT7B	11	1
GO:0110053	GO:0110053	regulation of actin filament organization	32/1352	278/18866	0.00541420781108614	0.0807104718787907	0.0697051855840239	TACSTD2/F11R/EPS8/CDC42EP5/GSN/BAIAP2L1/VILL/VIL1/F2RL1/MET/ARPC3/SPTBN1/SNX9/TPM1/WASF2/RHOC/CD47/ARHGEF5/FLII/RAC1/MYO1C/WASL/RAPGEF3/TRIOBP/SLC9A1/CARMIL1/ADD3/CDC42EP1/WNT4/SMAD3/NCKAP1/WASHC1	32	1
GO:1900181	GO:1900181	negative regulation of protein localization to nucleus	7/1352	31/18866	0.00546862875469504	0.0813060677285348	0.0702195688886072	TRIM29/CHP1/CLDN18/APOD/UFM1/FERMT1/GSK3B	7	1
GO:0007080	GO:0007080	mitotic metaphase plate congression	9/1352	47/18866	0.00553974798187999	0.0817149177379673	0.0705726701048449	CHMP4C/CHMP2B/RAB11A/CHMP4B/PINX1/CDC23/CHMP1A/VPS4B/KPNB1	9	1
GO:0070849	GO:0070849	response to epidermal growth factor	9/1352	47/18866	0.00553974798187999	0.0817149177379673	0.0705726701048449	MAPK3/GSTP1/VIL1/ZFP36L2/EGFR/GAREM1/SYAP1/FOXC1/SOX9	9	1
GO:0120163	GO:0120163	negative regulation of cold-induced thermogenesis	9/1352	47/18866	0.00553974798187999	0.0817149177379673	0.0705726701048449	DDIT3/NR1D1/ATF4/LGR4/ACOT11/RHEB/IL15/PGAM5/NR1H3	9	1
GO:0002716	GO:0002716	negative regulation of natural killer cell mediated immunity	5/1352	17/18866	0.00560548675235869	0.0817572720410948	0.0706092491817734	CEACAM1/HLA-E/HLA-A/HLA-B/HLA-F	5	1
GO:0031065	GO:0031065	positive regulation of histone deacetylation	5/1352	17/18866	0.00560548675235869	0.0817572720410948	0.0706092491817734	SDR16C5/PRKD2/AKAP8L/CTBP1/ZBTB7B	5	1
GO:0031268	GO:0031268	pseudopodium organization	5/1352	17/18866	0.00560548675235869	0.0817572720410948	0.0706092491817734	CDC42EP5/RAB25/F2RL1/CDC42EP1/WASHC1	5	1
GO:0032682	GO:0032682	negative regulation of chemokine production	5/1352	17/18866	0.00560548675235869	0.0817572720410948	0.0706092491817734	EPHA2/KLF4/GSTP1/ERBIN/APOD	5	1
GO:0035305	GO:0035305	negative regulation of dephosphorylation	16/1352	111/18866	0.00561535711883676	0.0817572720410948	0.0706092491817734	LGALS3/PPP1R15A/CHP1/ARFGEF3/PPP1R11/PPP1R14D/LMTK2/PHACTR3/PPP1R1B/DLG3/LMTK3/PPP1R35/ARPP19/CAMSAP3/GSK3B/PPP1R14C	16	1
GO:0007030	GO:0007030	Golgi organization	20/1352	151/18866	0.00565179851147633	0.0818142410741317	0.0706584501953215	MAPK3/ATP8B1/OPTN/YWHAZ/DNM2/PLK3/FAM174B/HOOK1/GORASP2/GOLGA8A/RAB2A/TMED3/RAB1A/CAMSAP3/GAK/TMED4/TMED10/RAB30/GBF1/LMAN2	20	1
GO:0010632	GO:0010632	regulation of epithelial cell migration	34/1352	301/18866	0.00567164314702761	0.0818142410741317	0.0706584501953215	TACSTD2/CEACAM1/JUP/EPHA2/RAB25/KLF4/ANXA3/JUN/VIL1/RHOB/MET/PTPRR/SRC/P2RX4/ADIPOR1/CARD10/RAB11A/MARVELD3/HDAC9/ADAM9/FOXP1/PRKD2/EPB41L4B/FGFBP1/HDAC7/SEMA3A/AGT/RREB1/SCARB1/DOCK5/STARD13/SOX9/DUSP10/FGF1	34	1
GO:0046326	GO:0046326	positive regulation of glucose import	8/1352	39/18866	0.00567750071510878	0.0818142410741317	0.0706584501953215	INSR/OCLN/IRS1/ARPP19/MEF2A/AKT2/C1QTNF12/ADIPOR2	8	1
GO:0071709	GO:0071709	membrane assembly	8/1352	39/18866	0.00567750071510878	0.0818142410741317	0.0706584501953215	SPTBN1/UGCG/TLCD1/PACSIN2/GAK/DMKN/CDH2/TLCD2	8	1
GO:0048545	GO:0048545	response to steroid hormone	38/1352	346/18866	0.00573501018185809	0.0819363193961993	0.0707638825128067	CLDN4/ASS1/ANXA3/DSG2/CDKN1A/GSTP1/FOXO3/MDK/SDC1/SRC/ABHD2/ZBTB7A/PAQR8/NR1D1/IGFBP2/ZFP36L2/ADAM9/EGFR/DDX17/FOSL1/CCND1/NCOR1/FOXP1/DDRGK1/PPARD/UFM1/UBE3A/WNT7B/WBP2/HDAC1/ARID1A/NCOR2/YAP1/ADM/PPARA/NCOA2/CATSPERG/NR1H3	38	1
GO:0042985	GO:0042985	negative regulation of amyloid precursor protein biosynthetic process	4/1352	11/18866	0.00575886942375422	0.0819363193961993	0.0707638825128067	BACE2/ITM2C/AGO2/ABCA7	4	1
GO:0090084	GO:0090084	negative regulation of inclusion body assembly	4/1352	11/18866	0.00575886942375422	0.0819363193961993	0.0707638825128067	HSPA1A/HSPA1B/SORL1/DNAJB2	4	1
GO:0090557	GO:0090557	establishment of endothelial intestinal barrier	4/1352	11/18866	0.00575886942375422	0.0819363193961993	0.0707638825128067	F11R/AFDN/TJP3/TJP2	4	1
GO:1990440	GO:1990440	positive regulation of transcription from RNA polymerase II promoter in response to endoplasmic reticulum stress	4/1352	11/18866	0.00575886942375422	0.0819363193961993	0.0707638825128067	ATF3/DDIT3/CREB3L1/ATF4	4	1
GO:0031342	GO:0031342	negative regulation of cell killing	6/1352	24/18866	0.0058742178966346	0.0827396104739009	0.0714576407370588	CEACAM1/HLA-E/HLA-A/HLA-B/KRT6A/HLA-F	6	1
GO:0034143	GO:0034143	regulation of toll-like receptor 4 signaling pathway	6/1352	24/18866	0.0058742178966346	0.0827396104739009	0.0714576407370588	F2RL1/NR1D1/PELI1/BPIFB1/WDFY1/NR1H3	6	1
GO:0036003	GO:0036003	positive regulation of transcription from RNA polymerase II promoter in response to stress	6/1352	24/18866	0.0058742178966346	0.0827396104739009	0.0714576407370588	MUC1/ATF3/DDIT3/CREB3L1/KLF2/ATF4	6	1
GO:0060444	GO:0060444	branching involved in mammary gland duct morphogenesis	6/1352	24/18866	0.0058742178966346	0.0827396104739009	0.0714576407370588	EPHA2/DDR1/SRC/LRP5/WNT4/MSX2	6	1
GO:0032386	GO:0032386	regulation of intracellular transport	39/1352	358/18866	0.00592428236338448	0.0832361672055519	0.0718864894146469	IFI27/JUP/EZR/CDH1/SFN/MAPK3/BBC3/CHP1/SRC/TMEM30B/YWHAZ/UBE2J1/SORL1/NPEPPS/YOD1/RHOU/MYO1C/PLK3/MIEF2/TCF7L2/PMAIP1/RAPGEF3/ZFAND1/APOD/MICALL2/ATP13A2/UFM1/RUFY3/AKAP8L/AKT2/EDEM1/FIS1/CEMIP/SMAD3/SH3GLB1/FERMT1/GSK3B/CHMP3/UBE2J2	39	1
GO:0035308	GO:0035308	negative regulation of protein dephosphorylation	11/1352	65/18866	0.00610321183059794	0.0851117878113161	0.073506359542607	LGALS3/PPP1R15A/PPP1R11/PPP1R14D/LMTK2/PHACTR3/PPP1R1B/PPP1R35/ARPP19/GSK3B/PPP1R14C	11	1
GO:0035773	GO:0035773	insulin secretion involved in cellular response to glucose stimulus	11/1352	65/18866	0.00610321183059794	0.0851117878113161	0.073506359542607	SRI/CCDC186/LRP5/NR1D1/PIM3/FOXA2/RAC1/MPC2/PHPT1/C1QTNF12/ANO1	11	1
GO:0035794	GO:0035794	positive regulation of mitochondrial membrane permeability	11/1352	65/18866	0.00610321183059794	0.0851117878113161	0.073506359542607	SFN/HEBP2/BBC3/HSPA1A/YWHAZ/CHCHD10/PMAIP1/SLC9A1/ZNF205/BAK1/GSK3B	11	1
GO:0022407	GO:0022407	regulation of cell-cell adhesion	46/1352	439/18866	0.00615174552490811	0.0855762620049098	0.0739075003005505	CD55/EPCAM/CD24/LGALS3/SPINT2/CEACAM6/CEACAM1/CDH1/F11R/HLA-E/ASS1/HLA-A/AFDN/KLF4/SOX4/FUT3/CD9/MDK/CD46/SRC/IL23A/LGALS9B/IGFBP2/ALOX5/VNN1/LCK/PELI1/EFNB1/FOXA2/CD47/PRKCZ/BCL10/RAC1/MBP/XBP1/TNFRSF21/ITGA6/DLG5/SOX2/WNT4/VTCN1/IL15/PPARA/ZBTB7B/DUSP10/SCRIB	46	1
GO:0031589	GO:0031589	cell-substrate adhesion	39/1352	359/18866	0.00620106430000345	0.0856425691593326	0.0739647661347973	TACSTD2/AGR2/CEACAM6/JUP/LAMB3/MSLN/ITGB4/MUC4/RHOD/COL17A1/DDR1/MDK/ITGB6/SRC/LAMA5/ACTN4/COL16A1/PRKCZ/DNM2/RAC1/ADAM9/TRIOBP/SLC9A1/SLK/ITGA6/APOD/MICALL2/PPARD/CARMIL1/EPDR1/RAB1A/CAMSAP3/WNT4/NTN4/RREB1/SMAD3/DOCK5/FERMT1/GSK3B	39	1
GO:0010811	GO:0010811	positive regulation of cell-substrate adhesion	17/1352	122/18866	0.00620222876296234	0.0856425691593326	0.0739647661347973	AGR2/CEACAM6/JUP/MDK/COL16A1/PRKCZ/DNM2/RAC1/TRIOBP/ITGA6/CARMIL1/WNT4/RREB1/SMAD3/DOCK5/FERMT1/GSK3B	17	1
GO:0021782	GO:0021782	glial cell development	17/1352	122/18866	0.00620222876296234	0.0856425691593326	0.0739647661347973	BACE2/SOX4/FA2H/GSN/GSTP1/CD9/LDLR/B4GALT5/MDK/NR1D1/APP/MYRF/EGFR/PARD3/NSUN5/AKT2/EIF2B4	17	1
GO:0072080	GO:0072080	nephron tubule development	14/1352	93/18866	0.00630263039728172	0.0867012586842571	0.0748790979196684	TACSTD2/CD24/LAMA5/PROM1/LIF/LGR4/CTNNBIP1/WNT7B/WNK4/WNT4/AGT/YAP1/SOX9/FGF1	14	1
GO:0072001	GO:0072001	renal system development	33/1352	292/18866	0.00630975352346284	0.0867012586842571	0.0748790979196684	TACSTD2/EPCAM/CD24/HPGD/GCNT3/ASS1/RDH10/MPST/SOX4/OVOL1/SDC1/TIPARP/LAMA5/PROM1/ODC1/LIF/LGR4/CTNNBIP1/DLG5/WNT7B/WNK4/WNT4/TFAP2A/TMED10/AGT/FOXC1/YAP1/SMAD3/NDUFS6/OSR2/APH1A/SOX9/FGF1	33	1
GO:0055088	GO:0055088	lipid homeostasis	21/1352	163/18866	0.00639619232891541	0.0876746363134258	0.0757197505227957	CD24/PNPLA2/LDLR/LRP5/NR1D1/MALL/TLCD1/ORMDL2/ABCG1/HDAC9/XBP1/MYLIP/NR1D2/PLA2G10/ATP13A2/SEC24A/SCARB1/MLXIPL/TLCD2/LAMTOR1/NR1H3	21	1
GO:0032956	GO:0032956	regulation of actin cytoskeleton organization	39/1352	360/18866	0.00648865050994356	0.0887255860483766	0.0766273978777046	TACSTD2/SMIM22/F11R/EPS8/CDC42EP5/GSN/RHOD/BAIAP2L1/RHOF/VILL/VIL1/RND1/RHOB/MDK/F2RL1/MET/ARPC3/SPTBN1/SNX9/TPM1/WASF2/RHOC/CD47/ARHGEF5/FLII/RAC1/MYO1C/WASL/RAPGEF3/TRIOBP/SLC9A1/CARMIL1/ADD3/CDC42EP1/WNT4/PHPT1/SMAD3/NCKAP1/WASHC1	39	1
GO:0045834	GO:0045834	positive regulation of lipid metabolic process	20/1352	153/18866	0.00653918765162876	0.0891995985489165	0.0770367763455805	RDH10/PNPLA2/CAPN2/LDLR/SRC/NR1D1/ABCG1/IRS1/PPARD/WNT4/AGT/AKT2/SMPD3/SCARB1/MLXIPL/ADM/PPARA/AMBRA1/NR1H3/FGF1	20	1
GO:0032350	GO:0032350	regulation of hormone metabolic process	7/1352	32/18866	0.00657521345380193	0.0892577285274561	0.0770869800037648	RDH10/TCF7L2/WNT4/DUOXA1/ADM/DGKQ/STC2	7	1
GO:0060603	GO:0060603	mammary gland duct morphogenesis	7/1352	32/18866	0.00657521345380193	0.0892577285274561	0.0770869800037648	EPHA2/DDR1/SRC/LRP5/WNT4/MSX2/SCRIB	7	1
GO:0043001	GO:0043001	Golgi to plasma membrane protein transport	8/1352	40/18866	0.00666057119353399	0.0901985785726772	0.0778995403256442	KRT18/AMN/OPTN/SPTBN1/GOLGA4/LYPLA1/NSF/PKDCC	8	1
GO:0030198	GO:0030198	extracellular matrix organization	42/1352	395/18866	0.00670758364489966	0.0906168752027309	0.0782608000673895	ELF3/SPINT2/LAMB3/CDH1/PRSS2/ITGB8/ITGB4/SPINT1/F11R/TNFRSF11B/QSOX1/COL17A1/DDR1/ERO1A/CAPN2/MMP7/MMP10/LAMA3/ITGB6/LAMC2/LAMA5/CREB3L1/CAPN1/APP/CD47/COL16A1/SERPINB5/MMP15/ITGA6/TIMP2/SLC2A10/MFAP5/NTN4/AGT/SMPD3/FOXC1/SMAD3/FERMT1/MMP1/SOX9/WASHC1/SERAC1	42	1
GO:0061178	GO:0061178	regulation of insulin secretion involved in cellular response to glucose stimulus	10/1352	57/18866	0.00675717735295002	0.0908500878554524	0.0784622129802381	SRI/LRP5/NR1D1/PIM3/FOXA2/RAC1/MPC2/PHPT1/C1QTNF12/ANO1	10	1
GO:0098900	GO:0098900	regulation of action potential	10/1352	57/18866	0.00675717735295002	0.0908500878554524	0.0784622129802381	JUP/DSP/DSG2/CXADR/GPR35/SLC9A1/PTPN3/CAMK2D/CACNA1C/ATP2A2	10	1
GO:0006888	GO:0006888	endoplasmic reticulum to Golgi vesicle-mediated transport	25/1352	206/18866	0.00677536929134467	0.0908772682991816	0.078485687231228	CD55/SPTBN1/SORL1/ARFGAP3/KDELR2/NSF/ARFGAP1/GOLT1A/TMED3/TRAPPC2B/RAB1A/YIF1A/TMED4/ERGIC1/TMED10/BET1/SEC24A/DYNLL1/BET1L/COG6/ARF4/YKT6/TRAPPC6A/GBF1/LMAN2	25	1
GO:0010810	GO:0010810	regulation of cell-substrate adhesion	26/1352	217/18866	0.00688683074125941	0.0921523542044712	0.0795869086414716	TACSTD2/AGR2/CEACAM6/JUP/RHOD/DDR1/MDK/SRC/ACTN4/COL16A1/PRKCZ/DNM2/RAC1/TRIOBP/SLC9A1/SLK/ITGA6/APOD/CARMIL1/CAMSAP3/WNT4/RREB1/SMAD3/DOCK5/FERMT1/GSK3B	26	1
GO:1902903	GO:1902903	regulation of supramolecular fiber organization	40/1352	373/18866	0.00697156594650598	0.0930022472983032	0.0803209144582274	TACSTD2/F11R/EPS8/CDC42EP5/OCLN/GSN/BAIAP2L1/VILL/HSPA1A/LDLR/HSPA1B/VIL1/F2RL1/MET/ARPC3/SPTBN1/SNX9/TPM1/WASF2/APP/RHOC/CD47/ARHGEF5/FLII/RAC1/MYO1C/WASL/RAPGEF3/TRIOBP/SLC9A1/TRIM54/CARMIL1/ADD3/CDC42EP1/CAMSAP3/WNT4/SMAD3/NCKAP1/CAMSAP1/WASHC1	40	1
GO:0006631	GO:0006631	fatty acid metabolic process	42/1352	396/18866	0.00699999121124239	0.0930022472983032	0.0803209144582274	CEACAM1/HPGD/LIPH/FA2H/MGLL/MAPK3/ACSL5/GSTP1/PCCA/LPIN2/ABHD2/ADIPOR1/ALOX5/LYPLA1/ECI1/XBP1/CYP2S1/TECR/GPX4/ILVBL/ACOT11/SLC27A3/NCOR1/PLA2G10/IRS1/PPARD/PRKAB1/TRIB3/AKT2/PDK2/PON3/GGT1/LIAS/MLXIPL/NDUFS6/ACAA1/PPARA/ADIPOR2/CBR4/SOX9/PTGDS/NR1H3	42	1
GO:0043062	GO:0043062	extracellular structure organization	42/1352	396/18866	0.00699999121124239	0.0930022472983032	0.0803209144582274	ELF3/SPINT2/LAMB3/CDH1/PRSS2/ITGB8/ITGB4/SPINT1/F11R/TNFRSF11B/QSOX1/COL17A1/DDR1/ERO1A/CAPN2/MMP7/MMP10/LAMA3/ITGB6/LAMC2/LAMA5/CREB3L1/CAPN1/APP/CD47/COL16A1/SERPINB5/MMP15/ITGA6/TIMP2/SLC2A10/MFAP5/NTN4/AGT/SMPD3/FOXC1/SMAD3/FERMT1/MMP1/SOX9/WASHC1/SERAC1	42	1
GO:0010921	GO:0010921	regulation of phosphatase activity	22/1352	175/18866	0.00711851719644512	0.0935815870931914	0.080821258304309	LGALS3/PPP1R15A/CHP1/ARFGEF3/PPP1R11/PPP1R14D/PPP2R5A/LMTK2/PHACTR3/PPP1R1B/DLG3/LMTK3/EIF2AK2/PPP1R35/ARPP19/CAMSAP3/PPP2R5C/CDK5RAP3/PPP2R2A/SMAD3/GSK3B/PPP1R14C	22	1
GO:0006066	GO:0006066	alcohol metabolic process	41/1352	385/18866	0.00714334696819354	0.0935815870931914	0.080821258304309	CYP3A5/SRD5A3/SDR16C5/RDH10/DHRS9/PNPLA2/LDLR/PCBD1/SULT2B1/GDPD3/LRP5/APOL1/APP/IMPA2/ABCG1/SQLE/PLCD3/PLPP2/INPP4B/SGPP2/ITPKC/ALDH1A3/AKR1A1/ALDH3B1/PPARD/PLCB1/WNT4/MOGAT3/IMPA1/PIP4P1/BPNT1/HDLBP/SCARB1/NPC1L1/FDFT1/DGKQ/KPNB1/CBR4/GPD2/PLCB4/FGF1	41	1
GO:0032231	GO:0032231	regulation of actin filament bundle assembly	15/1352	104/18866	0.00714989812625858	0.0935815870931914	0.080821258304309	TACSTD2/F11R/VIL1/MET/TPM1/WASF2/RHOC/CD47/ARHGEF5/RAC1/RAPGEF3/SLC9A1/CARMIL1/WNT4/SMAD3	15	1
GO:0106106	GO:0106106	cold-induced thermogenesis	19/1352	144/18866	0.00716011258279776	0.0935815870931914	0.080821258304309	LCN2/DDIT3/ACHE/NR1D1/STAT6/ADIPOR1/PLAC8/ATF4/FFAR4/LGR4/ACOT11/PRKAB1/RHEB/IL15/PGAM5/ZBTB7B/ADIPOR2/EHMT1/NR1H3	19	1
GO:0120161	GO:0120161	regulation of cold-induced thermogenesis	19/1352	144/18866	0.00716011258279776	0.0935815870931914	0.080821258304309	LCN2/DDIT3/ACHE/NR1D1/STAT6/ADIPOR1/PLAC8/ATF4/FFAR4/LGR4/ACOT11/PRKAB1/RHEB/IL15/PGAM5/ZBTB7B/ADIPOR2/EHMT1/NR1H3	19	1
GO:0048608	GO:0048608	reproductive structure development	46/1352	443/18866	0.00723127154918302	0.0935815870931914	0.080821258304309	KRT19/SPINT2/PHLDA2/INSR/KRT8/ST14/ITGB8/SPINT1/RDH10/BIK/MAPK3/FOXO3/SDC1/TIPARP/ANG/SRC/PLEKHA1/LIF/CDX2/SERPINB5/EGFR/PLCD3/GJB3/FOSL1/CTNNA1/LGR4/CCND1/PPARD/BCL2L1/UBE3A/WNT7B/OVOL2/HSD17B2/FEM1B/WNT4/ARID1A/GRHL2/SEMA3A/FOXC1/SOX15/BAK1/ADM/EIF2B4/SOX9/CHD7/STC2	46	1
GO:0008645	GO:0008645	hexose transmembrane transport	16/1352	114/18866	0.00726433630979707	0.0935815870931914	0.080821258304309	INSR/OCLN/SORT1/SLC50A1/FFAR4/MFSD4A/IRS1/PPARD/SLC2A10/ARPP19/SLC2A12/MEF2A/TRIB3/AKT2/C1QTNF12/ADIPOR2	16	1
GO:0045324	GO:0045324	late endosome to vacuole transport	6/1352	25/18866	0.00726884486196836	0.0935815870931914	0.080821258304309	CHMP4C/CHMP2B/VPS25/CHMP4B/CHMP1A/CHMP3	6	1
GO:0060669	GO:0060669	embryonic placenta morphogenesis	6/1352	25/18866	0.00726884486196836	0.0935815870931914	0.080821258304309	SPINT2/ST14/SPINT1/WNT7B/GRHL2/ADM	6	1
GO:1904376	GO:1904376	negative regulation of protein localization to cell periphery	6/1352	25/18866	0.00726884486196836	0.0935815870931914	0.080821258304309	TMBIM1/TMEM59/PPP2R5A/LYPLA1/PKDCC/BCL2L1	6	1
GO:0006970	GO:0006970	response to osmotic stress	13/1352	85/18866	0.00727607914292412	0.0935815870931914	0.080821258304309	AQP5/MAP7/MAPK13/BDKRB2/PKN1/MARVELD3/EGFR/PLK3/APOBEC1/TSC22D4/STK39/LRRC8A/SLC25A23	13	1
GO:0042176	GO:0042176	regulation of protein catabolic process	42/1352	397/18866	0.00730303530711515	0.0935815870931914	0.080821258304309	EZR/CDH1/TRIB1/C4BPB/HSPA1A/LDLR/HSPA1B/PTTG1IP/SH3D19/TIPARP/GIPC1/HSP90AA1/SNX9/UBE2J1/SORL1/ODC1/YOD1/ADAM9/TMEM259/EGFR/PLK3/MYLIP/NSF/DNAJB2/WAC/TIMP2/DDRGK1/PTPN3/ATP13A2/UBE3A/SUMO2/MGAT3/BANP/TRIB3/CDK5RAP3/EDEM1/SMAD3/CCDC22/NOP53/GSK3B/SOX9/RHBDF1	42	1
GO:0010885	GO:0010885	regulation of cholesterol storage	5/1352	18/18866	0.00731002077115854	0.0935815870931914	0.080821258304309	ABCG1/PPARD/SCARB1/PPARA/NR1H3	5	1
GO:0042983	GO:0042983	amyloid precursor protein biosynthetic process	5/1352	18/18866	0.00731002077115854	0.0935815870931914	0.080821258304309	BACE2/ITM2C/AGO2/ABCA7/NECAB3	5	1
GO:0042984	GO:0042984	regulation of amyloid precursor protein biosynthetic process	5/1352	18/18866	0.00731002077115854	0.0935815870931914	0.080821258304309	BACE2/ITM2C/AGO2/ABCA7/NECAB3	5	1
GO:0060457	GO:0060457	negative regulation of digestive system process	5/1352	18/18866	0.00731002077115854	0.0935815870931914	0.080821258304309	TFF2/STK39/NMU/WNK4/NR1H3	5	1
GO:0016050	GO:0016050	vesicle organization	37/1352	340/18866	0.00733276475290007	0.0936242273506369	0.0808580843442193	CHMP4C/SQSTM1/VAMP8/CHMP2B/VPS37B/MX1/SDC1/STX3/VPS25/FNBP1L/RAB11A/ARFGAP3/SYT7/SORT1/PDCD6IP/DNM2/TSG101/NSF/WASL/HOOK1/RAB5B/ATP13A2/RAB1A/CHMP4B/TMED10/SNAP29/BET1/AKT2/SEC24A/CHMP1A/LYST/VPS4B/STX7/TRAPPC6A/CHMP3/GBF1/LAMTOR1	37	1
GO:0060711	GO:0060711	labyrinthine layer development	9/1352	49/18866	0.00734666979744321	0.0936242273506369	0.0808580843442193	SPINT2/ST14/SPINT1/CDX2/PLCD3/WNT7B/OVOL2/GRHL2/ADM	9	1
GO:1990845	GO:1990845	adaptive thermogenesis	20/1352	155/18866	0.00753721168702923	0.0958351350251229	0.0827675234315118	LCN2/DDIT3/ACHE/SORL1/NR1D1/STAT6/ADIPOR1/PLAC8/ATF4/FFAR4/LGR4/ACOT11/PRKAB1/RHEB/IL15/PGAM5/ZBTB7B/ADIPOR2/EHMT1/NR1H3	20	1
GO:0010634	GO:0010634	positive regulation of epithelial cell migration	22/1352	176/18866	0.0076014339127682	0.0961968479918741	0.083079914982306	RAB25/ANXA3/JUN/VIL1/RHOB/MET/SRC/P2RX4/RAB11A/HDAC9/ADAM9/FOXP1/PRKD2/EPB41L4B/FGFBP1/HDAC7/AGT/RREB1/SCARB1/DOCK5/SOX9/FGF1	22	1
GO:0061326	GO:0061326	renal tubule development	14/1352	95/18866	0.00760704831676022	0.0961968479918741	0.083079914982306	TACSTD2/CD24/LAMA5/PROM1/LIF/LGR4/CTNNBIP1/WNT7B/WNK4/WNT4/AGT/YAP1/SOX9/FGF1	14	1
GO:1901653	GO:1901653	cellular response to peptide	42/1352	398/18866	0.00761701020576227	0.0961968479918741	0.083079914982306	CEACAM1/INSR/GDF15/ASS1/KLF4/KLF3/BAIAP2L1/GSTP1/FOXO3/ATP6V1G1/KLF5/LPIN2/SRC/SORL1/CASP4/STAT6/ADIPOR1/APP/PRKCZ/KLF2/HDAC9/XBP1/MYO1C/SLC9A1/APOBEC1/IRS1/EIF4EBP2/KLF10/TRIB3/AGT/AKT2/PDK2/SMPD3/SYAP1/FIS1/ADCY4/ZNF106/ZBTB7B/ATP6V0B/C1QTNF12/GSK3B/ANO1	42	1
GO:0030042	GO:0030042	actin filament depolymerization	10/1352	58/18866	0.00765359511891057	0.0964421627091421	0.0832917797812051	EPS8/GSN/VILL/VIL1/F2RL1/SPTBN1/FLII/TRIOBP/CARMIL1/ADD3	10	1
GO:1905710	GO:1905710	positive regulation of membrane permeability	11/1352	67/18866	0.00769138041505672	0.0967014718850531	0.0835157308226222	SFN/HEBP2/BBC3/HSPA1A/YWHAZ/CHCHD10/PMAIP1/SLC9A1/ZNF205/BAK1/GSK3B	11	1
GO:0001655	GO:0001655	urogenital system development	36/1352	330/18866	0.00779309843712694	0.0974183433313215	0.0841348531748874	TACSTD2/EPCAM/CD24/HPGD/GCNT3/ASS1/RDH10/MPST/SOX4/OVOL1/SDC1/TIPARP/LAMA5/PROM1/ODC1/LIF/SERPINB5/LGR4/CTNNBIP1/DLG5/UBE3A/WNT7B/WNK4/FEM1B/WNT4/TFAP2A/TMED10/AGT/FOXC1/YAP1/SMAD3/NDUFS6/OSR2/APH1A/SOX9/FGF1	36	1
GO:0003158	GO:0003158	endothelium development	18/1352	135/18866	0.00782572059238404	0.0974183433313215	0.0841348531748874	CLDN3/CEACAM1/EZR/F11R/AFDN/RHOB/EDF1/TJP3/F2RL1/MARVELD2/MET/TJP2/RAPGEF3/FOXP1/PRKD2/WNT7B/STARD13/FGF1	18	1
GO:0034331	GO:0034331	cell junction maintenance	7/1352	33/18866	0.0078399023423214	0.0974183433313215	0.0841348531748874	CLDN3/INAVA/F2RL1/CHCHD10/DLG3/CTBP2/CAMSAP3	7	1
GO:0046640	GO:0046640	regulation of alpha-beta T cell proliferation	7/1352	33/18866	0.0078399023423214	0.0974183433313215	0.0841348531748874	CD55/HLA-E/HLA-A/IL23A/LGALS9B/SH3RF1/ZBTB7B	7	1
GO:1905048	GO:1905048	regulation of metallopeptidase activity	7/1352	33/18866	0.0078399023423214	0.0974183433313215	0.0841348531748874	CLDN3/CLDN4/MAPK3/SORL1/MBP/TIMP2/DDRGK1	7	1
GO:2001242	GO:2001242	regulation of intrinsic apoptotic signaling pathway	21/1352	166/18866	0.00785240383079869	0.0974183433313215	0.0841348531748874	MUC1/DDIT3/BBC3/HSPA1A/PTTG1IP/TMBIM6/SRC/CREB3L1/SLC9A3R1/VNN1/BDKRB2/LCK/XBP1/PMAIP1/RAD9A/BCL2L1/VDAC2/HDAC1/FIS1/NONO/RNF183	21	1
GO:0051225	GO:0051225	spindle assembly	16/1352	115/18866	0.00789315455269153	0.0977082127447718	0.0843851974089048	MISP/CHMP4C/CHMP2B/HSPA1A/HSPA1B/RAB11A/XIAP/NCOR1/GOLGA8A/CHMP4B/KIF3B/HAUS7/CHMP1A/VPS4B/KPNB1/HAUS8	16	1
GO:0034637	GO:0034637	cellular carbohydrate biosynthetic process	13/1352	86/18866	0.00802491169355323	0.0987539640332176	0.0852883551521196	INSR/B3GALT5/B4GALT5/B3GNT3/B3GNT6/NR1D1/IMPA2/DYRK2/IRS1/IMPA1/AKT2/GSK3B/PPP1CB	13	1
GO:0035023	GO:0035023	regulation of Rho protein signal transduction	13/1352	86/18866	0.00802491169355323	0.0987539640332176	0.0852883551521196	EPS8L1/F11R/EPS8/EPS8L2/NET1/EPS8L3/F2RL1/MET/GPR35/RAC1/CCDC125/RTN4R/STARD13	13	1
GO:0035303	GO:0035303	regulation of dephosphorylation	25/1352	209/18866	0.00810657494102062	0.0987539640332176	0.0852883551521196	LGALS3/PPP1R15A/CHP1/ARFGEF3/SRC/PPP1R11/SMG7/PPP1R14D/PPP2R5A/LMTK2/PHACTR3/PPP1R1B/DLG3/NSMF/LMTK3/EIF2AK2/PPP1R35/ARPP19/CAMSAP3/PPP2R5C/CDK5RAP3/PPP2R2A/SMAD3/GSK3B/PPP1R14C	25	1
GO:0003334	GO:0003334	keratinocyte development	4/1352	12/18866	0.00815335219064288	0.0987539640332176	0.0852883551521196	SFN/FLNB/EXPH5/KDF1	4	1
GO:0006534	GO:0006534	cysteine metabolic process	4/1352	12/18866	0.00815335219064288	0.0987539640332176	0.0852883551521196	MPST/SLC7A11/TST/GGT1	4	1
GO:0030157	GO:0030157	pancreatic juice secretion	4/1352	12/18866	0.00815335219064288	0.0987539640332176	0.0852883551521196	AQP5/STK39/WNK4/NR1H3	4	1
GO:0030311	GO:0030311	poly-N-acetyllactosamine biosynthetic process	4/1352	12/18866	0.00815335219064288	0.0987539640332176	0.0852883551521196	B3GALT5/B4GALT5/B3GNT3/B3GNT6	4	1
GO:0070493	GO:0070493	thrombin-activated receptor signaling pathway	4/1352	12/18866	0.00815335219064288	0.0987539640332176	0.0852883551521196	HPGD/F2RL1/MET/DGKQ	4	1
GO:0097284	GO:0097284	hepatocyte apoptotic process	4/1352	12/18866	0.00815335219064288	0.0987539640332176	0.0852883551521196	KRT18/KRT8/GSN/BCL2L1	4	1
GO:1905668	GO:1905668	positive regulation of protein localization to endosome	4/1352	12/18866	0.00815335219064288	0.0987539640332176	0.0852883551521196	EZR/ABHD17C/SORL1/MGAT3	4	1
GO:1903320	GO:1903320	regulation of protein modification by small protein conjugation or removal	28/1352	242/18866	0.00828110112762142	0.100085566316629	0.0864383866428123	INAVA/ISG15/BIRC3/SOX4/SQSTM1/HSPA1A/HSPA1B/CHP1/TICAM1/PTTG1IP/ARRDC4/HSP90AA1/PELI1/DERL1/BCL10/XIAP/CENPX/DNAJB2/UBE3A/RAB1A/PINX1/FEM1B/TRIB3/NDFIP2/CDK5RAP3/NOP53/WASHC1/TNIP1	28	1
GO:0046902	GO:0046902	regulation of mitochondrial membrane permeability	12/1352	77/18866	0.00837060261507696	0.100699666736057	0.0869687513242102	SFN/HEBP2/BBC3/HSPA1A/YWHAZ/CHCHD10/PMAIP1/SLC9A1/BCL2L1/ZNF205/BAK1/GSK3B	12	1
GO:0002711	GO:0002711	positive regulation of T cell mediated immunity	9/1352	50/18866	0.00840358428811577	0.100699666736057	0.0869687513242102	HLA-E/HLA-A/AZGP1/HLA-B/B2M/IL23A/PRKCZ/HLA-F/STX7	9	1
GO:0043616	GO:0043616	keratinocyte proliferation	9/1352	50/18866	0.00840358428811577	0.100699666736057	0.0869687513242102	SDR16C5/SFN/IRF6/MDK/KDF1/PPARD/OVOL2/YAP1/FERMT1	9	1
GO:0050873	GO:0050873	brown fat cell differentiation	9/1352	50/18866	0.00840358428811577	0.100699666736057	0.0869687513242102	LAMB3/ERO1A/LRG1/PLAC8/FFAR4/ITGA6/RREB1/ZBTB7B/DUSP10	9	1
GO:0030038	GO:0030038	contractile actin filament bundle assembly	15/1352	106/18866	0.00850602676449386	0.101279386475541	0.087469423307496	TACSTD2/F11R/MET/SRC/TPM1/WASF2/RHOC/CD47/ARHGEF5/RAC1/RAPGEF3/SLC9A1/CARMIL1/WNT4/SMAD3	15	1
GO:0034446	GO:0034446	substrate adhesion-dependent cell spreading	15/1352	106/18866	0.00850602676449386	0.101279386475541	0.087469423307496	TACSTD2/LAMB3/MDK/SRC/LAMA5/ACTN4/DNM2/RAC1/TRIOBP/MICALL2/CARMIL1/RAB1A/NTN4/RREB1/DOCK5	15	1
GO:0043149	GO:0043149	stress fiber assembly	15/1352	106/18866	0.00850602676449386	0.101279386475541	0.087469423307496	TACSTD2/F11R/MET/SRC/TPM1/WASF2/RHOC/CD47/ARHGEF5/RAC1/RAPGEF3/SLC9A1/CARMIL1/WNT4/SMAD3	15	1
GO:0015749	GO:0015749	monosaccharide transmembrane transport	16/1352	116/18866	0.00856477207469078	0.101719703617201	0.0878497009512852	INSR/OCLN/SORT1/SLC50A1/FFAR4/MFSD4A/IRS1/PPARD/SLC2A10/ARPP19/SLC2A12/MEF2A/TRIB3/AKT2/C1QTNF12/ADIPOR2	16	1
GO:0002753	GO:0002753	cytoplasmic pattern recognition receptor signaling pathway	11/1352	68/18866	0.00859730591070645	0.101719703617201	0.0878497009512852	INAVA/BIRC3/HSPA1A/RIOK3/HSPA1B/ERBIN/UBC/TRIM15/IRF7/XIAP/NOP53	11	1
GO:0051298	GO:0051298	centrosome duplication	11/1352	68/18866	0.00859730591070645	0.101719703617201	0.0878497009512852	CHMP4C/CHMP2B/PDCD6IP/FBXW5/CHMP4B/NUBP1/NDE1/CHMP1A/VPS4B/CHMP3/CHORDC1	11	1
GO:0046605	GO:0046605	regulation of centrosome cycle	10/1352	59/18866	0.00863895121641948	0.101884806669515	0.0879922913566459	CHMP4C/CHMP2B/PDCD6IP/FBXW5/CHMP4B/NUBP1/CHMP1A/VPS4B/CHMP3/CHORDC1	10	1
GO:0048771	GO:0048771	tissue remodeling	22/1352	178/18866	0.00864751828849796	0.101884806669515	0.0879922913566459	ELF3/CEACAM1/TNFRSF11B/EPHA2/TMBIM1/MDK/SRC/IL23A/CLDN18/LRP5/CAPN1/LIF/SYT7/RAC1/EGFR/LGR4/AGT/FOXC1/BAK1/IL15/PLEKHM1/CHD7	22	1
GO:0051051	GO:0051051	negative regulation of transport	49/1352	483/18866	0.00874453877886561	0.102812359701307	0.0887933677809939	RAB11FIP1/LGALS3/TFF2/CEACAM1/SPINK1/ERBB3/MIDN/FAM3D/SRI/VAMP8/HSPA1A/CHP1/TMBIM6/PPP1R11/UBE2J1/PIM3/SLC9A3R1/CD47/LIF/TRIM15/ABCA7/GPR35/YOD1/HDAC9/ATF4/RAC1/LYPLA1/FFAR4/HLA-F/LGR4/SESTD1/PKDCC/ANKRD13A/PLA2G10/STK39/IRS1/APOD/PACSIN2/UFM1/NMU/WNK4/ANKRD13D/CAMK2D/NDFIP2/AKT2/VPS4B/FERMT1/RHBDF1/NR1H3	49	1
GO:0044068	GO:0044068	modulation by symbiont of host cellular process	6/1352	26/18866	0.00888758847685835	0.104276090271282	0.0900575111895261	BCL2L1/ULK1/KPNA4/KPNB1/TNIP1/SCRIB	6	1
GO:0031032	GO:0031032	actomyosin structure organization	24/1352	200/18866	0.00899921532637218	0.105228184873728	0.0908797828156512	TACSTD2/KRT19/KRT8/F11R/MYH14/MET/SRC/TPM1/WASF2/NEBL/RHOC/CD47/ARHGEF5/FLII/PDCD6IP/RAC1/RAPGEF3/SLC9A1/CARMIL1/EPB41L4B/CDC42BPG/WNT4/MEF2A/SMAD3	24	1
GO:0010907	GO:0010907	positive regulation of glucose metabolic process	8/1352	42/18866	0.00900618450609669	0.105228184873728	0.0908797828156512	INSR/SRC/DYRK2/PMAIP1/IRS1/ARPP19/AKT2/PPARA	8	1
GO:0034504	GO:0034504	protein localization to nucleus	31/1352	277/18866	0.00908891923015122	0.105974535422095	0.0915243646434315	JUP/CDH1/SUN1/CDKN1A/TRIM29/CHP1/PTTG1IP/SRC/ZBTB7A/CLDN18/LIF/CARD10/ABCA7/CHCHD10/TRIM8/APOD/CBLB/ATP13A2/UFM1/BANP/PINX1/AGT/CDK5RAP3/SMAD3/KPNA4/NUP98/NOP53/FERMT1/GSK3B/KPNB1/SOX9	31	1
GO:0014066	GO:0014066	regulation of phosphatidylinositol 3-kinase signaling	17/1352	127/18866	0.00921498310218776	0.106528554791896	0.0920028406340948	CEACAM1/INSR/ERBB3/KLF4/MAPK3/F2RL1/SRC/SLC9A3R1/PIK3IP1/PIP4K2C/EGFR/PPARD/UBE3A/PPP2R5C/AGT/NOP53/SOX9	17	1
GO:1900180	GO:1900180	regulation of protein localization to nucleus	17/1352	127/18866	0.00921498310218776	0.106528554791896	0.0920028406340948	JUP/CDH1/TRIM29/CHP1/SRC/CLDN18/LIF/CARD10/TRIM8/APOD/ATP13A2/UFM1/PINX1/CDK5RAP3/SMAD3/FERMT1/GSK3B	17	1
GO:0000271	GO:0000271	polysaccharide biosynthetic process	12/1352	78/18866	0.00926538855598192	0.106528554791896	0.0920028406340948	INSR/B3GALT5/B4GALT5/B3GNT3/B3GNT6/NR1D1/DYRK2/IRS1/AKT2/SMPD3/GSK3B/PPP1CB	12	1
GO:0030433	GO:0030433	ubiquitin-dependent ERAD pathway	12/1352	78/18866	0.00926538855598192	0.106528554791896	0.0920028406340948	RNF103/UBE2J1/DERL1/YOD1/DNAJB2/FBXO6/PSMC6/DNAJB9/EDEM1/AUP1/EDEM3/UBE2J2	12	1
GO:0060236	GO:0060236	regulation of mitotic spindle organization	7/1352	34/18866	0.00927524144629797	0.106528554791896	0.0920028406340948	CHMP4C/CHMP2B/HSPA1A/HSPA1B/CHMP4B/CHMP1A/VPS4B	7	1
GO:0098901	GO:0098901	regulation of cardiac muscle cell action potential	7/1352	34/18866	0.00927524144629797	0.106528554791896	0.0920028406340948	JUP/DSP/DSG2/CXADR/CAMK2D/CACNA1C/ATP2A2	7	1
GO:0051346	GO:0051346	negative regulation of hydrolase activity	48/1352	473/18866	0.00933653319165615	0.106528554791896	0.0920028406340948	SPINK4/LGALS3/SLPI/SPINT2/SPINK1/WFDC2/SPINT1/F11R/BIRC3/CSTB/KLF4/SFN/SERPINB1/PPP1R15A/IFI6/PRDX5/VIL1/CHP1/ARFGEF3/TMBIM6/SRC/CST6/PPP1R11/SORL1/APP/PPP1R14D/CAST/SH3RF1/PRKCZ/SORT1/SERPINB5/HDAC9/XIAP/LMTK2/PHACTR3/PPP1R1B/DLG3/TNK2/TIMP2/LMTK3/PPP1R35/ARPP19/CAMSAP3/RFFL/AGT/GSK3B/OXA1L/PPP1R14C	48	1
GO:0003159	GO:0003159	morphogenesis of an endothelium	5/1352	19/18866	0.00934494261786561	0.106528554791896	0.0920028406340948	RHOB/FOXP1/PRKD2/STARD13/FGF1	5	1
GO:0051546	GO:0051546	keratinocyte migration	5/1352	19/18866	0.00934494261786561	0.106528554791896	0.0920028406340948	KRT16/ADAM9/PPARD/EPB41L4B/FERMT1	5	1
GO:0061154	GO:0061154	endothelial tube morphogenesis	5/1352	19/18866	0.00934494261786561	0.106528554791896	0.0920028406340948	RHOB/FOXP1/PRKD2/STARD13/FGF1	5	1
GO:2000647	GO:2000647	negative regulation of stem cell proliferation	5/1352	19/18866	0.00934494261786561	0.106528554791896	0.0920028406340948	OVOL1/CTNNA1/KDF1/OVOL2/FERMT1	5	1
GO:0002221	GO:0002221	pattern recognition receptor signaling pathway	24/1352	201/18866	0.00954698795465886	0.108611482399155	0.0938017503919285	S100A14/INAVA/BIRC3/HSPA1A/RIOK3/HSPA1B/UNC93B1/TICAM1/F2RL1/ERBIN/NR1D1/UBC/PELI1/TRIM15/IRF7/BPIFB1/BCL10/XIAP/LGR4/WDFY1/NOP53/S100A1/TNIP1/NR1H3	24	1
GO:1902893	GO:1902893	regulation of pri-miRNA transcription by RNA polymerase II	9/1352	51/18866	0.00957200901374957	0.108676142741965	0.0938575939657613	KLF4/JUN/FOXO3/KLF5/FOSL1/PPARD/SMAD3/PPARA/SOX9	9	1
GO:1901879	GO:1901879	regulation of protein depolymerization	13/1352	88/18866	0.0097038086759447	0.109676939286332	0.0947219267745413	EPS8/GSN/VILL/VIL1/F2RL1/SPTBN1/FLII/TRIOBP/TRIM54/CARMIL1/ADD3/CAMSAP3/CAMSAP1	13	1
GO:0006893	GO:0006893	Golgi to plasma membrane transport	10/1352	60/18866	0.00971870387270343	0.109676939286332	0.0947219267745413	KRT18/AMN/OPTN/SPTBN1/GOLGA4/DNM2/LYPLA1/NSF/PKDCC/CCDC22	10	1
GO:0061077	GO:0061077	chaperone-mediated protein folding	10/1352	60/18866	0.00971870387270343	0.109676939286332	0.0947219267745413	ERO1A/HSPA6/HSPA1A/HSPA1B/DNAJC5/DNAJB2/BAG1/PDIA4/GAK/CHORDC1	10	1
GO:0010876	GO:0010876	lipid localization	45/1352	440/18866	0.0101461454734943	0.11427121755719	0.098689751668141	CEACAM1/SMIM22/SPNS2/PLSCR1/STARD10/GULP1/PNPLA2/ACSL5/LRP10/LDLR/ATP10B/ATP8B1/P2RX4/TMEM30B/UGCG/APOL1/SLC9A3R1/ATP9A/PRELID3B/BDKRB2/OSBPL2/ABCG1/SQLE/SYT7/ABCA7/CDS1/EEPD1/SLC27A3/PLA2G10/APOD/PPARD/NAXE/AGT/AKT2/HDLBP/SCARB1/AUP1/NPC1L1/PPARA/VPS4B/NCOA2/LAMTOR1/SERAC1/FABP2/NR1H3	45	1
GO:0034614	GO:0034614	cellular response to reactive oxygen species	21/1352	170/18866	0.0102019139763979	0.114330509480027	0.098740958833565	LCN2/KLF4/NET1/MAPK3/JUN/FOXO3/PRDX5/RHOB/MET/MAPK13/SRC/TPM1/STAT6/PLEKHA1/KLF2/DNM2/EGFR/PDK2/SMPD3/CCS/STK26	21	1
GO:0030073	GO:0030073	insulin secretion	25/1352	213/18866	0.0102073775379064	0.114330509480027	0.098740958833565	MIDN/FAM3D/SOX4/SRI/ICA1/SERP1/CCDC186/LRP5/NR1D1/PIM3/ALOX5/MCU/FOXA2/ITPR3/SYT7/RAC1/TCF7L2/RAPGEF3/IRS1/PPARD/MPC2/PHPT1/CACNA1C/C1QTNF12/ANO1	25	1
GO:0006809	GO:0006809	nitric oxide biosynthetic process	12/1352	79/18866	0.0102327840335326	0.114330509480027	0.098740958833565	INSR/ASS1/KLF4/TICAM1/P2RX4/HSP90AA1/CD47/KLF2/DNM2/RAC1/AGT/SMAD3	12	1
GO:0070373	GO:0070373	negative regulation of ERK1 and ERK2 cascade	12/1352	79/18866	0.0102327840335326	0.114330509480027	0.098740958833565	EZR/ATF3/KLF4/PSCA/CAMK2N1/GSTP1/PTPRR/DUSP4/SLC9A3R1/LIF/DUSP10/TNIP1	12	1
GO:0030521	GO:0030521	androgen receptor signaling pathway	8/1352	43/18866	0.0103869208458287	0.115593059710014	0.0998313538720501	ZBTB7A/DDX17/NCOR1/FOXP1/UBE3A/HDAC1/ARID1A/NCOR2	8	1
GO:0071364	GO:0071364	cellular response to epidermal growth factor stimulus	8/1352	43/18866	0.0103869208458287	0.115593059710014	0.0998313538720501	GSTP1/VIL1/ZFP36L2/EGFR/GAREM1/SYAP1/FOXC1/SOX9	8	1
GO:0048736	GO:0048736	appendage development	22/1352	181/18866	0.0104329914247324	0.115647755043384	0.0998785912165284	ITGB4/RDH10/SLC7A11/SOX4/IFT172/LRP5/PITX1/FBXW4/PKDCC/ITGA6/KDF1/TBX2/HDAC1/PRKAB1/TFAP2A/GRHL2/CACNA1C/BAK1/OSR2/MSX2/SOX9/CHD7	22	1
GO:0060173	GO:0060173	limb development	22/1352	181/18866	0.0104329914247324	0.115647755043384	0.0998785912165284	ITGB4/RDH10/SLC7A11/SOX4/IFT172/LRP5/PITX1/FBXW4/PKDCC/ITGA6/KDF1/TBX2/HDAC1/PRKAB1/TFAP2A/GRHL2/CACNA1C/BAK1/OSR2/MSX2/SOX9/CHD7	22	1
GO:0043401	GO:0043401	steroid hormone mediated signaling pathway	18/1352	139/18866	0.0104864177228124	0.116011156697256	0.100192441193303	SRC/ABHD2/ZBTB7A/PAQR8/NR1D1/DDX17/NCOR1/FOXP1/DDRGK1/PPARD/UFM1/UBE3A/WBP2/HDAC1/ARID1A/NCOR2/YAP1/PPARA	18	1
GO:0043547	GO:0043547	positive regulation of GTPase activity	42/1352	406/18866	0.0105591050640952	0.116585796581955	0.100688725986026	LLGL2/F11R/EPHA2/AFDN/NET1/ARHGAP27/SIPA1L2/JUN/ARHGAP5/F2RL1/SNX9/CCL17/ARHGEF16/ADAP1/ARFGAP3/ARHGAP32/ARHGEF5/RAP1GAP/ARFGAP1/RAPGEF3/GRTP1/ITGA6/PLCB1/EIF5/CCDC125/SRGAP1/WNT4/CCL15/AKT2/PKP4/PGAM5/RTN4R/DOCK5/STARD13/ZC3H15/RGL3/GSK3B/SMAP1/ARHGAP12/AGAP9/SCRIB/RUNDC1	42	1
GO:0050673	GO:0050673	epithelial cell proliferation	46/1352	453/18866	0.0106454498157044	0.11730868228286	0.101313042518499	TACSTD2/CEACAM1/SDR16C5/EPHA2/SFN/IRF6/SERPINB1/IFT172/JUN/B2M/MDK/EHF/ANG/NR1D1/CDKN1C/STAT6/FUT2/ALOX5/LRG1/MARVELD3/SERPINB5/F3/EGFR/XBP1/SAV1/TCF7L2/LGR4/SGPP2/CCND1/ESRP2/KDF1/PPARD/SOX2/PRKD2/OVOL2/FGFBP1/AIMP1/RREB1/YAP1/SCARB1/SMAD3/OSR2/FERMT1/SOX9/DUSP10/FGF1	46	1
GO:0034389	GO:0034389	lipid droplet organization	6/1352	27/18866	0.0107485626472431	0.11798226968263	0.101894782825736	SMIM22/PNPLA2/SQLE/CDS1/PTGFRN/AUP1	6	1
GO:0072207	GO:0072207	metanephric epithelium development	6/1352	27/18866	0.0107485626472431	0.11798226968263	0.101894782825736	LIF/LGR4/WNT7B/WNT4/YAP1/SOX9	6	1
GO:0045732	GO:0045732	positive regulation of protein catabolic process	26/1352	225/18866	0.0108278660991317	0.118269385639014	0.102142749050664	EZR/TRIB1/C4BPB/HSPA1A/LDLR/HSPA1B/PTTG1IP/SH3D19/TIPARP/HSP90AA1/SNX9/SORL1/ADAM9/TMEM259/PLK3/MYLIP/NSF/DNAJB2/DDRGK1/SUMO2/TRIB3/EDEM1/CCDC22/NOP53/GSK3B/SOX9	26	1
GO:0001912	GO:0001912	positive regulation of leukocyte mediated cytotoxicity	9/1352	52/18866	0.0108588973291337	0.118269385639014	0.102142749050664	HLA-E/HLA-A/AZGP1/HLA-B/B2M/F2RL1/IL23A/HLA-F/STX7	9	1
GO:0051496	GO:0051496	positive regulation of stress fiber assembly	9/1352	52/18866	0.0108588973291337	0.118269385639014	0.102142749050664	TPM1/RHOC/CD47/ARHGEF5/RAC1/RAPGEF3/CARMIL1/WNT4/SMAD3	9	1
GO:0060425	GO:0060425	lung morphogenesis	9/1352	52/18866	0.0108588973291337	0.118269385639014	0.102142749050664	RDH10/MAPK3/LIF/ESRP2/DLG5/WNT7B/GRHL2/YAP1/SOX9	9	1
GO:0061912	GO:0061912	selective autophagy	10/1352	61/18866	0.0108983524447701	0.118417692139157	0.102270833199785	SQSTM1/MAPK3/OPTN/RETREG1/DDRGK1/UFM1/LGALS8/AUP1/AMBRA1/WIPI2	10	1
GO:0043618	GO:0043618	regulation of transcription from RNA polymerase II promoter in response to stress	15/1352	109/18866	0.0109146556099792	0.118417692139157	0.102270833199785	MUC1/ATF3/DDIT3/JUN/HSPA1A/HIGD1A/TMBIM6/CREB3L1/UBC/KLF2/ATF4/PSMB8/PSMC6/PSMC3/ELOC	15	1
GO:0071346	GO:0071346	cellular response to interferon-gamma	22/1352	182/18866	0.0110901466285701	0.119239799394009	0.102980841919044	HLA-E/ASS1/HLA-A/OAS1/HLA-C/GSN/HLA-B/IRF6/TRIM31/B2M/CCL17/OAS3/CD47/FLNB/IRF7/MYO1C/HLA-F/TRIM8/CCL15/CAMK2D/OAS2/NR1H3	22	1
GO:0030309	GO:0030309	poly-N-acetyllactosamine metabolic process	4/1352	13/18866	0.0111177321854912	0.119239799394009	0.102980841919044	B3GALT5/B4GALT5/B3GNT3/B3GNT6	4	1
GO:0031274	GO:0031274	positive regulation of pseudopodium assembly	4/1352	13/18866	0.0111177321854912	0.119239799394009	0.102980841919044	CDC42EP5/F2RL1/CDC42EP1/WASHC1	4	1
GO:0042308	GO:0042308	negative regulation of protein import into nucleus	4/1352	13/18866	0.0111177321854912	0.119239799394009	0.102980841919044	CHP1/APOD/UFM1/FERMT1	4	1
GO:0072182	GO:0072182	regulation of nephron tubule epithelial cell differentiation	4/1352	13/18866	0.0111177321854912	0.119239799394009	0.102980841919044	CD24/PROM1/LIF/YAP1	4	1
GO:1904590	GO:1904590	negative regulation of protein import	4/1352	13/18866	0.0111177321854912	0.119239799394009	0.102980841919044	CHP1/APOD/UFM1/FERMT1	4	1
GO:0030041	GO:0030041	actin filament polymerization	23/1352	193/18866	0.0112493599082384	0.120421719398666	0.104001601076466	EPS8/CDC42EP5/GSN/BAIAP2L1/VILL/VIL1/DIAPH1/ANG/ARPC3/SPTBN1/SNX9/WASF2/FLII/RAC1/MYO1C/WASL/TRIOBP/MICALL2/CARMIL1/ADD3/CDC42EP1/NCKAP1/WASHC1	23	1
GO:0051604	GO:0051604	protein maturation	32/1352	293/18866	0.0114330260565734	0.122155145319282	0.105498665493016	TMPRSS2/PERP/KLK1/BIRC3/BACE2/PRSS3/SOX4/GSN/ERO1A/IFT172/TSPAN15/SRC/SORL1/TMEM59/CTSE/MYRF/CAST/F3/XIAP/DDI2/SEC11C/CHAC1/KLK6/F12/GGT1/TESC/LIAS/BAK1/CCS/PCSK6/APH1A/LIPT1	32	1
GO:0051090	GO:0051090	regulation of DNA-binding transcription factor activity	46/1352	455/18866	0.0114680064437141	0.122296387502226	0.105620648580776	JUP/ADGRF1/KLF4/DDIT3/TRIB1/ANXA3/SRI/MAPK3/ANXA4/TAX1BP1/JUN/HSPA1A/TRIM31/HES6/HSPA1B/CHP1/TICAM1/ZBTB7A/ERBIN/MAP3K13/LRP5/UBC/APP/PELI1/RIPK4/FOXA2/TRIM15/ARHGEF5/PRKCZ/BCL10/SAV1/TCF7L2/TRADD/FOSL1/TRIM8/PLA2G10/CTNNBIP1/DDRGK1/PRKD2/EIF2AK2/AGT/CDK5RAP3/SMAD3/CCDC22/TCEAL7/MSX2	46	1
GO:0098773	GO:0098773	skin epidermis development	13/1352	90/18866	0.0116450873697762	0.122847662230991	0.106096754176269	KRT17/FOXQ1/LAMA5/EGFR/SAV1/TRADD/LGR4/KDF1/HDAC1/FERMT1/MSX2/SOX9/TRPC4AP	13	1
GO:0061041	GO:0061041	regulation of wound healing	19/1352	151/18866	0.0116952889918312	0.122847662230991	0.106096754176269	CLDN3/CLDN4/TSPAN8/CEACAM1/F11R/OCLN/CD9/VIL1/F2RL1/DUOX2/ALOX5/FOXA2/F3/XBP1/WNT4/RREB1/F12/SMAD3/DUSP10	19	1
GO:0001911	GO:0001911	negative regulation of leukocyte mediated cytotoxicity	5/1352	20/18866	0.0117382908573028	0.122847662230991	0.106096754176269	CEACAM1/HLA-E/HLA-A/HLA-B/HLA-F	5	1
GO:0010042	GO:0010042	response to manganese ion	5/1352	20/18866	0.0117382908573028	0.122847662230991	0.106096754176269	APP/ATF4/ADAM9/ATP13A2/D2HGDH	5	1
GO:0010878	GO:0010878	cholesterol storage	5/1352	20/18866	0.0117382908573028	0.122847662230991	0.106096754176269	ABCG1/PPARD/SCARB1/PPARA/NR1H3	5	1
GO:0032816	GO:0032816	positive regulation of natural killer cell activation	5/1352	20/18866	0.0117382908573028	0.122847662230991	0.106096754176269	HLA-E/TICAM1/IL23A/HLA-F/IL15	5	1
GO:0034138	GO:0034138	toll-like receptor 3 signaling pathway	5/1352	20/18866	0.0117382908573028	0.122847662230991	0.106096754176269	UNC93B1/TICAM1/F2RL1/PELI1/WDFY1	5	1
GO:0072234	GO:0072234	metanephric nephron tubule development	5/1352	20/18866	0.0117382908573028	0.122847662230991	0.106096754176269	LIF/LGR4/WNT7B/YAP1/SOX9	5	1
GO:1902236	GO:1902236	negative regulation of endoplasmic reticulum stress-induced intrinsic apoptotic signaling pathway	5/1352	20/18866	0.0117382908573028	0.122847662230991	0.106096754176269	HSPA1A/TMBIM6/CREB3L1/XBP1/BCL2L1	5	1
GO:1905939	GO:1905939	regulation of gonad development	5/1352	20/18866	0.0117382908573028	0.122847662230991	0.106096754176269	INSR/SRC/WNT4/SEMA3A/SOX9	5	1
GO:0033692	GO:0033692	cellular polysaccharide biosynthetic process	11/1352	71/18866	0.011815500115681	0.123084903655019	0.106301646516818	INSR/B3GALT5/B4GALT5/B3GNT3/B3GNT6/NR1D1/DYRK2/IRS1/AKT2/GSK3B/PPP1CB	11	1
GO:0072009	GO:0072009	nephron epithelium development	15/1352	110/18866	0.0118266633405178	0.123084903655019	0.106301646516818	TACSTD2/CD24/LAMA5/PROM1/LIF/LGR4/CTNNBIP1/WNT7B/WNK4/WNT4/AGT/FOXC1/YAP1/SOX9/FGF1	15	1
GO:1904659	GO:1904659	glucose transmembrane transport	15/1352	110/18866	0.0118266633405178	0.123084903655019	0.106301646516818	INSR/OCLN/SORT1/FFAR4/MFSD4A/IRS1/PPARD/SLC2A10/ARPP19/SLC2A12/MEF2A/TRIB3/AKT2/C1QTNF12/ADIPOR2	15	1
GO:0032881	GO:0032881	regulation of polysaccharide metabolic process	8/1352	44/18866	0.0119183765866386	0.123354100215302	0.106534136747098	PHLDA2/INSR/DYRK2/IRS1/AKT2/SMPD3/GSK3B/PPP1CB	8	1
GO:0044091	GO:0044091	membrane biogenesis	8/1352	44/18866	0.0119183765866386	0.123354100215302	0.106534136747098	SPTBN1/UGCG/TLCD1/PACSIN2/GAK/DMKN/CDH2/TLCD2	8	1
GO:0097178	GO:0097178	ruffle assembly	8/1352	44/18866	0.0119183765866386	0.123354100215302	0.106534136747098	TACSTD2/EPS8L1/EPS8/EPS8L2/SH3YL1/EPS8L3/RAC1/PLEKHM1	8	1
GO:0032868	GO:0032868	response to insulin	31/1352	283/18866	0.0121533171124877	0.12538936496755	0.108291882724363	CEACAM1/INSR/BAIAP2L1/GSTP1/FOXO3/ATP6V1G1/LPIN2/SRC/SORL1/ADIPOR1/PRKCZ/SORT1/HDAC9/XBP1/MYO1C/SLC9A1/APOBEC1/IRS1/EIF4EBP2/TRIB3/AGT/AKT2/PDK2/SYAP1/ADM/PPARA/ZNF106/ZBTB7B/ATP6V0B/C1QTNF12/GSK3B	31	1
GO:0032233	GO:0032233	positive regulation of actin filament bundle assembly	10/1352	62/18866	0.0121834161388102	0.12538936496755	0.108291882724363	VIL1/TPM1/RHOC/CD47/ARHGEF5/RAC1/RAPGEF3/CARMIL1/WNT4/SMAD3	10	1
GO:0034113	GO:0034113	heterotypic cell-cell adhesion	10/1352	62/18866	0.0121834161388102	0.12538936496755	0.108291882724363	CEACAM6/JUP/PERP/KLF4/DSP/DSG2/CXADR/LCK/CD47/MBP	10	1
GO:0008333	GO:0008333	endosome to lysosome transport	9/1352	53/18866	0.0122712011978919	0.12538936496755	0.108291882724363	CHMP2B/RHOB/SORT1/CDX2/TSG101/HOOK1/LYST/VPS4B/CHMP3	9	1
GO:0061614	GO:0061614	pri-miRNA transcription by RNA polymerase II	9/1352	53/18866	0.0122712011978919	0.12538936496755	0.108291882724363	KLF4/JUN/FOXO3/KLF5/FOSL1/PPARD/SMAD3/PPARA/SOX9	9	1
GO:0097035	GO:0097035	regulation of membrane lipid distribution	9/1352	53/18866	0.0122712011978919	0.12538936496755	0.108291882724363	PLSCR1/ATP10B/ATP8B1/TMEM30B/ATP9A/TLCD1/ABCG1/ABCA7/TLCD2	9	1
GO:1900024	GO:1900024	regulation of substrate adhesion-dependent cell spreading	9/1352	53/18866	0.0122712011978919	0.12538936496755	0.108291882724363	TACSTD2/MDK/ACTN4/DNM2/RAC1/TRIOBP/CARMIL1/RREB1/DOCK5	9	1
GO:0046887	GO:0046887	positive regulation of hormone secretion	17/1352	131/18866	0.0123827629363007	0.126249483201495	0.109034719430997	SOX4/SRI/VAMP8/SERP1/MCU/RAC1/EGFR/FFAR4/TCF7L2/ILDR1/PPARD/MPC2/NMU/PHPT1/AIMP1/C1QTNF12/ANO1	17	1
GO:0043242	GO:0043242	negative regulation of protein-containing complex disassembly	12/1352	81/18866	0.0124003051116059	0.126249483201495	0.109034719430997	EPS8/GSN/VILL/VIL1/SPTBN1/FLII/TRIOBP/TRIM54/CARMIL1/ADD3/CAMSAP3/CAMSAP1	12	1
GO:0007605	GO:0007605	sensory perception of sound	19/1352	152/18866	0.0124971511461729	0.127005405861649	0.109687568164087	MYH14/EPS8L2/MYO6/NDUFB9/CLIC5/DIAPH1/USH1C/MARVELD2/ATP8B1/MYO7B/SLC9A3R1/MBP/TRIOBP/TMPRSS3/ESPN/TFAP2A/RPL38/CEMIP/CHD7	19	1
GO:0120254	GO:0120254	olefinic compound metabolic process	16/1352	121/18866	0.012635280001507	0.128177389184962	0.110699745557569	SDR16C5/RDH10/DHRS9/MGLL/MAPK3/GSTP1/ALOX5/CYP2S1/GPX4/ALDH1A3/PLA2G10/WNT4/ACAA1/ADM/DGKQ/PTGDS	16	1
GO:0070873	GO:0070873	regulation of glycogen metabolic process	7/1352	36/18866	0.0127074393556582	0.128445699961868	0.110931470785573	PHLDA2/INSR/DYRK2/IRS1/AKT2/GSK3B/PPP1CB	7	1
GO:1905332	GO:1905332	positive regulation of morphogenesis of an epithelium	7/1352	36/18866	0.0127074393556582	0.128445699961868	0.110931470785573	MDK/LIF/LGR4/WNT4/AGT/RREB1/SOX9	7	1
GO:0042303	GO:0042303	molting cycle	15/1352	111/18866	0.0127971799376556	0.12869304848838	0.111145092073407	KRT17/FOXQ1/FA2H/EPS8L3/KRT16/LAMA5/EGFR/SAV1/TRADD/LGR4/HDAC1/FERMT1/MSX2/SOX9/TRPC4AP	15	1
GO:0042633	GO:0042633	hair cycle	15/1352	111/18866	0.0127971799376556	0.12869304848838	0.111145092073407	KRT17/FOXQ1/FA2H/EPS8L3/KRT16/LAMA5/EGFR/SAV1/TRADD/LGR4/HDAC1/FERMT1/MSX2/SOX9/TRPC4AP	15	1
GO:0019217	GO:0019217	regulation of fatty acid metabolic process	14/1352	101/18866	0.0128386255019791	0.12869304848838	0.111145092073407	CEACAM1/HPGD/ADIPOR1/NCOR1/IRS1/PPARD/TRIB3/AKT2/PDK2/MLXIPL/PPARA/ADIPOR2/SOX9/NR1H3	14	1
GO:0042632	GO:0042632	cholesterol homeostasis	14/1352	101/18866	0.0128386255019791	0.12869304848838	0.111145092073407	CD24/LDLR/LRP5/NR1D1/MALL/ABCG1/HDAC9/XBP1/MYLIP/PLA2G10/SEC24A/SCARB1/LAMTOR1/NR1H3	14	1
GO:0032800	GO:0032800	receptor biosynthetic process	6/1352	28/18866	0.012869304848838	0.12869304848838	0.111145092073407	ACHE/NR1D1/HDAC1/SEC24A/PPARA/NR1H3	6	1
GO:0044331	GO:0044331	cell-cell adhesion mediated by cadherin	6/1352	28/18866	0.012869304848838	0.12869304848838	0.111145092073407	EPCAM/AFDN/CTNND1/CDHR2/FOXA2/CDH2	6	1
GO:0042063	GO:0042063	gliogenesis	33/1352	307/18866	0.0129001148126766	0.128731576010582	0.111178366170593	ERBB3/SPINT1/BACE2/SOX4/FA2H/GSN/SUN1/MAPK3/GSTP1/CD9/LDLR/B4GALT5/MDK/P2RX4/NR1D1/APP/MYRF/LIF/EGFR/TNFRSF21/PARD3/SOX2/NSUN5/HDAC1/RHEB/AKT2/CDH2/NAB1/CLCF1/EIF2B4/SOX9/DUSP10/SCRIB	33	1
GO:0072073	GO:0072073	kidney epithelium development	18/1352	142/18866	0.0129189695498164	0.128731576010582	0.111178366170593	TACSTD2/EPCAM/CD24/SDC1/LAMA5/PROM1/LIF/LGR4/CTNNBIP1/WNT7B/WNK4/WNT4/AGT/FOXC1/YAP1/SMAD3/SOX9/FGF1	18	1
GO:0045600	GO:0045600	positive regulation of fat cell differentiation	11/1352	72/18866	0.0130699895291652	0.13000591354674	0.11227894125567	ADIRF/KLF5/LRP5/XBP1/FFAR4/CDS1/SAV1/PPARD/RREB1/SYAP1/ZBTB7B	11	1
GO:0005996	GO:0005996	monosaccharide metabolic process	32/1352	296/18866	0.0131288693524184	0.13036085823426	0.112585487416777	TFF3/ATF3/PHLDA2/INSR/OAS1/MIDN/GALE/SERP1/SRC/LRP5/ADIPOR1/FUT2/FOXA2/ATF4/DYRK2/PMAIP1/IRS1/APOD/AKR1A1/PPARD/ARPP19/AKT2/PDK2/PPARA/FAM3C/C1QTNF12/DGKQ/ALDOC/GSK3B/NCOA2/PPP1CB/GPD2	32	1
GO:0051893	GO:0051893	regulation of focal adhesion assembly	10/1352	63/18866	0.0135794122716787	0.134185127638392	0.115888298097139	RHOD/SRC/COL16A1/RAC1/SLC9A1/SLK/APOD/CAMSAP3/WNT4/SMAD3	10	1
GO:0090109	GO:0090109	regulation of cell-substrate junction assembly	10/1352	63/18866	0.0135794122716787	0.134185127638392	0.115888298097139	RHOD/SRC/COL16A1/RAC1/SLC9A1/SLK/APOD/CAMSAP3/WNT4/SMAD3	10	1
GO:0010828	GO:0010828	positive regulation of glucose transmembrane transport	8/1352	45/18866	0.0136095236216875	0.134185127638392	0.115888298097139	INSR/OCLN/IRS1/ARPP19/MEF2A/AKT2/C1QTNF12/ADIPOR2	8	1
GO:0043114	GO:0043114	regulation of vascular permeability	8/1352	45/18866	0.0136095236216875	0.134185127638392	0.115888298097139	CEACAM1/OCLN/TJP3/SRC/TJP2/BDKRB2/CTNNBIP1/ADM	8	1
GO:0034612	GO:0034612	response to tumor necrosis factor	34/1352	320/18866	0.013816182495746	0.135801964078514	0.117284670606111	LCN2/KRT18/KRT8/TNFRSF11B/ASS1/BIRC3/OCLN/CXCL16/MAPK3/GSTP1/TAX1BP1/TRAF4/HSPA1A/FOXO3/HSPA1B/F2RL1/ERBIN/CLDN18/CCL17/NR1D1/CASP4/ZFP36L2/ACTN4/KLF2/ADAM9/TRADD/TNFRSF21/PSMB8/PSMC6/CCL15/RFFL/SMPD3/GGT1/PSMC3	34	1
GO:0008286	GO:0008286	insulin receptor signaling pathway	18/1352	143/18866	0.0138218369133292	0.135801964078514	0.117284670606111	INSR/BAIAP2L1/FOXO3/ATP6V1G1/SRC/SORL1/ADIPOR1/PRKCZ/IRS1/EIF4EBP2/AGT/AKT2/PDK2/ZNF106/ZBTB7B/ATP6V0B/C1QTNF12/GSK3B	18	1
GO:0031341	GO:0031341	regulation of cell killing	13/1352	92/18866	0.0138740575080265	0.135893452678602	0.11736368426691	CD55/CEACAM1/HLA-E/HLA-A/AZGP1/HLA-B/B2M/KRT6A/F2RL1/IL23A/HLA-F/DNASE1/STX7	13	1
GO:0043122	GO:0043122	regulation of I-kappaB kinase/NF-kappaB signaling	28/1352	252/18866	0.0138795092237576	0.135893452678602	0.11736368426691	INAVA/BIRC3/SQSTM1/GSTP1/TRAF4/RIOK3/S100A4/MIB2/TICAM1/F2RL1/OPTN/NR1D1/PELI1/RHOC/BCL10/TRADD/TRIM8/SLC35B2/DDRGK1/CC2D1A/LURAP1L/CANT1/UNC5CL/HDAC1/TMED4/NDFIP2/CCDC22/TNIP1	28	1
GO:0055092	GO:0055092	sterol homeostasis	14/1352	102/18866	0.0139309743695646	0.135923742980822	0.117389844331255	CD24/LDLR/LRP5/NR1D1/MALL/ABCG1/HDAC9/XBP1/MYLIP/PLA2G10/SEC24A/SCARB1/LAMTOR1/NR1H3	14	1
GO:0110020	GO:0110020	regulation of actomyosin structure organization	14/1352	102/18866	0.0139309743695646	0.135923742980822	0.117389844331255	TACSTD2/F11R/MET/TPM1/WASF2/RHOC/CD47/ARHGEF5/RAC1/RAPGEF3/SLC9A1/CARMIL1/WNT4/SMAD3	14	1
GO:0046474	GO:0046474	glycerophospholipid biosynthetic process	26/1352	230/18866	0.014106323094652	0.137396075895917	0.118661417111084	SLC44A4/PLSCR1/AGPAT2/STARD10/LIPH/SH3YL1/CAPN2/ACHE/LPIN2/PLEKHA1/PIP4K2C/INPP4B/CDS1/SLC44A1/DGKA/PLA2G10/PIK3C2B/SLC44A3/PIGF/PCYT2/PIGP/MTMR14/CHKB/IMPA1/DGKQ/PTDSS2	26	1
GO:0062013	GO:0062013	positive regulation of small molecule metabolic process	19/1352	154/18866	0.0142311599533842	0.138372178093459	0.119504422773729	INSR/RDH10/SRC/NR1D1/APP/ABCG1/DYRK2/PMAIP1/IRS1/PPARD/GUCA2B/ARPP19/WNT4/AKT2/MLXIPL/ADM/PPARA/NR1H3/FGF1	19	1
GO:0010893	GO:0010893	positive regulation of steroid biosynthetic process	5/1352	21/18866	0.0145161482834087	0.139821172213797	0.120755839123023	NR1D1/ABCG1/WNT4/ADM/FGF1	5	1
GO:0016540	GO:0016540	protein autoprocessing	5/1352	21/18866	0.0145161482834087	0.139821172213797	0.120755839123023	TMPRSS2/CTSE/MYRF/KLK6/F12	5	1
GO:0036499	GO:0036499	PERK-mediated unfolded protein response	5/1352	21/18866	0.0145161482834087	0.139821172213797	0.120755839123023	AGR2/ATF3/DDIT3/PPP1R15A/ATF4	5	1
GO:0090312	GO:0090312	positive regulation of protein deacetylation	5/1352	21/18866	0.0145161482834087	0.139821172213797	0.120755839123023	SDR16C5/PRKD2/AKAP8L/CTBP1/ZBTB7B	5	1
GO:0140467	GO:0140467	integrated stress response signaling	5/1352	21/18866	0.0145161482834087	0.139821172213797	0.120755839123023	AGR2/ATF3/DDIT3/PPP1R15A/ATF4	5	1
GO:0002475	GO:0002475	antigen processing and presentation via MHC class Ib	4/1352	14/18866	0.0146958849119946	0.139821172213797	0.120755839123023	HLA-E/AZGP1/B2M/HLA-F	4	1
GO:0007175	GO:0007175	negative regulation of epidermal growth factor-activated receptor activity	4/1352	14/18866	0.0146958849119946	0.139821172213797	0.120755839123023	GPRC5A/VPS25/TSG101/CBLB	4	1
GO:0031272	GO:0031272	regulation of pseudopodium assembly	4/1352	14/18866	0.0146958849119946	0.139821172213797	0.120755839123023	CDC42EP5/F2RL1/CDC42EP1/WASHC1	4	1
GO:0034616	GO:0034616	response to laminar fluid shear stress	4/1352	14/18866	0.0146958849119946	0.139821172213797	0.120755839123023	ASS1/KLF4/KLF2/ADAM9	4	1
GO:0070431	GO:0070431	nucleotide-binding oligomerization domain containing 2 signaling pathway	4/1352	14/18866	0.0146958849119946	0.139821172213797	0.120755839123023	INAVA/HSPA1A/HSPA1B/ERBIN	4	1
GO:1903894	GO:1903894	regulation of IRE1-mediated unfolded protein response	4/1352	14/18866	0.0146958849119946	0.139821172213797	0.120755839123023	AGR2/DDRGK1/DNAJB9/BAK1	4	1
GO:0060428	GO:0060428	lung epithelium development	7/1352	37/18866	0.0147284935855103	0.139821172213797	0.120755839123023	AGR2/KLF2/SAV1/WNT7B/GRHL2/YAP1/SOX9	7	1
GO:0062208	GO:0062208	positive regulation of pattern recognition receptor signaling pathway	7/1352	37/18866	0.0147284935855103	0.139821172213797	0.120755839123023	HSPA1A/HSPA1B/F2RL1/PELI1/TRIM15/WDFY1/NR1H3	7	1
GO:0070423	GO:0070423	nucleotide-binding oligomerization domain containing signaling pathway	7/1352	37/18866	0.0147284935855103	0.139821172213797	0.120755839123023	INAVA/BIRC3/HSPA1A/HSPA1B/ERBIN/UBC/XIAP	7	1
GO:0002066	GO:0002066	columnar/cuboidal epithelial cell development	10/1352	64/18866	0.0150918342197021	0.14266690588907	0.123213542433883	CDKN1A/KLF5/SRC/SLC9A3R1/TRIOBP/YIPF6/RHEB/YAP1/GSK3B/SCRIB	10	1
GO:0048709	GO:0048709	oligodendrocyte differentiation	14/1352	103/18866	0.0150936104952725	0.14266690588907	0.123213542433883	FA2H/GSN/GSTP1/CD9/B4GALT5/MDK/MYRF/TNFRSF21/NSUN5/HDAC1/RHEB/EIF2B4/SOX9/DUSP10	14	1
GO:0061097	GO:0061097	regulation of protein tyrosine kinase activity	13/1352	93/18866	0.0151044144135226	0.14266690588907	0.123213542433883	CD24/GPRC5A/ERBB3/PTK6/SRC/APP/VPS25/MVP/TSG101/DLG3/CBLB/AGT/IBTK	13	1
GO:0048754	GO:0048754	branching morphogenesis of an epithelial tube	19/1352	155/18866	0.0151663439023601	0.143011497871248	0.123511147534056	TACSTD2/EPHA2/RDH10/DDR1/MDK/MET/SRC/LRP5/LAMA5/LGR4/ESRP2/CTNNBIP1/DLG5/WNT4/AGT/YAP1/MSX2/SOX9/FGF1	19	1
GO:0019048	GO:0019048	modulation by virus of host process	6/1352	29/18866	0.015266606862179	0.143235944182714	0.123704989441187	INSR/BCL2L1/EIF2AK2/KPNA4/KPNB1/SCRIB	6	1
GO:0031063	GO:0031063	regulation of histone deacetylation	6/1352	29/18866	0.015266606862179	0.143235944182714	0.123704989441187	SDR16C5/PRKD2/AKAP8L/CAMK2D/CTBP1/ZBTB7B	6	1
GO:0042634	GO:0042634	regulation of hair cycle	6/1352	29/18866	0.015266606862179	0.143235944182714	0.123704989441187	KRT17/FA2H/EPS8L3/TRADD/FERMT1/MSX2	6	1
GO:0022604	GO:0022604	regulation of cell morphogenesis	49/1352	499/18866	0.0154188772129523	0.144423483227986	0.124730601454251	TACSTD2/CLDN3/CLDN4/EZR/F11R/EPS8/MYH14/CDC42EP5/RHOD/PLXNB2/RHOF/SEMA3B/VIL1/DIAPH1/RND1/RHOB/MDK/SHROOM3/SH3D19/SRC/CFDP1/MAP3K13/TPM1/GOLGA4/SLC9A3R1/MYL12B/RHOC/ACTN4/RAB11A/DNM2/RAC1/RHOU/TRIOBP/NSMF/IFRD1/CARMIL1/UBE3A/CDC42EP1/RUFY3/SEMA4G/SEMA3A/RREB1/CDH2/RTN4R/DOCK5/ZSWIM8/GSK3B/CAMSAP1/ZFYVE27	49	1
GO:0001954	GO:0001954	positive regulation of cell-matrix adhesion	9/1352	55/18866	0.0154996567259999	0.144697792026777	0.124967506843129	CEACAM6/JUP/COL16A1/PRKCZ/RAC1/WNT4/SMAD3/FERMT1/GSK3B	9	1
GO:0097345	GO:0097345	mitochondrial outer membrane permeabilization	9/1352	55/18866	0.0154996567259999	0.144697792026777	0.124967506843129	SFN/BBC3/HSPA1A/YWHAZ/CHCHD10/PMAIP1/ZNF205/BAK1/GSK3B	9	1
GO:0034764	GO:0034764	positive regulation of transmembrane transport	24/1352	210/18866	0.0157944149571105	0.147098608566938	0.12704095974942	INSR/OCLN/SRI/ACSL5/CHP1/ATP1B1/SLC9A3R1/ACTN4/GLRX/COX17/DNM2/SLC9A1/STK39/IRS1/ARPP19/WNK4/MEF2A/AGT/AKT2/TESC/CEMIP/C1QTNF12/ADIPOR2/S100A1	24	1
GO:0006869	GO:0006869	lipid transport	40/1352	393/18866	0.0158091743015001	0.147098608566938	0.12704095974942	CEACAM1/SPNS2/PLSCR1/STARD10/GULP1/ACSL5/LRP10/LDLR/ATP10B/ATP8B1/P2RX4/TMEM30B/UGCG/APOL1/SLC9A3R1/ATP9A/PRELID3B/BDKRB2/OSBPL2/ABCG1/SYT7/ABCA7/EEPD1/SLC27A3/PLA2G10/APOD/PPARD/NAXE/AGT/AKT2/HDLBP/SCARB1/NPC1L1/PPARA/VPS4B/NCOA2/LAMTOR1/SERAC1/FABP2/NR1H3	40	1
GO:0032024	GO:0032024	positive regulation of insulin secretion	11/1352	74/18866	0.0158786286335248	0.147257249043579	0.127177968784406	SOX4/SRI/SERP1/MCU/RAC1/TCF7L2/PPARD/MPC2/PHPT1/C1QTNF12/ANO1	11	1
GO:0046503	GO:0046503	glycerolipid catabolic process	11/1352	74/18866	0.0158786286335248	0.147257249043579	0.127177968784406	LIPH/PNPLA2/MGLL/LDLR/GDPD3/ABHD2/SORL1/GPCPD1/PLA2G10/SCARB1/FABP2	11	1
GO:0046209	GO:0046209	nitric oxide metabolic process	12/1352	84/18866	0.0162897680080307	0.150692239037046	0.130144580295901	INSR/ASS1/KLF4/TICAM1/P2RX4/HSP90AA1/CD47/KLF2/DNM2/RAC1/AGT/SMAD3	12	1
GO:0043491	GO:0043491	protein kinase B signaling	30/1352	278/18866	0.0163026479242925	0.150692239037046	0.130144580295901	INSR/ERBB3/GDF15/EPHA2/KLF4/DDIT3/MET/SRC/P2RX4/HSP90AA1/SLC9A3R1/PLEKHA1/LCK/F3/RAC1/EGFR/PLK3/TCF7L2/IRS1/PIK3C2B/PHLDA3/MST1R/PPP2R5C/TRIB3/SMPD3/NOP53/C1QTNF12/SOX9/PEAR1/FGF1	30	1
GO:0034308	GO:0034308	primary alcohol metabolic process	13/1352	94/18866	0.0164162892515049	0.151245156710586	0.130622104812233	CYP3A5/SDR16C5/RDH10/DHRS9/PNPLA2/GDPD3/ALDH1A3/AKR1A1/ALDH3B1/WNT4/DGKQ/CBR4/GPD2	13	1
GO:0060993	GO:0060993	kidney morphogenesis	13/1352	94/18866	0.0164162892515049	0.151245156710586	0.130622104812233	TACSTD2/GCNT3/SOX4/LAMA5/LIF/LGR4/CTNNBIP1/WNT7B/WNK4/WNT4/AGT/SOX9/FGF1	13	1
GO:0030705	GO:0030705	cytoskeleton-dependent intracellular transport	23/1352	200/18866	0.0166927622636176	0.153289744969822	0.132387902988546	MYO6/MYO5B/SUN1/IFT172/DST/DYNLRB1/BICDL2/CCDC186/MYO7B/APP/FNBP1L/ACTN4/PRKCZ/MYO1C/WASL/HOOK1/RAB1A/MYO19/CAMSAP3/KIF3B/NDE1/DYNLL1/KIF1C	23	1
GO:2000377	GO:2000377	regulation of reactive oxygen species metabolic process	23/1352	200/18866	0.0166927622636176	0.153289744969822	0.132387902988546	INSR/ASS1/KLF4/CDKN1A/GSTP1/FOXO3/TICAM1/F2RL1/P2RX4/HSP90AA1/ALOX5/CD47/KLF2/DNM2/RAC1/EGFR/ZNF205/TFAP2A/AGT/PON3/DUOXA1/SMAD3/ARF4	23	1
GO:0045604	GO:0045604	regulation of epidermal cell differentiation	10/1352	65/18866	0.0167261291995393	0.153345589072448	0.132436132461708	SFN/MAFF/SULT2B1/GRHL1/KDF1/OVOL2/GRHL2/FOXC1/MYCL/MSX2	10	1
GO:0001952	GO:0001952	regulation of cell-matrix adhesion	16/1352	125/18866	0.0168711698580473	0.153448725430039	0.132525205648606	CEACAM6/JUP/RHOD/DDR1/SRC/COL16A1/PRKCZ/RAC1/SLC9A1/SLK/APOD/CAMSAP3/WNT4/SMAD3/FERMT1/GSK3B	16	1
GO:0007098	GO:0007098	centrosome cycle	16/1352	125/18866	0.0168711698580473	0.153448725430039	0.132525205648606	PARD6B/CHMP4C/CHMP2B/PDCD6IP/FBXW5/CHMP4B/KIF3B/NUBP1/NDE1/HAUS7/CHMP1A/VPS4B/TUBE1/CHMP3/HAUS8/CHORDC1	16	1
GO:0008637	GO:0008637	apoptotic mitochondrial changes	16/1352	125/18866	0.0168711698580473	0.153448725430039	0.132525205648606	BIK/SFN/BBC3/JUN/HSPA1A/IFI6/HIGD1A/YWHAZ/CCK/CHCHD10/PMAIP1/BCL2L1/ZNF205/BAK1/FIS1/GSK3B	16	1
GO:0034605	GO:0034605	cellular response to heat	16/1352	125/18866	0.0168711698580473	0.153448725430039	0.132525205648606	MAPK3/CDKN1A/HSPA6/HSPA1A/HSPA1B/HSBP1L1/HSP90AA1/BAG1/CAMK2D/NUP98/NUP210/ATP2A2/GSK3B/CHORDC1/ANO1/FGF1	16	1
GO:0032885	GO:0032885	regulation of polysaccharide biosynthetic process	7/1352	38/18866	0.0169684085926033	0.153448725430039	0.132525205648606	INSR/DYRK2/IRS1/AKT2/SMPD3/GSK3B/PPP1CB	7	1
GO:0035872	GO:0035872	nucleotide-binding domain, leucine rich repeat containing receptor signaling pathway	7/1352	38/18866	0.0169684085926033	0.153448725430039	0.132525205648606	INAVA/BIRC3/HSPA1A/HSPA1B/ERBIN/UBC/XIAP	7	1
GO:0090224	GO:0090224	regulation of spindle organization	7/1352	38/18866	0.0169684085926033	0.153448725430039	0.132525205648606	CHMP4C/CHMP2B/HSPA1A/HSPA1B/CHMP4B/CHMP1A/VPS4B	7	1
GO:1900026	GO:1900026	positive regulation of substrate adhesion-dependent cell spreading	7/1352	38/18866	0.0169684085926033	0.153448725430039	0.132525205648606	MDK/DNM2/RAC1/TRIOBP/CARMIL1/RREB1/DOCK5	7	1
GO:0052547	GO:0052547	regulation of peptidase activity	46/1352	466/18866	0.0169831151632534	0.153448725430039	0.132525205648606	CLDN3/CLDN4/SPINK4/SLPI/SPINT2/SPINK1/WFDC2/PERP/SPINT1/BIRC3/CSTB/KLF4/SFN/GSN/MAPK3/SERPINB1/BBC3/IFI6/PRDX5/VIL1/SRC/CST6/SORL1/APP/LCK/CAST/SH3RF1/SERPINB5/BCL10/F3/MBP/XIAP/CCK/TRADD/PMAIP1/TIMP2/DDRGK1/PSMB8/ATP13A2/SOX2/HDAC1/RFFL/AGT/BAK1/FIS1/SMAD3	46	1
GO:0022409	GO:0022409	positive regulation of cell-cell adhesion	30/1352	279/18866	0.0170583445949004	0.153692409830477	0.132735662432727	CD55/CD24/CEACAM6/F11R/HLA-E/HLA-A/AFDN/SOX4/FUT3/MDK/CD46/SRC/IL23A/IGFBP2/ALOX5/VNN1/LCK/EFNB1/FOXA2/CD47/PRKCZ/BCL10/RAC1/XBP1/ITGA6/SOX2/VTCN1/IL15/ZBTB7B/DUSP10	30	1
GO:0042593	GO:0042593	glucose homeostasis	27/1352	245/18866	0.0170647800238821	0.153692409830477	0.132735662432727	INSR/OAS1/BACE2/SOX4/SRI/FOXO3/FOXA3/CCDC186/LRP5/NR1D1/PIM3/ADIPOR1/ALOX5/MCU/FOXA2/RAC1/XBP1/TCF7L2/IRS1/MPC2/PHPT1/PDK2/FIS1/MLXIPL/C1QTNF12/ADIPOR2/ANO1	27	1
GO:0043620	GO:0043620	regulation of DNA-templated transcription in response to stress	15/1352	115/18866	0.0173123768077458	0.154835070695436	0.13372251563526	MUC1/ATF3/DDIT3/JUN/HSPA1A/HIGD1A/TMBIM6/CREB3L1/UBC/KLF2/ATF4/PSMB8/PSMC6/PSMC3/ELOC	15	1
GO:0051261	GO:0051261	protein depolymerization	15/1352	115/18866	0.0173123768077458	0.154835070695436	0.13372251563526	EPS8/GSN/VILL/VIL1/F2RL1/SPTBN1/FLII/TRIOBP/TRIM54/CARMIL1/ADD3/CAMSAP3/GAK/VPS4B/CAMSAP1	15	1
GO:0050732	GO:0050732	negative regulation of peptidyl-tyrosine phosphorylation	9/1352	56/18866	0.0173294055991867	0.154835070695436	0.13372251563526	GPRC5A/SPINK1/PTK6/VPS25/PRKCZ/MVP/TSG101/CBLB/IBTK	9	1
GO:0060563	GO:0060563	neuroepithelial cell differentiation	9/1352	56/18866	0.0173294055991867	0.154835070695436	0.13372251563526	MYO6/SOX4/USH1C/SLC9A3R1/TRIOBP/WNT4/CDH2/MYCL/SCRIB	9	1
GO:0090183	GO:0090183	regulation of kidney development	9/1352	56/18866	0.0173294055991867	0.154835070695436	0.13372251563526	TACSTD2/CD24/PROM1/LIF/LGR4/WNT4/AGT/YAP1/SOX9	9	1
GO:0001910	GO:0001910	regulation of leukocyte mediated cytotoxicity	11/1352	75/18866	0.0174417371723222	0.155098991943751	0.133950449869383	CEACAM1/HLA-E/HLA-A/AZGP1/HLA-B/B2M/F2RL1/IL23A/HLA-F/DNASE1/STX7	11	1
GO:0002479	GO:0002479	antigen processing and presentation of exogenous peptide antigen via MHC class I, TAP-dependent	11/1352	75/18866	0.0174417371723222	0.155098991943751	0.133950449869383	HLA-E/HLA-A/HLA-C/HLA-B/VAMP8/B2M/HLA-F/PSMB8/PSMC6/PDIA3/PSMC3	11	1
GO:0035019	GO:0035019	somatic stem cell population maintenance	11/1352	75/18866	0.0174417371723222	0.155098991943751	0.133950449869383	KLF4/SOX4/LRP5/ZFP36L2/POLR2K/CDX2/FOXP1/SOX2/KLF10/YAP1/SOX9	11	1
GO:0014003	GO:0014003	oligodendrocyte development	8/1352	47/18866	0.0175059957182989	0.155424480152985	0.134231556093916	FA2H/GSN/GSTP1/CD9/B4GALT5/MYRF/NSUN5/EIF2B4	8	1
GO:0006643	GO:0006643	membrane lipid metabolic process	24/1352	212/18866	0.0175472178495657	0.155544738666497	0.134335416743064	ITGB8/SPNS2/FA2H/FUT3/B4GALT5/UGCG/SERINC2/STS/FUT2/ORMDL2/MGST2/PLPP2/TECR/SGPP2/SPTSSA/B4GALT4/ALDH3B1/PRKD2/CERS6/PIGF/B3GALT4/PIGP/SMPD3/PDXDC1	24	1
GO:0051048	GO:0051048	negative regulation of secretion	22/1352	190/18866	0.0176250012330779	0.15588257068675	0.134627183636749	RAB11FIP1/TFF2/CEACAM1/ERBB3/MIDN/FAM3D/VAMP8/TMBIM6/PPP1R11/PIM3/LIF/HDAC9/FFAR4/HLA-F/LGR4/STK39/IRS1/NMU/WNK4/VPS4B/RHBDF1/NR1H3	22	1
GO:0030301	GO:0030301	cholesterol transport	14/1352	105/18866	0.0176408033730912	0.15588257068675	0.134627183636749	LDLR/OSBPL2/ABCG1/SYT7/ABCA7/EEPD1/PLA2G10/NAXE/SCARB1/NPC1L1/VPS4B/LAMTOR1/SERAC1/NR1H3	14	1
GO:0010888	GO:0010888	negative regulation of lipid storage	5/1352	22/18866	0.0177023450717032	0.155936017716257	0.134673342889991	PNPLA2/ABCG1/PPARD/PPARA/NR1H3	5	1
GO:0032928	GO:0032928	regulation of superoxide anion generation	5/1352	22/18866	0.0177023450717032	0.155936017716257	0.134673342889991	GSTP1/F2RL1/EGFR/AGT/PON3	5	1
GO:0006903	GO:0006903	vesicle targeting	13/1352	95/18866	0.0178128762289644	0.156175295486396	0.134879993910428	AP1M2/FAM91A1/ARFGAP3/NSF/RAB1A/TMED10/SNAP29/BET1/SEC24A/YKT6/TRAPPC6A/SCRIB/GBF1	13	1
GO:0007589	GO:0007589	body fluid secretion	13/1352	95/18866	0.0178128762289644	0.156175295486396	0.134879993910428	AGR2/AQP5/VAMP8/DDR1/XBP1/CCND1/STK39/GUCA2B/WNK4/NCOR2/OAS2/ZBTB7B/NR1H3	13	1
GO:0051668	GO:0051668	localization within membrane	13/1352	95/18866	0.0178128762289644	0.156175295486396	0.134879993910428	CD24/SLC7A11/GSN/ATP1B1/RALA/RAC1/DLG3/SAV1/RAB1A/NAXE/SEC24A/CDH2/SCRIB	13	1
GO:0033500	GO:0033500	carbohydrate homeostasis	27/1352	246/18866	0.0179058965200865	0.156214771973635	0.134914087576406	INSR/OAS1/BACE2/SOX4/SRI/FOXO3/FOXA3/CCDC186/LRP5/NR1D1/PIM3/ADIPOR1/ALOX5/MCU/FOXA2/RAC1/XBP1/TCF7L2/IRS1/MPC2/PHPT1/PDK2/FIS1/MLXIPL/C1QTNF12/ADIPOR2/ANO1	27	1
GO:0005979	GO:0005979	regulation of glycogen biosynthetic process	6/1352	30/18866	0.0179563599101367	0.156214771973635	0.134914087576406	INSR/DYRK2/IRS1/AKT2/GSK3B/PPP1CB	6	1
GO:0010962	GO:0010962	regulation of glucan biosynthetic process	6/1352	30/18866	0.0179563599101367	0.156214771973635	0.134914087576406	INSR/DYRK2/IRS1/AKT2/GSK3B/PPP1CB	6	1
GO:0051642	GO:0051642	centrosome localization	6/1352	30/18866	0.0179563599101367	0.156214771973635	0.134914087576406	EZR/MISP/SUN1/PARD3/NUBP1/NDE1	6	1
GO:0090314	GO:0090314	positive regulation of protein targeting to membrane	6/1352	30/18866	0.0179563599101367	0.156214771973635	0.134914087576406	CHP1/MYO1C/MIEF2/AKT2/FIS1/CEMIP	6	1
GO:0043624	GO:0043624	cellular protein complex disassembly	25/1352	224/18866	0.0183286488493364	0.15920711983504	0.137498413478061	EPS8/GSN/VILL/VIL1/F2RL1/SPTBN1/MRPL13/FLII/NSF/TRIOBP/MRPL52/TRIM54/MRPS34/CARMIL1/ADD3/MRPS18A/MRPL55/CAMSAP3/GAK/VPS4B/MRPS5/CAMSAP1/OXA1L/MRPS10/MRPL14	25	1
GO:0150116	GO:0150116	regulation of cell-substrate junction organization	10/1352	66/18866	0.0184876760240275	0.16034064699851	0.138477378406093	RHOD/SRC/COL16A1/RAC1/SLC9A1/SLK/APOD/CAMSAP3/WNT4/SMAD3	10	1
GO:0034341	GO:0034341	response to interferon-gamma	23/1352	202/18866	0.0185790810604467	0.160885108720664	0.138947599983326	HLA-E/ASS1/HLA-A/OAS1/HLA-C/CXCL16/GSN/HLA-B/IRF6/TRIM31/B2M/CCL17/OAS3/CD47/FLNB/IRF7/MYO1C/HLA-F/TRIM8/CCL15/CAMK2D/OAS2/NR1H3	23	1
GO:0060249	GO:0060249	anatomical structure homeostasis	46/1352	469/18866	0.0188127600032335	0.160899203641962	0.138959772989902	MUC13/CLDN3/TFF3/TFF2/TFF1/LSR/ZG16B/MUC4/F11R/INAVA/TNFRSF11B/AZGP1/OCLN/CXADR/MAPK3/CHMP2B/TP53INP2/B2M/CLDN12/USH1C/TJP3/PIP/SRC/P2RX4/TJP2/HSP90AA1/CLDN18/PROM1/IGHG3/DCLRE1C/RAC1/MBP/VSIG1/EGFR/DNAJB2/STK39/CHMP4B/PINX1/FOXC1/YAP1/HUS1/CTC1/PLEKHM1/SOX9/TFIP11/NABP2	46	1
GO:0034638	GO:0034638	phosphatidylcholine catabolic process	4/1352	15/18866	0.01892426576643	0.160899203641962	0.138959772989902	LDLR/GDPD3/PLA2G10/SCARB1	4	1
GO:0048308	GO:0048308	organelle inheritance	4/1352	15/18866	0.01892426576643	0.160899203641962	0.138959772989902	MAPK3/YWHAZ/PLK3/GBF1	4	1
GO:0048313	GO:0048313	Golgi inheritance	4/1352	15/18866	0.01892426576643	0.160899203641962	0.138959772989902	MAPK3/YWHAZ/PLK3/GBF1	4	1
GO:0060049	GO:0060049	regulation of protein glycosylation	4/1352	15/18866	0.01892426576643	0.160899203641962	0.138959772989902	RAMP1/CHP1/TMEM59/IL15	4	1
GO:0070885	GO:0070885	negative regulation of calcineurin-NFAT signaling cascade	4/1352	15/18866	0.01892426576643	0.160899203641962	0.138959772989902	CHP1/FHL2/DYRK2/GSK3B	4	1
GO:0072160	GO:0072160	nephron tubule epithelial cell differentiation	4/1352	15/18866	0.01892426576643	0.160899203641962	0.138959772989902	CD24/PROM1/LIF/YAP1	4	1
GO:0072567	GO:0072567	chemokine (C-X-C motif) ligand 2 production	4/1352	15/18866	0.01892426576643	0.160899203641962	0.138959772989902	KLF4/F2RL1/MBP/FOXP1	4	1
GO:0106057	GO:0106057	negative regulation of calcineurin-mediated signaling	4/1352	15/18866	0.01892426576643	0.160899203641962	0.138959772989902	CHP1/FHL2/DYRK2/GSK3B	4	1
GO:1905146	GO:1905146	lysosomal protein catabolic process	4/1352	15/18866	0.01892426576643	0.160899203641962	0.138959772989902	LDLR/ATP13A2/CCDC115/MGAT3	4	1
GO:2000341	GO:2000341	regulation of chemokine (C-X-C motif) ligand 2 production	4/1352	15/18866	0.01892426576643	0.160899203641962	0.138959772989902	KLF4/F2RL1/MBP/FOXP1	4	1
GO:2000345	GO:2000345	regulation of hepatocyte proliferation	4/1352	15/18866	0.01892426576643	0.160899203641962	0.138959772989902	CEACAM1/MDK/XBP1/FGF1	4	1
GO:0032091	GO:0032091	negative regulation of protein binding	14/1352	106/18866	0.0190308780743996	0.161561230782667	0.139531529338617	SLPI/MAPK3/CDKN1A/B2M/MET/TMBIM6/PTPRF/SORL1/DNAJB2/CTNNBIP1/PPARA/ATP2A2/GSK3B/TFIP11	14	1
GO:0006898	GO:0006898	receptor-mediated endocytosis	34/1352	328/18866	0.0193225916713374	0.163386858961253	0.14110822376294	CEACAM1/SAA1/IGLC2/EZR/INSR/AMN/RAMP1/CXCL16/ARHGAP27/CLTB/B2M/MX1/CD9/LDLR/ACHE/GRK2/HSP90AA1/SNX9/SORL1/APOL1/FNBP1L/DNM2/RAC1/TNK2/WASL/ANKRD13A/REPS1/GAK/ANKRD13D/SCARB1/ADM/AP1G2/SMAP1/SCRIB	34	1
GO:0034109	GO:0034109	homotypic cell-cell adhesion	12/1352	86/18866	0.0193519933024167	0.163386858961253	0.14110822376294	CEACAM5/CEACAM1/JUP/F11R/SLC7A11/DSP/DSG2/CXADR/CD9/TJP2/MYL12A/PEAR1	12	1
GO:0045445	GO:0045445	myoblast differentiation	12/1352	86/18866	0.0193519933024167	0.163386858961253	0.14110822376294	DDIT3/SDC1/CCL17/PITX1/DDX17/TCF7L2/IFRD1/PPARD/PLCB1/TBX2/SOX15/SOX9	12	1
GO:0019079	GO:0019079	viral genome replication	16/1352	127/18866	0.0193622149587535	0.163386858961253	0.14110822376294	IFI27/SLPI/ISG15/PLSCR1/OAS1/ISG20/MX1/GRK2/OAS3/ADAR/EIF2AK2/CTBP2/CTBP1/OAS2/TNIP1/CCNK	16	1
GO:0007431	GO:0007431	salivary gland development	7/1352	39/18866	0.0194382946908053	0.1637829327771	0.141450290885036	LAMA5/TFCP2L1/EGFR/XBP1/ESRP2/NTN4/SEMA3A	7	1
GO:0070169	GO:0070169	positive regulation of biomineral tissue development	8/1352	48/18866	0.0197283261204873	0.165729735122778	0.143131636758032	ISG15/ALOX5/ATF4/PKDCC/WNT4/TFAP2A/SMAD3/OSR2	8	1
GO:0110151	GO:0110151	positive regulation of biomineralization	8/1352	48/18866	0.0197283261204873	0.165729735122778	0.143131636758032	ISG15/ALOX5/ATF4/PKDCC/WNT4/TFAP2A/SMAD3/OSR2	8	1
GO:0008654	GO:0008654	phospholipid biosynthetic process	29/1352	271/18866	0.0198907985451396	0.166624185027514	0.143904123836274	SLC44A4/SRD5A3/PLSCR1/AGPAT2/STARD10/LIPH/SH3YL1/CAPN2/ACHE/LPIN2/PLEKHA1/PIP4K2C/INPP4B/CDS1/SLC44A1/DGKA/PLA2G10/PIK3C2B/PPARD/SLC44A3/PIGF/PCYT2/PIGP/MTMR14/CHKB/IMPA1/DGKQ/PTDSS2/SERAC1	29	1
GO:0044262	GO:0044262	cellular carbohydrate metabolic process	31/1352	294/18866	0.0199218702859795	0.166624185027514	0.143904123836274	TFF3/PHLDA2/INSR/MIDN/B3GALT5/B4GALT5/B3GNT3/B3GNT6/SRC/NR1D1/ADIPOR1/IMPA2/FOXA2/DYRK2/PMAIP1/NCOR1/IRS1/ARPP19/MOGAT3/IMPA1/AKT2/BPNT1/PDK2/PPARA/FAM3C/C1QTNF12/DGKQ/GSK3B/NCOA2/PPP1CB/GPD2	31	1
GO:0055076	GO:0055076	transition metal ion homeostasis	17/1352	138/18866	0.0199237459677028	0.166624185027514	0.143904123836274	LCN2/STEAP4/SRI/B2M/HEPH/ATP6V1G1/APP/STEAP1/LCK/FTH1/XIAP/SLC39A4/ATP13A2/CCDC115/HMOX2/NUBP1/CCDC22	17	1
GO:0043666	GO:0043666	regulation of phosphoprotein phosphatase activity	15/1352	117/18866	0.0199836368219646	0.16687672947911	0.14412223255819	LGALS3/PPP1R15A/PPP1R11/PPP1R14D/PPP2R5A/LMTK2/PHACTR3/PPP1R1B/EIF2AK2/PPP1R35/ARPP19/PPP2R5C/PPP2R2A/GSK3B/PPP1R14C	15	1
GO:0010498	GO:0010498	proteasomal protein catabolic process	47/1352	483/18866	0.0201144365704699	0.167719782679586	0.144850331136088	IFI27/DDIT3/TRIB1/RMND5A/HSPA1A/HSPA1B/RNF103/UBE2H/GIPC1/UBE2J1/NR1D1/UBC/CDC34/PELI1/DERL1/YOD1/TMEM259/FBXW5/PLK3/FBXW4/DNAJB2/PMAIP1/DDI2/WAC/DDRGK1/PSMB8/FBXO6/RNF186/PSMC6/SUMO2/DNAJB9/CDC23/PPP2R5C/TRIB3/RFFL/HECTD3/EDEM1/AUP1/PSMC3/NOP53/GSK3B/HERC2/EDEM3/RHBDF1/ZNRF1/UBE2J2/ANAPC16	47	1
GO:0036498	GO:0036498	IRE1-mediated unfolded protein response	10/1352	67/18866	0.0203817629729698	0.169697048752726	0.14655798685125	AGR2/SERP1/GFPT1/XBP1/ARFGAP1/DDRGK1/YIF1A/DNAJB9/EDEM1/BAK1	10	1
GO:1903708	GO:1903708	positive regulation of hemopoiesis	23/1352	204/18866	0.0206283877614302	0.171496359791772	0.148111952612823	ISG15/TRIB1/SOX4/JUN/HSPA1A/FOXO3/HSPA1B/MDK/CD46/IL23A/FAXDC2/VNN1/LIF/PRKCZ/XBP1/CTNNBIP1/KLF10/FOXC1/TESC/IL15/ZBTB7B/SMAP1/DUSP10	23	1
GO:0043161	GO:0043161	proteasome-mediated ubiquitin-dependent protein catabolic process	42/1352	424/18866	0.0206801067697224	0.171672378206558	0.148263970015066	IFI27/DDIT3/TRIB1/RMND5A/HSPA1A/HSPA1B/RNF103/UBE2H/GIPC1/UBE2J1/UBC/CDC34/PELI1/DERL1/YOD1/FBXW5/PLK3/FBXW4/DNAJB2/WAC/DDRGK1/PSMB8/FBXO6/RNF186/PSMC6/SUMO2/DNAJB9/CDC23/PPP2R5C/TRIB3/RFFL/HECTD3/EDEM1/AUP1/PSMC3/NOP53/GSK3B/HERC2/EDEM3/ZNRF1/UBE2J2/ANAPC16	42	1
GO:0030856	GO:0030856	regulation of epithelial cell differentiation	20/1352	171/18866	0.0207303484735803	0.171835631890149	0.148404963222603	CD24/CEACAM1/F11R/SFN/MAFF/SULT2B1/PROM1/LIF/GRHL1/CCND1/KDF1/OVOL2/RHEB/GRHL2/FOXC1/YAP1/MYCL/GSK3B/MSX2/SOX9	20	1
GO:0045940	GO:0045940	positive regulation of steroid metabolic process	6/1352	31/18866	0.0209534153874427	0.172831530199093	0.149265065695452	NR1D1/ABCG1/WNT4/AGT/ADM/FGF1	6	1
GO:0061842	GO:0061842	microtubule organizing center localization	6/1352	31/18866	0.0209534153874427	0.172831530199093	0.149265065695452	EZR/MISP/SUN1/PARD3/NUBP1/NDE1	6	1
GO:1905476	GO:1905476	negative regulation of protein localization to membrane	6/1352	31/18866	0.0209534153874427	0.172831530199093	0.149265065695452	TMBIM1/TMEM59/PPP2R5A/LYPLA1/PKDCC/BCL2L1	6	1
GO:0001942	GO:0001942	hair follicle development	12/1352	87/18866	0.0210350118605302	0.172831530199093	0.149265065695452	KRT17/FOXQ1/LAMA5/EGFR/SAV1/TRADD/LGR4/HDAC1/FERMT1/MSX2/SOX9/TRPC4AP	12	1
GO:0055072	GO:0055072	iron ion homeostasis	12/1352	87/18866	0.0210350118605302	0.172831530199093	0.149265065695452	LCN2/STEAP4/SRI/B2M/HEPH/ATP6V1G1/STEAP1/FTH1/ATP13A2/CCDC115/HMOX2/NUBP1	12	1
GO:2001057	GO:2001057	reactive nitrogen species metabolic process	12/1352	87/18866	0.0210350118605302	0.172831530199093	0.149265065695452	INSR/ASS1/KLF4/TICAM1/P2RX4/HSP90AA1/CD47/KLF2/DNM2/RAC1/AGT/SMAD3	12	1
GO:0007272	GO:0007272	ensheathment of neurons	17/1352	139/18866	0.0212387835100236	0.173384066860202	0.149742261152349	MAL2/BCAS1/FA2H/CD9/B4GALT5/MALL/MYRF/MBP/TNFRSF21/PARD3/PPARD/KLK6/NSUN5/AKT2/CMTM8/NAB1/EIF2B4	17	1
GO:0008366	GO:0008366	axon ensheathment	17/1352	139/18866	0.0212387835100236	0.173384066860202	0.149742261152349	MAL2/BCAS1/FA2H/CD9/B4GALT5/MALL/MYRF/MBP/TNFRSF21/PARD3/PPARD/KLK6/NSUN5/AKT2/CMTM8/NAB1/EIF2B4	17	1
GO:0001919	GO:0001919	regulation of receptor recycling	5/1352	23/18866	0.0213182188968683	0.173384066860202	0.149742261152349	ACHE/OPTN/NSF/SCRIB/LAMTOR1	5	1
GO:0010155	GO:0010155	regulation of proton transport	5/1352	23/18866	0.0213182188968683	0.173384066860202	0.149742261152349	CHP1/SLC9A3R1/ACTN4/COX17/TESC	5	1
GO:0051043	GO:0051043	regulation of membrane protein ectodomain proteolysis	5/1352	23/18866	0.0213182188968683	0.173384066860202	0.149742261152349	SH3D19/SNX9/ADAM9/TIMP2/PTPN3	5	1
GO:0072243	GO:0072243	metanephric nephron epithelium development	5/1352	23/18866	0.0213182188968683	0.173384066860202	0.149742261152349	LIF/LGR4/WNT7B/YAP1/SOX9	5	1
GO:2000810	GO:2000810	regulation of bicellular tight junction assembly	5/1352	23/18866	0.0213182188968683	0.173384066860202	0.149742261152349	CLDN3/F11R/EPHA2/OCLN/MYO1C	5	1
GO:0050727	GO:0050727	regulation of inflammatory response	42/1352	425/18866	0.0214151335256609	0.173725882721748	0.15003746867016	SAA1/HLA-E/BIRC3/KLF4/MGLL/VAMP8/GSTP1/LDLR/MDK/TICAM1/MAPK13/IL23A/NR1D1/CASP4/ALOX5/CD47/MGST2/XIAP/EGFR/FFAR4/CXCL17/GPX4/TRADD/NR1D2/FOXP1/STK39/APOD/PPARD/DNASE1/AGT/F12/GGT1/DUOXA1/SMAD3/IL15/PPARA/CASP5/C1QTNF12/IL17RC/DUSP10/TNIP1/NR1H3	42	1
GO:0007052	GO:0007052	mitotic spindle organization	15/1352	118/18866	0.021431102811321	0.173725882721748	0.15003746867016	MISP/CHMP4C/TACC1/CHMP2B/HSPA1A/HSPA1B/TACC2/RAB11A/XIAP/CHMP4B/KIF3B/CHMP1A/SBDS/VPS4B/KPNB1	15	1
GO:1903749	GO:1903749	positive regulation of establishment of protein localization to mitochondrion	9/1352	58/18866	0.0214529826706216	0.173725882721748	0.15003746867016	SFN/BBC3/YWHAZ/NPEPPS/RHOU/PMAIP1/MICALL2/SH3GLB1/UBE2J2	9	1
GO:0046578	GO:0046578	regulation of Ras protein signal transduction	22/1352	194/18866	0.0218647359523005	0.1768054907222	0.152697156343897	EPS8L1/F11R/EPS8/EPS8L2/NET1/EPS8L3/SQSTM1/ARFGEF3/F2RL1/MET/ERBIN/GPR35/DNM2/RAC1/ARFGAP1/TIMP2/CYTH2/CCDC125/LRRC59/RTN4R/STARD13/GBF1	22	1
GO:0042059	GO:0042059	negative regulation of epidermal growth factor receptor signaling pathway	8/1352	49/18866	0.0221442590615691	0.178076983384895	0.153795274468581	GPRC5A/VPS25/MVP/TSG101/EGFR/PTPN3/CBLB/EPN1	8	1
GO:0030501	GO:0030501	positive regulation of bone mineralization	7/1352	40/18866	0.0221487208871961	0.178076983384895	0.153795274468581	ISG15/ALOX5/PKDCC/WNT4/TFAP2A/SMAD3/OSR2	7	1
GO:0034142	GO:0034142	toll-like receptor 4 signaling pathway	7/1352	40/18866	0.0221487208871961	0.178076983384895	0.153795274468581	S100A14/F2RL1/NR1D1/PELI1/BPIFB1/WDFY1/NR1H3	7	1
GO:0090184	GO:0090184	positive regulation of kidney development	7/1352	40/18866	0.0221487208871961	0.178076983384895	0.153795274468581	CD24/PROM1/LIF/LGR4/WNT4/AGT/SOX9	7	1
GO:0032642	GO:0032642	regulation of chemokine production	10/1352	68/18866	0.0224135659147393	0.179948914915479	0.155411958545659	EPHA2/KLF4/GSTP1/F2RL1/ERBIN/MBP/FOXP1/APOD/EIF2AK2/ACKR1	10	1
GO:2001243	GO:2001243	negative regulation of intrinsic apoptotic signaling pathway	13/1352	98/18866	0.0225425469116133	0.18072626767941	0.156083315278097	MUC1/HSPA1A/PTTG1IP/TMBIM6/SRC/CREB3L1/VNN1/BDKRB2/XBP1/BCL2L1/VDAC2/HDAC1/NONO	13	1
GO:0071356	GO:0071356	cellular response to tumor necrosis factor	31/1352	297/18866	0.0226105805984313	0.181013480004536	0.156331364731394	LCN2/KRT18/KRT8/TNFRSF11B/ASS1/BIRC3/OCLN/MAPK3/GSTP1/TAX1BP1/TRAF4/HSPA1A/FOXO3/HSPA1B/F2RL1/ERBIN/CLDN18/CCL17/NR1D1/CASP4/ZFP36L2/ACTN4/KLF2/TRADD/TNFRSF21/PSMB8/PSMC6/CCL15/RFFL/SMPD3/PSMC3	31	1
GO:0046889	GO:0046889	positive regulation of lipid biosynthetic process	12/1352	88/18866	0.0228241492054648	0.182405754086221	0.157533795109864	RDH10/CAPN2/LDLR/NR1D1/ABCG1/WNT4/SMPD3/SCARB1/MLXIPL/ADM/NR1H3/FGF1	12	1
GO:0071383	GO:0071383	cellular response to steroid hormone stimulus	23/1352	206/18866	0.0228494040705871	0.182405754086221	0.157533795109864	ASS1/GSTP1/FOXO3/SRC/ABHD2/ZBTB7A/PAQR8/NR1D1/ZFP36L2/EGFR/DDX17/NCOR1/FOXP1/DDRGK1/PPARD/UFM1/UBE3A/WBP2/HDAC1/ARID1A/NCOR2/YAP1/PPARA	23	1
GO:0051403	GO:0051403	stress-activated MAPK cascade	30/1352	286/18866	0.0231610954991758	0.184366630065298	0.15922729560425	EZR/INAVA/CDC42EP5/TRIB1/MAPK3/SH2D3A/GSTP1/TRAF4/F2RL1/MAPK13/MAP3K13/UBC/APP/NBR1/TAOK3/PKN1/SH3RF1/ARHGEF5/MARVELD3/EGFR/MAP3K11/NCOR1/MAP3K9/PLCB1/WNT7B/EIF2AK2/UNC5CL/SEMA3A/AGT/DUSP10	30	1
GO:0006633	GO:0006633	fatty acid biosynthetic process	20/1352	173/18866	0.0231934532840152	0.184366630065298	0.15922729560425	CEACAM1/HPGD/LIPH/FA2H/MGLL/GSTP1/ABHD2/ADIPOR1/ALOX5/XBP1/TECR/GPX4/PRKAB1/TRIB3/LIAS/MLXIPL/ADIPOR2/CBR4/PTGDS/NR1H3	20	1
GO:0050954	GO:0050954	sensory perception of mechanical stimulus	20/1352	173/18866	0.0231934532840152	0.184366630065298	0.15922729560425	MYH14/EPS8L2/MYO6/NDUFB9/CLIC5/DIAPH1/USH1C/MARVELD2/ATP8B1/P2RX4/MYO7B/SLC9A3R1/MBP/TRIOBP/TMPRSS3/ESPN/TFAP2A/RPL38/CEMIP/CHD7	20	1
GO:0031102	GO:0031102	neuron projection regeneration	9/1352	59/18866	0.0237595083323779	0.186279060339935	0.160878956214167	KLF4/JUN/PTPRF/STK24/CTNNA1/APOD/ULK1/RTN4R/ADM	9	1
GO:0048008	GO:0048008	platelet-derived growth factor receptor signaling pathway	9/1352	59/18866	0.0237595083323779	0.186279060339935	0.160878956214167	TIPARP/SRC/SLC9A3R1/PLEKHA1/F3/APOD/CBLB/CSRNP1/SMPD3	9	1
GO:0002070	GO:0002070	epithelial cell maturation	4/1352	16/18866	0.023831787257013	0.186279060339935	0.160878956214167	CDKN1A/TFCP2L1/XBP1/FEM1B	4	1
GO:0019372	GO:0019372	lipoxygenase pathway	4/1352	16/18866	0.023831787257013	0.186279060339935	0.160878956214167	HPGD/ALOX5/GPX4/PON3	4	1
GO:0031269	GO:0031269	pseudopodium assembly	4/1352	16/18866	0.023831787257013	0.186279060339935	0.160878956214167	CDC42EP5/F2RL1/CDC42EP1/WASHC1	4	1
GO:0045725	GO:0045725	positive regulation of glycogen biosynthetic process	4/1352	16/18866	0.023831787257013	0.186279060339935	0.160878956214167	INSR/DYRK2/IRS1/AKT2	4	1
GO:0050710	GO:0050710	negative regulation of cytokine secretion	4/1352	16/18866	0.023831787257013	0.186279060339935	0.160878956214167	PPP1R11/HDAC9/FFAR4/LGR4	4	1
GO:0051014	GO:0051014	actin filament severing	4/1352	16/18866	0.023831787257013	0.186279060339935	0.160878956214167	GSN/VILL/VIL1/FLII	4	1
GO:0051127	GO:0051127	positive regulation of actin nucleation	4/1352	16/18866	0.023831787257013	0.186279060339935	0.160878956214167	GSN/WASF2/WASL/NCKAP1	4	1
GO:0055119	GO:0055119	relaxation of cardiac muscle	4/1352	16/18866	0.023831787257013	0.186279060339935	0.160878956214167	ATP1B1/P2RX4/CAMK2D/ATP2A2	4	1
GO:0090136	GO:0090136	epithelial cell-cell adhesion	4/1352	16/18866	0.023831787257013	0.186279060339935	0.160878956214167	JUP/DSP/CTNNA1/CAMSAP3	4	1
GO:1903729	GO:1903729	regulation of plasma membrane organization	4/1352	16/18866	0.023831787257013	0.186279060339935	0.160878956214167	GSN/DNM2/WASL/SH3GLB1	4	1
GO:0001889	GO:0001889	liver development	17/1352	141/18866	0.0240660975990947	0.187588721923595	0.162010038731916	CEACAM1/LSR/ASS1/MPST/JUN/MDK/MET/EGFR/XBP1/CCND1/PTPN3/WNT4/SEC63/CDK5RAP3/SMAD3/SOX9/FGF1	17	1
GO:1903322	GO:1903322	positive regulation of protein modification by small protein conjugation or removal	17/1352	141/18866	0.0240660975990947	0.187588721923595	0.162010038731916	INAVA/BIRC3/TICAM1/PTTG1IP/ARRDC4/PELI1/DERL1/BCL10/XIAP/CENPX/UBE3A/RAB1A/TRIB3/NDFIP2/CDK5RAP3/NOP53/TNIP1	17	1
GO:0007565	GO:0007565	female pregnancy	22/1352	196/18866	0.0242606186470949	0.188180644981335	0.162521250048499	CLDN4/HPGD/DSG2/DDR1/MAPK3/CAPN2/CLIC5/MMP7/AGO2/IGFBP2/STS/LIF/COL16A1/FOSL1/PPARD/WNT4/ARID1A/EPN1/AGT/ADM/ADIPOR2/STC2	22	1
GO:0051085	GO:0051085	chaperone cofactor-dependent protein refolding	6/1352	32/18866	0.0242714619875137	0.188180644981335	0.162521250048499	ERO1A/HSPA6/HSPA1A/HSPA1B/BAG1/GAK	6	1
GO:0002474	GO:0002474	antigen processing and presentation of peptide antigen via MHC class I	13/1352	99/18866	0.0243094569851333	0.188180644981335	0.162521250048499	HLA-E/HLA-A/AZGP1/HLA-C/HLA-B/VAMP8/B2M/HLA-F/PSMB8/PSMC6/PDIA3/SEC24A/PSMC3	13	1
GO:0043255	GO:0043255	regulation of carbohydrate biosynthetic process	13/1352	99/18866	0.0243094569851333	0.188180644981335	0.162521250048499	INSR/DYRK2/IRS1/ARPP19/AKT2/PDK2/SMPD3/PPARA/FAM3C/C1QTNF12/DGKQ/GSK3B/PPP1CB	13	1
GO:0051817	GO:0051817	modulation of process of other organism involved in symbiotic interaction	13/1352	99/18866	0.0243094569851333	0.188180644981335	0.162521250048499	IFI27/INSR/JUN/BCL2L1/EIF2AK2/ULK1/HDAC1/PSMC3/KPNA4/KPNB1/TNIP1/SCRIB/CCNK	13	1
GO:0006665	GO:0006665	sphingolipid metabolic process	19/1352	163/18866	0.0244870715608123	0.188663223285407	0.162938026328715	ITGB8/SPNS2/FA2H/FUT3/B4GALT5/UGCG/SERINC2/STS/ORMDL2/PLPP2/TECR/SGPP2/SPTSSA/ALDH3B1/PRKD2/CERS6/B3GALT4/SMPD3/PDXDC1	19	1
GO:0021915	GO:0021915	neural tube development	19/1352	163/18866	0.0244870715608123	0.188663223285407	0.162938026328715	SPINT2/ST14/SPINT1/EPHA2/SOX4/PLXNB2/IFT172/SHROOM3/BCL10/RALA/BRD2/MTHFR/OVOL2/ARID1A/GRHL2/LIAS/ADM/AMBRA1/SCRIB	19	1
GO:0001659	GO:0001659	temperature homeostasis	20/1352	174/18866	0.0245060770459692	0.188663223285407	0.162938026328715	LCN2/DDIT3/ACHE/NR1D1/STAT6/ADIPOR1/PLAC8/ATF4/FFAR4/LGR4/ACOT11/NMU/PRKAB1/RHEB/IL15/PGAM5/ZBTB7B/ADIPOR2/EHMT1/NR1H3	20	1
GO:0035725	GO:0035725	sodium ion transmembrane transport	20/1352	174/18866	0.0245060770459692	0.188663223285407	0.162938026328715	FXYD3/SCNN1A/KCNK1/SLC6A8/SLC6A14/CHP1/ATP1B1/SLC9A3R1/SLC20A2/ACTN4/GLRX/DNM2/SLC9A1/STK39/PTPN3/SLC3A2/WNK4/CAMK2D/TPCN1/TESC	20	1
GO:0048662	GO:0048662	negative regulation of smooth muscle cell proliferation	10/1352	69/18866	0.024588126809519	0.189035940724346	0.163259921835542	KLF4/TRIB1/CDKN1A/GSTP1/ANG/TPM1/CTNNBIP1/APOD/PPARD/IL15	10	1
GO:0022404	GO:0022404	molting cycle process	12/1352	89/18866	0.0247229655723968	0.189275464916123	0.163466785676764	KRT17/FOXQ1/LAMA5/EGFR/SAV1/TRADD/LGR4/HDAC1/FERMT1/MSX2/SOX9/TRPC4AP	12	1
GO:0022405	GO:0022405	hair cycle process	12/1352	89/18866	0.0247229655723968	0.189275464916123	0.163466785676764	KRT17/FOXQ1/LAMA5/EGFR/SAV1/TRADD/LGR4/HDAC1/FERMT1/MSX2/SOX9/TRPC4AP	12	1
GO:0032456	GO:0032456	endocytic recycling	8/1352	50/18866	0.0247615304469888	0.189275464916123	0.163466785676764	SORL1/LMTK2/MICALL2/RAB11FIP4/RAB17/VPS52/CCDC22/VPS50	8	1
GO:0031016	GO:0031016	pancreas development	11/1352	79/18866	0.0248550343608717	0.189275464916123	0.163466785676764	INSR/MSLN/SOX4/MET/FOXA2/XBP1/TCF7L2/RHEB/BAK1/GSK3B/SOX9	11	1
GO:0050000	GO:0050000	chromosome localization	11/1352	79/18866	0.0248550343608717	0.189275464916123	0.163466785676764	CHMP4C/SUN1/CHMP2B/RAB11A/CHMP4B/PINX1/CDC23/NDE1/CHMP1A/VPS4B/KPNB1	11	1
GO:0051303	GO:0051303	establishment of chromosome localization	11/1352	79/18866	0.0248550343608717	0.189275464916123	0.163466785676764	CHMP4C/SUN1/CHMP2B/RAB11A/CHMP4B/PINX1/CDC23/NDE1/CHMP1A/VPS4B/KPNB1	11	1
GO:0071260	GO:0071260	cellular response to mechanical stimulus	11/1352	79/18866	0.0248550343608717	0.189275464916123	0.163466785676764	F11R/MAPK3/MMP7/BCL10/RAC1/EGFR/SLC9A1/AGT/BAK1/CASP5/SOX9	11	1
GO:0010508	GO:0010508	positive regulation of autophagy	16/1352	131/18866	0.0251754834941063	0.191154111998068	0.165089269605374	MAPK3/TP53INP2/FOXO3/TICAM1/OPTN/TMEM59/PIP4K2C/PLK3/TRIM8/WAC/ULK1/TPCN1/SH3GLB1/AMBRA1/GSK3B/SMCR8	16	1
GO:0072593	GO:0072593	reactive oxygen species metabolic process	30/1352	288/18866	0.0251864351848155	0.191154111998068	0.165089269605374	INSR/INAVA/ASS1/KLF4/CDKN1A/GSTP1/FOXO3/IFI6/PRDX5/TICAM1/F2RL1/P2RX4/HSP90AA1/DUOX2/ALOX5/CD47/KLF2/DNM2/RAC1/EGFR/PMAIP1/ZNF205/TFAP2A/AGT/PON3/DUOXA1/SMAD3/CCS/ARF4/GBF1	30	1
GO:0006470	GO:0006470	protein dephosphorylation	33/1352	323/18866	0.0252037717065069	0.191154111998068	0.165089269605374	LGALS3/PTPRH/PPP1R15A/DUSP5/PTPRR/PTPRF/PPP1R11/DUSP4/PPP1R14D/LCK/PPP2R5A/LMTK2/PHACTR3/PPP1R1B/NSMF/PTPN3/PTP4A1/EIF2AK2/PPTC7/PPP1R35/DUSP11/ARPP19/PPP2R5C/MTMR14/PHPT1/PPP2R2A/PGAM5/GSK3B/CTDSP1/DUSP10/PPP1CB/PPP4C/PPP1R14C	33	1
GO:0010640	GO:0010640	regulation of platelet-derived growth factor receptor signaling pathway	5/1352	24/18866	0.0253824296864035	0.191475509849111	0.165366843213008	SRC/SLC9A3R1/F3/APOD/CBLB	5	1
GO:0010869	GO:0010869	regulation of receptor biosynthetic process	5/1352	24/18866	0.0253824296864035	0.191475509849111	0.165366843213008	NR1D1/HDAC1/SEC24A/PPARA/NR1H3	5	1
GO:0051446	GO:0051446	positive regulation of meiotic cell cycle	5/1352	24/18866	0.0253824296864035	0.191475509849111	0.165366843213008	INSR/OVOL1/PLCB1/WNT4/MSX2	5	1
GO:0070841	GO:0070841	inclusion body assembly	5/1352	24/18866	0.0253824296864035	0.191475509849111	0.165366843213008	HSPA1A/HSPA1B/SORL1/CDC34/DNAJB2	5	1
GO:0006900	GO:0006900	vesicle budding from membrane	14/1352	110/18866	0.0254313040699006	0.191587036022575	0.165463162221408	CHMP4C/MX1/FNBP1L/ARFGAP3/DNM2/NSF/WASL/RAB1A/CHMP4B/TMED10/BET1/SEC24A/TRAPPC6A/GBF1	14	1
GO:0036503	GO:0036503	ERAD pathway	13/1352	100/18866	0.0261766236535574	0.196150166577324	0.169404086549549	RNF103/UBE2J1/DERL1/YOD1/TMEM259/DNAJB2/FBXO6/PSMC6/DNAJB9/EDEM1/AUP1/EDEM3/UBE2J2	13	1
GO:0045069	GO:0045069	regulation of viral genome replication	13/1352	100/18866	0.0261766236535574	0.196150166577324	0.169404086549549	IFI27/SLPI/ISG15/PLSCR1/OAS1/ISG20/MX1/OAS3/ADAR/EIF2AK2/OAS2/TNIP1/CCNK	13	1
GO:0061640	GO:0061640	cytoskeleton-dependent cytokinesis	13/1352	100/18866	0.0261766236535574	0.196150166577324	0.169404086549549	CHMP4C/CHMP2B/RHOB/SPTBN1/SNX9/RHOC/PDCD6IP/JTB/SON/CHMP4B/CHMP1A/VPS4B/CHMP3	13	1
GO:0070301	GO:0070301	cellular response to hydrogen peroxide	13/1352	100/18866	0.0261766236535574	0.196150166577324	0.169404086549549	LCN2/KLF4/NET1/FOXO3/RHOB/MET/MAPK13/SRC/STAT6/PLEKHA1/KLF2/SMPD3/STK26	13	1
GO:0031398	GO:0031398	positive regulation of protein ubiquitination	15/1352	121/18866	0.026249261793073	0.196432558291705	0.169647972707071	INAVA/BIRC3/TICAM1/PTTG1IP/ARRDC4/PELI1/DERL1/BCL10/XIAP/CENPX/UBE3A/RAB1A/TRIB3/NDFIP2/CDK5RAP3	15	1
GO:0042476	GO:0042476	odontogenesis	16/1352	132/18866	0.0268141685661934	0.200393121465435	0.173068492803356	PERP/TNFRSF11B/AQP5/SDC1/SRC/LAMA5/CTNNA1/ITGA6/HDAC1/TFAP2A/SMPD3/FOXC1/ADM/PPARA/OSR2/MSX2	16	1
GO:0014032	GO:0014032	neural crest cell development	11/1352	80/18866	0.0270197270070495	0.201393721193128	0.173932655632424	RDH10/MAPK3/SEMA3B/LAMA5/EFNB1/OVOL2/SEMA4G/SEMA3A/FOXC1/FAM172A/SOX9	11	1
GO:0042590	GO:0042590	antigen processing and presentation of exogenous peptide antigen via MHC class I	11/1352	80/18866	0.0270197270070495	0.201393721193128	0.173932655632424	HLA-E/HLA-A/HLA-C/HLA-B/VAMP8/B2M/HLA-F/PSMB8/PSMC6/PDIA3/PSMC3	11	1
GO:0043409	GO:0043409	negative regulation of MAPK cascade	21/1352	187/18866	0.0271174214365538	0.201854183408519	0.174330331465945	EZR/ATF3/KLF4/PSCA/CAMK2N1/GSTP1/DUSP5/F2RL1/PTPRR/SORL1/DUSP4/SLC9A3R1/TAOK3/LIF/MARVELD3/RNF149/NCOR1/AGT/CDK5RAP3/DUSP10/TNIP1	21	1
GO:1903008	GO:1903008	organelle disassembly	14/1352	111/18866	0.0272547859034205	0.202608329070401	0.174981645503581	SQSTM1/OPTN/PLK3/RETREG1/ZFAND1/ATG9B/DDRGK1/ATP13A2/UFM1/FIS1/MTIF3/AMBRA1/WIPI2/GBF1	14	1
GO:0008154	GO:0008154	actin polymerization or depolymerization	24/1352	221/18866	0.0274041363501909	0.203449466694944	0.175708089704137	EPS8/CDC42EP5/GSN/BAIAP2L1/VILL/VIL1/DIAPH1/F2RL1/ANG/ARPC3/SPTBN1/SNX9/WASF2/FLII/RAC1/MYO1C/WASL/TRIOBP/MICALL2/CARMIL1/ADD3/CDC42EP1/NCKAP1/WASHC1	24	1
GO:0045912	GO:0045912	negative regulation of carbohydrate metabolic process	8/1352	51/18866	0.0275874879229402	0.204270990944564	0.176417594913914	MIDN/FOXA2/NCOR1/SMPD3/PPARA/FAM3C/C1QTNF12/GSK3B	8	1
GO:0050435	GO:0050435	amyloid-beta metabolic process	8/1352	51/18866	0.0275874879229402	0.204270990944564	0.176417594913914	BACE2/SORL1/APP/ABCG1/ABCA7/MGAT3/TMED10/APH1A	8	1
GO:0030100	GO:0030100	regulation of endocytosis	23/1352	210/18866	0.0278413475019087	0.205879438106219	0.177806722065514	LGALS3/INSR/B2M/F2RL1/SRC/ACTN4/SYT7/ABCA7/DNM2/RAC1/TSG101/TNK2/ARFGAP1/WASL/ANKRD13A/RAB5B/PACSIN2/RAB17/ANKRD13D/DGKQ/SMAP1/SCRIB/NR1H3	23	1
GO:0035025	GO:0035025	positive regulation of Rho protein signal transduction	6/1352	33/18866	0.0279229196864452	0.206211312270463	0.178093343487377	F11R/NET1/F2RL1/GPR35/RAC1/RTN4R	6	1
GO:0043244	GO:0043244	regulation of protein-containing complex disassembly	15/1352	122/18866	0.0280216386888004	0.206668778780917	0.178488432095675	INSR/EPS8/GSN/VILL/VIL1/F2RL1/SPTBN1/FLII/TRIOBP/TRIM54/CARMIL1/ADD3/CAMSAP3/CAMSAP1/SMCR8	15	1
GO:0030838	GO:0030838	positive regulation of actin filament polymerization	13/1352	101/18866	0.0281470097441315	0.206779339558195	0.178583917344603	CDC42EP5/GSN/BAIAP2L1/VIL1/ARPC3/SNX9/WASF2/MYO1C/WASL/CARMIL1/CDC42EP1/NCKAP1/WASHC1	13	1
GO:0044773	GO:0044773	mitotic DNA damage checkpoint	13/1352	101/18866	0.0281470097441315	0.206779339558195	0.178583917344603	MUC1/BTG2/SOX4/SFN/CDKN1A/TAOK3/PLK3/RAD9A/CCND1/RFWD3/CDK5RAP3/HUS1/NOP53	13	1
GO:0045639	GO:0045639	positive regulation of myeloid cell differentiation	13/1352	101/18866	0.0281470097441315	0.206779339558195	0.178583917344603	ISG15/TRIB1/JUN/HSPA1A/FOXO3/HSPA1B/IL23A/FAXDC2/LIF/CTNNBIP1/KLF10/TESC/SMAP1	13	1
GO:0009266	GO:0009266	response to temperature stimulus	25/1352	233/18866	0.0281864449313241	0.206798721297704	0.178600656284644	ERO1A/MAPK3/CDKN1A/HSPA6/HSPA1A/HSPA1B/HSBP1L1/HSP90AA1/NR2F6/PLAC8/LRP11/ACOT11/SLC9A1/BAG1/CAMK2D/ADM/NUP98/CIRBP/NUP210/ATP2A2/GSK3B/EIF2B4/CHORDC1/ANO1/FGF1	25	1
GO:0000266	GO:0000266	mitochondrial fission	7/1352	42/18866	0.0283303338437286	0.207043532121918	0.178812085898888	MX1/INF2/MCU/DNM2/MIEF2/MYO19/FIS1	7	1
GO:0006509	GO:0006509	membrane protein ectodomain proteolysis	7/1352	42/18866	0.0283303338437286	0.207043532121918	0.178812085898888	BACE2/SH3D19/SNX9/ADAM9/TIMP2/PTPN3/APH1A	7	1
GO:0098927	GO:0098927	vesicle-mediated transport between endosomal compartments	7/1352	42/18866	0.0283303338437286	0.207043532121918	0.178812085898888	EZR/MAPK3/SRC/SORL1/LMTK2/HOOK1/CHMP3	7	1
GO:0061008	GO:0061008	hepaticobiliary system development	17/1352	144/18866	0.0288280232815132	0.207554111382298	0.17925304506158	CEACAM1/LSR/ASS1/MPST/JUN/MDK/MET/EGFR/XBP1/CCND1/PTPN3/WNT4/SEC63/CDK5RAP3/SMAD3/SOX9/FGF1	17	1
GO:0015914	GO:0015914	phospholipid transport	12/1352	91/18866	0.0288634932924409	0.207554111382298	0.17925304506158	PLSCR1/LDLR/ATP10B/ATP8B1/TMEM30B/ATP9A/PRELID3B/OSBPL2/ABCG1/ABCA7/PLA2G10/SCARB1	12	1
GO:0034103	GO:0034103	regulation of tissue remodeling	12/1352	91/18866	0.0288634932924409	0.207554111382298	0.17925304506158	CEACAM1/TNFRSF11B/TMBIM1/MDK/SRC/IL23A/CLDN18/SYT7/EGFR/AGT/IL15/PLEKHM1	12	1
GO:0031343	GO:0031343	positive regulation of cell killing	9/1352	61/18866	0.028892114742926	0.207554111382298	0.17925304506158	HLA-E/HLA-A/AZGP1/HLA-B/B2M/F2RL1/IL23A/HLA-F/STX7	9	1
GO:0043954	GO:0043954	cellular component maintenance	9/1352	61/18866	0.028892114742926	0.207554111382298	0.17925304506158	CLDN3/INSR/INAVA/F2RL1/CHCHD10/DLG3/MTHFR/CTBP2/CAMSAP3	9	1
GO:0051310	GO:0051310	metaphase plate congression	9/1352	61/18866	0.028892114742926	0.207554111382298	0.17925304506158	CHMP4C/CHMP2B/RAB11A/CHMP4B/PINX1/CDC23/CHMP1A/VPS4B/KPNB1	9	1
GO:0090303	GO:0090303	positive regulation of wound healing	9/1352	61/18866	0.028892114742926	0.207554111382298	0.17925304506158	CLDN3/CLDN4/F11R/OCLN/DUOX2/F3/XBP1/RREB1/F12	9	1
GO:1902041	GO:1902041	regulation of extrinsic apoptotic signaling pathway via death domain receptors	9/1352	61/18866	0.028892114742926	0.207554111382298	0.17925304506158	LGALS3/ATF3/TMBIM1/TRADD/PMAIP1/BCL2L1/FEM1B/RFFL/GSK3B	9	1
GO:1902110	GO:1902110	positive regulation of mitochondrial membrane permeability involved in apoptotic process	9/1352	61/18866	0.028892114742926	0.207554111382298	0.17925304506158	SFN/BBC3/HSPA1A/YWHAZ/CHCHD10/PMAIP1/ZNF205/BAK1/GSK3B	9	1
GO:1903902	GO:1903902	positive regulation of viral life cycle	9/1352	61/18866	0.028892114742926	0.207554111382298	0.17925304506158	TMPRSS2/CHMP4C/CHMP2B/VPS37B/TSG101/ADAR/CHMP4B/VPS4B/CHMP3	9	1
GO:0052548	GO:0052548	regulation of endopeptidase activity	42/1352	434/18866	0.029007687625558	0.207554111382298	0.17925304506158	SPINK4/SLPI/SPINT2/SPINK1/WFDC2/PERP/SPINT1/BIRC3/CSTB/KLF4/SFN/GSN/SERPINB1/BBC3/IFI6/PRDX5/VIL1/SRC/CST6/SORL1/APP/LCK/CAST/SH3RF1/SERPINB5/BCL10/F3/MBP/XIAP/CCK/TRADD/PMAIP1/TIMP2/PSMB8/ATP13A2/SOX2/HDAC1/RFFL/AGT/BAK1/FIS1/SMAD3	42	1
GO:0043393	GO:0043393	regulation of protein binding	23/1352	211/18866	0.0292101831524909	0.207554111382298	0.17925304506158	SLPI/PHLDA2/RAMP1/MAPK3/CDKN1A/B2M/PCBD1/TICAM1/MET/TMBIM6/PTPRF/SRC/SORL1/APP/DERL1/TCF7L2/DNAJB2/CTNNBIP1/TRIB3/PPARA/ATP2A2/GSK3B/TFIP11	23	1
GO:0019915	GO:0019915	lipid storage	11/1352	81/18866	0.0293170647334764	0.207554111382298	0.17925304506158	SMIM22/PNPLA2/ABCG1/SQLE/CDS1/PLA2G10/PPARD/SCARB1/AUP1/PPARA/NR1H3	11	1
GO:0033627	GO:0033627	cell adhesion mediated by integrin	10/1352	71/18866	0.029384895440894	0.207554111382298	0.17925304506158	MUC1/ITGB8/ITGB4/EPHA2/ITGB6/LIF/COL16A1/ADAM9/TESC/FERMT1	10	1
GO:0006750	GO:0006750	glutathione biosynthetic process	4/1352	17/18866	0.0294398797199835	0.207554111382298	0.17925304506158	SLC7A11/MGST2/CHAC1/GGT1	4	1
GO:0010566	GO:0010566	regulation of ketone biosynthetic process	4/1352	17/18866	0.0294398797199835	0.207554111382298	0.17925304506158	PPTC7/WNT4/ADM/DGKQ	4	1
GO:0014067	GO:0014067	negative regulation of phosphatidylinositol 3-kinase signaling	4/1352	17/18866	0.0294398797199835	0.207554111382298	0.17925304506158	KLF4/SLC9A3R1/PIK3IP1/NOP53	4	1
GO:0030322	GO:0030322	stabilization of membrane potential	4/1352	17/18866	0.0294398797199835	0.207554111382298	0.17925304506158	KCNK1/KCNK6/CHCHD10/KCNK5	4	1
GO:0034384	GO:0034384	high-density lipoprotein particle clearance	4/1352	17/18866	0.0294398797199835	0.207554111382298	0.17925304506158	AMN/LDLR/HDLBP/SCARB1	4	1
GO:0070293	GO:0070293	renal absorption	4/1352	17/18866	0.0294398797199835	0.207554111382298	0.17925304506158	CLDN4/GSN/SLC9A3R1/WNK4	4	1
GO:0070875	GO:0070875	positive regulation of glycogen metabolic process	4/1352	17/18866	0.0294398797199835	0.207554111382298	0.17925304506158	INSR/DYRK2/IRS1/AKT2	4	1
GO:0072673	GO:0072673	lamellipodium morphogenesis	4/1352	17/18866	0.0294398797199835	0.207554111382298	0.17925304506158	VIL1/SRC/WASF2/RREB1	4	1
GO:0098877	GO:0098877	neurotransmitter receptor transport to plasma membrane	4/1352	17/18866	0.0294398797199835	0.207554111382298	0.17925304506158	CLSTN1/STX3/RAB11A/SCRIB	4	1
GO:0098969	GO:0098969	neurotransmitter receptor transport to postsynaptic membrane	4/1352	17/18866	0.0294398797199835	0.207554111382298	0.17925304506158	CLSTN1/STX3/RAB11A/SCRIB	4	1
GO:0009755	GO:0009755	hormone-mediated signaling pathway	22/1352	200/18866	0.0296513224341572	0.207554111382298	0.17925304506158	SRC/ABHD2/ZBTB7A/PAQR8/NR1D1/ADIPOR1/DDX17/LGR4/NR1D2/NCOR1/FOXP1/DDRGK1/PPARD/UFM1/UBE3A/WBP2/HDAC1/ARID1A/NCOR2/YAP1/PPARA/ADIPOR2	22	1
GO:0010389	GO:0010389	regulation of G2/M transition of mitotic cell cycle	22/1352	200/18866	0.0296513224341572	0.207554111382298	0.17925304506158	CHMP4C/CDKN1A/RAD21/HSP90AA1/APP/TAOK3/RAB11A/CCND1/PSMB8/PSMC6/PINX1/NDE1/CDK5RAP3/HAUS7/HUS1/PSMC3/CTC1/DYNLL1/NOP53/VPS4B/CEP70/HAUS8	22	1
GO:1901888	GO:1901888	regulation of cell junction assembly	22/1352	200/18866	0.0296513224341572	0.207554111382298	0.17925304506158	CLDN3/F11R/EPHA2/OCLN/RHOD/CLSTN1/SRC/APP/COL16A1/RAC1/MYO1C/SLC9A1/SLK/APOD/DLG5/GPC4/THBS2/RAB17/CAMSAP3/WNT4/AGT/SMAD3	22	1
GO:0048675	GO:0048675	axon extension	15/1352	123/18866	0.0298809572678414	0.207554111382298	0.17925304506158	SEMA3B/HSP90AA1/MAP3K13/GOLGA4/RAB11A/DNM2/IFRD1/ALCAM/ULK1/RUFY3/SEMA4G/SEMA3A/RTN4R/GSK3B/ZFYVE27	15	1
GO:0001819	GO:0001819	positive regulation of cytokine production	43/1352	447/18866	0.0298921277546585	0.207554111382298	0.17925304506158	SAA1/INAVA/HLA-E/HLA-A/AGPAT2/BIRC3/DDIT3/HSPA1A/RIOK3/B2M/HSPA1B/MDK/CD46/TICAM1/F2RL1/MAPK13/SRC/IL23A/SPTBN1/SORL1/STAT6/APP/PELI1/TRIM15/POLR2K/PRKCZ/IRF7/BCL10/ATF4/F3/MBP/XBP1/CXCL17/HLA-F/PLCB1/PRKD2/EIF2AK2/AGT/SMAD3/IL15/NOP53/IL17RC/SCRIB	43	1
GO:0010592	GO:0010592	positive regulation of lamellipodium assembly	5/1352	25/18866	0.0299108258925123	0.207554111382298	0.17925304506158	OCLN/WASF2/DNM2/RAC1/NCKAP1	5	1
GO:0032366	GO:0032366	intracellular sterol transport	5/1352	25/18866	0.0299108258925123	0.207554111382298	0.17925304506158	LDLR/OSBPL2/ABCG1/SYT7/SERAC1	5	1
GO:0032367	GO:0032367	intracellular cholesterol transport	5/1352	25/18866	0.0299108258925123	0.207554111382298	0.17925304506158	LDLR/OSBPL2/ABCG1/SYT7/SERAC1	5	1
GO:0016485	GO:0016485	protein processing	24/1352	223/18866	0.0300801407569206	0.207554111382298	0.17925304506158	TMPRSS2/PERP/KLK1/BIRC3/BACE2/PRSS3/GSN/IFT172/SRC/TMEM59/CTSE/MYRF/CAST/F3/XIAP/DDI2/SEC11C/CHAC1/KLK6/F12/GGT1/BAK1/PCSK6/APH1A	24	1
GO:0009133	GO:0009133	nucleoside diphosphate biosynthetic process	3/1352	10/18866	0.0300990392840877	0.207554111382298	0.17925304506158	ENTPD8/CMPK1/CMPK2	3	1
GO:0030953	GO:0030953	astral microtubule organization	3/1352	10/18866	0.0300990392840877	0.207554111382298	0.17925304506158	EZR/RAB11A/KPNB1	3	1
GO:0032000	GO:0032000	positive regulation of fatty acid beta-oxidation	3/1352	10/18866	0.0300990392840877	0.207554111382298	0.17925304506158	IRS1/AKT2/PPARA	3	1
GO:0032817	GO:0032817	regulation of natural killer cell proliferation	3/1352	10/18866	0.0300990392840877	0.207554111382298	0.17925304506158	HLA-E/IL23A/IL15	3	1
GO:0035376	GO:0035376	sterol import	3/1352	10/18866	0.0300990392840877	0.207554111382298	0.17925304506158	LDLR/SCARB1/LAMTOR1	3	1
GO:0044857	GO:0044857	plasma membrane raft organization	3/1352	10/18866	0.0300990392840877	0.207554111382298	0.17925304506158	FA2H/ABCA7/PACSIN2	3	1
GO:0070508	GO:0070508	cholesterol import	3/1352	10/18866	0.0300990392840877	0.207554111382298	0.17925304506158	LDLR/SCARB1/LAMTOR1	3	1
GO:1902237	GO:1902237	positive regulation of endoplasmic reticulum stress-induced intrinsic apoptotic signaling pathway	3/1352	10/18866	0.0300990392840877	0.207554111382298	0.17925304506158	DDIT3/PMAIP1/RNF183	3	1
GO:1904896	GO:1904896	ESCRT complex disassembly	3/1352	10/18866	0.0300990392840877	0.207554111382298	0.17925304506158	CHMP2B/CHMP1A/VPS4B	3	1
GO:1904903	GO:1904903	ESCRT III complex disassembly	3/1352	10/18866	0.0300990392840877	0.207554111382298	0.17925304506158	CHMP2B/CHMP1A/VPS4B	3	1
GO:2000018	GO:2000018	regulation of male gonad development	3/1352	10/18866	0.0300990392840877	0.207554111382298	0.17925304506158	WNT4/SEMA3A/SOX9	3	1
GO:2000601	GO:2000601	positive regulation of Arp2/3 complex-mediated actin nucleation	3/1352	10/18866	0.0300990392840877	0.207554111382298	0.17925304506158	WASF2/WASL/NCKAP1	3	1
GO:2000786	GO:2000786	positive regulation of autophagosome assembly	3/1352	10/18866	0.0300990392840877	0.207554111382298	0.17925304506158	PIP4K2C/ULK1/SH3GLB1	3	1
GO:0071333	GO:0071333	cellular response to glucose stimulus	16/1352	134/18866	0.0303282672378522	0.208878507201875	0.180396852726699	SOX4/SRI/FOXO3/CCDC186/LRP5/NR1D1/PIM3/FOXA2/RAC1/XBP1/MPC2/PHPT1/FIS1/MLXIPL/C1QTNF12/ANO1	16	1
GO:0071322	GO:0071322	cellular response to carbohydrate stimulus	17/1352	145/18866	0.0305615363460084	0.210177362822794	0.181518602730081	SOX4/SRI/FOXO3/MAPK13/CCDC186/LRP5/NR1D1/PIM3/FOXA2/RAC1/XBP1/MPC2/PHPT1/FIS1/MLXIPL/C1QTNF12/ANO1	17	1
GO:2000677	GO:2000677	regulation of transcription regulatory region DNA binding	8/1352	52/18866	0.0306290498490869	0.210177362822794	0.181518602730081	KLF4/DDIT3/SRI/ZBTB7A/LIF/DDRGK1/FOXC1/MSX2	8	1
GO:2001238	GO:2001238	positive regulation of extrinsic apoptotic signaling pathway	8/1352	52/18866	0.0306290498490869	0.210177362822794	0.181518602730081	ATF3/ITM2C/BCL10/PMAIP1/CTNNA1/DEDD2/PDIA3/AGT	8	1
GO:0007159	GO:0007159	leukocyte cell-cell adhesion	36/1352	364/18866	0.0309644763873748	0.212219947923227	0.183282670888556	CD55/CD24/LGALS3/CEACAM1/EZR/F11R/HLA-E/ASS1/HLA-A/KLF4/SOX4/MDK/CD46/SRC/IL23A/LGALS9B/IGFBP2/ALOX5/VNN1/LCK/PELI1/EFNB1/CD47/PRKCZ/BCL10/RAC1/XBP1/TNFRSF21/DLG5/VTCN1/IL15/PPARA/ZBTB7B/DUSP10/TNIP1/SCRIB	36	1
GO:0001503	GO:0001503	ossification	40/1352	412/18866	0.0310651423132651	0.212650547869123	0.183654556326002	EPHA2/ISG15/SUN1/MAPK3/TP53INP2/RRBP1/MDK/ACHE/LRP5/CREB3L1/NBR1/ALOX5/SORT1/ATF4/FHL2/EGFR/FFAR4/LGR4/PKDCC/CTNNBIP1/ADAR/SOX2/KLF10/WNT7B/RPS15/SND1/TOB1/WNT4/BMP8B/TFAP2A/HDAC7/RPL38/SMPD3/FOXC1/SMAD3/NAB1/SBDS/OSR2/MSX2/SOX9	40	1
GO:0035821	GO:0035821	modulation of process of other organism	14/1352	113/18866	0.0311878909667163	0.213231079358814	0.184155929373196	IFI27/SLPI/INSR/JUN/BCL2L1/EIF2AK2/ULK1/HDAC1/PSMC3/KPNA4/KPNB1/TNIP1/SCRIB/CCNK	14	1
GO:0070507	GO:0070507	regulation of microtubule cytoskeleton organization	21/1352	190/18866	0.0315706981288134	0.215088658449674	0.18576021803923	OCLN/CHMP4C/CHMP2B/HSPA1A/HSPA1B/RASSF7/MET/PDCD6IP/RAC1/FBXW5/TRIM54/CHMP4B/CAMSAP3/NUBP1/CHMP1A/VPS4B/GSK3B/CAMSAP1/CEP70/CHMP3/CHORDC1	21	1
GO:1903037	GO:1903037	regulation of leukocyte cell-cell adhesion	33/1352	329/18866	0.0316761399983769	0.215088658449674	0.18576021803923	CD55/CD24/LGALS3/CEACAM1/HLA-E/ASS1/HLA-A/KLF4/SOX4/MDK/CD46/SRC/IL23A/LGALS9B/IGFBP2/ALOX5/VNN1/LCK/PELI1/EFNB1/CD47/PRKCZ/BCL10/RAC1/XBP1/TNFRSF21/DLG5/VTCN1/IL15/PPARA/ZBTB7B/DUSP10/SCRIB	33	1
GO:0010803	GO:0010803	regulation of tumor necrosis factor-mediated signaling pathway	9/1352	62/18866	0.0317294409209834	0.215088658449674	0.18576021803923	BIRC3/GSTP1/TAX1BP1/HSPA1A/HSPA1B/F2RL1/CASP4/TRADD/RFFL	9	1
GO:0045824	GO:0045824	negative regulation of innate immune response	9/1352	62/18866	0.0317294409209834	0.215088658449674	0.18576021803923	CEACAM1/HLA-E/HLA-A/HLA-B/HLA-F/ADAR/TTLL12/DUSP10/NR1H3	9	1
GO:0055081	GO:0055081	anion homeostasis	9/1352	62/18866	0.0317294409209834	0.215088658449674	0.18576021803923	SLC7A11/SLC12A7/CKB/SLC9A3R1/TLCD1/ABCG1/XBP1/MLXIPL/TLCD2	9	1
GO:2001244	GO:2001244	positive regulation of intrinsic apoptotic signaling pathway	9/1352	62/18866	0.0317294409209834	0.215088658449674	0.18576021803923	DDIT3/BBC3/SLC9A3R1/LCK/PMAIP1/RAD9A/BCL2L1/FIS1/RNF183	9	1
GO:1903533	GO:1903533	regulation of protein targeting	11/1352	82/18866	0.0317508731761453	0.215088658449674	0.18576021803923	CHP1/NPEPPS/RHOU/MYO1C/MIEF2/MICALL2/AKT2/FIS1/CEMIP/SH3GLB1/UBE2J2	11	1
GO:0050856	GO:0050856	regulation of T cell receptor signaling pathway	7/1352	43/18866	0.0318193308155424	0.215088658449674	0.18576021803923	LGALS3/CEACAM1/EZR/LCK/BCL10/PRKD2/PHPT1	7	1
GO:0086004	GO:0086004	regulation of cardiac muscle cell contraction	7/1352	43/18866	0.0318193308155424	0.215088658449674	0.18576021803923	JUP/DSP/DSG2/SRI/CAMK2D/CACNA1C/ATP2A2	7	1
GO:0045930	GO:0045930	negative regulation of mitotic cell cycle	34/1352	341/18866	0.0318508116783566	0.215088658449674	0.18576021803923	MUC1/BTG2/KLF4/SOX4/CHMP4C/SFN/OVOL1/CDKN1A/RAD21/CDKN1C/SLC9A3R1/TAOK3/ZFP36L2/EGFR/PLK3/RAD9A/CCND1/TIMP2/PSMB8/PTPN3/BCL2L1/PSMC6/PINX1/RFWD3/CDK5RAP3/FOXC1/HUS1/SMAD3/PSMC3/KNTC1/NOP53/CTDSP1/SCRIB/NABP2	34	1
GO:0035774	GO:0035774	positive regulation of insulin secretion involved in cellular response to glucose stimulus	6/1352	34/18866	0.0319188507379054	0.215088658449674	0.18576021803923	SRI/RAC1/MPC2/PHPT1/C1QTNF12/ANO1	6	1
GO:0046685	GO:0046685	response to arsenic-containing substance	6/1352	34/18866	0.0319188507379054	0.215088658449674	0.18576021803923	ATF3/TNFRSF11B/CDKN1A/MAPK13/ATF4/ZFAND1	6	1
GO:0048638	GO:0048638	regulation of developmental growth	35/1352	353/18866	0.0319823591654685	0.215258513185549	0.185906912211756	AGR2/EZR/PHLDA2/INSR/GDF15/PLS1/CXADR/CDKN1A/SEMA3B/VIL1/SERP1/MAP3K13/GOLGA4/APP/RAB11A/PLAC8/DNM2/SAV1/IFRD1/PPARD/PLCB1/TBX2/RUFY3/SEMA4G/SEMA3A/FOXC1/YAP1/SOX15/RTN4R/PPARA/GSK3B/DUSP10/CHD7/STC2/ZFYVE27	35	1
GO:0007254	GO:0007254	JNK cascade	23/1352	213/18866	0.0321003024880189	0.215793899500797	0.186369295860306	CDC42EP5/TRIB1/SH2D3A/GSTP1/TRAF4/F2RL1/MAP3K13/UBC/APP/TAOK3/PKN1/SH3RF1/ARHGEF5/MARVELD3/EGFR/MAP3K11/NCOR1/MAP3K9/PLCB1/WNT7B/UNC5CL/SEMA3A/DUSP10	23	1
GO:0044242	GO:0044242	cellular lipid catabolic process	25/1352	236/18866	0.0322436732724197	0.216498738101552	0.186978026107184	HPGD/SRD5A3/LIPH/PNPLA2/MGLL/PCCA/LDLR/LPIN2/GDPD3/ABHD2/SORL1/MGST2/ECI1/GPCPD1/ILVBL/PLA2G10/IRS1/PPARD/AKT2/SMPD3/SCARB1/ACAA1/PPARA/PDXDC1/FABP2	25	1
GO:0001823	GO:0001823	mesonephros development	13/1352	103/18866	0.0324089391195966	0.217348732520445	0.18771211943281	TACSTD2/EPCAM/SDC1/LAMA5/LGR4/CTNNBIP1/WNT4/AGT/FOXC1/SMAD3/OSR2/SOX9/FGF1	13	1
GO:1903362	GO:1903362	regulation of cellular protein catabolic process	27/1352	260/18866	0.0334637963571396	0.224155584656883	0.193590822411104	EZR/TRIB1/HSPA1A/LDLR/HSPA1B/PTTG1IP/GIPC1/HSP90AA1/UBE2J1/YOD1/TMEM259/PLK3/MYLIP/DNAJB2/WAC/DDRGK1/ATP13A2/UBE3A/SUMO2/MGAT3/TRIB3/CDK5RAP3/EDEM1/CCDC22/NOP53/GSK3B/RHBDF1	27	1
GO:0031023	GO:0031023	microtubule organizing center organization	16/1352	136/18866	0.0341711239445333	0.228349246811269	0.197212657247942	PARD6B/CHMP4C/CHMP2B/PDCD6IP/FBXW5/CHMP4B/KIF3B/NUBP1/NDE1/HAUS7/CHMP1A/VPS4B/TUBE1/CHMP3/HAUS8/CHORDC1	16	1
GO:0071331	GO:0071331	cellular response to hexose stimulus	16/1352	136/18866	0.0341711239445333	0.228349246811269	0.197212657247942	SOX4/SRI/FOXO3/CCDC186/LRP5/NR1D1/PIM3/FOXA2/RAC1/XBP1/MPC2/PHPT1/FIS1/MLXIPL/C1QTNF12/ANO1	16	1
GO:0046394	GO:0046394	carboxylic acid biosynthetic process	36/1352	367/18866	0.0343856696061168	0.229237797374112	0.197980049389779	CEACAM1/HPGD/ASS1/RDH10/LIPH/DHRS9/FA2H/MGLL/GSTP1/ABHD2/NR1D1/ADIPOR1/ALOX5/OSBPL2/ASL/MGST2/XBP1/TECR/GPX4/ILVBL/MTHFR/ALDH1A3/AKR1A1/PRKAB1/BCAT2/TRIB3/SMPD3/GGT1/LIAS/CEMIP/MLXIPL/ADIPOR2/CBR4/RIMKLA/PTGDS/NR1H3	36	1
GO:0051098	GO:0051098	regulation of binding	36/1352	367/18866	0.0343856696061168	0.229237797374112	0.197980049389779	SLPI/PHLDA2/RAMP1/KLF4/DDIT3/SRI/MAPK3/CDKN1A/JUN/B2M/PCBD1/TICAM1/EDF1/MET/TMBIM6/PTPRF/SRC/ZBTB7A/SORL1/APP/LIF/DERL1/TCF7L2/DNAJB2/CTNNBIP1/DDRGK1/CTBP2/PINX1/TRIB3/FOXC1/SMAD3/PPARA/ATP2A2/GSK3B/MSX2/TFIP11	36	1
GO:1902686	GO:1902686	mitochondrial outer membrane permeabilization involved in programmed cell death	9/1352	63/18866	0.0347544456958676	0.23113066594953	0.199614815638375	SFN/BBC3/HSPA1A/YWHAZ/CHCHD10/PMAIP1/ZNF205/BAK1/GSK3B	9	1
GO:0002709	GO:0002709	regulation of T cell mediated immunity	10/1352	73/18866	0.0348089452475868	0.23113066594953	0.199614815638375	CEACAM1/HLA-E/HLA-A/AZGP1/HLA-B/B2M/IL23A/PRKCZ/HLA-F/STX7	10	1
GO:0001783	GO:0001783	B cell apoptotic process	5/1352	26/18866	0.0349163586105251	0.23113066594953	0.199614815638375	PKN1/BCL10/TNFRSF21/FOXP1/BAK1	5	1
GO:0031579	GO:0031579	membrane raft organization	5/1352	26/18866	0.0349163586105251	0.23113066594953	0.199614815638375	FA2H/GSN/ABCA7/PACSIN2/NAXE	5	1
GO:0060765	GO:0060765	regulation of androgen receptor signaling pathway	5/1352	26/18866	0.0349163586105251	0.23113066594953	0.199614815638375	ZBTB7A/NCOR1/FOXP1/HDAC1/NCOR2	5	1
GO:1903649	GO:1903649	regulation of cytoplasmic transport	5/1352	26/18866	0.0349163586105251	0.23113066594953	0.199614815638375	EZR/MAPK3/SRC/SORL1/CHMP3	5	1
GO:0030323	GO:0030323	respiratory tube development	20/1352	181/18866	0.0353356631552622	0.232892647371122	0.201136541867062	AGR2/RDH10/SLC7A11/MAPK3/TRAF4/YWHAZ/LAMA5/LIF/KLF2/EGFR/SAV1/PKDCC/ESRP2/DLG5/WNT7B/GRHL2/SMPD3/YAP1/SOX9/FGF1	20	1
GO:0008202	GO:0008202	steroid metabolic process	33/1352	332/18866	0.0353572138414468	0.232892647371122	0.201136541867062	CYP3A5/SRD5A3/DHRS9/LDLR/SULT2B1/TIPARP/ATP8B1/LRP5/NR1D1/FAXDC2/APOL1/PLEKHA1/APP/STS/OSBPL2/ABCG1/ACBD3/SQLE/PPARD/HSD17B2/WNT4/PIP4P1/AGT/HDLBP/SCARB1/NPC1L1/ACAA1/ADM/FDFT1/DGKQ/KPNB1/LAMTOR1/FGF1	33	1
GO:0085029	GO:0085029	extracellular matrix assembly	7/1352	44/18866	0.0355843762102001	0.232892647371122	0.201136541867062	LAMB3/QSOX1/NTN4/AGT/SMPD3/SMAD3/SOX9	7	1
GO:0016053	GO:0016053	organic acid biosynthetic process	36/1352	368/18866	0.0355881520054798	0.232892647371122	0.201136541867062	CEACAM1/HPGD/ASS1/RDH10/LIPH/DHRS9/FA2H/MGLL/GSTP1/ABHD2/NR1D1/ADIPOR1/ALOX5/OSBPL2/ASL/MGST2/XBP1/TECR/GPX4/ILVBL/MTHFR/ALDH1A3/AKR1A1/PRKAB1/BCAT2/TRIB3/SMPD3/GGT1/LIAS/CEMIP/MLXIPL/ADIPOR2/CBR4/RIMKLA/PTGDS/NR1H3	36	1
GO:0006883	GO:0006883	cellular sodium ion homeostasis	4/1352	18/18866	0.035762696562505	0.232892647371122	0.201136541867062	ATP1B1/SLC9A1/TMPRSS3/AGT	4	1
GO:0010766	GO:0010766	negative regulation of sodium ion transport	4/1352	18/18866	0.035762696562505	0.232892647371122	0.201136541867062	SLC9A3R1/STK39/WNK4/CAMK2D	4	1
GO:0046885	GO:0046885	regulation of hormone biosynthetic process	4/1352	18/18866	0.035762696562505	0.232892647371122	0.201136541867062	WNT4/ADM/DGKQ/STC2	4	1
GO:0048339	GO:0048339	paraxial mesoderm development	4/1352	18/18866	0.035762696562505	0.232892647371122	0.201136541867062	POGLUT1/FOXC1/YAP1/SMAD3	4	1
GO:1900153	GO:1900153	positive regulation of nuclear-transcribed mRNA catabolic process, deadenylation-dependent decay	4/1352	18/18866	0.035762696562505	0.232892647371122	0.201136541867062	BTG2/AGO2/ZFP36L2/TOB1	4	1
GO:1903540	GO:1903540	establishment of protein localization to postsynaptic membrane	4/1352	18/18866	0.035762696562505	0.232892647371122	0.201136541867062	CLSTN1/STX3/RAB11A/SCRIB	4	1
GO:1990000	GO:1990000	amyloid fibril formation	4/1352	18/18866	0.035762696562505	0.232892647371122	0.201136541867062	GSN/B2M/LDLR/APP	4	1
GO:2000369	GO:2000369	regulation of clathrin-dependent endocytosis	4/1352	18/18866	0.035762696562505	0.232892647371122	0.201136541867062	DNM2/TNK2/WASL/SMAP1	4	1
GO:2000641	GO:2000641	regulation of early endosome to late endosome transport	4/1352	18/18866	0.035762696562505	0.232892647371122	0.201136541867062	EZR/MAPK3/SRC/CHMP3	4	1
GO:2001185	GO:2001185	regulation of CD8-positive, alpha-beta T cell activation	4/1352	18/18866	0.035762696562505	0.232892647371122	0.201136541867062	HLA-E/HLA-A/SH3RF1/ZBTB7B	4	1
GO:0060541	GO:0060541	respiratory system development	22/1352	204/18866	0.0359017523490407	0.233483560271072	0.201646880766045	AGR2/ASS1/RDH10/SLC7A11/MAPK3/YWHAZ/LAMA5/LIF/KLF2/EGFR/SAV1/PKDCC/ESRP2/ALDH1A3/DLG5/WNT7B/GRHL2/SMPD3/YAP1/SOX9/CHD7/FGF1	22	1
GO:0045778	GO:0045778	positive regulation of ossification	12/1352	94/18866	0.0359810136849902	0.233483560271072	0.201646880766045	ISG15/LRP5/ALOX5/FFAR4/PKDCC/CTNNBIP1/WNT7B/WNT4/TFAP2A/SMAD3/OSR2/MSX2	12	1
GO:0018210	GO:0018210	peptidyl-threonine modification	15/1352	126/18866	0.0360023389641776	0.233483560271072	0.201646880766045	GALNT3/GRK2/APP/PKN1/LMTK2/DYRK2/STK39/PARD3/PRKD2/ULK1/CDC42BPG/CAMK2D/CEMIP/DGKQ/GSK3B	15	1
GO:1902600	GO:1902600	proton transmembrane transport	18/1352	159/18866	0.0360579993901073	0.233483560271072	0.201646880766045	C15orf48/CHP1/ATP6V1G1/ATP2C2/SLC9A3R1/SLC17A5/ACTN4/COX17/COX7A2/SLC9A1/SLC2A10/COX6C/NDUFA4/TESC/ATP6V0B/ATP2A2/SLC33A1/COX5B	18	1
GO:0042552	GO:0042552	myelination	16/1352	137/18866	0.0362206023489362	0.233483560271072	0.201646880766045	MAL2/BCAS1/FA2H/CD9/B4GALT5/MALL/MYRF/MBP/TNFRSF21/PARD3/KLK6/NSUN5/AKT2/CMTM8/NAB1/EIF2B4	16	1
GO:0071326	GO:0071326	cellular response to monosaccharide stimulus	16/1352	137/18866	0.0362206023489362	0.233483560271072	0.201646880766045	SOX4/SRI/FOXO3/CCDC186/LRP5/NR1D1/PIM3/FOXA2/RAC1/XBP1/MPC2/PHPT1/FIS1/MLXIPL/C1QTNF12/ANO1	16	1
GO:0061337	GO:0061337	cardiac conduction	17/1352	148/18866	0.0362253006430063	0.233483560271072	0.201646880766045	FXYD3/JUP/KCNK1/DSP/KCNK6/DSG2/CXADR/SRI/ATP1B1/TMEM65/ITPR3/SLC9A1/MEF2A/CAMK2D/AGT/CACNA1C/ATP2A2	17	1
GO:0060674	GO:0060674	placenta blood vessel development	6/1352	35/18866	0.0362688875652395	0.233483560271072	0.201646880766045	ITGB8/SPINT1/PLCD3/FOSL1/OVOL2/ARID1A	6	1
GO:0070306	GO:0070306	lens fiber cell differentiation	6/1352	35/18866	0.0362688875652395	0.233483560271072	0.201646880766045	EPHA2/SLC7A11/ATF4/WNT7B/TDRD7/SMAD3	6	1
GO:0070884	GO:0070884	regulation of calcineurin-NFAT signaling cascade	6/1352	35/18866	0.0362688875652395	0.233483560271072	0.201646880766045	ERBB3/CHP1/FHL2/DYRK2/SLC9A1/GSK3B	6	1
GO:0014031	GO:0014031	mesenchymal cell development	11/1352	84/18866	0.0370424393039681	0.237918295872344	0.205476917450342	RDH10/MAPK3/SEMA3B/LAMA5/EFNB1/OVOL2/SEMA4G/SEMA3A/FOXC1/FAM172A/SOX9	11	1
GO:0048864	GO:0048864	stem cell development	11/1352	84/18866	0.0370424393039681	0.237918295872344	0.205476917450342	RDH10/MAPK3/SEMA3B/LAMA5/EFNB1/OVOL2/SEMA4G/SEMA3A/FOXC1/FAM172A/SOX9	11	1
GO:1902414	GO:1902414	protein localization to cell junction	13/1352	105/18866	0.0371174213501226	0.238066931144114	0.205605285541395	LSR/F11R/CLSTN1/STX3/ACTN4/RAB11A/PRKCZ/MARVELD3/DLG3/DLG5/GPC4/STX7/SCRIB	13	1
GO:0007249	GO:0007249	I-kappaB kinase/NF-kappaB signaling	29/1352	286/18866	0.0371503022443751	0.238066931144114	0.205605285541395	INAVA/BIRC3/SQSTM1/GSTP1/TRAF4/RIOK3/S100A4/MIB2/TICAM1/F2RL1/OPTN/NR1D1/UBC/PELI1/RHOC/BCL10/TRADD/TRIM8/SLC35B2/DDRGK1/CC2D1A/LURAP1L/CANT1/UNC5CL/HDAC1/TMED4/NDFIP2/CCDC22/TNIP1	29	1
GO:1901185	GO:1901185	negative regulation of ERBB signaling pathway	8/1352	54/18866	0.0373842899039665	0.239293518519694	0.206664621444898	GPRC5A/VPS25/MVP/TSG101/EGFR/PTPN3/CBLB/EPN1	8	1
GO:0034121	GO:0034121	regulation of toll-like receptor signaling pathway	10/1352	74/18866	0.0377668072185341	0.241192564282002	0.208304722589307	BIRC3/TICAM1/F2RL1/NR1D1/PELI1/IRF7/BPIFB1/LGR4/WDFY1/NR1H3	10	1
GO:1903036	GO:1903036	positive regulation of response to wounding	10/1352	74/18866	0.0377668072185341	0.241192564282002	0.208304722589307	CLDN3/CLDN4/F11R/OCLN/MDK/DUOX2/F3/XBP1/RREB1/F12	10	1
GO:0044783	GO:0044783	G1 DNA damage checkpoint	9/1352	64/18866	0.0379719639374219	0.241952876789468	0.208961362591541	MUC1/BTG2/SOX4/SFN/CDKN1A/PLK3/CCND1/WAC/RFWD3	9	1
GO:0051898	GO:0051898	negative regulation of protein kinase B signaling	9/1352	64/18866	0.0379719639374219	0.241952876789468	0.208961362591541	EPHA2/KLF4/DDIT3/SLC9A3R1/PLEKHA1/PHLDA3/PPP2R5C/TRIB3/NOP53	9	1
GO:0045862	GO:0045862	positive regulation of proteolysis	36/1352	370/18866	0.0380891367760776	0.242424630443438	0.209368790218148	CLDN3/CLDN4/PERP/TRIB1/GSN/MAPK3/BBC3/HSPA1A/HSPA1B/SH3D19/SRC/SNX9/APP/LCK/BCL10/F3/ADAM9/MBP/TMEM259/CCK/PLK3/TRADD/DNAJB2/PMAIP1/DDRGK1/SUMO2/TRIB3/F12/EDEM1/BAK1/FIS1/SMAD3/CCDC22/NOP53/GSK3B/TNIP1	36	1
GO:1903364	GO:1903364	positive regulation of cellular protein catabolic process	17/1352	149/18866	0.0382732564305811	0.243320928891251	0.210142873781149	EZR/TRIB1/HSPA1A/LDLR/HSPA1B/PTTG1IP/HSP90AA1/TMEM259/PLK3/DNAJB2/DDRGK1/SUMO2/TRIB3/EDEM1/CCDC22/NOP53/GSK3B	17	1
GO:0050709	GO:0050709	negative regulation of protein secretion	12/1352	95/18866	0.0386077323533312	0.244676480307686	0.211313588817895	RAB11FIP1/MIDN/FAM3D/TMBIM6/PPP1R11/PIM3/HDAC9/FFAR4/LGR4/IRS1/RHBDF1/NR1H3	12	1
GO:0007051	GO:0007051	spindle organization	20/1352	183/18866	0.0389970993862535	0.244676480307686	0.211313588817895	EZR/MISP/CHMP4C/TACC1/CHMP2B/HSPA1A/HSPA1B/TACC2/RAB11A/XIAP/NCOR1/GOLGA8A/CHMP4B/KIF3B/HAUS7/CHMP1A/SBDS/VPS4B/KPNB1/HAUS8	20	1
GO:0000050	GO:0000050	urea cycle	3/1352	11/18866	0.0392266029817127	0.244676480307686	0.211313588817895	ASS1/ASL/NMRAL1	3	1
GO:0001787	GO:0001787	natural killer cell proliferation	3/1352	11/18866	0.0392266029817127	0.244676480307686	0.211313588817895	HLA-E/IL23A/IL15	3	1
GO:0006702	GO:0006702	androgen biosynthetic process	3/1352	11/18866	0.0392266029817127	0.244676480307686	0.211313588817895	SRD5A3/WNT4/SCARB1	3	1
GO:0006857	GO:0006857	oligopeptide transport	3/1352	11/18866	0.0392266029817127	0.244676480307686	0.211313588817895	SLC7A11/CDH17/SLC9A3R1	3	1
GO:0007256	GO:0007256	activation of JNKK activity	3/1352	11/18866	0.0392266029817127	0.244676480307686	0.211313588817895	MAP3K13/MAP3K11/MAP3K9	3	1
GO:0014889	GO:0014889	muscle atrophy	3/1352	11/18866	0.0392266029817127	0.244676480307686	0.211313588817895	GSN/FOXO3/IL15	3	1
GO:0040015	GO:0040015	negative regulation of multicellular organism growth	3/1352	11/18866	0.0392266029817127	0.244676480307686	0.211313588817895	GDF15/PLAC8/STC2	3	1
GO:0051132	GO:0051132	NK T cell activation	3/1352	11/18866	0.0392266029817127	0.244676480307686	0.211313588817895	IL23A/IL15/ZBTB7B	3	1
GO:0051561	GO:0051561	positive regulation of mitochondrial calcium ion concentration	3/1352	11/18866	0.0392266029817127	0.244676480307686	0.211313588817895	MCU/FIS1/SLC25A23	3	1
GO:0060433	GO:0060433	bronchus development	3/1352	11/18866	0.0392266029817127	0.244676480307686	0.211313588817895	AGR2/WNT7B/SOX9	3	1
GO:0072173	GO:0072173	metanephric tubule morphogenesis	3/1352	11/18866	0.0392266029817127	0.244676480307686	0.211313588817895	LGR4/WNT4/SOX9	3	1
GO:0072697	GO:0072697	protein localization to cell cortex	3/1352	11/18866	0.0392266029817127	0.244676480307686	0.211313588817895	EZR/MISP/NUBP1	3	1
GO:1903265	GO:1903265	positive regulation of tumor necrosis factor-mediated signaling pathway	3/1352	11/18866	0.0392266029817127	0.244676480307686	0.211313588817895	HSPA1A/HSPA1B/CASP4	3	1
GO:1904350	GO:1904350	regulation of protein catabolic process in the vacuole	3/1352	11/18866	0.0392266029817127	0.244676480307686	0.211313588817895	LDLR/ATP13A2/MGAT3	3	1
GO:2000392	GO:2000392	regulation of lamellipodium morphogenesis	3/1352	11/18866	0.0392266029817127	0.244676480307686	0.211313588817895	VIL1/SRC/RREB1	3	1
GO:0001701	GO:0001701	in utero embryonic development	37/1352	383/18866	0.0393226533552101	0.245003671681021	0.211596165971378	ELF3/KRT19/SPINT2/PHLDA2/KRT8/ST14/SPINT1/RDH10/TM4SF1/MAFF/CAPN2/PTPRR/TPM1/LIF/KLF2/CDX2/SMIM14/EGFR/PLCD3/GJB3/FOSL1/BCL2L1/WNT7B/OVOL2/HSD17B2/CAMSAP3/GRHL2/EPN1/FOXC1/SOX15/SMAD3/PSMC3/ADM/SBDS/CHD7/PLPP4/RUNDC1	37	1
GO:0001974	GO:0001974	blood vessel remodeling	7/1352	45/18866	0.0396323753712417	0.245843211463994	0.212321230204247	CEACAM1/TMBIM1/LIF/AGT/FOXC1/BAK1/CHD7	7	1
GO:0010677	GO:0010677	negative regulation of cellular carbohydrate metabolic process	7/1352	45/18866	0.0396323753712417	0.245843211463994	0.212321230204247	MIDN/FOXA2/NCOR1/PPARA/FAM3C/C1QTNF12/GSK3B	7	1
GO:0035315	GO:0035315	hair cell differentiation	7/1352	45/18866	0.0396323753712417	0.245843211463994	0.212321230204247	SLC44A4/MYO6/USH1C/SLC9A3R1/TRIOBP/MYCL/SCRIB	7	1
GO:0072583	GO:0072583	clathrin-dependent endocytosis	7/1352	45/18866	0.0396323753712417	0.245843211463994	0.212321230204247	CLTB/FNBP1L/DNM2/TNK2/WASL/GAK/SMAP1	7	1
GO:0043087	GO:0043087	regulation of GTPase activity	45/1352	481/18866	0.0401190907843081	0.247099872168349	0.21340653878409	LLGL2/F11R/EPHA2/AFDN/NET1/ARHGAP27/SIPA1L2/PLXNB2/JUN/ARHGAP5/F2RL1/SNX9/CCL17/ARHGEF16/ADAP1/ARFGAP3/ARHGAP32/ARHGEF5/RAP1GAP/TNK2/ARFGAP1/RAPGEF3/GRTP1/ITGA6/PLCB1/EIF5/CCDC125/SRGAP1/WNT4/CCL15/AKT2/PKP4/PGAM5/RTN4R/DOCK5/STARD13/ZC3H15/TRAPPC6A/RGL3/GSK3B/SMAP1/ARHGAP12/AGAP9/SCRIB/RUNDC1	45	1
GO:0018107	GO:0018107	peptidyl-threonine phosphorylation	14/1352	117/18866	0.0402665514964358	0.247099872168349	0.21340653878409	GRK2/APP/PKN1/LMTK2/DYRK2/STK39/PARD3/PRKD2/ULK1/CDC42BPG/CAMK2D/CEMIP/DGKQ/GSK3B	14	1
GO:0030282	GO:0030282	bone mineralization	14/1352	117/18866	0.0402665514964358	0.247099872168349	0.21340653878409	ISG15/NBR1/ALOX5/ATF4/LGR4/PKDCC/KLF10/WNT4/TFAP2A/SMPD3/SMAD3/SBDS/OSR2/SOX9	14	1
GO:0031098	GO:0031098	stress-activated protein kinase signaling cascade	30/1352	300/18866	0.0403659907587065	0.247099872168349	0.21340653878409	EZR/INAVA/CDC42EP5/TRIB1/MAPK3/SH2D3A/GSTP1/TRAF4/F2RL1/MAPK13/MAP3K13/UBC/APP/NBR1/TAOK3/PKN1/SH3RF1/ARHGEF5/MARVELD3/EGFR/MAP3K11/NCOR1/MAP3K9/PLCB1/WNT7B/EIF2AK2/UNC5CL/SEMA3A/AGT/DUSP10	30	1
GO:0035264	GO:0035264	multicellular organism growth	17/1352	150/18866	0.0404039387853878	0.247099872168349	0.21340653878409	EZR/GDF15/PLS1/VIL1/SLC25A25/PLEKHA1/APP/KLF2/PLAC8/PKDCC/GRHL2/SMPD3/NDUFS6/CTC1/CHD7/GPD2/STC2	17	1
GO:0002026	GO:0002026	regulation of the force of heart contraction	5/1352	27/18866	0.040409039511271	0.247099872168349	0.21340653878409	GRK2/SLC9A1/CAMK2D/ADM/ATP2A2	5	1
GO:0032897	GO:0032897	negative regulation of viral transcription	5/1352	27/18866	0.040409039511271	0.247099872168349	0.21340653878409	JUN/TRIM31/TRIM8/HDAC1/PSMC3	5	1
GO:0048143	GO:0048143	astrocyte activation	5/1352	27/18866	0.040409039511271	0.247099872168349	0.21340653878409	BACE2/LDLR/NR1D1/APP/EGFR	5	1
GO:0090140	GO:0090140	regulation of mitochondrial fission	5/1352	27/18866	0.040409039511271	0.247099872168349	0.21340653878409	INF2/MCU/MIEF2/MYO19/FIS1	5	1
GO:0035304	GO:0035304	regulation of protein dephosphorylation	16/1352	139/18866	0.0405847712790587	0.247099872168349	0.21340653878409	LGALS3/PPP1R15A/PPP1R11/PPP1R14D/PPP2R5A/LMTK2/PHACTR3/PPP1R1B/NSMF/EIF2AK2/PPP1R35/ARPP19/PPP2R5C/PPP2R2A/GSK3B/PPP1R14C	16	1
GO:0051235	GO:0051235	maintenance of location	32/1352	324/18866	0.0406837444582284	0.247099872168349	0.21340653878409	LCN2/SMIM22/DDIT3/PNPLA2/GSN/SRI/SUN1/ERO1A/DIAPH1/SORL1/LCK/ABCG1/FTH1/ITPR3/SQLE/KDELR2/CHCHD10/CDS1/PLA2G10/PPARD/CAMK2D/CACNA1C/TPCN1/SCARB1/AUP1/CEMIP/PPARA/CCDC22/IBTK/SLC25A23/CHD7/NR1H3	32	1
GO:0070997	GO:0070997	neuron death	35/1352	360/18866	0.0407752824826305	0.247099872168349	0.21340653878409	ERBB3/BTG2/FOXQ1/SLC7A11/DDIT3/TOX3/JUN/CAPN2/FOXO3/CHP1/MDK/DNAJC5/SORL1/APP/CDC34/ATF4/XIAP/TMEM259/RETREG1/HLA-F/TNFRSF21/MAP3K11/SLC9A1/NSMF/ATP13A2/BCL2L1/CHMP4B/TFAP2A/AKT2/FIS1/PPARA/AMBRA1/CLCF1/GSK3B/NONO	35	1
GO:0030858	GO:0030858	positive regulation of epithelial cell differentiation	10/1352	75/18866	0.0408937410717975	0.247099872168349	0.21340653878409	CD24/F11R/SFN/SULT2B1/PROM1/LIF/KDF1/OVOL2/FOXC1/SOX9	10	1
GO:0032602	GO:0032602	chemokine production	10/1352	75/18866	0.0408937410717975	0.247099872168349	0.21340653878409	EPHA2/KLF4/GSTP1/F2RL1/ERBIN/MBP/FOXP1/APOD/EIF2AK2/ACKR1	10	1
GO:0033143	GO:0033143	regulation of intracellular steroid hormone receptor signaling pathway	10/1352	75/18866	0.0408937410717975	0.247099872168349	0.21340653878409	SRC/ZBTB7A/NCOR1/FOXP1/DDRGK1/UFM1/WBP2/HDAC1/NCOR2/YAP1	10	1
GO:0038034	GO:0038034	signal transduction in absence of ligand	10/1352	75/18866	0.0408937410717975	0.247099872168349	0.21340653878409	LCN2/ERBB3/HSPA1A/FOXO3/IFI6/HSPA1B/CTNNA1/BCL2L1/BAK1/GSK3B	10	1
GO:0045685	GO:0045685	regulation of glial cell differentiation	10/1352	75/18866	0.0408937410717975	0.247099872168349	0.21340653878409	SPINT1/LDLR/MDK/NR1D1/LIF/TNFRSF21/HDAC1/RHEB/CLCF1/DUSP10	10	1
GO:0046323	GO:0046323	glucose import	10/1352	75/18866	0.0408937410717975	0.247099872168349	0.21340653878409	INSR/OCLN/SORT1/IRS1/SLC2A10/ARPP19/MEF2A/AKT2/C1QTNF12/ADIPOR2	10	1
GO:0072088	GO:0072088	nephron epithelium morphogenesis	10/1352	75/18866	0.0408937410717975	0.247099872168349	0.21340653878409	TACSTD2/LAMA5/LIF/LGR4/CTNNBIP1/WNK4/WNT4/AGT/SOX9/FGF1	10	1
GO:0097192	GO:0097192	extrinsic apoptotic signaling pathway in absence of ligand	10/1352	75/18866	0.0408937410717975	0.247099872168349	0.21340653878409	LCN2/ERBB3/HSPA1A/FOXO3/IFI6/HSPA1B/CTNNA1/BCL2L1/BAK1/GSK3B	10	1
GO:1900076	GO:1900076	regulation of cellular response to insulin stimulus	10/1352	75/18866	0.0408937410717975	0.247099872168349	0.21340653878409	BAIAP2L1/SRC/SORL1/ADIPOR1/PRKCZ/MYO1C/IRS1/AGT/ZBTB7B/C1QTNF12	10	1
GO:0034405	GO:0034405	response to fluid shear stress	6/1352	36/18866	0.0409811772071557	0.247099872168349	0.21340653878409	ASS1/KLF4/SRC/P2RX4/KLF2/ADAM9	6	1
GO:0042491	GO:0042491	inner ear auditory receptor cell differentiation	6/1352	36/18866	0.0409811772071557	0.247099872168349	0.21340653878409	MYO6/USH1C/SLC9A3R1/TRIOBP/MYCL/SCRIB	6	1
GO:0042554	GO:0042554	superoxide anion generation	6/1352	36/18866	0.0409811772071557	0.247099872168349	0.21340653878409	GSTP1/F2RL1/DUOX2/EGFR/AGT/PON3	6	1
GO:0090313	GO:0090313	regulation of protein targeting to membrane	6/1352	36/18866	0.0409811772071557	0.247099872168349	0.21340653878409	CHP1/MYO1C/MIEF2/AKT2/FIS1/CEMIP	6	1
GO:0106056	GO:0106056	regulation of calcineurin-mediated signaling	6/1352	36/18866	0.0409811772071557	0.247099872168349	0.21340653878409	ERBB3/CHP1/FHL2/DYRK2/SLC9A1/GSK3B	6	1
GO:0007160	GO:0007160	cell-matrix adhesion	24/1352	230/18866	0.0410220962158487	0.247099872168349	0.21340653878409	CEACAM6/JUP/MSLN/ITGB4/MUC4/RHOD/COL17A1/DDR1/ITGB6/SRC/COL16A1/PRKCZ/RAC1/ADAM9/SLC9A1/SLK/ITGA6/APOD/EPDR1/CAMSAP3/WNT4/SMAD3/FERMT1/GSK3B	24	1
GO:0002720	GO:0002720	positive regulation of cytokine production involved in immune response	8/1352	55/18866	0.0411093338491523	0.24736023151203	0.213631396797522	HLA-E/HLA-A/B2M/TICAM1/F2RL1/PRKCZ/BCL10/HLA-F	8	1
GO:0098742	GO:0098742	cell-cell adhesion via plasma-membrane adhesion molecules	28/1352	277/18866	0.0413629247672941	0.248230500294014	0.214382999972972	EPCAM/CLDN3/CLDN4/CEACAM5/CEACAM6/CEACAM1/CLDN7/CDH1/CD164/KLF4/DSG2/CXADR/PLXNB2/NECTIN4/CDHR2/CLDN12/PCDH1/CDH17/CLSTN1/PTPRF/CLDN23/CLDN18/CDHR5/MBP/GPC4/ALCAM/CDH2/MPZL2	28	1
GO:0030837	GO:0030837	negative regulation of actin filament polymerization	9/1352	65/18866	0.0413864730917244	0.248230500294014	0.214382999972972	EPS8/GSN/VILL/VIL1/SPTBN1/FLII/TRIOBP/CARMIL1/ADD3	9	1
GO:0098586	GO:0098586	cellular response to virus	9/1352	65/18866	0.0413864730917244	0.248230500294014	0.214382999972972	BIRC3/RIOK3/IFI6/TRIM15/IRF7/ADAR/LGALS8/NOP53/GBF1	9	1
GO:0033209	GO:0033209	tumor necrosis factor-mediated signaling pathway	19/1352	173/18866	0.0416007120853684	0.249249468997623	0.215263027073992	KRT18/KRT8/TNFRSF11B/BIRC3/GSTP1/TAX1BP1/TRAF4/HSPA1A/FOXO3/HSPA1B/F2RL1/CLDN18/CASP4/ACTN4/TRADD/PSMB8/PSMC6/RFFL/PSMC3	19	1
GO:0031349	GO:0031349	positive regulation of defense response	37/1352	385/18866	0.0419729478320502	0.251211892242942	0.21695786385694	MUC1/MUC13/MUC5B/MUC4/HLA-E/PLSCR1/VAMP8/MUC3A/MAPK3/MUC5AC/RIOK3/LDLR/MDK/TICAM1/F2RL1/MAPK13/SRC/OPTN/IL23A/CD47/TRIM15/MGST2/IRF7/BCL10/EGFR/CCK/TRADD/HLA-F/PSMB8/PSMC6/AGT/F12/PSMC3/IL15/IL17RC/TNIP1/NONO	37	1
GO:0070371	GO:0070371	ERK1 and ERK2 cascade	32/1352	325/18866	0.0421525778675029	0.251874750388219	0.217530337898497	CEACAM1/EZR/ATF3/EPHA2/KLF4/PSCA/MAPK3/CAMK2N1/GSTP1/JUN/F2RL1/PTPRR/SRC/CCL17/YWHAZ/DUSP4/SLC9A3R1/APP/ZFP36L2/LIF/PRKCZ/ABCA7/EGFR/FFAR4/PRKD2/GAREM1/NELFE/CCL15/AGT/SOX9/DUSP10/TNIP1	32	1
GO:0043467	GO:0043467	regulation of generation of precursor metabolites and energy	18/1352	162/18866	0.0421733345400914	0.251874750388219	0.217530337898497	PHLDA2/INSR/ZBTB7A/APP/COX17/COX7A2/DYRK2/NCOR1/IRS1/AKT2/MLXIPL/PPARA/NUP98/NOP53/NUP210/SLC25A23/GSK3B/PPP1CB	18	1
GO:0015918	GO:0015918	sterol transport	14/1352	118/18866	0.0428020926655858	0.252177947511856	0.217792192541144	LDLR/OSBPL2/ABCG1/SYT7/ABCA7/EEPD1/PLA2G10/NAXE/SCARB1/NPC1L1/VPS4B/LAMTOR1/SERAC1/NR1H3	14	1
GO:0002076	GO:0002076	osteoblast development	4/1352	19/18866	0.0428074309477421	0.252177947511856	0.217792192541144	ACHE/LRP5/SMAD3/MSX2	4	1
GO:0007039	GO:0007039	protein catabolic process in the vacuole	4/1352	19/18866	0.0428074309477421	0.252177947511856	0.217792192541144	LDLR/ATP13A2/CCDC115/MGAT3	4	1
GO:0019054	GO:0019054	modulation by virus of host cellular process	4/1352	19/18866	0.0428074309477421	0.252177947511856	0.217792192541144	BCL2L1/KPNA4/KPNB1/SCRIB	4	1
GO:0019184	GO:0019184	nonribosomal peptide biosynthetic process	4/1352	19/18866	0.0428074309477421	0.252177947511856	0.217792192541144	SLC7A11/MGST2/CHAC1/GGT1	4	1
GO:0032011	GO:0032011	ARF protein signal transduction	4/1352	19/18866	0.0428074309477421	0.252177947511856	0.217792192541144	ARFGEF3/ARFGAP1/CYTH2/GBF1	4	1
GO:0032012	GO:0032012	regulation of ARF protein signal transduction	4/1352	19/18866	0.0428074309477421	0.252177947511856	0.217792192541144	ARFGEF3/ARFGAP1/CYTH2/GBF1	4	1
GO:0032026	GO:0032026	response to magnesium ion	4/1352	19/18866	0.0428074309477421	0.252177947511856	0.217792192541144	TNFRSF11B/ENTPD6/CCND1/SMPD3	4	1
GO:0032930	GO:0032930	positive regulation of superoxide anion generation	4/1352	19/18866	0.0428074309477421	0.252177947511856	0.217792192541144	GSTP1/F2RL1/EGFR/AGT	4	1
GO:0060602	GO:0060602	branch elongation of an epithelium	4/1352	19/18866	0.0428074309477421	0.252177947511856	0.217792192541144	RDH10/YAP1/SOX9/FGF1	4	1
GO:0098856	GO:0098856	intestinal lipid absorption	4/1352	19/18866	0.0428074309477421	0.252177947511856	0.217792192541144	LDLR/UGCG/NPC1L1/FABP2	4	1
GO:0098911	GO:0098911	regulation of ventricular cardiac muscle cell action potential	4/1352	19/18866	0.0428074309477421	0.252177947511856	0.217792192541144	JUP/DSP/DSG2/CACNA1C	4	1
GO:2000696	GO:2000696	regulation of epithelial cell differentiation involved in kidney development	4/1352	19/18866	0.0428074309477421	0.252177947511856	0.217792192541144	CD24/PROM1/LIF/YAP1	4	1
GO:0000041	GO:0000041	transition metal ion transport	15/1352	129/18866	0.0429822082453278	0.252942419202872	0.218452424600944	LCN2/STEAP4/TCN1/B2M/HEPH/ATP6V1G1/ATP2C2/FTH1/COX17/DNM2/LMTK2/SLC39A4/REP15/SLC39A9/ATP6V0B	15	1
GO:0018108	GO:0018108	peptidyl-tyrosine phosphorylation	36/1352	374/18866	0.0434883954018947	0.255653537822854	0.220793868308893	CD24/GPRC5A/SPINK1/INSR/ERBB3/EPHA2/PTK6/DDR1/MAPK3/FRK/MET/SRC/IL23A/APP/LCK/VPS25/LIF/PRKCZ/MVP/TSG101/STAP2/LMTK2/EGFR/CCK/DLG3/DYRK2/TNK2/PKDCC/CBLB/EIF2AK2/MST1R/AGT/IL15/CLCF1/DGKQ/IBTK	36	1
GO:0030833	GO:0030833	regulation of actin filament polymerization	19/1352	174/18866	0.0436961834772949	0.256606636512432	0.221617007109725	EPS8/CDC42EP5/GSN/BAIAP2L1/VILL/VIL1/ARPC3/SPTBN1/SNX9/WASF2/FLII/MYO1C/WASL/TRIOBP/CARMIL1/ADD3/CDC42EP1/NCKAP1/WASHC1	19	1
GO:0005978	GO:0005978	glycogen biosynthetic process	7/1352	46/18866	0.0439693577929862	0.25740394874644	0.222305601736249	INSR/NR1D1/DYRK2/IRS1/AKT2/GSK3B/PPP1CB	7	1
GO:0009250	GO:0009250	glucan biosynthetic process	7/1352	46/18866	0.0439693577929862	0.25740394874644	0.222305601736249	INSR/NR1D1/DYRK2/IRS1/AKT2/GSK3B/PPP1CB	7	1
GO:0010874	GO:0010874	regulation of cholesterol efflux	7/1352	46/18866	0.0439693577929862	0.25740394874644	0.222305601736249	ABCG1/ABCA7/EEPD1/PLA2G10/NAXE/LAMTOR1/NR1H3	7	1
GO:0030516	GO:0030516	regulation of axon extension	12/1352	97/18866	0.0442595562806729	0.258129454413539	0.222932180989105	SEMA3B/MAP3K13/GOLGA4/RAB11A/DNM2/IFRD1/RUFY3/SEMA4G/SEMA3A/RTN4R/GSK3B/ZFYVE27	12	1
GO:1990823	GO:1990823	response to leukemia inhibitory factor	12/1352	97/18866	0.0442595562806729	0.258129454413539	0.222932180989105	EPS8/KLF4/KLF5/EIF4A2/XBP1/PLA2G10/ILDR1/CTBP2/MPC1/BCAT2/BSPRY/RNF138	12	1
GO:1990830	GO:1990830	cellular response to leukemia inhibitory factor	12/1352	97/18866	0.0442595562806729	0.258129454413539	0.222932180989105	EPS8/KLF4/KLF5/EIF4A2/XBP1/PLA2G10/ILDR1/CTBP2/MPC1/BCAT2/BSPRY/RNF138	12	1
GO:0031214	GO:0031214	biomineral tissue development	18/1352	163/18866	0.044368870634071	0.258129454413539	0.222932180989105	ISG15/NBR1/ALOX5/ATF4/LGR4/PKDCC/KLF10/FAM83H/WNT4/TFAP2A/SMPD3/SMAD3/PPARA/SBDS/OSR2/MSX2/SOX9/TFIP11	18	1
GO:0051494	GO:0051494	negative regulation of cytoskeleton organization	18/1352	163/18866	0.044368870634071	0.258129454413539	0.222932180989105	TACSTD2/F11R/EPS8/GSN/VILL/VIL1/MET/SPTBN1/WASF2/FLII/TRIOBP/TRIM54/CARMIL1/ADD3/ESPN/CAMSAP3/NUBP1/CAMSAP1	18	1
GO:0110148	GO:0110148	biomineralization	18/1352	163/18866	0.044368870634071	0.258129454413539	0.222932180989105	ISG15/NBR1/ALOX5/ATF4/LGR4/PKDCC/KLF10/FAM83H/WNT4/TFAP2A/SMPD3/SMAD3/PPARA/SBDS/OSR2/MSX2/SOX9/TFIP11	18	1
GO:0046626	GO:0046626	regulation of insulin receptor signaling pathway	9/1352	66/18866	0.0450020726287291	0.260873658454896	0.225302198751737	BAIAP2L1/SRC/SORL1/ADIPOR1/PRKCZ/IRS1/AGT/ZBTB7B/C1QTNF12	9	1
GO:1902108	GO:1902108	regulation of mitochondrial membrane permeability involved in apoptotic process	9/1352	66/18866	0.0450020726287291	0.260873658454896	0.225302198751737	SFN/BBC3/HSPA1A/YWHAZ/CHCHD10/PMAIP1/ZNF205/BAK1/GSK3B	9	1
GO:0009612	GO:0009612	response to mechanical stimulus	22/1352	209/18866	0.0450305906264541	0.260873658454896	0.225302198751737	JUP/F11R/BTG2/SUN1/MAPK3/JUN/SCEL/MMP7/MDK/SRC/IGFBP2/PPL/BCL10/RAC1/EGFR/LRP11/FOSL1/SLC9A1/AGT/BAK1/CASP5/SOX9	22	1
GO:0044774	GO:0044774	mitotic DNA integrity checkpoint	13/1352	108/18866	0.0450622004898766	0.260873658454896	0.225302198751737	MUC1/BTG2/SOX4/SFN/CDKN1A/TAOK3/PLK3/RAD9A/CCND1/RFWD3/CDK5RAP3/HUS1/NOP53	13	1
GO:0086065	GO:0086065	cell communication involved in cardiac conduction	8/1352	56/18866	0.0450726552241466	0.260873658454896	0.225302198751737	JUP/DSP/DSG2/CXADR/SRI/ATP1B1/CAMK2D/CACNA1C	8	1
GO:0046660	GO:0046660	female sex differentiation	14/1352	119/18866	0.0454481984430039	0.262776620627245	0.226945682283616	INSR/FOXO3/TIPARP/ANG/SRC/PLEKHA1/CTNNA1/BCL2L1/UBE3A/WNT4/FOXC1/BAK1/EIF2B4/CHD7	14	1
GO:0042445	GO:0042445	hormone metabolic process	23/1352	221/18866	0.045842471892417	0.264783856151474	0.228679220961687	CYP3A5/SRD5A3/SDR16C5/RDH10/DHRS9/BACE2/PNPLA2/TIPARP/DUOX2/PLEKHA1/CYP2S1/TCF7L2/IYD/ALDH1A3/KLK6/HSD17B2/WNT4/DUOXA1/SCARB1/ADM/PCSK6/DGKQ/STC2	23	1
GO:0032941	GO:0032941	secretion by tissue	6/1352	37/18866	0.046062341779087	0.265121375081683	0.22897071745676	AGR2/AQP5/VAMP8/STK39/WNK4/NR1H3	6	1
GO:0048048	GO:0048048	embryonic eye morphogenesis	6/1352	37/18866	0.046062341779087	0.265121375081683	0.22897071745676	IFT172/ALDH1A3/MFAP5/TBX2/ARID1A/TFAP2A	6	1
GO:0051084	GO:0051084	'de novo' posttranslational protein folding	6/1352	37/18866	0.046062341779087	0.265121375081683	0.22897071745676	ERO1A/HSPA6/HSPA1A/HSPA1B/BAG1/GAK	6	1
GO:0097581	GO:0097581	lamellipodium organization	11/1352	87/18866	0.0460896055969403	0.265121375081683	0.22897071745676	EPHA2/OCLN/RHOD/VIL1/SRC/WASF2/DNM2/RAC1/CARMIL1/RREB1/NCKAP1	11	1
GO:0045606	GO:0045606	positive regulation of epidermal cell differentiation	5/1352	28/18866	0.0463959383509303	0.266338277356719	0.230021688872791	SFN/SULT2B1/KDF1/OVOL2/FOXC1	5	1
GO:0048596	GO:0048596	embryonic camera-type eye morphogenesis	5/1352	28/18866	0.0463959383509303	0.266338277356719	0.230021688872791	IFT172/ALDH1A3/TBX2/ARID1A/TFAP2A	5	1
GO:0000209	GO:0000209	protein polyubiquitination	33/1352	340/18866	0.0467620404901238	0.268165987300506	0.231600181202965	LMO7/IFI27/RMND5A/TRAF4/MIB2/UBE2H/UBE2J1/UBC/CDC34/NPEPPS/PELI1/TRIM56/RNF114/MKRN1/XIAP/FBXW5/MYLIP/FBXW4/RNF213/PSMB8/FBXO6/RNF186/UBE3A/PSMC6/CDC23/RFFL/PSMC3/PPIL2/UBE2F/UBE3C/ZNRF1/RNF183/UBE2J2	33	1
GO:0001657	GO:0001657	ureteric bud development	12/1352	98/18866	0.047289836657751	0.270466924531049	0.233587373855154	TACSTD2/EPCAM/SDC1/LAMA5/LGR4/CTNNBIP1/WNT4/AGT/FOXC1/SMAD3/SOX9/FGF1	12	1
GO:0045833	GO:0045833	negative regulation of lipid metabolic process	12/1352	98/18866	0.047289836657751	0.270466924531049	0.233587373855154	CEACAM1/SORL1/PIK3IP1/ORMDL2/PPP2R5A/NCOR1/APOBEC1/APOD/WNT4/TRIB3/SOX9/WASHC1	12	1
GO:0001678	GO:0001678	cellular glucose homeostasis	17/1352	153/18866	0.047307648899292	0.270466924531049	0.233587373855154	SOX4/SRI/FOXO3/FOXA3/CCDC186/LRP5/NR1D1/PIM3/FOXA2/RAC1/XBP1/MPC2/PHPT1/FIS1/MLXIPL/C1QTNF12/ANO1	17	1
GO:0072028	GO:0072028	nephron morphogenesis	10/1352	77/18866	0.047668782275029	0.272254630473235	0.235131316934273	TACSTD2/LAMA5/LIF/LGR4/CTNNBIP1/WNK4/WNT4/AGT/SOX9/FGF1	10	1
GO:0018212	GO:0018212	peptidyl-tyrosine modification	36/1352	377/18866	0.0478999212549836	0.273297012642648	0.236031564955094	CD24/GPRC5A/SPINK1/INSR/ERBB3/EPHA2/PTK6/DDR1/MAPK3/FRK/MET/SRC/IL23A/APP/LCK/VPS25/LIF/PRKCZ/MVP/TSG101/STAP2/LMTK2/EGFR/CCK/DLG3/DYRK2/TNK2/PKDCC/CBLB/EIF2AK2/MST1R/AGT/IL15/CLCF1/DGKQ/IBTK	36	1
GO:0007157	GO:0007157	heterophilic cell-cell adhesion via plasma membrane cell adhesion molecules	7/1352	47/18866	0.0486004461560566	0.276451930563804	0.238756293656059	CEACAM5/CEACAM6/CD164/CXADR/NECTIN4/ALCAM/CDH2	7	1
GO:0034204	GO:0034204	lipid translocation	7/1352	47/18866	0.0486004461560566	0.276451930563804	0.238756293656059	PLSCR1/ATP10B/ATP8B1/TMEM30B/ATP9A/ABCG1/ABCA7	7	1
GO:1903115	GO:1903115	regulation of actin filament-based movement	7/1352	47/18866	0.0486004461560566	0.276451930563804	0.238756293656059	JUP/DSP/DSG2/SRI/CAMK2D/CACNA1C/ATP2A2	7	1
GO:0048568	GO:0048568	embryonic organ development	42/1352	451/18866	0.0489097473170492	0.276452445673773	0.238756738528145	KRT19/SPINT2/PHLDA2/SLC44A4/KRT8/ST14/SPINT1/EPHA2/RDH10/MYO6/MAPK3/IFT172/USH1C/SLC9A3R1/LIF/CDX2/ATF4/EGFR/PLCD3/PKDCC/TRIOBP/ALDH1A3/WNT7B/HOXB6/MFAP5/TBX2/OVOL2/VPS52/ARID1A/TFAP2A/GRHL2/EPN1/RPL38/FOXC1/YAP1/SOX15/SMAD3/ADM/OSR2/SOX9/CHD7/SCRIB	42	1
GO:0072330	GO:0072330	monocarboxylic acid biosynthetic process	25/1352	246/18866	0.048981474249372	0.276452445673773	0.238756738528145	CEACAM1/HPGD/RDH10/LIPH/DHRS9/FA2H/MGLL/GSTP1/ABHD2/NR1D1/ADIPOR1/ALOX5/OSBPL2/XBP1/TECR/GPX4/ALDH1A3/PRKAB1/TRIB3/LIAS/MLXIPL/ADIPOR2/CBR4/PTGDS/NR1H3	25	1
GO:0001541	GO:0001541	ovarian follicle development	8/1352	57/18866	0.0492785257268062	0.276452445673773	0.238756738528145	FOXO3/ANG/SRC/CTNNA1/BCL2L1/UBE3A/FOXC1/EIF2B4	8	1
GO:0097120	GO:0097120	receptor localization to synapse	8/1352	57/18866	0.0492785257268062	0.276452445673773	0.238756738528145	CLSTN1/STX3/RAB11A/PRKCZ/DLG3/GPC4/STX7/SCRIB	8	1
GO:1905517	GO:1905517	macrophage migration	8/1352	57/18866	0.0492785257268062	0.276452445673773	0.238756738528145	LGALS3/SAA1/MAPK3/CD9/MDK/P2RX4/MTUS1/CXCL17	8	1
GO:0043123	GO:0043123	positive regulation of I-kappaB kinase/NF-kappaB signaling	20/1352	188/18866	0.0493549638303271	0.276452445673773	0.238756738528145	INAVA/BIRC3/S100A4/MIB2/TICAM1/F2RL1/PELI1/RHOC/BCL10/TRADD/TRIM8/SLC35B2/DDRGK1/CC2D1A/LURAP1L/CANT1/UNC5CL/TMED4/NDFIP2/CCDC22	20	1
GO:0006983	GO:0006983	ER overload response	3/1352	12/18866	0.0495843532454026	0.276452445673773	0.238756738528145	DDIT3/TMCO1/GSK3B	3	1
GO:0044090	GO:0044090	positive regulation of vacuole organization	3/1352	12/18866	0.0495843532454026	0.276452445673773	0.238756738528145	PIP4K2C/ULK1/SH3GLB1	3	1
GO:0051798	GO:0051798	positive regulation of hair follicle development	3/1352	12/18866	0.0495843532454026	0.276452445673773	0.238756738528145	KRT17/TRADD/MSX2	3	1
GO:0060213	GO:0060213	positive regulation of nuclear-transcribed mRNA poly(A) tail shortening	3/1352	12/18866	0.0495843532454026	0.276452445673773	0.238756738528145	BTG2/AGO2/TOB1	3	1
GO:0060856	GO:0060856	establishment of blood-brain barrier	3/1352	12/18866	0.0495843532454026	0.276452445673773	0.238756738528145	CLDN3/LSR/WNT7B	3	1
GO:0060900	GO:0060900	embryonic camera-type eye formation	3/1352	12/18866	0.0495843532454026	0.276452445673773	0.238756738528145	ALDH1A3/ARID1A/TFAP2A	3	1
GO:0061709	GO:0061709	reticulophagy	3/1352	12/18866	0.0495843532454026	0.276452445673773	0.238756738528145	RETREG1/DDRGK1/UFM1	3	1
GO:0072584	GO:0072584	caveolin-mediated endocytosis	3/1352	12/18866	0.0495843532454026	0.276452445673773	0.238756738528145	MAPK3/SRC/PACSIN2	3	1
GO:0090520	GO:0090520	sphingolipid mediated signaling pathway	3/1352	12/18866	0.0495843532454026	0.276452445673773	0.238756738528145	EZR/SPNS2/SMPD3	3	1
GO:0097201	GO:0097201	negative regulation of transcription from RNA polymerase II promoter in response to stress	3/1352	12/18866	0.0495843532454026	0.276452445673773	0.238756738528145	JUN/HSPA1A/TMBIM6	3	1
GO:0097340	GO:0097340	inhibition of cysteine-type endopeptidase activity	3/1352	12/18866	0.0495843532454026	0.276452445673773	0.238756738528145	BIRC3/CAST/XIAP	3	1
GO:0097341	GO:0097341	zymogen inhibition	3/1352	12/18866	0.0495843532454026	0.276452445673773	0.238756738528145	BIRC3/CAST/XIAP	3	1
GO:1905941	GO:1905941	positive regulation of gonad development	3/1352	12/18866	0.0495843532454026	0.276452445673773	0.238756738528145	SRC/SEMA3A/SOX9	3	1
GO:2000650	GO:2000650	negative regulation of sodium ion transmembrane transporter activity	3/1352	12/18866	0.0495843532454026	0.276452445673773	0.238756738528145	SLC9A3R1/STK39/CAMK2D	3	1
GO:0051091	GO:0051091	positive regulation of DNA-binding transcription factor activity	27/1352	270/18866	0.049699614253966	0.276820448074617	0.239074561916475	JUP/ADGRF1/DDIT3/ANXA3/HSPA1A/TRIM31/HSPA1B/TICAM1/ZBTB7A/MAP3K13/LRP5/UBC/APP/RIPK4/TRIM15/ARHGEF5/PRKCZ/BCL10/SAV1/TRADD/FOSL1/TRIM8/DDRGK1/PRKD2/EIF2AK2/AGT/SMAD3	27	1
GO:0071375	GO:0071375	cellular response to peptide hormone stimulus	32/1352	330/18866	0.0500966654083599	0.278656768385664	0.240660490546226	CEACAM1/INSR/GDF15/ASS1/BAIAP2L1/GSTP1/FOXO3/ATP6V1G1/LPIN2/SRC/SORL1/STAT6/ADIPOR1/PRKCZ/HDAC9/XBP1/MYO1C/SLC9A1/APOBEC1/IRS1/EIF4EBP2/TRIB3/AGT/AKT2/PDK2/SYAP1/ADCY4/ZNF106/ZBTB7B/ATP6V0B/C1QTNF12/GSK3B	32	1
GO:0030324	GO:0030324	lung development	19/1352	177/18866	0.0504379976408947	0.278656768385664	0.240660490546226	AGR2/RDH10/SLC7A11/MAPK3/YWHAZ/LAMA5/LIF/KLF2/EGFR/SAV1/PKDCC/ESRP2/DLG5/WNT7B/GRHL2/SMPD3/YAP1/SOX9/FGF1	19	1
GO:0072163	GO:0072163	mesonephric epithelium development	12/1352	99/18866	0.0504595441988018	0.278656768385664	0.240660490546226	TACSTD2/EPCAM/SDC1/LAMA5/LGR4/CTNNBIP1/WNT4/AGT/FOXC1/SMAD3/SOX9/FGF1	12	1
GO:0072164	GO:0072164	mesonephric tubule development	12/1352	99/18866	0.0504595441988018	0.278656768385664	0.240660490546226	TACSTD2/EPCAM/SDC1/LAMA5/LGR4/CTNNBIP1/WNT4/AGT/FOXC1/SMAD3/SOX9/FGF1	12	1
GO:1905037	GO:1905037	autophagosome organization	12/1352	99/18866	0.0504595441988018	0.278656768385664	0.240660490546226	TP53INP2/PIP4K2C/ATG9B/PIK3C2B/ATP13A2/RAB1A/CHMP4B/ULK1/SH3GLB1/AMBRA1/WIPI2/SMCR8	12	1
GO:0010875	GO:0010875	positive regulation of cholesterol efflux	4/1352	20/18866	0.0505747159703519	0.278656768385664	0.240660490546226	ABCG1/ABCA7/EEPD1/NR1H3	4	1
GO:0045056	GO:0045056	transcytosis	4/1352	20/18866	0.0505747159703519	0.278656768385664	0.240660490546226	MAL2/SRC/RAB11A/RAB17	4	1
GO:0051412	GO:0051412	response to corticosterone	4/1352	20/18866	0.0505747159703519	0.278656768385664	0.240660490546226	CDKN1A/FOXO3/FOSL1/CCND1	4	1
GO:0071243	GO:0071243	cellular response to arsenic-containing substance	4/1352	20/18866	0.0505747159703519	0.278656768385664	0.240660490546226	ATF3/MAPK13/ATF4/ZFAND1	4	1
GO:1900151	GO:1900151	regulation of nuclear-transcribed mRNA catabolic process, deadenylation-dependent decay	4/1352	20/18866	0.0505747159703519	0.278656768385664	0.240660490546226	BTG2/AGO2/ZFP36L2/TOB1	4	1
GO:1902644	GO:1902644	tertiary alcohol metabolic process	4/1352	20/18866	0.0505747159703519	0.278656768385664	0.240660490546226	AKR1A1/WNT4/DGKQ/CBR4	4	1
GO:0001101	GO:0001101	response to acid chemical	15/1352	132/18866	0.0508717234998104	0.280018693505323	0.241836710199109	KRT8/ASS1/GSTP1/CAPN2/CD9/TMBIM6/COL16A1/KLF2/EGFR/XBP1/LRP11/MTHFR/NSMF/BCL2L1/LAMTOR1	15	1
GO:0009408	GO:0009408	response to heat	18/1352	166/18866	0.0514454681208923	0.28274227821653	0.244188920182884	MAPK3/CDKN1A/HSPA6/HSPA1A/HSPA1B/HSBP1L1/HSP90AA1/LRP11/BAG1/CAMK2D/NUP98/NUP210/ATP2A2/GSK3B/EIF2B4/CHORDC1/ANO1/FGF1	18	1
GO:0010591	GO:0010591	regulation of lamellipodium assembly	6/1352	38/18866	0.0515174542515528	0.28274227821653	0.244188920182884	EPHA2/OCLN/WASF2/DNM2/RAC1/NCKAP1	6	1
GO:0045923	GO:0045923	positive regulation of fatty acid metabolic process	6/1352	38/18866	0.0515174542515528	0.28274227821653	0.244188920182884	IRS1/PPARD/AKT2/MLXIPL/PPARA/NR1H3	6	1
GO:0006839	GO:0006839	mitochondrial transport	27/1352	271/18866	0.0515925690811178	0.282878281205739	0.244306378467814	SFN/HEBP2/TST/BBC3/HSPA1A/HSP90AA1/YWHAZ/NPEPPS/MCU/RHOU/CHCHD10/PMAIP1/SLC9A1/MICALL2/MPC2/BCL2L1/ZNF205/MPC1/BAK1/FIS1/SH3GLB1/SLC25A23/GSK3B/OXA1L/SLC25A24/UBE2J2/COX5B	27	1
GO:0016049	GO:0016049	cell growth	45/1352	490/18866	0.051714841465523	0.28327232849536	0.244646695390917	CEACAM1/SLC44A4/PRSS2/KRT17/NET1/CXCL16/SFN/DDR1/CDKN1A/CDHR2/HSPA1A/HSPA1B/SEMA3B/CLSTN1/HSP90AA1/MAP3K13/SERTAD2/GOLGA4/ADIPOR1/APP/RAB11A/PRKCZ/DNM2/TSG101/EGFR/DNAJB2/SLC9A1/IFRD1/PPARD/ALCAM/ULK1/RUFY3/SEMA4G/NUBP1/CAMK2D/SEMA3A/AGT/SMAD3/RTN4R/PPARA/ADIPOR2/GSK3B/SOX9/LAMTOR1/ZFYVE27	45	1
GO:0060560	GO:0060560	developmental growth involved in morphogenesis	24/1352	236/18866	0.0525301326896105	0.287218404113239	0.248054703383807	RDH10/DDR1/SEMA3B/HSP90AA1/MAP3K13/GOLGA4/APP/RAB11A/PRKCZ/DNM2/IFRD1/WNT7B/ALCAM/TBX2/ULK1/RUFY3/SEMA4G/SEMA3A/YAP1/RTN4R/GSK3B/SOX9/ZFYVE27/FGF1	24	1
GO:0010882	GO:0010882	regulation of cardiac muscle contraction by calcium ion signaling	5/1352	29/18866	0.0528812157444203	0.287218404113239	0.248054703383807	ATP1B1/SLC9A1/CAMK2D/CACNA1C/ATP2A2	5	1
GO:0030970	GO:0030970	retrograde protein transport, ER to cytosol	5/1352	29/18866	0.0528812157444203	0.287218404113239	0.248054703383807	UBE2J1/DERL1/YOD1/EDEM1/AUP1	5	1
GO:0060441	GO:0060441	epithelial tube branching involved in lung morphogenesis	5/1352	29/18866	0.0528812157444203	0.287218404113239	0.248054703383807	RDH10/ESRP2/DLG5/YAP1/SOX9	5	1
GO:0070861	GO:0070861	regulation of protein exit from endoplasmic reticulum	5/1352	29/18866	0.0528812157444203	0.287218404113239	0.248054703383807	TMEM30B/UBE2J1/SORL1/YOD1/EDEM1	5	1
GO:0071624	GO:0071624	positive regulation of granulocyte chemotaxis	5/1352	29/18866	0.0528812157444203	0.287218404113239	0.248054703383807	S100A14/MDK/IL23A/MCU/RAC1	5	1
GO:1903513	GO:1903513	endoplasmic reticulum to cytosol transport	5/1352	29/18866	0.0528812157444203	0.287218404113239	0.248054703383807	UBE2J1/DERL1/YOD1/EDEM1/AUP1	5	1
GO:0008625	GO:0008625	extrinsic apoptotic signaling pathway via death domain receptors	11/1352	89/18866	0.0528952043162282	0.287218404113239	0.248054703383807	LGALS3/ATF3/TMBIM1/SORT1/TRADD/PMAIP1/BCL2L1/FEM1B/DEDD2/RFFL/GSK3B	11	1
GO:0014033	GO:0014033	neural crest cell differentiation	11/1352	89/18866	0.0528952043162282	0.287218404113239	0.248054703383807	RDH10/MAPK3/SEMA3B/LAMA5/EFNB1/OVOL2/SEMA4G/SEMA3A/FOXC1/FAM172A/SOX9	11	1
GO:1902850	GO:1902850	microtubule cytoskeleton organization involved in mitosis	16/1352	144/18866	0.0531205618993858	0.288163665902074	0.248871073885458	MISP/CHMP4C/TACC1/CHMP2B/HSPA1A/HSPA1B/TACC2/RAB11A/XIAP/CHMP4B/KIF3B/NDE1/CHMP1A/SBDS/VPS4B/KPNB1	16	1
GO:0009409	GO:0009409	response to cold	7/1352	48/18866	0.0535298325035927	0.289545388517989	0.250064391544568	HSP90AA1/PLAC8/LRP11/ACOT11/SLC9A1/ADM/CIRBP	7	1
GO:0051972	GO:0051972	regulation of telomerase activity	7/1352	48/18866	0.0535298325035927	0.289545388517989	0.250064391544568	KLF4/MAPK3/SRC/HSP90AA1/PARM1/PINX1/GRHL2	7	1
GO:0060324	GO:0060324	face development	7/1352	48/18866	0.0535298325035927	0.289545388517989	0.250064391544568	MAPK3/TIPARP/PLEKHA1/ALDH1A3/CSRNP1/GRHL2/CHD7	7	1
GO:0008585	GO:0008585	female gonad development	12/1352	100/18866	0.0537708515458806	0.29056940931524	0.25094878186038	INSR/FOXO3/TIPARP/ANG/SRC/PLEKHA1/CTNNA1/BCL2L1/UBE3A/WNT4/FOXC1/EIF2B4	12	1
GO:0042129	GO:0042129	regulation of T cell proliferation	18/1352	167/18866	0.0539717939065779	0.291265685009097	0.251550116796581	CD55/CD24/LGALS3/HLA-E/HLA-A/CD46/IL23A/LGALS9B/IGFBP2/PELI1/EFNB1/SH3RF1/TNFRSF21/DLG5/VTCN1/IL15/ZBTB7B/SCRIB	18	1
GO:0008064	GO:0008064	regulation of actin polymerization or depolymerization	20/1352	190/18866	0.0540033529856725	0.291265685009097	0.251550116796581	EPS8/CDC42EP5/GSN/BAIAP2L1/VILL/VIL1/F2RL1/ARPC3/SPTBN1/SNX9/WASF2/FLII/MYO1C/WASL/TRIOBP/CARMIL1/ADD3/CDC42EP1/NCKAP1/WASHC1	20	1
GO:0045861	GO:0045861	negative regulation of proteolysis	35/1352	369/18866	0.0546123945526847	0.294204807223127	0.254088474640539	SPINK4/SLPI/SPINT2/SPINK1/WFDC2/SPINT1/BIRC3/CSTB/KLF4/SFN/CAMK2N1/SERPINB1/IFI6/PRDX5/VIL1/GIPC1/SRC/CST6/UBE2J1/SORL1/TMEM59/APP/CAST/SH3RF1/SERPINB5/YOD1/XIAP/CHAC1/WAC/TIMP2/DDRGK1/PTPN3/RFFL/AGT/NOP53	35	1
GO:0032872	GO:0032872	regulation of stress-activated MAPK cascade	24/1352	237/18866	0.054652992658531	0.294204807223127	0.254088474640539	EZR/INAVA/MAPK3/GSTP1/TRAF4/F2RL1/MAP3K13/APP/NBR1/TAOK3/PKN1/SH3RF1/ARHGEF5/MARVELD3/EGFR/MAP3K11/NCOR1/MAP3K9/PLCB1/WNT7B/EIF2AK2/UNC5CL/SEMA3A/DUSP10	24	1
GO:1902904	GO:1902904	negative regulation of supramolecular fiber organization	17/1352	156/18866	0.0550086846932383	0.295514056486206	0.25521920105973	TACSTD2/F11R/EPS8/GSN/VILL/LDLR/VIL1/MET/SPTBN1/WASF2/FLII/TRIOBP/TRIM54/CARMIL1/ADD3/CAMSAP3/CAMSAP1	17	1
GO:0010827	GO:0010827	regulation of glucose transmembrane transport	10/1352	79/18866	0.0551591183726033	0.295514056486206	0.25521920105973	INSR/OCLN/FFAR4/IRS1/ARPP19/MEF2A/TRIB3/AKT2/C1QTNF12/ADIPOR2	10	1
GO:0016575	GO:0016575	histone deacetylation	10/1352	79/18866	0.0551591183726033	0.295514056486206	0.25521920105973	SDR16C5/HDAC9/PRKD2/HDAC1/AKAP8L/CAMK2D/HDAC7/CTBP1/SIN3B/ZBTB7B	10	1
GO:0032272	GO:0032272	negative regulation of protein polymerization	10/1352	79/18866	0.0551591183726033	0.295514056486206	0.25521920105973	EPS8/GSN/VILL/VIL1/SPTBN1/FLII/TRIOBP/CARMIL1/ADD3/VDAC2	10	1
GO:1900034	GO:1900034	regulation of cellular response to heat	10/1352	79/18866	0.0551591183726033	0.295514056486206	0.25521920105973	MAPK3/HSPA1A/HSPA1B/HSP90AA1/BAG1/CAMK2D/NUP98/NUP210/GSK3B/CHORDC1	10	1
GO:0050870	GO:0050870	positive regulation of T cell activation	22/1352	214/18866	0.0557387363811201	0.298275142008008	0.25760379842647	CD55/CD24/HLA-E/HLA-A/SOX4/MDK/CD46/SRC/IL23A/IGFBP2/VNN1/LCK/EFNB1/CD47/PRKCZ/BCL10/RAC1/XBP1/VTCN1/IL15/ZBTB7B/DUSP10	22	1
GO:0055074	GO:0055074	calcium ion homeostasis	43/1352	468/18866	0.0557806359876185	0.298275142008008	0.25760379842647	CD55/CD24/S100A14/SAA1/DDIT3/SRI/ERO1A/DIAPH1/F2RL1/ATP1B1/TMBIM6/P2RX4/ATP2C2/APP/MCU/BDKRB2/GTF2I/LCK/ITPR3/GPR35/ATF4/FFAR4/ATP13A2/LPAR2/NMU/TMEM203/CCL15/CAMK2D/TMCO1/AGT/CACNA1C/TPCN1/BAK1/FIS1/CEMIP/SMAD3/ADM/IBTK/SLC25A23/ATP2A2/TMTC2/CHD7/STC2	43	1
GO:0044706	GO:0044706	multi-multicellular organism process	23/1352	226/18866	0.056357648873059	0.301074131812349	0.260021131632655	CLDN4/HPGD/DSG2/MAFF/DDR1/MAPK3/CAPN2/CLIC5/MMP7/AGO2/IGFBP2/STS/LIF/COL16A1/FOSL1/PPARD/WNT4/ARID1A/EPN1/AGT/ADM/ADIPOR2/STC2	23	1
GO:0030832	GO:0030832	regulation of actin filament length	20/1352	191/18866	0.0564399289698444	0.30122735119708	0.260153458769383	EPS8/CDC42EP5/GSN/BAIAP2L1/VILL/VIL1/F2RL1/ARPC3/SPTBN1/SNX9/WASF2/FLII/MYO1C/WASL/TRIOBP/CARMIL1/ADD3/CDC42EP1/NCKAP1/WASHC1	20	1
GO:0032465	GO:0032465	regulation of cytokinesis	11/1352	90/18866	0.0565377718137065	0.301463261473464	0.260357201471088	CHMP4C/GIPC1/RAB11A/PLK3/RAB11FIP4/BCL2L1/MYO19/KIF3B/KLHL21/PKP4/SH3GLB1	11	1
GO:0034754	GO:0034754	cellular hormone metabolic process	15/1352	134/18866	0.0566591167046171	0.301538102159042	0.260421837245803	CYP3A5/SRD5A3/SDR16C5/RDH10/DHRS9/PNPLA2/TIPARP/PLEKHA1/CYP2S1/ALDH1A3/HSD17B2/WNT4/SCARB1/ADM/DGKQ	15	1
GO:0045995	GO:0045995	regulation of embryonic development	15/1352	134/18866	0.0566591167046171	0.301538102159042	0.260421837245803	PHLDA2/INSR/KLF4/B4GALT5/LAMA3/LAMA5/FOXA2/CDX2/MBP/PLCB1/TBX2/WNT4/POGLUT1/CDX1/EHMT1	15	1
GO:1903317	GO:1903317	regulation of protein maturation	9/1352	69/18866	0.057090363951094	0.30174484577502	0.26060039031066	BIRC3/SOX4/GSN/SRC/TMEM59/CAST/XIAP/CHAC1/F12	9	1
GO:0002792	GO:0002792	negative regulation of peptide secretion	12/1352	101/18866	0.0572257515640938	0.30174484577502	0.26060039031066	RAB11FIP1/MIDN/FAM3D/TMBIM6/PPP1R11/PIM3/HDAC9/FFAR4/LGR4/IRS1/RHBDF1/NR1H3	12	1
GO:0044264	GO:0044264	cellular polysaccharide metabolic process	12/1352	101/18866	0.0572257515640938	0.30174484577502	0.26060039031066	PHLDA2/INSR/B3GALT5/B4GALT5/B3GNT3/B3GNT6/NR1D1/DYRK2/IRS1/AKT2/GSK3B/PPP1CB	12	1
GO:0050678	GO:0050678	regulation of epithelial cell proliferation	37/1352	395/18866	0.057276370369363	0.30174484577502	0.26060039031066	TACSTD2/CEACAM1/SFN/IFT172/JUN/B2M/MDK/ANG/NR1D1/CDKN1C/FUT2/ALOX5/LRG1/MARVELD3/SERPINB5/F3/EGFR/XBP1/SAV1/TCF7L2/SGPP2/CCND1/ESRP2/KDF1/PPARD/SOX2/PRKD2/OVOL2/FGFBP1/AIMP1/RREB1/YAP1/SMAD3/OSR2/SOX9/DUSP10/FGF1	37	1
GO:0016601	GO:0016601	Rac protein signal transduction	6/1352	39/18866	0.0573500287171432	0.30174484577502	0.26060039031066	EPS8/WASF2/DNM2/RAC1/RHOU/NCKAP1	6	1
GO:0030866	GO:0030866	cortical actin cytoskeleton organization	6/1352	39/18866	0.0573500287171432	0.30174484577502	0.26060039031066	EZR/LLGL2/PLS1/VIL1/PDCD6IP/NCKAP1	6	1
GO:0031076	GO:0031076	embryonic camera-type eye development	6/1352	39/18866	0.0573500287171432	0.30174484577502	0.26060039031066	RDH10/IFT172/ALDH1A3/TBX2/ARID1A/TFAP2A	6	1
GO:0034205	GO:0034205	amyloid-beta formation	6/1352	39/18866	0.0573500287171432	0.30174484577502	0.26060039031066	SORL1/APP/ABCG1/ABCA7/TMED10/APH1A	6	1
GO:0045022	GO:0045022	early endosome to late endosome transport	6/1352	39/18866	0.0573500287171432	0.30174484577502	0.26060039031066	EZR/MAPK3/SRC/LMTK2/HOOK1/CHMP3	6	1
GO:0046329	GO:0046329	negative regulation of JNK cascade	6/1352	39/18866	0.0573500287171432	0.30174484577502	0.26060039031066	GSTP1/F2RL1/TAOK3/MARVELD3/NCOR1/DUSP10	6	1
GO:2000249	GO:2000249	regulation of actin cytoskeleton reorganization	6/1352	39/18866	0.0573500287171432	0.30174484577502	0.26060039031066	F11R/RHOD/BAIAP2L1/MDK/RAPGEF3/PHPT1	6	1
GO:0005976	GO:0005976	polysaccharide metabolic process	13/1352	112/18866	0.0573959502016897	0.30174484577502	0.26060039031066	PHLDA2/INSR/B3GALT5/B4GALT5/B3GNT3/B3GNT6/NR1D1/DYRK2/IRS1/AKT2/SMPD3/GSK3B/PPP1CB	13	1
GO:0046822	GO:0046822	regulation of nucleocytoplasmic transport	13/1352	112/18866	0.0573959502016897	0.30174484577502	0.26060039031066	IFI27/JUP/CDH1/SFN/CHP1/TCF7L2/RAPGEF3/APOD/UFM1/AKAP8L/SMAD3/FERMT1/GSK3B	13	1
GO:0001558	GO:0001558	regulation of cell growth	39/1352	420/18866	0.0579999462908977	0.304635231920416	0.263096657498602	CEACAM1/SLC44A4/PRSS2/KRT17/NET1/CXCL16/SFN/DDR1/CDKN1A/CDHR2/HSPA1A/HSPA1B/SEMA3B/CLSTN1/MAP3K13/SERTAD2/GOLGA4/ADIPOR1/RAB11A/DNM2/TSG101/EGFR/DNAJB2/SLC9A1/IFRD1/PPARD/RUFY3/SEMA4G/NUBP1/CAMK2D/SEMA3A/AGT/SMAD3/RTN4R/PPARA/ADIPOR2/GSK3B/LAMTOR1/ZFYVE27	39	1
GO:0043281	GO:0043281	regulation of cysteine-type endopeptidase activity involved in apoptotic process	22/1352	215/18866	0.0580798703997251	0.304770188278669	0.263213211866069	BIRC3/KLF4/SFN/GSN/BBC3/IFI6/PRDX5/VIL1/SRC/LCK/SH3RF1/BCL10/F3/XIAP/CCK/TRADD/PMAIP1/SOX2/RFFL/BAK1/FIS1/SMAD3	22	1
GO:0001658	GO:0001658	branching involved in ureteric bud morphogenesis	8/1352	59/18866	0.0584319623073121	0.305460711396318	0.263809578619296	TACSTD2/LAMA5/LGR4/CTNNBIP1/WNT4/AGT/SOX9/FGF1	8	1
GO:0043525	GO:0043525	positive regulation of neuron apoptotic process	8/1352	59/18866	0.0584319623073121	0.305460711396318	0.263809578619296	DDIT3/JUN/FOXO3/CDC34/ATF4/MAP3K11/TFAP2A/FIS1	8	1
GO:0045454	GO:0045454	cell redox homeostasis	8/1352	59/18866	0.0584319623073121	0.305460711396318	0.263809578619296	DDIT3/ERO1A/PRDX5/GLRX/TXNRD2/SLC2A10/PDIA4/PDIA3	8	1
GO:0032527	GO:0032527	protein exit from endoplasmic reticulum	7/1352	49/18866	0.0587607614105967	0.305460711396318	0.263809578619296	TMEM30B/UBE2J1/SORL1/DERL1/YOD1/EDEM1/AUP1	7	1
GO:0042398	GO:0042398	cellular modified amino acid biosynthetic process	7/1352	49/18866	0.0587607614105967	0.305460711396318	0.263809578619296	PLSCR1/SLC7A11/CKB/MGST2/CHAC1/GGT1/PTDSS2	7	1
GO:0044272	GO:0044272	sulfur compound biosynthetic process	20/1352	192/18866	0.0589526744083604	0.305460711396318	0.263809578619296	MPST/SLC7A11/ACSL5/GSTP1/B4GALT5/B3GNT3/MGST2/TECR/MTHFR/SLC35B2/B4GALT4/CHAC1/AKR1A1/MPC2/CHPF/MPC1/PDK2/GGT1/LIAS/CBR4	20	1
GO:0046641	GO:0046641	positive regulation of alpha-beta T cell proliferation	4/1352	21/18866	0.059059084837868	0.305460711396318	0.263809578619296	CD55/HLA-E/HLA-A/IL23A	4	1
GO:0046823	GO:0046823	negative regulation of nucleocytoplasmic transport	4/1352	21/18866	0.059059084837868	0.305460711396318	0.263809578619296	CHP1/APOD/UFM1/FERMT1	4	1
GO:0046827	GO:0046827	positive regulation of protein export from nucleus	4/1352	21/18866	0.059059084837868	0.305460711396318	0.263809578619296	SFN/TCF7L2/RAPGEF3/GSK3B	4	1
GO:0051797	GO:0051797	regulation of hair follicle development	4/1352	21/18866	0.059059084837868	0.305460711396318	0.263809578619296	KRT17/TRADD/FERMT1/MSX2	4	1
GO:0060216	GO:0060216	definitive hemopoiesis	4/1352	21/18866	0.059059084837868	0.305460711396318	0.263809578619296	ZFP36L2/ADAR/MFAP5/CDK5RAP3	4	1
GO:0061162	GO:0061162	establishment of monopolar cell polarity	4/1352	21/18866	0.059059084837868	0.305460711396318	0.263809578619296	SLC9A3R1/CAMSAP3/SCRIB/GBF1	4	1
GO:0071498	GO:0071498	cellular response to fluid shear stress	4/1352	21/18866	0.059059084837868	0.305460711396318	0.263809578619296	ASS1/KLF4/SRC/KLF2	4	1
GO:0072574	GO:0072574	hepatocyte proliferation	4/1352	21/18866	0.059059084837868	0.305460711396318	0.263809578619296	CEACAM1/MDK/XBP1/FGF1	4	1
GO:0072575	GO:0072575	epithelial cell proliferation involved in liver morphogenesis	4/1352	21/18866	0.059059084837868	0.305460711396318	0.263809578619296	CEACAM1/MDK/XBP1/FGF1	4	1
GO:2000116	GO:2000116	regulation of cysteine-type endopeptidase activity	24/1352	239/18866	0.059081102008505	0.305460711396318	0.263809578619296	PERP/BIRC3/KLF4/SFN/GSN/BBC3/IFI6/PRDX5/VIL1/SRC/LCK/CAST/SH3RF1/BCL10/F3/XIAP/CCK/TRADD/PMAIP1/SOX2/RFFL/BAK1/FIS1/SMAD3	24	1
GO:0051100	GO:0051100	negative regulation of binding	18/1352	169/18866	0.0592825013082987	0.306220273302057	0.264465570368194	SLPI/DDIT3/SRI/MAPK3/CDKN1A/JUN/B2M/MET/TMBIM6/PTPRF/SORL1/DNAJB2/CTNNBIP1/PPARA/ATP2A2/GSK3B/MSX2/TFIP11	18	1
GO:0007176	GO:0007176	regulation of epidermal growth factor-activated receptor activity	5/1352	30/18866	0.0598661869112769	0.307539278282794	0.265604722262963	GPRC5A/APP/VPS25/TSG101/CBLB	5	1
GO:0030511	GO:0030511	positive regulation of transforming growth factor beta receptor signaling pathway	5/1352	30/18866	0.0598661869112769	0.307539278282794	0.265604722262963	GIPC1/CDKN1C/LRG1/SLC2A10/FERMT1	5	1
GO:0031116	GO:0031116	positive regulation of microtubule polymerization	5/1352	30/18866	0.0598661869112769	0.307539278282794	0.265604722262963	OCLN/HSPA1A/HSPA1B/MET/RAC1	5	1
GO:0051125	GO:0051125	regulation of actin nucleation	5/1352	30/18866	0.0598661869112769	0.307539278282794	0.265604722262963	GSN/VIL1/WASF2/WASL/NCKAP1	5	1
GO:0051491	GO:0051491	positive regulation of filopodium assembly	5/1352	30/18866	0.0598661869112769	0.307539278282794	0.265604722262963	FNBP1L/RALA/WASL/MIEN1/ESPN	5	1
GO:1903846	GO:1903846	positive regulation of cellular response to transforming growth factor beta stimulus	5/1352	30/18866	0.0598661869112769	0.307539278282794	0.265604722262963	GIPC1/CDKN1C/LRG1/SLC2A10/FERMT1	5	1
GO:0042475	GO:0042475	odontogenesis of dentin-containing tooth	11/1352	91/18866	0.0603429851103806	0.308919773692602	0.266796980051805	PERP/TNFRSF11B/LAMA5/CTNNA1/ITGA6/HDAC1/SMPD3/FOXC1/ADM/PPARA/MSX2	11	1
GO:0045921	GO:0045921	positive regulation of exocytosis	11/1352	91/18866	0.0603429851103806	0.308919773692602	0.266796980051805	VAMP8/F2RL1/SDC1/SYT7/PDCD6IP/TSG101/EXPH5/HLA-F/ATP13A2/SMPD3/VPS4B	11	1
GO:0046849	GO:0046849	bone remodeling	11/1352	91/18866	0.0603429851103806	0.308919773692602	0.266796980051805	TNFRSF11B/EPHA2/MDK/SRC/CLDN18/LRP5/SYT7/RAC1/EGFR/LGR4/PLEKHM1	11	1
GO:0006620	GO:0006620	posttranslational protein targeting to endoplasmic reticulum membrane	3/1352	13/18866	0.061124339563376	0.308919773692602	0.266796980051805	SEC61G/CHMP4B/SEC63	3	1
GO:0010745	GO:0010745	negative regulation of macrophage derived foam cell differentiation	3/1352	13/18866	0.061124339563376	0.308919773692602	0.266796980051805	ABCG1/PPARA/NR1H3	3	1
GO:0016322	GO:0016322	neuron remodeling	3/1352	13/18866	0.061124339563376	0.308919773692602	0.266796980051805	RND1/APP/NTN4	3	1
GO:0019627	GO:0019627	urea metabolic process	3/1352	13/18866	0.061124339563376	0.308919773692602	0.266796980051805	ASS1/ASL/NMRAL1	3	1
GO:0031953	GO:0031953	negative regulation of protein autophosphorylation	3/1352	13/18866	0.061124339563376	0.308919773692602	0.266796980051805	JUN/CHP1/MVP	3	1
GO:0032352	GO:0032352	positive regulation of hormone metabolic process	3/1352	13/18866	0.061124339563376	0.308919773692602	0.266796980051805	RDH10/WNT4/ADM	3	1
GO:0042635	GO:0042635	positive regulation of hair cycle	3/1352	13/18866	0.061124339563376	0.308919773692602	0.266796980051805	KRT17/TRADD/MSX2	3	1
GO:0055091	GO:0055091	phospholipid homeostasis	3/1352	13/18866	0.061124339563376	0.308919773692602	0.266796980051805	TLCD1/ABCG1/TLCD2	3	1
GO:0070071	GO:0070071	proton-transporting two-sector ATPase complex assembly	3/1352	13/18866	0.061124339563376	0.308919773692602	0.266796980051805	CCDC115/PIP4P1/OXA1L	3	1
GO:0071287	GO:0071287	cellular response to manganese ion	3/1352	13/18866	0.061124339563376	0.308919773692602	0.266796980051805	APP/ATF4/ATP13A2	3	1
GO:0071941	GO:0071941	nitrogen cycle metabolic process	3/1352	13/18866	0.061124339563376	0.308919773692602	0.266796980051805	ASS1/ASL/NMRAL1	3	1
GO:1900102	GO:1900102	negative regulation of endoplasmic reticulum unfolded protein response	3/1352	13/18866	0.061124339563376	0.308919773692602	0.266796980051805	PPP1R15A/DDRGK1/DNAJB9	3	1
GO:1900103	GO:1900103	positive regulation of endoplasmic reticulum unfolded protein response	3/1352	13/18866	0.061124339563376	0.308919773692602	0.266796980051805	AGR2/XBP1/BAK1	3	1
GO:1902306	GO:1902306	negative regulation of sodium ion transmembrane transport	3/1352	13/18866	0.061124339563376	0.308919773692602	0.266796980051805	SLC9A3R1/STK39/CAMK2D	3	1
GO:1903025	GO:1903025	regulation of RNA polymerase II regulatory region sequence-specific DNA binding	3/1352	13/18866	0.061124339563376	0.308919773692602	0.266796980051805	DDIT3/LIF/DDRGK1	3	1
GO:0070302	GO:0070302	regulation of stress-activated protein kinase signaling cascade	24/1352	240/18866	0.0613877333491242	0.309693951007252	0.267465594323738	EZR/INAVA/MAPK3/GSTP1/TRAF4/F2RL1/MAP3K13/APP/NBR1/TAOK3/PKN1/SH3RF1/ARHGEF5/MARVELD3/EGFR/MAP3K11/NCOR1/MAP3K9/PLCB1/WNT7B/EIF2AK2/UNC5CL/SEMA3A/DUSP10	24	1
GO:0070663	GO:0070663	regulation of leukocyte proliferation	24/1352	240/18866	0.0613877333491242	0.309693951007252	0.267465594323738	CD55/CD24/LGALS3/HLA-E/HLA-A/MAPK3/CDKN1A/GSTP1/CD46/TICAM1/IL23A/LGALS9B/IGFBP2/PELI1/EFNB1/PKN1/SH3RF1/TNFRSF21/DLG5/VTCN1/IL15/ZBTB7B/CLCF1/SCRIB	24	1
GO:0006879	GO:0006879	cellular iron ion homeostasis	9/1352	70/18866	0.0615431554443488	0.310199581701561	0.267902279682693	LCN2/SRI/HEPH/ATP6V1G1/FTH1/ATP13A2/CCDC115/HMOX2/NUBP1	9	1
GO:1902749	GO:1902749	regulation of cell cycle G2/M phase transition	22/1352	217/18866	0.0629680977465641	0.317097409799005	0.27385955358367	CHMP4C/CDKN1A/RAD21/HSP90AA1/APP/TAOK3/RAB11A/CCND1/PSMB8/PSMC6/PINX1/NDE1/CDK5RAP3/HAUS7/HUS1/PSMC3/CTC1/DYNLL1/NOP53/VPS4B/CEP70/HAUS8	22	1
GO:0050994	GO:0050994	regulation of lipid catabolic process	8/1352	60/18866	0.0633849876846412	0.31866063880195	0.275209628304138	HPGD/PNPLA2/LDLR/SORL1/IRS1/AKT2/SCARB1/PPARA	8	1
GO:0051092	GO:0051092	positive regulation of NF-kappaB transcription factor activity	17/1352	159/18866	0.0635412309623472	0.31866063880195	0.275209628304138	HSPA1A/HSPA1B/TICAM1/ZBTB7A/MAP3K13/UBC/APP/RIPK4/TRIM15/PRKCZ/BCL10/TRADD/TRIM8/DDRGK1/PRKD2/EIF2AK2/AGT	17	1
GO:0043403	GO:0043403	skeletal muscle tissue regeneration	6/1352	40/18866	0.0635620242165456	0.31866063880195	0.275209628304138	CD9/KLF5/IFRD1/PPARD/PTGFRN/SOX15	6	1
GO:0071526	GO:0071526	semaphorin-plexin signaling pathway	6/1352	40/18866	0.0635620242165456	0.31866063880195	0.275209628304138	PLXNB2/SEMA3B/MET/RAC1/SEMA4G/SEMA3A	6	1
GO:1902895	GO:1902895	positive regulation of pri-miRNA transcription by RNA polymerase II	6/1352	40/18866	0.0635620242165456	0.31866063880195	0.275209628304138	KLF4/JUN/FOXO3/KLF5/FOSL1/SMAD3	6	1
GO:0035270	GO:0035270	endocrine system development	14/1352	125/18866	0.0637477233208621	0.319022444401821	0.275522099857051	CDH1/INSR/SOX4/MAPK3/MDK/PITX1/FOXA2/SOX2/WNT4/RHEB/BAK1/SMAD3/GSK3B/SOX9	14	1
GO:0048593	GO:0048593	camera-type eye morphogenesis	14/1352	125/18866	0.0637477233208621	0.319022444401821	0.275522099857051	EPHA2/AQP5/IFT172/USH1C/LRP5/PROM1/ATF4/ALDH1A3/TBX2/ARID1A/TFAP2A/TDRD7/BAK1/SOX9	14	1
GO:0051896	GO:0051896	regulation of protein kinase B signaling	25/1352	253/18866	0.0639599809412436	0.319799904706218	0.276193549466262	INSR/ERBB3/GDF15/EPHA2/KLF4/DDIT3/MET/SRC/P2RX4/HSP90AA1/SLC9A3R1/PLEKHA1/LCK/F3/RAC1/EGFR/TCF7L2/IRS1/PHLDA3/MST1R/PPP2R5C/TRIB3/NOP53/C1QTNF12/FGF1	25	1
GO:0045806	GO:0045806	negative regulation of endocytosis	7/1352	50/18866	0.064295519939556	0.320707207248607	0.276977136659173	LGALS3/ABCA7/RAC1/ANKRD13A/PACSIN2/ANKRD13D/NR1H3	7	1
GO:0046850	GO:0046850	regulation of bone remodeling	7/1352	50/18866	0.064295519939556	0.320707207248607	0.276977136659173	TNFRSF11B/MDK/SRC/CLDN18/SYT7/EGFR/PLEKHM1	7	1
GO:0031058	GO:0031058	positive regulation of histone modification	11/1352	92/18866	0.0643126374678256	0.320707207248607	0.276977136659173	MUC1/SDR16C5/MAPK3/LIF/NSD3/PRKD2/WBP2/NELFE/AKAP8L/CTBP1/ZBTB7B	11	1
GO:0007623	GO:0007623	circadian rhythm	22/1352	218/18866	0.0655166465958765	0.326421590309243	0.281912334316523	CLDN4/ASS1/JUN/NR1D1/NR2F6/GFPT1/ATF4/EGFR/LGR4/NR1D2/NCOR1/KLF10/UBE3A/NMU/HDAC1/PPARA/GSK3B/NCOA2/PPP1CB/PTGDS/NONO/NR1H3	22	1
GO:0051271	GO:0051271	negative regulation of cellular component movement	37/1352	400/18866	0.0662950563082358	0.329919038074421	0.284932887162606	TACSTD2/CLDN3/SPINT2/JUP/CDH1/AFDN/KLF4/TRIB1/GSTP1/FOXO3/CD9/SEMA3B/RHOB/KRT16/PTPRR/ABHD2/TPM1/STK24/ADIPOR1/SLC9A3R1/ACTN4/CARD10/MARVELD3/WASL/CTNNA1/APOD/PPARD/DLG5/PLCB1/CCDC125/SRGAP1/WNT4/SEMA4G/SEMA3A/STARD13/STK26/DUSP10	37	1
GO:0045926	GO:0045926	negative regulation of growth	25/1352	254/18866	0.0663360343459244	0.329919038074421	0.284932887162606	GDF15/TMPRSS4/PTK6/CXADR/CDKN1A/CDHR2/HSPA1A/HSPA1B/SEMA3B/SERTAD2/ADIPOR1/PLAC8/SAV1/DNAJB2/IFRD1/PPARD/SEMA4G/SEMA3A/AGT/SMAD3/RTN4R/PPARA/ADIPOR2/DUSP10/STC2	25	1
GO:0039528	GO:0039528	cytoplasmic pattern recognition receptor signaling pathway in response to virus	5/1352	31/18866	0.0673494122043219	0.334041594441104	0.288493311850146	BIRC3/RIOK3/TRIM15/IRF7/NOP53	5	1
GO:0090075	GO:0090075	relaxation of muscle	5/1352	31/18866	0.0673494122043219	0.334041594441104	0.288493311850146	SRI/ATP1B1/P2RX4/CAMK2D/ATP2A2	5	1
GO:0046890	GO:0046890	regulation of lipid biosynthetic process	21/1352	207/18866	0.0676360065450066	0.334041594441104	0.288493311850146	CEACAM1/RDH10/CAPN2/LDLR/NR1D1/ADIPOR1/ORMDL2/ABCG1/SQLE/WNT4/TRIB3/SMPD3/SCARB1/MLXIPL/ADM/FDFT1/DGKQ/ADIPOR2/KPNB1/NR1H3/FGF1	21	1
GO:0022617	GO:0022617	extracellular matrix disassembly	10/1352	82/18866	0.0677785629278511	0.334041594441104	0.288493311850146	PRSS2/DDR1/CAPN2/MMP7/MMP10/CAPN1/MMP15/TIMP2/MMP1/WASHC1	10	1
GO:0031623	GO:0031623	receptor internalization	13/1352	115/18866	0.0680162862866214	0.334041594441104	0.288493311850146	CEACAM1/EZR/INSR/RAMP1/MX1/CD9/ACHE/GRK2/DNM2/ANKRD13A/ANKRD13D/ADM/SCRIB	13	1
GO:0048640	GO:0048640	negative regulation of developmental growth	13/1352	115/18866	0.0680162862866214	0.334041594441104	0.288493311850146	GDF15/CXADR/CDKN1A/SEMA3B/PLAC8/SAV1/IFRD1/SEMA4G/SEMA3A/RTN4R/PPARA/DUSP10/STC2	13	1
GO:0050670	GO:0050670	regulation of lymphocyte proliferation	22/1352	219/18866	0.068135726236426	0.334041594441104	0.288493311850146	CD55/CD24/LGALS3/HLA-E/HLA-A/CDKN1A/CD46/TICAM1/IL23A/LGALS9B/IGFBP2/PELI1/EFNB1/PKN1/SH3RF1/TNFRSF21/DLG5/VTCN1/IL15/ZBTB7B/CLCF1/SCRIB	22	1
GO:1903522	GO:1903522	regulation of blood circulation	29/1352	303/18866	0.0681975814271121	0.334041594441104	0.288493311850146	FXYD3/JUP/KCNK1/DSP/KCNK6/DSG2/CXADR/SRI/F2RL1/ATP1B1/GRK2/P2RX4/TPM1/TMEM65/BDKRB2/ITPR3/EGFR/SLC9A1/TBX2/NMU/MEF2A/CAMK2D/SEMA3A/AGT/CACNA1C/DOCK5/ADM/ATP2A2/S100A1	29	1
GO:0007398	GO:0007398	ectoderm development	4/1352	22/18866	0.0682494714525713	0.334041594441104	0.288493311850146	KRT6B/ITGA6/VPS52/ZBTB7B	4	1
GO:0009235	GO:0009235	cobalamin metabolic process	4/1352	22/18866	0.0682494714525713	0.334041594441104	0.288493311850146	AMN/PRSS3/TCN1/LMBRD1	4	1
GO:0030859	GO:0030859	polarized epithelial cell differentiation	4/1352	22/18866	0.0682494714525713	0.334041594441104	0.288493311850146	SLC9A3R1/DLG5/CAMSAP3/SCRIB	4	1
GO:0032402	GO:0032402	melanosome transport	4/1352	22/18866	0.0682494714525713	0.334041594441104	0.288493311850146	MLPH/RAB11A/RAB1A/RAB17	4	1
GO:0039531	GO:0039531	regulation of viral-induced cytoplasmic pattern recognition receptor signaling pathway	4/1352	22/18866	0.0682494714525713	0.334041594441104	0.288493311850146	BIRC3/RIOK3/TRIM15/NOP53	4	1
GO:0045655	GO:0045655	regulation of monocyte differentiation	4/1352	22/18866	0.0682494714525713	0.334041594441104	0.288493311850146	JUN/IRF7/FOXP1/CTNNBIP1	4	1
GO:0061339	GO:0061339	establishment or maintenance of monopolar cell polarity	4/1352	22/18866	0.0682494714525713	0.334041594441104	0.288493311850146	SLC9A3R1/CAMSAP3/SCRIB/GBF1	4	1
GO:0072576	GO:0072576	liver morphogenesis	4/1352	22/18866	0.0682494714525713	0.334041594441104	0.288493311850146	CEACAM1/MDK/XBP1/FGF1	4	1
GO:0090189	GO:0090189	regulation of branching involved in ureteric bud morphogenesis	4/1352	22/18866	0.0682494714525713	0.334041594441104	0.288493311850146	TACSTD2/LGR4/AGT/SOX9	4	1
GO:1903035	GO:1903035	negative regulation of response to wounding	11/1352	93/18866	0.0684482683210523	0.334041594441104	0.288493311850146	CLDN3/TSPAN8/CEACAM1/CD9/MDK/ALOX5/WNT4/F12/SMAD3/RTN4R/DUSP10	11	1
GO:2000117	GO:2000117	negative regulation of cysteine-type endopeptidase activity	11/1352	93/18866	0.0684482683210523	0.334041594441104	0.288493311850146	BIRC3/KLF4/SFN/IFI6/PRDX5/VIL1/SRC/CAST/SH3RF1/XIAP/RFFL	11	1
GO:0002027	GO:0002027	regulation of heart rate	12/1352	104/18866	0.0684691008038959	0.334041594441104	0.288493311850146	JUP/DSP/DSG2/SRI/TPM1/NMU/CAMK2D/SEMA3A/AGT/CACNA1C/ADM/ATP2A2	12	1
GO:0002456	GO:0002456	T cell mediated immunity	12/1352	104/18866	0.0684691008038959	0.334041594441104	0.288493311850146	CD55/CEACAM1/HLA-E/HLA-A/AZGP1/HLA-B/B2M/CD46/IL23A/PRKCZ/HLA-F/STX7	12	1
GO:0001649	GO:0001649	osteoblast differentiation	23/1352	231/18866	0.0684789447490433	0.334041594441104	0.288493311850146	EPHA2/TP53INP2/RRBP1/ACHE/LRP5/CREB3L1/NBR1/ATF4/FHL2/FFAR4/LGR4/CTNNBIP1/ADAR/SOX2/WNT7B/RPS15/SND1/TOB1/WNT4/HDAC7/SMAD3/MSX2/SOX9	23	1
GO:0046324	GO:0046324	regulation of glucose import	8/1352	61/18866	0.06859145907207	0.334041594441104	0.288493311850146	INSR/OCLN/IRS1/ARPP19/MEF2A/AKT2/C1QTNF12/ADIPOR2	8	1
GO:0046847	GO:0046847	filopodium assembly	8/1352	61/18866	0.06859145907207	0.334041594441104	0.288493311850146	EZR/FNBP1L/RALA/WASL/MIEN1/ITGA6/ESPN/RAB17	8	1
GO:0046328	GO:0046328	regulation of JNK cascade	19/1352	184/18866	0.0689649553140063	0.33556973927681	0.289813086309303	GSTP1/TRAF4/F2RL1/MAP3K13/APP/TAOK3/PKN1/SH3RF1/ARHGEF5/MARVELD3/EGFR/MAP3K11/NCOR1/MAP3K9/PLCB1/WNT7B/UNC5CL/SEMA3A/DUSP10	19	1
GO:0006638	GO:0006638	neutral lipid metabolic process	15/1352	138/18866	0.0695508188173606	0.337835437989254	0.291769845395851	LIPH/PNPLA2/MGLL/LDLR/LPIN2/ANG/ABHD2/SORL1/DGKA/APOBEC1/MOGAT3/SCARB1/DGKQ/FABP2/NR1H3	15	1
GO:0006639	GO:0006639	acylglycerol metabolic process	15/1352	138/18866	0.0695508188173606	0.337835437989254	0.291769845395851	LIPH/PNPLA2/MGLL/LDLR/LPIN2/ANG/ABHD2/SORL1/DGKA/APOBEC1/MOGAT3/SCARB1/DGKQ/FABP2/NR1H3	15	1
GO:0031113	GO:0031113	regulation of microtubule polymerization	7/1352	51/18866	0.0701354341240178	0.338715377566112	0.292529800703754	OCLN/HSPA1A/HSPA1B/MET/RAC1/CAMSAP3/CAMSAP1	7	1
GO:0032873	GO:0032873	negative regulation of stress-activated MAPK cascade	7/1352	51/18866	0.0701354341240178	0.338715377566112	0.292529800703754	EZR/GSTP1/F2RL1/TAOK3/MARVELD3/NCOR1/DUSP10	7	1
GO:0046460	GO:0046460	neutral lipid biosynthetic process	7/1352	51/18866	0.0701354341240178	0.338715377566112	0.292529800703754	PNPLA2/LDLR/LPIN2/ANG/MOGAT3/SCARB1/NR1H3	7	1
GO:0046463	GO:0046463	acylglycerol biosynthetic process	7/1352	51/18866	0.0701354341240178	0.338715377566112	0.292529800703754	PNPLA2/LDLR/LPIN2/ANG/MOGAT3/SCARB1/NR1H3	7	1
GO:0070303	GO:0070303	negative regulation of stress-activated protein kinase signaling cascade	7/1352	51/18866	0.0701354341240178	0.338715377566112	0.292529800703754	EZR/GSTP1/F2RL1/TAOK3/MARVELD3/NCOR1/DUSP10	7	1
GO:0006458	GO:0006458	'de novo' protein folding	6/1352	41/18866	0.0701538611186752	0.338715377566112	0.292529800703754	ERO1A/HSPA6/HSPA1A/HSPA1B/BAG1/GAK	6	1
GO:0046825	GO:0046825	regulation of protein export from nucleus	6/1352	41/18866	0.0701538611186752	0.338715377566112	0.292529800703754	IFI27/SFN/TCF7L2/RAPGEF3/AKAP8L/GSK3B	6	1
GO:0071621	GO:0071621	granulocyte chemotaxis	14/1352	127/18866	0.0708069545168425	0.341575179729318	0.294999654192149	LGALS3/S100A14/SAA1/CXADR/MAPK3/MDK/IL23A/CCL17/MCU/RAC1/CXCL17/CCL15/IL17RC/GBF1	14	1
GO:0046834	GO:0046834	lipid phosphorylation	9/1352	72/18866	0.0710962839727951	0.342676771807126	0.295951038547042	IMPA2/PIP4K2C/DGKA/ITPKC/PIK3C2B/EFR3A/IMPA1/BPNT1/DGKQ	9	1
GO:0008016	GO:0008016	regulation of heart contraction	25/1352	256/18866	0.0712712186550219	0.343225577413216	0.296425011697385	FXYD3/JUP/KCNK1/DSP/KCNK6/DSG2/CXADR/SRI/ATP1B1/GRK2/P2RX4/TPM1/TMEM65/ITPR3/SLC9A1/TBX2/NMU/MEF2A/CAMK2D/SEMA3A/AGT/CACNA1C/ADM/ATP2A2/S100A1	25	1
GO:0035107	GO:0035107	appendage morphogenesis	16/1352	150/18866	0.0714333454645731	0.343417794277931	0.29659101880793	RDH10/SOX4/LRP5/PITX1/FBXW4/PKDCC/TBX2/HDAC1/TFAP2A/GRHL2/CACNA1C/BAK1/OSR2/MSX2/SOX9/CHD7	16	1
GO:0035108	GO:0035108	limb morphogenesis	16/1352	150/18866	0.0714333454645731	0.343417794277931	0.29659101880793	RDH10/SOX4/LRP5/PITX1/FBXW4/PKDCC/TBX2/HDAC1/TFAP2A/GRHL2/CACNA1C/BAK1/OSR2/MSX2/SOX9/CHD7	16	1
GO:0030518	GO:0030518	intracellular steroid hormone receptor signaling pathway	13/1352	116/18866	0.0718250023339725	0.344710942029825	0.297707839239469	SRC/ZBTB7A/DDX17/NCOR1/FOXP1/DDRGK1/UFM1/UBE3A/WBP2/HDAC1/ARID1A/NCOR2/YAP1	13	1
GO:0046916	GO:0046916	cellular transition metal ion homeostasis	13/1352	116/18866	0.0718250023339725	0.344710942029825	0.297707839239469	LCN2/SRI/HEPH/ATP6V1G1/APP/LCK/FTH1/SLC39A4/ATP13A2/CCDC115/HMOX2/NUBP1/CCDC22	13	1
GO:0048041	GO:0048041	focal adhesion assembly	10/1352	83/18866	0.0723612663992496	0.346397203717021	0.299164170507433	RHOD/SRC/COL16A1/RAC1/SLC9A1/SLK/APOD/CAMSAP3/WNT4/SMAD3	10	1
GO:0055117	GO:0055117	regulation of cardiac muscle contraction	10/1352	83/18866	0.0723612663992496	0.346397203717021	0.299164170507433	JUP/DSP/DSG2/SRI/ATP1B1/P2RX4/SLC9A1/CAMK2D/CACNA1C/ATP2A2	10	1
GO:2000243	GO:2000243	positive regulation of reproductive process	10/1352	83/18866	0.0723612663992496	0.346397203717021	0.299164170507433	INSR/OVOL1/SRC/AGO2/PLA2G10/PLCB1/WNT4/SEMA3A/MSX2/SOX9	10	1
GO:0046545	GO:0046545	development of primary female sexual characteristics	12/1352	105/18866	0.0725144787979312	0.346835209229254	0.29954245172431	INSR/FOXO3/TIPARP/ANG/SRC/PLEKHA1/CTNNA1/BCL2L1/UBE3A/WNT4/FOXC1/EIF2B4	12	1
GO:0019827	GO:0019827	stem cell population maintenance	17/1352	162/18866	0.0729338642043552	0.347013344787387	0.299696297586559	KLF4/SOX4/FOXO3/LRP5/ZFP36L2/LIF/POLR2K/CDX2/SAV1/TRIM8/FOXP1/SOX2/KLF10/ARID1A/YAP1/CDH2/SOX9	17	1
GO:0043405	GO:0043405	regulation of MAP kinase activity	32/1352	342/18866	0.0735444288292283	0.347013344787387	0.299696297586559	CD24/SAA1/INSR/GDF15/INAVA/TRIB1/MAPK3/GSTP1/DUSP5/SRC/MAP3K13/SORL1/DUSP4/UBC/TAOK3/PKN1/ARHGEF5/ADAM9/TSG101/EGFR/CXCL17/MAP3K11/MAP3K9/STK39/WNT7B/EIF2AK2/MST1R/TRIB3/AGT/CDK5RAP3/DUSP10/FGF1	32	1
GO:0032944	GO:0032944	regulation of mononuclear cell proliferation	22/1352	221/18866	0.0735879625779174	0.347013344787387	0.299696297586559	CD55/CD24/LGALS3/HLA-E/HLA-A/CDKN1A/CD46/TICAM1/IL23A/LGALS9B/IGFBP2/PELI1/EFNB1/PKN1/SH3RF1/TNFRSF21/DLG5/VTCN1/IL15/ZBTB7B/CLCF1/SCRIB	22	1
GO:0031348	GO:0031348	negative regulation of defense response	26/1352	269/18866	0.0736902814335503	0.347013344787387	0.299696297586559	CEACAM1/SAA1/HLA-E/HLA-A/KLF4/HLA-B/GSTP1/RIOK3/LDLR/MDK/NR1D1/ALOX5/FFAR4/CCK/CXCL17/HLA-F/NR1D2/APOD/ADAR/PPARD/TTLL12/SMAD3/PPARA/C1QTNF12/DUSP10/NR1H3	26	1
GO:0010872	GO:0010872	regulation of cholesterol esterification	3/1352	14/18866	0.0737866453773892	0.347013344787387	0.299696297586559	ABCG1/AGT/LAMTOR1	3	1
GO:0030836	GO:0030836	positive regulation of actin filament depolymerization	3/1352	14/18866	0.0737866453773892	0.347013344787387	0.299696297586559	VIL1/F2RL1/CARMIL1	3	1
GO:0043558	GO:0043558	regulation of translational initiation in response to stress	3/1352	14/18866	0.0737866453773892	0.347013344787387	0.299696297586559	PPP1R15A/ATF4/EIF2AK2	3	1
GO:0043922	GO:0043922	negative regulation by host of viral transcription	3/1352	14/18866	0.0737866453773892	0.347013344787387	0.299696297586559	JUN/HDAC1/PSMC3	3	1
GO:0045176	GO:0045176	apical protein localization	3/1352	14/18866	0.0737866453773892	0.347013344787387	0.299696297586559	SHROOM3/DLG5/ARF4	3	1
GO:0045217	GO:0045217	cell-cell junction maintenance	3/1352	14/18866	0.0737866453773892	0.347013344787387	0.299696297586559	INAVA/F2RL1/CAMSAP3	3	1
GO:0045836	GO:0045836	positive regulation of meiotic nuclear division	3/1352	14/18866	0.0737866453773892	0.347013344787387	0.299696297586559	PLCB1/WNT4/MSX2	3	1
GO:0046321	GO:0046321	positive regulation of fatty acid oxidation	3/1352	14/18866	0.0737866453773892	0.347013344787387	0.299696297586559	IRS1/AKT2/PPARA	3	1
GO:0050667	GO:0050667	homocysteine metabolic process	3/1352	14/18866	0.0737866453773892	0.347013344787387	0.299696297586559	MPST/TST/MTHFR	3	1
GO:0050872	GO:0050872	white fat cell differentiation	3/1352	14/18866	0.0737866453773892	0.347013344787387	0.299696297586559	FFAR4/CTBP2/CTBP1	3	1
GO:0060088	GO:0060088	auditory receptor cell stereocilium organization	3/1352	14/18866	0.0737866453773892	0.347013344787387	0.299696297586559	SLC9A3R1/TRIOBP/SCRIB	3	1
GO:0060211	GO:0060211	regulation of nuclear-transcribed mRNA poly(A) tail shortening	3/1352	14/18866	0.0737866453773892	0.347013344787387	0.299696297586559	BTG2/AGO2/TOB1	3	1
GO:0070307	GO:0070307	lens fiber cell development	3/1352	14/18866	0.0737866453773892	0.347013344787387	0.299696297586559	EPHA2/ATF4/WNT7B	3	1
GO:0086069	GO:0086069	bundle of His cell to Purkinje myocyte communication	3/1352	14/18866	0.0737866453773892	0.347013344787387	0.299696297586559	JUP/DSP/DSG2	3	1
GO:1902894	GO:1902894	negative regulation of pri-miRNA transcription by RNA polymerase II	3/1352	14/18866	0.0737866453773892	0.347013344787387	0.299696297586559	PPARD/PPARA/SOX9	3	1
GO:1904152	GO:1904152	regulation of retrograde protein transport, ER to cytosol	3/1352	14/18866	0.0737866453773892	0.347013344787387	0.299696297586559	UBE2J1/YOD1/EDEM1	3	1
GO:0051402	GO:0051402	neuron apoptotic process	24/1352	245/18866	0.0738716746443625	0.347122752091403	0.299790786644214	ERBB3/BTG2/FOXQ1/DDIT3/TOX3/JUN/FOXO3/MDK/DNAJC5/APP/CDC34/ATF4/XIAP/RETREG1/TNFRSF21/MAP3K11/NSMF/BCL2L1/TFAP2A/AKT2/FIS1/AMBRA1/CLCF1/NONO	24	1
GO:0010676	GO:0010676	positive regulation of cellular carbohydrate metabolic process	8/1352	62/18866	0.074052498798157	0.34737273335491	0.300006681681868	INSR/SRC/DYRK2/PMAIP1/IRS1/ARPP19/AKT2/PPARA	8	1
GO:1904589	GO:1904589	regulation of protein import	8/1352	62/18866	0.074052498798157	0.34737273335491	0.300006681681868	JUP/CDH1/CHP1/ARHGEF5/APOD/UFM1/SMAD3/FERMT1	8	1
GO:0007033	GO:0007033	vacuole organization	18/1352	174/18866	0.0741103037887077	0.34737273335491	0.300006681681868	TMEM106B/TP53INP2/SYT7/PIP4K2C/HOOK1/ATG9B/PIK3C2B/ATP13A2/CCDC115/RAB1A/CHMP4B/ULK1/LYST/SH3GLB1/AMBRA1/WIPI2/LAMTOR1/SMCR8	18	1
GO:0000077	GO:0000077	DNA damage checkpoint	16/1352	151/18866	0.0748483903892357	0.350444266892817	0.302659395887391	MUC1/BTG2/SOX4/SFN/CDKN1A/TAOK3/PLK3/RAD9A/CCND1/WAC/FBXO6/FEM1B/RFWD3/CDK5RAP3/HUS1/NOP53	16	1
GO:0070372	GO:0070372	regulation of ERK1 and ERK2 cascade	29/1352	306/18866	0.0751535083927768	0.350444266892817	0.302659395887391	CEACAM1/EZR/ATF3/EPHA2/KLF4/PSCA/MAPK3/CAMK2N1/GSTP1/JUN/F2RL1/PTPRR/SRC/CCL17/YWHAZ/DUSP4/SLC9A3R1/APP/LIF/PRKCZ/ABCA7/EGFR/FFAR4/PRKD2/GAREM1/NELFE/CCL15/DUSP10/TNIP1	29	1
GO:0010743	GO:0010743	regulation of macrophage derived foam cell differentiation	5/1352	32/18866	0.0753268103926198	0.350444266892817	0.302659395887391	ABCG1/PLA2G10/AGT/PPARA/NR1H3	5	1
GO:0044818	GO:0044818	mitotic G2/M transition checkpoint	5/1352	32/18866	0.0753268103926198	0.350444266892817	0.302659395887391	CDKN1A/TAOK3/CDK5RAP3/HUS1/NOP53	5	1
GO:0046475	GO:0046475	glycerophospholipid catabolic process	5/1352	32/18866	0.0753268103926198	0.350444266892817	0.302659395887391	LDLR/GDPD3/GPCPD1/PLA2G10/SCARB1	5	1
GO:0050849	GO:0050849	negative regulation of calcium-mediated signaling	5/1352	32/18866	0.0753268103926198	0.350444266892817	0.302659395887391	SRI/CHP1/FHL2/DYRK2/GSK3B	5	1
GO:0051385	GO:0051385	response to mineralocorticoid	5/1352	32/18866	0.0753268103926198	0.350444266892817	0.302659395887391	CDKN1A/FOXO3/SRC/FOSL1/CCND1	5	1
GO:0051503	GO:0051503	adenine nucleotide transport	5/1352	32/18866	0.0753268103926198	0.350444266892817	0.302659395887391	SLC25A25/SLC35B2/SLC25A23/SLC33A1/SLC25A24	5	1
GO:1903955	GO:1903955	positive regulation of protein targeting to mitochondrion	5/1352	32/18866	0.0753268103926198	0.350444266892817	0.302659395887391	NPEPPS/RHOU/MICALL2/SH3GLB1/UBE2J2	5	1
GO:0045446	GO:0045446	endothelial cell differentiation	13/1352	117/18866	0.0757698086886645	0.351680474839848	0.303727040548143	CLDN3/CEACAM1/EZR/F11R/AFDN/EDF1/TJP3/F2RL1/MARVELD2/MET/TJP2/RAPGEF3/WNT7B	13	1
GO:0051341	GO:0051341	regulation of oxidoreductase activity	13/1352	117/18866	0.0757698086886645	0.351680474839848	0.303727040548143	HSP90AA1/COX17/DNM2/LYPLA1/EGFR/WASL/AGT/PDK2/SCARB1/CCS/ECSIT/S100A1/OXA1L	13	1
GO:0072078	GO:0072078	nephron tubule morphogenesis	9/1352	73/18866	0.0761991909810274	0.351680474839848	0.303727040548143	TACSTD2/LAMA5/LGR4/CTNNBIP1/WNK4/WNT4/AGT/SOX9/FGF1	9	1
GO:1903747	GO:1903747	regulation of establishment of protein localization to mitochondrion	9/1352	73/18866	0.0761991909810274	0.351680474839848	0.303727040548143	SFN/BBC3/YWHAZ/NPEPPS/RHOU/PMAIP1/MICALL2/SH3GLB1/UBE2J2	9	1
GO:1903779	GO:1903779	regulation of cardiac conduction	9/1352	73/18866	0.0761991909810274	0.351680474839848	0.303727040548143	FXYD3/CXADR/SRI/ATP1B1/TMEM65/ITPR3/CAMK2D/AGT/ATP2A2	9	1
GO:0000186	GO:0000186	activation of MAPKK activity	7/1352	52/18866	0.0762808716778958	0.351680474839848	0.303727040548143	MAPK3/MAP3K13/ADAM9/EGFR/MAP3K11/MAP3K9/EIF2AK2	7	1
GO:0010883	GO:0010883	regulation of lipid storage	7/1352	52/18866	0.0762808716778958	0.351680474839848	0.303727040548143	PNPLA2/ABCG1/PLA2G10/PPARD/SCARB1/PPARA/NR1H3	7	1
GO:0031103	GO:0031103	axon regeneration	7/1352	52/18866	0.0762808716778958	0.351680474839848	0.303727040548143	KLF4/JUN/PTPRF/STK24/CTNNA1/APOD/RTN4R	7	1
GO:0033059	GO:0033059	cellular pigmentation	7/1352	52/18866	0.0762808716778958	0.351680474839848	0.303727040548143	MLPH/SHROOM3/RAB11A/RAB1A/RAB17/LYST/TRAPPC6A	7	1
GO:0050999	GO:0050999	regulation of nitric-oxide synthase activity	7/1352	52/18866	0.0762808716778958	0.351680474839848	0.303727040548143	HSP90AA1/DNM2/LYPLA1/EGFR/WASL/SCARB1/S100A1	7	1
GO:0071622	GO:0071622	regulation of granulocyte chemotaxis	7/1352	52/18866	0.0762808716778958	0.351680474839848	0.303727040548143	S100A14/MAPK3/MDK/IL23A/MCU/RAC1/CXCL17	7	1
GO:0010951	GO:0010951	negative regulation of endopeptidase activity	25/1352	258/18866	0.0764538629569454	0.352189106408224	0.304166317596614	SPINK4/SLPI/SPINT2/SPINK1/WFDC2/SPINT1/BIRC3/CSTB/KLF4/SFN/SERPINB1/IFI6/PRDX5/VIL1/SRC/CST6/SORL1/APP/CAST/SH3RF1/SERPINB5/XIAP/TIMP2/RFFL/AGT	25	1
GO:0002707	GO:0002707	negative regulation of lymphocyte mediated immunity	6/1352	42/18866	0.0771244489978329	0.354450968518649	0.306119763221482	CEACAM1/HLA-E/HLA-A/C4BPB/HLA-B/HLA-F	6	1
GO:0048246	GO:0048246	macrophage chemotaxis	6/1352	42/18866	0.0771244489978329	0.354450968518649	0.306119763221482	LGALS3/SAA1/MAPK3/MDK/MTUS1/CXCL17	6	1
GO:0045913	GO:0045913	positive regulation of carbohydrate metabolic process	10/1352	84/18866	0.077134080871585	0.354450968518649	0.306119763221482	INSR/SRC/APP/DYRK2/PMAIP1/IRS1/ARPP19/AKT2/MLXIPL/PPARA	10	1
GO:0002237	GO:0002237	response to molecule of bacterial origin	33/1352	356/18866	0.0773640000975129	0.35521705927126	0.306781393575535	CD55/CD24/LCN2/SLPI/S100A14/HPGD/INAVA/ASS1/TRIB1/MAPK3/GSTP1/B2M/CAPN2/TICAM1/SRC/ERBIN/NR1D1/PELI1/MGST2/BCL10/ADAM9/XBP1/FOXP1/PPARD/CMPK2/GGT1/SCARB1/LIAS/ADM/ATP2A2/DUSP10/NR1H3/IFNAR1	33	1
GO:0006907	GO:0006907	pinocytosis	4/1352	23/18866	0.0781297351485088	0.356114445689067	0.307556416758248	ACTN4/DNM2/CARMIL1/NR1H3	4	1
GO:0031281	GO:0031281	positive regulation of cyclase activity	4/1352	23/18866	0.0781297351485088	0.356114445689067	0.307556416758248	MAPK3/TIMP2/GUCA2B/CACNA1C	4	1
GO:0032401	GO:0032401	establishment of melanosome localization	4/1352	23/18866	0.0781297351485088	0.356114445689067	0.307556416758248	MLPH/RAB11A/RAB1A/RAB17	4	1
GO:0043162	GO:0043162	ubiquitin-dependent protein catabolic process via the multivesicular body sorting pathway	4/1352	23/18866	0.0781297351485088	0.356114445689067	0.307556416758248	VPS37B/VPS25/TSG101/VPS4B	4	1
GO:0050860	GO:0050860	negative regulation of T cell receptor signaling pathway	4/1352	23/18866	0.0781297351485088	0.356114445689067	0.307556416758248	LGALS3/CEACAM1/EZR/PHPT1	4	1
GO:0051904	GO:0051904	pigment granule transport	4/1352	23/18866	0.0781297351485088	0.356114445689067	0.307556416758248	MLPH/RAB11A/RAB1A/RAB17	4	1
GO:0060445	GO:0060445	branching involved in salivary gland morphogenesis	4/1352	23/18866	0.0781297351485088	0.356114445689067	0.307556416758248	LAMA5/ESRP2/NTN4/SEMA3A	4	1
GO:0070584	GO:0070584	mitochondrion morphogenesis	4/1352	23/18866	0.0781297351485088	0.356114445689067	0.307556416758248	MYH14/BCL2L1/FIS1/NDUFS6	4	1
GO:2000178	GO:2000178	negative regulation of neural precursor cell proliferation	4/1352	23/18866	0.0781297351485088	0.356114445689067	0.307556416758248	SPINT2/SPINT1/BTG2/CTNNA1	4	1
GO:0002224	GO:0002224	toll-like receptor signaling pathway	16/1352	152/18866	0.0783694178473937	0.356917445950042	0.308249923820125	S100A14/BIRC3/UNC93B1/TICAM1/F2RL1/NR1D1/UBC/PELI1/IRF7/BPIFB1/BCL10/LGR4/WDFY1/S100A1/TNIP1/NR1H3	16	1
GO:0006874	GO:0006874	cellular calcium ion homeostasis	41/1352	456/18866	0.0785991723060798	0.357673966283537	0.308903288730734	CD55/CD24/SAA1/DDIT3/SRI/ERO1A/DIAPH1/F2RL1/ATP1B1/TMBIM6/P2RX4/ATP2C2/APP/MCU/BDKRB2/GTF2I/LCK/ITPR3/GPR35/ATF4/FFAR4/ATP13A2/LPAR2/NMU/TMEM203/CCL15/CAMK2D/TMCO1/AGT/CACNA1C/TPCN1/BAK1/FIS1/CEMIP/SMAD3/ADM/IBTK/SLC25A23/ATP2A2/CHD7/STC2	41	1
GO:0043010	GO:0043010	camera-type eye development	31/1352	332/18866	0.0787869736195487	0.357948901974021	0.309140735531412	EPHA2/RDH10/SLC7A11/KLF4/AQP5/IFT172/JUN/USH1C/ACHE/SLC25A25/LRP5/PROM1/ATF4/EGFR/ALDH1A3/RAB11FIP4/WNT7B/TBX2/HDAC1/ARID1A/TFAP2A/GRHL2/CACNA1C/FOXC1/TDRD7/BAK1/SMAD3/OSR2/SOX9/CHD7/GPD2	31	1
GO:0050863	GO:0050863	regulation of T cell activation	31/1352	332/18866	0.0787869736195487	0.357948901974021	0.309140735531412	CD55/CD24/LGALS3/CEACAM1/HLA-E/HLA-A/SOX4/GSN/MDK/CD46/SRC/IL23A/LGALS9B/IGFBP2/VNN1/LCK/PELI1/EFNB1/CD47/SH3RF1/PRKCZ/BCL10/RAC1/XBP1/TNFRSF21/DLG5/VTCN1/IL15/ZBTB7B/DUSP10/SCRIB	31	1
GO:0031346	GO:0031346	positive regulation of cell projection organization	36/1352	394/18866	0.0793209159492497	0.360083641062022	0.310984392009175	LCN2/EPS8L1/TMEM106B/EPS8/CDC42EP5/EPS8L2/OCLN/PTK6/EPS8L3/PLXNB2/VIL1/MDK/F2RL1/SRC/MAP3K13/GOLGA4/WASF2/FNBP1L/RAB11A/DNM2/RALA/RAC1/WASL/MIEN1/ITGA6/DLG5/CARMIL1/ESPN/CDC42EP1/RUFY3/AGT/RREB1/NCKAP1/PLEKHM1/WASHC1/ZFYVE27	36	1
GO:1903039	GO:1903039	positive regulation of leukocyte cell-cell adhesion	23/1352	235/18866	0.0793883276497235	0.360098790469286	0.310997475717153	CD55/CD24/HLA-E/HLA-A/SOX4/MDK/CD46/SRC/IL23A/IGFBP2/ALOX5/VNN1/LCK/EFNB1/CD47/PRKCZ/BCL10/RAC1/XBP1/VTCN1/IL15/ZBTB7B/DUSP10	23	1
GO:0098727	GO:0098727	maintenance of cell number	17/1352	164/18866	0.0796847549686655	0.360659223959471	0.311481491230028	KLF4/SOX4/FOXO3/LRP5/ZFP36L2/LIF/POLR2K/CDX2/SAV1/TRIM8/FOXP1/SOX2/KLF10/ARID1A/YAP1/CDH2/SOX9	17	1
GO:0006081	GO:0006081	cellular aldehyde metabolic process	8/1352	63/18866	0.0797685792493989	0.360659223959471	0.311481491230028	SDR16C5/RDH10/AKR7A3/PDXK/ALDH1A3/AKR1A1/ALDH3B1/WNT4	8	1
GO:0031571	GO:0031571	mitotic G1 DNA damage checkpoint	8/1352	63/18866	0.0797685792493989	0.360659223959471	0.311481491230028	MUC1/BTG2/SOX4/SFN/CDKN1A/PLK3/CCND1/RFWD3	8	1
GO:0032613	GO:0032613	interleukin-10 production	8/1352	63/18866	0.0797685792493989	0.360659223959471	0.311481491230028	INAVA/ISG15/CD46/F2RL1/IL23A/CD47/PRKCZ/TNFRSF21	8	1
GO:0030010	GO:0030010	establishment of cell polarity	15/1352	141/18866	0.0804062030179779	0.363249888232344	0.313718905158145	LLGL2/MISP/GSN/HSP90AA1/SLC9A3R1/PRKCZ/AMOTL2/PARD3/RUFY3/CAMSAP3/NDE1/FERMT1/GSK3B/SCRIB/GBF1	15	1
GO:0031647	GO:0031647	regulation of protein stability	28/1352	296/18866	0.0806127744782483	0.363890596439964	0.314272249519512	TSPAN1/SOX4/GSN/CDKN1A/CTNND1/HSPA1A/HSPA1B/B4GALT5/CHP1/ATP1B1/GIPC1/SRC/HSP90AA1/NR1D1/DERL1/XBP1/MYLIP/RNF149/SAV1/DDI2/DDRGK1/BAG1/PINX1/TESC/SMAD3/SH3GLB1/NOP53/APTX	28	1
GO:0030148	GO:0030148	sphingolipid biosynthetic process	12/1352	107/18866	0.0810579560907591	0.364967775614782	0.315202549795797	FA2H/B4GALT5/UGCG/ORMDL2/PLPP2/SGPP2/SPTSSA/ALDH3B1/PRKD2/CERS6/B3GALT4/SMPD3	12	1
GO:0035601	GO:0035601	protein deacylation	12/1352	107/18866	0.0810579560907591	0.364967775614782	0.315202549795797	SDR16C5/ABHD17C/HDAC9/LYPLA1/PRKD2/HDAC1/AKAP8L/CAMK2D/HDAC7/CTBP1/SIN3B/ZBTB7B	12	1
GO:0048524	GO:0048524	positive regulation of viral process	12/1352	107/18866	0.0810579560907591	0.364967775614782	0.315202549795797	TMPRSS2/CHMP4C/CHMP2B/VPS37B/JUN/POLR2K/TSG101/ADAR/CHMP4B/NELFE/VPS4B/CHMP3	12	1
GO:0043270	GO:0043270	positive regulation of ion transport	27/1352	284/18866	0.081111165790545	0.364967775614782	0.315202549795797	LGALS3/PRSS8/SRI/VAMP8/ACSL5/CHP1/ATP1B1/P2RX4/ATP2C2/SLC9A3R1/ACTN4/GLRX/ABCA7/COX17/DNM2/ATF4/CCK/SLC9A1/PLA2G10/STK39/WNK4/MLLT6/AGT/TESC/BAK1/CEMIP/S100A1	27	1
GO:0010972	GO:0010972	negative regulation of G2/M transition of mitotic cell cycle	11/1352	96/18866	0.0818625036593378	0.367969650027328	0.317795103254544	CHMP4C/CDKN1A/RAD21/TAOK3/PSMB8/PSMC6/PINX1/CDK5RAP3/HUS1/PSMC3/NOP53	11	1
GO:1901214	GO:1901214	regulation of neuron death	30/1352	321/18866	0.0819092583957629	0.367969650027328	0.317795103254544	ERBB3/BTG2/FOXQ1/SLC7A11/DDIT3/TOX3/JUN/CAPN2/FOXO3/CHP1/MDK/DNAJC5/SORL1/CDC34/ATF4/TMEM259/RETREG1/HLA-F/MAP3K11/NSMF/ATP13A2/BCL2L1/CHMP4B/TFAP2A/FIS1/PPARA/AMBRA1/CLCF1/GSK3B/NONO	30	1
GO:0008203	GO:0008203	cholesterol metabolic process	16/1352	153/18866	0.0819970696953472	0.368069913488699	0.317881695279339	LDLR/SULT2B1/LRP5/APOL1/APP/ABCG1/SQLE/PPARD/PIP4P1/HDLBP/SCARB1/NPC1L1/FDFT1/DGKQ/KPNB1/FGF1	16	1
GO:0043154	GO:0043154	negative regulation of cysteine-type endopeptidase activity involved in apoptotic process	10/1352	85/18866	0.0820976859469353	0.368227450137092	0.318017750998714	BIRC3/KLF4/SFN/IFI6/PRDX5/VIL1/SRC/SH3RF1/XIAP/RFFL	10	1
GO:1901215	GO:1901215	negative regulation of neuron death	21/1352	212/18866	0.0821855559333439	0.368327611120728	0.318104254519138	ERBB3/BTG2/FOXQ1/SLC7A11/TOX3/JUN/MDK/DNAJC5/SORL1/ATF4/TMEM259/RETREG1/HLA-F/ATP13A2/BCL2L1/CHMP4B/PPARA/AMBRA1/CLCF1/GSK3B/NONO	21	1
GO:0043124	GO:0043124	negative regulation of I-kappaB kinase/NF-kappaB signaling	7/1352	53/18866	0.0827312505917162	0.370182825099876	0.319706500568558	GSTP1/RIOK3/OPTN/NR1D1/HDAC1/CCDC22/TNIP1	7	1
GO:0045010	GO:0045010	actin nucleation	7/1352	53/18866	0.0827312505917162	0.370182825099876	0.319706500568558	GSN/VIL1/ARPC3/WASF2/WASL/NCKAP1/WASHC1	7	1
GO:0016482	GO:0016482	cytosolic transport	17/1352	165/18866	0.0832089333826405	0.370795169072726	0.320235348303866	EZR/MAPK3/SRC/SORL1/TMEM87B/SYT7/SORT1/LMTK2/HOOK1/GAK/VPS52/BET1L/YKT6/KIF1C/WASHC1/CHMP3/GBF1	17	1
GO:0010959	GO:0010959	regulation of metal ion transport	36/1352	396/18866	0.0837842149545604	0.370795169072726	0.320235348303866	LGALS3/FXYD3/SPINK1/PRSS8/TSPAN13/SRI/B2M/CRACR2B/CHP1/DIAPH1/ATP1B1/TMBIM6/P2RX4/ATP2C2/SLC9A3R1/ACTN4/GLRX/GPR35/DNM2/ATF4/SESTD1/SLC9A1/STK39/PTPN3/WNK4/MLLT6/CAMK2D/AGT/CACNA1C/TESC/BAK1/CEMIP/S100A1/CHD7/STC2/PLPP4	36	1
GO:0003338	GO:0003338	metanephros morphogenesis	5/1352	33/18866	0.0837917908758652	0.370795169072726	0.320235348303866	LIF/LGR4/WNT7B/WNT4/SOX9	5	1
GO:0010955	GO:0010955	negative regulation of protein processing	5/1352	33/18866	0.0837917908758652	0.370795169072726	0.320235348303866	BIRC3/TMEM59/CAST/XIAP/CHAC1	5	1
GO:0015868	GO:0015868	purine ribonucleotide transport	5/1352	33/18866	0.0837917908758652	0.370795169072726	0.320235348303866	SLC25A25/SLC35B2/SLC25A23/SLC33A1/SLC25A24	5	1
GO:0035115	GO:0035115	embryonic forelimb morphogenesis	5/1352	33/18866	0.0837917908758652	0.370795169072726	0.320235348303866	RDH10/TFAP2A/CACNA1C/OSR2/MSX2	5	1
GO:0042573	GO:0042573	retinoic acid metabolic process	5/1352	33/18866	0.0837917908758652	0.370795169072726	0.320235348303866	CYP3A5/RDH10/DHRS9/CYP2S1/ALDH1A3	5	1
GO:0044319	GO:0044319	wound healing, spreading of cells	5/1352	33/18866	0.0837917908758652	0.370795169072726	0.320235348303866	CEACAM1/DDR1/RHOC/RREB1/MSX2	5	1
GO:0090505	GO:0090505	epiboly involved in wound healing	5/1352	33/18866	0.0837917908758652	0.370795169072726	0.320235348303866	CEACAM1/DDR1/RHOC/RREB1/MSX2	5	1
GO:0120255	GO:0120255	olefinic compound biosynthetic process	5/1352	33/18866	0.0837917908758652	0.370795169072726	0.320235348303866	GSTP1/ALOX5/WNT4/ADM/DGKQ	5	1
GO:1901797	GO:1901797	negative regulation of signal transduction by p53 class mediator	5/1352	33/18866	0.0837917908758652	0.370795169072726	0.320235348303866	MUC1/PTTG1IP/BDKRB2/RFFL/NOP53	5	1
GO:1902003	GO:1902003	regulation of amyloid-beta formation	5/1352	33/18866	0.0837917908758652	0.370795169072726	0.320235348303866	SORL1/APP/ABCG1/ABCA7/TMED10	5	1
GO:1903318	GO:1903318	negative regulation of protein maturation	5/1352	33/18866	0.0837917908758652	0.370795169072726	0.320235348303866	BIRC3/TMEM59/CAST/XIAP/CHAC1	5	1
GO:2000758	GO:2000758	positive regulation of peptidyl-lysine acetylation	5/1352	33/18866	0.0837917908758652	0.370795169072726	0.320235348303866	MUC1/SOX4/MAPK3/LIF/WBP2	5	1
GO:0002478	GO:0002478	antigen processing and presentation of exogenous peptide antigen	18/1352	177/18866	0.0841024657027797	0.37187714968499	0.321169795317005	HLA-E/HLA-A/HLA-C/HLA-B/VAMP8/AP1M2/B2M/CTSE/DNM2/HLA-F/AP1S3/PSMB8/PSMC6/KIF3B/PDIA3/SEC24A/PSMC3/DYNLL1	18	1
GO:0090207	GO:0090207	regulation of triglyceride metabolic process	6/1352	43/18866	0.0844712249192855	0.37292088299009	0.322071210239241	PNPLA2/LDLR/SORL1/APOBEC1/SCARB1/NR1H3	6	1
GO:0090317	GO:0090317	negative regulation of intracellular protein transport	6/1352	43/18866	0.0844712249192855	0.37292088299009	0.322071210239241	CHP1/UBE2J1/YOD1/APOD/UFM1/FERMT1	6	1
GO:0001909	GO:0001909	leukocyte mediated cytotoxicity	12/1352	108/18866	0.0855574255408695	0.377123711011519	0.325700961130195	CEACAM1/HLA-E/HLA-A/AZGP1/HLA-B/B2M/F2RL1/IL23A/HLA-F/DNASE1/LYST/STX7	12	1
GO:0008593	GO:0008593	regulation of Notch signaling pathway	12/1352	108/18866	0.0855574255408695	0.377123711011519	0.325700961130195	ELF3/LLGL2/TSPAN15/ARRDC1/CD46/SRC/ZBTB7A/EGFR/CHAC1/SLC35C2/POGLUT1/YAP1	12	1
GO:0033344	GO:0033344	cholesterol efflux	8/1352	64/18866	0.0857395242939671	0.377334476532572	0.325882987692769	ABCG1/ABCA7/EEPD1/PLA2G10/NAXE/SCARB1/LAMTOR1/NR1H3	8	1
GO:0044819	GO:0044819	mitotic G1/S transition checkpoint	8/1352	64/18866	0.0857395242939671	0.377334476532572	0.325882987692769	MUC1/BTG2/SOX4/SFN/CDKN1A/PLK3/CCND1/RFWD3	8	1
GO:0043434	GO:0043434	response to peptide hormone	40/1352	447/18866	0.0860085452608464	0.378222241287916	0.326649701175985	TFF1/CEACAM1/INSR/GDF15/ASS1/BTG2/BAIAP2L1/GSTP1/FOXO3/ATP6V1G1/LPIN2/SRC/LRP5/SORL1/STAT6/ADIPOR1/PRKCZ/SORT1/HDAC9/XBP1/MYO1C/SLC9A1/APOBEC1/IRS1/EIF4EBP2/TRIB3/AGT/AKT2/PDK2/SYAP1/ADM/ADCY4/PPARA/ZNF106/ZBTB7B/ATP6V0B/C1QTNF12/GSK3B/EIF2B4/STC2	40	1
GO:0007093	GO:0007093	mitotic cell cycle checkpoint	17/1352	166/18866	0.0868329529091485	0.379739452026505	0.327960032458179	MUC1/BTG2/SOX4/CHMP4C/SFN/CDKN1A/TAOK3/PLK3/RAD9A/CCND1/BCL2L1/RFWD3/CDK5RAP3/HUS1/KNTC1/NOP53/NABP2	17	1
GO:1903531	GO:1903531	negative regulation of secretion by cell	17/1352	166/18866	0.0868329529091485	0.379739452026505	0.327960032458179	RAB11FIP1/CEACAM1/MIDN/FAM3D/VAMP8/TMBIM6/PPP1R11/PIM3/LIF/HDAC9/FFAR4/HLA-F/LGR4/IRS1/VPS4B/RHBDF1/NR1H3	17	1
GO:1901983	GO:1901983	regulation of protein acetylation	9/1352	75/18866	0.0870606239033078	0.379739452026505	0.327960032458179	MUC1/SDR16C5/SOX4/MAPK3/LIF/RAPGEF3/WBP2/CTBP1/GSK3B	9	1
GO:0006646	GO:0006646	phosphatidylethanolamine biosynthetic process	3/1352	15/18866	0.0875022402801289	0.379739452026505	0.327960032458179	LPIN2/PCYT2/CHKB	3	1
GO:0009415	GO:0009415	response to water	3/1352	15/18866	0.0875022402801289	0.379739452026505	0.327960032458179	KRT8/CD9/LRP11	3	1
GO:0010867	GO:0010867	positive regulation of triglyceride biosynthetic process	3/1352	15/18866	0.0875022402801289	0.379739452026505	0.327960032458179	LDLR/SCARB1/NR1H3	3	1
GO:0016114	GO:0016114	terpenoid biosynthetic process	3/1352	15/18866	0.0875022402801289	0.379739452026505	0.327960032458179	RDH10/DHRS9/ALDH1A3	3	1
GO:0030852	GO:0030852	regulation of granulocyte differentiation	3/1352	15/18866	0.0875022402801289	0.379739452026505	0.327960032458179	CEACAM1/TRIB1/TESC	3	1
GO:0042159	GO:0042159	lipoprotein catabolic process	3/1352	15/18866	0.0875022402801289	0.379739452026505	0.327960032458179	ABHD17C/LDLR/LYPLA1	3	1
GO:0042574	GO:0042574	retinal metabolic process	3/1352	15/18866	0.0875022402801289	0.379739452026505	0.327960032458179	SDR16C5/RDH10/ALDH1A3	3	1
GO:0043584	GO:0043584	nose development	3/1352	15/18866	0.0875022402801289	0.379739452026505	0.327960032458179	RDH10/ALDH1A3/CHD7	3	1
GO:0044849	GO:0044849	estrous cycle	3/1352	15/18866	0.0875022402801289	0.379739452026505	0.327960032458179	MMP7/MDK/NCOR2	3	1
GO:0051044	GO:0051044	positive regulation of membrane protein ectodomain proteolysis	3/1352	15/18866	0.0875022402801289	0.379739452026505	0.327960032458179	SH3D19/SNX9/ADAM9	3	1
GO:0071801	GO:0071801	regulation of podosome assembly	3/1352	15/18866	0.0875022402801289	0.379739452026505	0.327960032458179	GSN/SRC/ARHGEF5	3	1
GO:1902187	GO:1902187	negative regulation of viral release from host cell	3/1352	15/18866	0.0875022402801289	0.379739452026505	0.327960032458179	TRIM15/TRIM8/CHMP3	3	1
GO:2001028	GO:2001028	positive regulation of endothelial cell chemotaxis	3/1352	15/18866	0.0875022402801289	0.379739452026505	0.327960032458179	MET/P2RX4/PRKD2	3	1
GO:2001256	GO:2001256	regulation of store-operated calcium entry	3/1352	15/18866	0.0875022402801289	0.379739452026505	0.327960032458179	SPINK1/CRACR2B/STC2	3	1
GO:0060401	GO:0060401	cytosolic calcium ion transport	18/1352	178/18866	0.0876193884841797	0.37995444697615	0.328145711745088	DDIT3/SRI/ERO1A/DIAPH1/TMBIM6/P2RX4/MCU/LCK/ITPR3/CAMK2D/CACNA1C/TPCN1/BAK1/CEMIP/IBTK/SLC25A23/ATP2A2/CHD7	18	1
GO:0060326	GO:0060326	cell chemotaxis	29/1352	311/18866	0.0878063050267126	0.380471421935332	0.328592194520287	LGALS3/S100A14/SAA1/EPHA2/CXCL16/CXADR/MAPK3/GSTP1/MDK/F2RL1/MET/P2RX4/IL23A/CCL17/ARHGEF16/ALOX5/MCU/ARHGEF5/MTUS1/RAC1/CXCL17/STK39/PRKD2/CCL15/LYST/SBDS/IL17RC/GBF1/FGF1	29	1
GO:0072006	GO:0072006	nephron development	15/1352	143/18866	0.0882198784796511	0.38102223461317	0.329067901067864	TACSTD2/CD24/LAMA5/PROM1/LIF/LGR4/CTNNBIP1/WNT7B/WNK4/WNT4/AGT/FOXC1/YAP1/SOX9/FGF1	15	1
GO:0007179	GO:0007179	transforming growth factor beta receptor signaling pathway	20/1352	202/18866	0.0884386965135187	0.38102223461317	0.329067901067864	HPGD/GDF15/F11R/CGN/JUN/HSPA1A/GIPC1/SRC/ZBTB7A/CDKN1C/UBC/LRG1/PRKCZ/DNM2/ADAM9/PARD3/SLC2A10/SMAD3/FERMT1/PEG10	20	1
GO:0007095	GO:0007095	mitotic G2 DNA damage checkpoint	4/1352	24/18866	0.0886791962409299	0.38102223461317	0.329067901067864	CDKN1A/TAOK3/CDK5RAP3/NOP53	4	1
GO:0030325	GO:0030325	adrenal gland development	4/1352	24/18866	0.0886791962409299	0.38102223461317	0.329067901067864	INSR/MDK/WNT4/SMAD3	4	1
GO:0034123	GO:0034123	positive regulation of toll-like receptor signaling pathway	4/1352	24/18866	0.0886791962409299	0.38102223461317	0.329067901067864	F2RL1/PELI1/WDFY1/NR1H3	4	1
GO:0044321	GO:0044321	response to leptin	4/1352	24/18866	0.0886791962409299	0.38102223461317	0.329067901067864	UGCG/NR1D1/ADIPOR1/CCND1	4	1
GO:0051004	GO:0051004	regulation of lipoprotein lipase activity	4/1352	24/18866	0.0886791962409299	0.38102223461317	0.329067901067864	SORT1/HDAC9/PCSK6/NR1H3	4	1
GO:0051905	GO:0051905	establishment of pigment granule localization	4/1352	24/18866	0.0886791962409299	0.38102223461317	0.329067901067864	MLPH/RAB11A/RAB1A/RAB17	4	1
GO:0086064	GO:0086064	cell communication by electrical coupling involved in cardiac conduction	4/1352	24/18866	0.0886791962409299	0.38102223461317	0.329067901067864	SRI/ATP1B1/CAMK2D/CACNA1C	4	1
GO:0090208	GO:0090208	positive regulation of triglyceride metabolic process	4/1352	24/18866	0.0886791962409299	0.38102223461317	0.329067901067864	PNPLA2/LDLR/SCARB1/NR1H3	4	1
GO:0090335	GO:0090335	regulation of brown fat cell differentiation	4/1352	24/18866	0.0886791962409299	0.38102223461317	0.329067901067864	FFAR4/RREB1/ZBTB7B/DUSP10	4	1
GO:0032757	GO:0032757	positive regulation of interleukin-8 production	7/1352	54/18866	0.0894850532473384	0.384190984912179	0.331804576031102	DDIT3/HSPA1A/HSPA1B/F2RL1/BCL10/F3/PRKD2	7	1
GO:0002832	GO:0002832	negative regulation of response to biotic stimulus	11/1352	98/18866	0.0916515600958122	0.390977460610632	0.337665681003113	CEACAM1/HLA-E/HLA-A/TRIB1/HLA-B/RIOK3/HLA-F/ADAR/TTLL12/DUSP10/NR1H3	11	1
GO:0006942	GO:0006942	regulation of striated muscle contraction	11/1352	98/18866	0.0916515600958122	0.390977460610632	0.337665681003113	JUP/DSP/DSG2/SRI/ATP1B1/GRK2/P2RX4/SLC9A1/CAMK2D/CACNA1C/ATP2A2	11	1
GO:0007588	GO:0007588	excretion	8/1352	65/18866	0.0919645139363872	0.390977460610632	0.337665681003113	AMN/MDK/SLC22A18/SLC9A3R1/GUCA2B/KCNK5/MLLT6/AGT	8	1
GO:0010257	GO:0010257	NADH dehydrogenase complex assembly	8/1352	65/18866	0.0919645139363872	0.390977460610632	0.337665681003113	NDUFB9/NDUFB7/NDUFV2/NDUFB11/NDUFS6/ECSIT/NDUFB4/OXA1L	8	1
GO:0032981	GO:0032981	mitochondrial respiratory chain complex I assembly	8/1352	65/18866	0.0919645139363872	0.390977460610632	0.337665681003113	NDUFB9/NDUFB7/NDUFV2/NDUFB11/NDUFS6/ECSIT/NDUFB4/OXA1L	8	1
GO:0051205	GO:0051205	protein insertion into membrane	8/1352	65/18866	0.0919645139363872	0.390977460610632	0.337665681003113	SFN/BBC3/HSP90AA1/YWHAZ/EGFR/TRAM1/PMAIP1/OXA1L	8	1
GO:0060675	GO:0060675	ureteric bud morphogenesis	8/1352	65/18866	0.0919645139363872	0.390977460610632	0.337665681003113	TACSTD2/LAMA5/LGR4/CTNNBIP1/WNT4/AGT/SOX9/FGF1	8	1
GO:0033173	GO:0033173	calcineurin-NFAT signaling cascade	6/1352	44/18866	0.0921902010312463	0.390977460610632	0.337665681003113	ERBB3/CHP1/FHL2/DYRK2/SLC9A1/GSK3B	6	1
GO:0035329	GO:0035329	hippo signaling	6/1352	44/18866	0.0921902010312463	0.390977460610632	0.337665681003113	TJP2/SAV1/AMOTL2/DLG5/YAP1/NEK8	6	1
GO:0042181	GO:0042181	ketone biosynthetic process	6/1352	44/18866	0.0921902010312463	0.390977460610632	0.337665681003113	METTL27/UBIAD1/PPTC7/WNT4/ADM/DGKQ	6	1
GO:0045332	GO:0045332	phospholipid translocation	6/1352	44/18866	0.0921902010312463	0.390977460610632	0.337665681003113	PLSCR1/ATP10B/ATP8B1/TMEM30B/ATP9A/ABCA7	6	1
GO:0045687	GO:0045687	positive regulation of glial cell differentiation	6/1352	44/18866	0.0921902010312463	0.390977460610632	0.337665681003113	SPINT1/MDK/LIF/HDAC1/RHEB/CLCF1	6	1
GO:1901985	GO:1901985	positive regulation of protein acetylation	6/1352	44/18866	0.0921902010312463	0.390977460610632	0.337665681003113	MUC1/SOX4/MAPK3/LIF/RAPGEF3/WBP2	6	1
GO:1903539	GO:1903539	protein localization to postsynaptic membrane	6/1352	44/18866	0.0921902010312463	0.390977460610632	0.337665681003113	CLSTN1/STX3/RAB11A/PRKCZ/GPC4/SCRIB	6	1
GO:1905521	GO:1905521	regulation of macrophage migration	6/1352	44/18866	0.0921902010312463	0.390977460610632	0.337665681003113	MAPK3/CD9/MDK/P2RX4/MTUS1/CXCL17	6	1
GO:0050921	GO:0050921	positive regulation of chemotaxis	15/1352	144/18866	0.0923011943610774	0.390977460610632	0.337665681003113	S100A14/MAPK3/MDK/F2RL1/MET/P2RX4/IL23A/STX3/MCU/F3/RAC1/CXCL17/STK39/PRKD2/SMAD3	15	1
GO:0032436	GO:0032436	positive regulation of proteasomal ubiquitin-dependent protein catabolic process	10/1352	87/18866	0.0925982287154755	0.390977460610632	0.337665681003113	TRIB1/HSPA1A/HSPA1B/PLK3/DNAJB2/DDRGK1/SUMO2/TRIB3/NOP53/GSK3B	10	1
GO:0015865	GO:0015865	purine nucleotide transport	5/1352	34/18866	0.092735401244479	0.390977460610632	0.337665681003113	SLC25A25/SLC35B2/SLC25A23/SLC33A1/SLC25A24	5	1
GO:0018149	GO:0018149	peptide cross-linking	5/1352	34/18866	0.092735401244479	0.390977460610632	0.337665681003113	DSP/ABCA7/SPRR1B/EVPL/KRT10	5	1
GO:0031112	GO:0031112	positive regulation of microtubule polymerization or depolymerization	5/1352	34/18866	0.092735401244479	0.390977460610632	0.337665681003113	OCLN/HSPA1A/HSPA1B/MET/RAC1	5	1
GO:0032148	GO:0032148	activation of protein kinase B activity	5/1352	34/18866	0.092735401244479	0.390977460610632	0.337665681003113	INSR/ANG/SRC/PRKCZ/FGF1	5	1
GO:0032814	GO:0032814	regulation of natural killer cell activation	5/1352	34/18866	0.092735401244479	0.390977460610632	0.337665681003113	HLA-E/TICAM1/IL23A/HLA-F/IL15	5	1
GO:0045648	GO:0045648	positive regulation of erythrocyte differentiation	5/1352	34/18866	0.092735401244479	0.390977460610632	0.337665681003113	ISG15/HSPA1A/FOXO3/HSPA1B/SMAP1	5	1
GO:0090504	GO:0090504	epiboly	5/1352	34/18866	0.092735401244479	0.390977460610632	0.337665681003113	CEACAM1/DDR1/RHOC/RREB1/MSX2	5	1
GO:0071229	GO:0071229	cellular response to acid chemical	9/1352	76/18866	0.0928189203446796	0.391036231137256	0.33771643786737	ASS1/CAPN2/COL16A1/KLF2/EGFR/XBP1/NSMF/BCL2L1/LAMTOR1	9	1
GO:0051282	GO:0051282	regulation of sequestering of calcium ion	13/1352	121/18866	0.0929237443265565	0.391184601584455	0.337844577244038	DDIT3/SRI/ERO1A/DIAPH1/LCK/ITPR3/CAMK2D/CACNA1C/TPCN1/CEMIP/IBTK/SLC25A23/CHD7	13	1
GO:0000187	GO:0000187	activation of MAPK activity	16/1352	156/18866	0.0935246636455707	0.39341961803002	0.339774837747972	SAA1/INSR/GDF15/INAVA/MAPK3/DUSP5/MAP3K13/UBC/PKN1/CXCL17/MAP3K11/MAP3K9/STK39/WNT7B/AGT/FGF1	16	1
GO:0071560	GO:0071560	cellular response to transforming growth factor beta stimulus	24/1352	252/18866	0.0941031883049396	0.395496193939639	0.341568261894676	HPGD/GDF15/F11R/CGN/JUN/HSPA1A/GIPC1/SRC/ZBTB7A/CDKN1C/UBC/LRG1/ZFP36L2/PRKCZ/DNM2/ADAM9/PARD3/SLC2A10/OVOL2/WNT4/SMAD3/FERMT1/PEG10/SOX9	24	1
GO:0007162	GO:0007162	negative regulation of cell adhesion	28/1352	301/18866	0.0941590582724621	0.395496193939639	0.341568261894676	TACSTD2/MUC1/EPCAM/LGALS3/SPINT2/CEACAM1/CLDN7/CDH1/ERBB3/ASS1/CD164/KLF4/PLXNB2/CD9/RND1/MDK/SRC/LGALS9B/PELI1/ACTN4/MBP/TNFRSF21/APOD/DLG5/VTCN1/PPARA/ZBTB7B/SCRIB	28	1
GO:0002819	GO:0002819	regulation of adaptive immune response	17/1352	168/18866	0.0943820416200794	0.396136724350147	0.342121452702477	CEACAM1/HLA-E/HLA-A/AZGP1/C4BPB/HLA-B/B2M/IL23A/STAT6/PKN1/PRKCZ/IRF7/HLA-F/ZBTB7B/CLCF1/STX7/DUSP10	17	1
GO:0022406	GO:0022406	membrane docking	18/1352	180/18866	0.0949349244705785	0.397896118132441	0.34364094412974	EZR/VAMP8/CHP1/HSP90AA1/STX3/RAB3IP/RAB11A/NSF/CTBP2/SNAP29/NDE1/HAUS7/TMEM216/DYNLL1/STX7/YKT6/CEP70/HAUS8	18	1
GO:0042177	GO:0042177	negative regulation of protein catabolic process	14/1352	133/18866	0.0949786005472629	0.397896118132441	0.34364094412974	GIPC1/UBE2J1/YOD1/EGFR/WAC/TIMP2/DDRGK1/PTPN3/ATP13A2/MGAT3/BANP/CDK5RAP3/SMAD3/NOP53	14	1
GO:1901800	GO:1901800	positive regulation of proteasomal protein catabolic process	12/1352	110/18866	0.0950136282088497	0.397896118132441	0.34364094412974	TRIB1/HSPA1A/HSPA1B/TMEM259/PLK3/DNAJB2/DDRGK1/SUMO2/TRIB3/EDEM1/NOP53/GSK3B	12	1
GO:0002431	GO:0002431	Fc receptor mediated stimulatory signaling pathway	15/1352	145/18866	0.0964991882597396	0.403385823499483	0.348382100047971	IGLC2/PLSCR1/MAPK3/SRC/ARPC3/HSP90AA1/WASF2/IGHG3/CD47/RAC1/MYO1C/WASL/WIPF2/NCKAP1/PLPP4	15	1
GO:0006120	GO:0006120	mitochondrial electron transport, NADH to ubiquinone	7/1352	55/18866	0.0965398456595739	0.403385823499483	0.348382100047971	NDUFB9/NDUFA4/NDUFB7/NDUFV2/NDUFB11/NDUFS6/NDUFB4	7	1
GO:0046164	GO:0046164	alcohol catabolic process	7/1352	55/18866	0.0965398456595739	0.403385823499483	0.348382100047971	SRD5A3/IMPA2/ALDH3B1/IMPA1/BPNT1/SCARB1/GPD2	7	1
GO:0060070	GO:0060070	canonical Wnt signaling pathway	31/1352	339/18866	0.0966718882556275	0.403637453192145	0.348599418743019	JUP/KLF4/DDIT3/SOX4/CTNND1/SCEL/FOXO3/MDK/SDC1/SRC/LRP5/IGFBP2/SLC9A3R1/XIAP/EGFR/TCF7L2/LGR4/PSMB8/SOX2/WNT7B/PSMC6/WNT4/HDAC1/YAP1/CDH2/SMAD3/PSMC3/FERMT1/GSK3B/GSKIP/SOX9	31	1
GO:0097237	GO:0097237	cellular response to toxic substance	13/1352	122/18866	0.097557823320749	0.407034125510475	0.351532937390672	GPX2/GSTP1/PRDX5/DUOX2/MGST2/GPX4/SELENOW/IYD/TXNRD2/AKR1A1/UBIAD1/FIS1/CCS	13	1
GO:0006814	GO:0006814	sodium ion transport	23/1352	241/18866	0.0978458061256016	0.407932811888636	0.352309083277486	FXYD3/PRSS8/SCNN1A/KCNK1/SLC6A8/SLC6A14/CHP1/ATP1B1/P2RX4/SLC9A3R1/SLC20A2/ACTN4/GLRX/DNM2/SLC9A1/STK39/PTPN3/SLC3A2/WNK4/MLLT6/CAMK2D/TPCN1/TESC	23	1
GO:0016125	GO:0016125	sterol metabolic process	17/1352	169/18866	0.0983076481023181	0.408298566279387	0.352624965183415	LDLR/SULT2B1/LRP5/FAXDC2/APOL1/APP/ABCG1/SQLE/PPARD/PIP4P1/HDLBP/SCARB1/NPC1L1/FDFT1/DGKQ/KPNB1/FGF1	17	1
GO:0061025	GO:0061025	membrane fusion	17/1352	169/18866	0.0983076481023181	0.408298566279387	0.352624965183415	VAMP8/CHMP2B/MX1/CD9/CHP1/STX3/SYT7/DNM2/NSF/ATP13A2/SNAP29/BET1/AKT2/BET1L/STX7/YKT6/CHMP3	17	1
GO:0048762	GO:0048762	mesenchymal cell differentiation	22/1352	229/18866	0.0983235799973701	0.408298566279387	0.352624965183415	RDH10/MAPK3/S100A4/SEMA3B/MDK/LAMA5/ADIPOR1/EFNB1/FOXA2/DDX17/TCF7L2/DLG5/OVOL2/WNT4/SEMA4G/SEMA3A/FOXC1/SMAD3/FAM172A/GSK3B/MSX2/SOX9	22	1
GO:0050920	GO:0050920	regulation of chemotaxis	22/1352	229/18866	0.0983235799973701	0.408298566279387	0.352624965183415	S100A14/MAPK3/GSTP1/SEMA3B/MDK/F2RL1/MET/P2RX4/IL23A/STX3/MCU/MTUS1/F3/RAC1/CXCL17/STK39/PRKD2/SEMA4G/SEMA3A/SMAD3/ZSWIM8/FGF1	22	1
GO:0032922	GO:0032922	circadian regulation of gene expression	8/1352	66/18866	0.0984420920477882	0.408298566279387	0.352624965183415	NR1D1/GFPT1/ATF4/LGR4/HDAC1/PPARA/NCOA2/PPP1CB	8	1
GO:0042490	GO:0042490	mechanoreceptor differentiation	8/1352	66/18866	0.0984420920477882	0.408298566279387	0.352624965183415	SLC44A4/MYO6/USH1C/ATP8B1/SLC9A3R1/TRIOBP/MYCL/SCRIB	8	1
GO:0072171	GO:0072171	mesonephric tubule morphogenesis	8/1352	66/18866	0.0984420920477882	0.408298566279387	0.352624965183415	TACSTD2/LAMA5/LGR4/CTNNBIP1/WNT4/AGT/SOX9/FGF1	8	1
GO:0030500	GO:0030500	regulation of bone mineralization	9/1352	77/18866	0.0987946739127218	0.409157013551582	0.353366358772494	ISG15/NBR1/ALOX5/PKDCC/WNT4/TFAP2A/SMAD3/OSR2/SOX9	9	1
GO:0061333	GO:0061333	renal tubule morphogenesis	9/1352	77/18866	0.0987946739127218	0.409157013551582	0.353366358772494	TACSTD2/LAMA5/LGR4/CTNNBIP1/WNK4/WNT4/AGT/SOX9/FGF1	9	1
GO:2000146	GO:2000146	negative regulation of cell motility	33/1352	365/18866	0.0996358983263883	0.409948801012242	0.354050181956817	TACSTD2/CLDN3/SPINT2/JUP/CDH1/AFDN/KLF4/TRIB1/GSTP1/FOXO3/RHOB/KRT16/PTPRR/ABHD2/TPM1/STK24/ADIPOR1/SLC9A3R1/CARD10/MARVELD3/WASL/CTNNA1/APOD/PPARD/DLG5/PLCB1/CCDC125/SRGAP1/WNT4/SEMA3A/STARD13/STK26/DUSP10	33	1
GO:0032400	GO:0032400	melanosome localization	4/1352	25/18866	0.0998731715453905	0.409948801012242	0.354050181956817	MLPH/RAB11A/RAB1A/RAB17	4	1
GO:0045109	GO:0045109	intermediate filament organization	4/1352	25/18866	0.0998731715453905	0.409948801012242	0.354050181956817	KRT17/DSP/PKP1/KRT20	4	1
GO:0045662	GO:0045662	negative regulation of myoblast differentiation	4/1352	25/18866	0.0998731715453905	0.409948801012242	0.354050181956817	DDIT3/CCL17/PPARD/SOX9	4	1
GO:0046339	GO:0046339	diacylglycerol metabolic process	4/1352	25/18866	0.0998731715453905	0.409948801012242	0.354050181956817	PNPLA2/ANG/DGKA/DGKQ	4	1
GO:0046697	GO:0046697	decidualization	4/1352	25/18866	0.0998731715453905	0.409948801012242	0.354050181956817	MAPK3/LIF/PPARD/STC2	4	1
GO:0051894	GO:0051894	positive regulation of focal adhesion assembly	4/1352	25/18866	0.0998731715453905	0.409948801012242	0.354050181956817	COL16A1/RAC1/WNT4/SMAD3	4	1
GO:0061217	GO:0061217	regulation of mesonephros development	4/1352	25/18866	0.0998731715453905	0.409948801012242	0.354050181956817	TACSTD2/LGR4/AGT/SOX9	4	1
GO:2001026	GO:2001026	regulation of endothelial cell chemotaxis	4/1352	25/18866	0.0998731715453905	0.409948801012242	0.354050181956817	MET/P2RX4/PRKD2/FGF1	4	1
GO:0002526	GO:0002526	acute inflammatory response	12/1352	111/18866	0.0999704255322135	0.409948801012242	0.354050181956817	SAA1/HLA-E/ASS1/PLSCR1/GSTP1/SAA2/VNN1/F3/CTNNBIP1/DNASE1/F12/SAA4	12	1
GO:0034440	GO:0034440	lipid oxidation	12/1352	111/18866	0.0999704255322135	0.409948801012242	0.354050181956817	ADIPOR1/ALOX5/ECI1/ILVBL/IRS1/APOD/PPARD/AKT2/ACAA1/PPARA/ADIPOR2/SOX9	12	1
GO:0061387	GO:0061387	regulation of extent of cell growth	12/1352	111/18866	0.0999704255322135	0.409948801012242	0.354050181956817	SEMA3B/MAP3K13/GOLGA4/RAB11A/DNM2/IFRD1/RUFY3/SEMA4G/SEMA3A/RTN4R/GSK3B/ZFYVE27	12	1
GO:0098732	GO:0098732	macromolecule deacylation	12/1352	111/18866	0.0999704255322135	0.409948801012242	0.354050181956817	SDR16C5/ABHD17C/HDAC9/LYPLA1/PRKD2/HDAC1/AKAP8L/CAMK2D/HDAC7/CTBP1/SIN3B/ZBTB7B	12	1
GO:0031018	GO:0031018	endocrine pancreas development	6/1352	45/18866	0.100276020363555	0.409948801012242	0.354050181956817	SOX4/FOXA2/RHEB/BAK1/GSK3B/SOX9	6	1
GO:0034198	GO:0034198	cellular response to amino acid starvation	6/1352	45/18866	0.100276020363555	0.409948801012242	0.354050181956817	ATF3/MAPK3/CDKN1A/ATF4/EIF2AK2/SH3GLB1	6	1
GO:0046839	GO:0046839	phospholipid dephosphorylation	6/1352	45/18866	0.100276020363555	0.409948801012242	0.354050181956817	MTMR11/PLPP2/SGPP2/PLPP5/PIP4P1/PLPP4	6	1
GO:0090311	GO:0090311	regulation of protein deacetylation	6/1352	45/18866	0.100276020363555	0.409948801012242	0.354050181956817	SDR16C5/PRKD2/AKAP8L/CAMK2D/CTBP1/ZBTB7B	6	1
GO:0050729	GO:0050729	positive regulation of inflammatory response	16/1352	158/18866	0.101749992123233	0.409948801012242	0.354050181956817	HLA-E/VAMP8/LDLR/MDK/TICAM1/MAPK13/IL23A/CD47/MGST2/EGFR/TRADD/AGT/F12/IL15/IL17RC/TNIP1	16	1
GO:0002702	GO:0002702	positive regulation of production of molecular mediator of immune response	11/1352	100/18866	0.102118840913362	0.409948801012242	0.354050181956817	HLA-E/HLA-A/B2M/TICAM1/F2RL1/STAT6/PRKCZ/BCL10/XBP1/HLA-F/CLCF1	11	1
GO:0006672	GO:0006672	ceramide metabolic process	11/1352	100/18866	0.102118840913362	0.409948801012242	0.354050181956817	ITGB8/FA2H/FUT3/B4GALT5/UGCG/ORMDL2/PLPP2/SPTSSA/CERS6/B3GALT4/SMPD3	11	1
GO:0046364	GO:0046364	monosaccharide biosynthetic process	11/1352	100/18866	0.102118840913362	0.409948801012242	0.354050181956817	ATF3/ATF4/AKR1A1/ARPP19/PDK2/PPARA/FAM3C/C1QTNF12/DGKQ/ALDOC/GPD2	11	1
GO:0007435	GO:0007435	salivary gland morphogenesis	5/1352	35/18866	0.102146486857686	0.409948801012242	0.354050181956817	LAMA5/EGFR/ESRP2/NTN4/SEMA3A	5	1
GO:0033144	GO:0033144	negative regulation of intracellular steroid hormone receptor signaling pathway	5/1352	35/18866	0.102146486857686	0.409948801012242	0.354050181956817	ZBTB7A/NCOR1/FOXP1/HDAC1/NCOR2	5	1
GO:0110111	GO:0110111	negative regulation of animal organ morphogenesis	5/1352	35/18866	0.102146486857686	0.409948801012242	0.354050181956817	TACSTD2/CEACAM1/TNFRSF11B/TBX2/FOXC1	5	1
GO:1904031	GO:1904031	positive regulation of cyclin-dependent protein kinase activity	5/1352	35/18866	0.102146486857686	0.409948801012242	0.354050181956817	CDKN1A/SRC/EGFR/CCND1/CCNK	5	1
GO:0002093	GO:0002093	auditory receptor cell morphogenesis	3/1352	16/18866	0.102195421747002	0.409948801012242	0.354050181956817	SLC9A3R1/TRIOBP/SCRIB	3	1
GO:0006047	GO:0006047	UDP-N-acetylglucosamine metabolic process	3/1352	16/18866	0.102195421747002	0.409948801012242	0.354050181956817	GFPT1/SLC35A3/UAP1L1	3	1
GO:0006086	GO:0006086	acetyl-CoA biosynthetic process from pyruvate	3/1352	16/18866	0.102195421747002	0.409948801012242	0.354050181956817	MPC2/MPC1/PDK2	3	1
GO:0006390	GO:0006390	mitochondrial transcription	3/1352	16/18866	0.102195421747002	0.409948801012242	0.354050181956817	FOXO3/CHCHD10/TEFM	3	1
GO:0007076	GO:0007076	mitotic chromosome condensation	3/1352	16/18866	0.102195421747002	0.409948801012242	0.354050181956817	AKAP8L/NCAPH2/CHMP1A	3	1
GO:0030214	GO:0030214	hyaluronan catabolic process	3/1352	16/18866	0.102195421747002	0.409948801012242	0.354050181956817	CHP1/SLC9A1/CEMIP	3	1
GO:0030252	GO:0030252	growth hormone secretion	3/1352	16/18866	0.102195421747002	0.409948801012242	0.354050181956817	SERP1/RAB1A/CHD7	3	1
GO:0034374	GO:0034374	low-density lipoprotein particle remodeling	3/1352	16/18866	0.102195421747002	0.409948801012242	0.354050181956817	ABCG1/PLA2G10/AGT	3	1
GO:0043249	GO:0043249	erythrocyte maturation	3/1352	16/18866	0.102195421747002	0.409948801012242	0.354050181956817	PTBP3/ZBTB7A/KLF2	3	1
GO:0046855	GO:0046855	inositol phosphate dephosphorylation	3/1352	16/18866	0.102195421747002	0.409948801012242	0.354050181956817	IMPA2/IMPA1/BPNT1	3	1
GO:0048012	GO:0048012	hepatocyte growth factor receptor signaling pathway	3/1352	16/18866	0.102195421747002	0.409948801012242	0.354050181956817	MET/RAC1/MST1R	3	1
GO:0048820	GO:0048820	hair follicle maturation	3/1352	16/18866	0.102195421747002	0.409948801012242	0.354050181956817	FERMT1/MSX2/TRPC4AP	3	1
GO:0051238	GO:0051238	sequestering of metal ion	3/1352	16/18866	0.102195421747002	0.409948801012242	0.354050181956817	LCN2/SRI/FTH1	3	1
GO:0061684	GO:0061684	chaperone-mediated autophagy	3/1352	16/18866	0.102195421747002	0.409948801012242	0.354050181956817	HSP90AA1/PLK3/ATP13A2	3	1
GO:0070863	GO:0070863	positive regulation of protein exit from endoplasmic reticulum	3/1352	16/18866	0.102195421747002	0.409948801012242	0.354050181956817	TMEM30B/SORL1/EDEM1	3	1
GO:1900121	GO:1900121	negative regulation of receptor binding	3/1352	16/18866	0.102195421747002	0.409948801012242	0.354050181956817	B2M/PTPRF/ATP2A2	3	1
GO:1901201	GO:1901201	regulation of extracellular matrix assembly	3/1352	16/18866	0.102195421747002	0.409948801012242	0.354050181956817	AGT/SMAD3/SOX9	3	1
GO:1903358	GO:1903358	regulation of Golgi organization	3/1352	16/18866	0.102195421747002	0.409948801012242	0.354050181956817	MAPK3/DNM2/CAMSAP3	3	1
GO:2001224	GO:2001224	positive regulation of neuron migration	3/1352	16/18866	0.102195421747002	0.409948801012242	0.354050181956817	MDK/NSMF/SEMA3A	3	1
GO:0042471	GO:0042471	ear morphogenesis	13/1352	123/18866	0.102330283684821	0.410197000220182	0.354264537931309	SLC44A4/MYO6/MAPK3/USH1C/SLC9A3R1/TRIOBP/ALDH1A3/TFAP2A/RPL38/OSR2/SOX9/CHD7/SCRIB	13	1
GO:0035637	GO:0035637	multicellular organismal signaling	20/1352	206/18866	0.102529944066331	0.410704408875825	0.354702758817462	FXYD3/JUP/MYH14/KCNK1/DSP/KCNK6/DSG2/CXADR/SRI/ATP1B1/P2RX4/TMEM65/ITPR3/GPR35/SLC9A1/MEF2A/CAMK2D/AGT/CACNA1C/ATP2A2	20	1
GO:0048002	GO:0048002	antigen processing and presentation of peptide antigen	19/1352	194/18866	0.102679615960946	0.410718463843786	0.354714897318542	HLA-E/HLA-A/AZGP1/HLA-C/HLA-B/VAMP8/AP1M2/B2M/CTSE/DNM2/HLA-F/AP1S3/PSMB8/PSMC6/KIF3B/PDIA3/SEC24A/PSMC3/DYNLL1	19	1
GO:1902115	GO:1902115	regulation of organelle assembly	19/1352	194/18866	0.102679615960946	0.410718463843786	0.354714897318542	EZR/CHMP4C/GSN/CHMP2B/HSPA1A/HSPA1B/SDC1/SRC/ARHGEF5/PDCD6IP/DNM2/TSG101/PIP4K2C/CHMP4B/ULK1/CHMP1A/SH3GLB1/VPS4B/SMCR8	19	1
GO:0072331	GO:0072331	signal transduction by p53 class mediator	25/1352	267/18866	0.102922395158094	0.41139677154231	0.355300714287618	MUC1/PERP/BTG2/MYO6/SOX4/SFN/CDKN1A/FOXO3/PTTG1IP/BDKRB2/PLK3/DYRK2/PMAIP1/RAD9A/PHLDA3/BANP/HDAC1/PRKAB1/RFFL/CDK5RAP3/PDK2/HUS1/NOP53/TAF2/EHMT1	25	1
GO:0060688	GO:0060688	regulation of morphogenesis of a branching structure	7/1352	56/18866	0.103892301436063	0.414978489033886	0.358394046251217	TACSTD2/MDK/MAP3K13/LGR4/NTN4/AGT/SOX9	7	1
GO:0051057	GO:0051057	positive regulation of small GTPase mediated signal transduction	9/1352	78/18866	0.104986610722496	0.418007009494999	0.36100961243331	F11R/NET1/F2RL1/SRC/ERBIN/GPR35/RAC1/LRRC59/RTN4R	9	1
GO:0060395	GO:0060395	SMAD protein signal transduction	9/1352	78/18866	0.104986610722496	0.418007009494999	0.36100961243331	GDF15/JUN/SPTBN1/SLC2A10/OVOL2/TOB1/BMP8B/SMAD3/SLC33A1	9	1
GO:0061045	GO:0061045	negative regulation of wound healing	9/1352	78/18866	0.104986610722496	0.418007009494999	0.36100961243331	CLDN3/TSPAN8/CEACAM1/CD9/ALOX5/WNT4/F12/SMAD3/DUSP10	9	1
GO:0072332	GO:0072332	intrinsic apoptotic signaling pathway by p53 class mediator	9/1352	78/18866	0.104986610722496	0.418007009494999	0.36100961243331	MUC1/PERP/CDKN1A/PTTG1IP/BDKRB2/DYRK2/PMAIP1/PHLDA3/PDK2	9	1
GO:0046513	GO:0046513	ceramide biosynthetic process	8/1352	67/18866	0.10517017700256	0.418007009494999	0.36100961243331	FA2H/B4GALT5/UGCG/ORMDL2/SPTSSA/CERS6/B3GALT4/SMPD3	8	1
GO:0070613	GO:0070613	regulation of protein processing	8/1352	67/18866	0.10517017700256	0.418007009494999	0.36100961243331	BIRC3/GSN/SRC/TMEM59/CAST/XIAP/CHAC1/F12	8	1
GO:0051384	GO:0051384	response to glucocorticoid	15/1352	147/18866	0.105245537088154	0.418007009494999	0.36100961243331	ASS1/ANXA3/CDKN1A/GSTP1/FOXO3/MDK/SDC1/IGFBP2/ZFP36L2/ADAM9/EGFR/FOSL1/CCND1/WNT7B/ADM	15	1
GO:0051592	GO:0051592	response to calcium ion	15/1352	147/18866	0.105245537088154	0.418007009494999	0.36100961243331	ANXA11/JUN/SDC1/ITPR3/SYT7/ENTPD6/ADAM9/EGFR/CCND1/APOBEC1/MEF2A/CAMK2D/SLC25A23/SLC25A24/S100A16	15	1
GO:0048511	GO:0048511	rhythmic process	28/1352	305/18866	0.106020079408385	0.420508858335323	0.363170321368079	CLDN4/ASS1/JUN/FOXO3/MMP7/MDK/SRC/NR1D1/NR2F6/GFPT1/PLEKHA1/ATF4/EGFR/LGR4/NR1D2/NCOR1/KLF10/UBE3A/NMU/HDAC1/NCOR2/PPARA/GSK3B/NCOA2/PPP1CB/PTGDS/NONO/NR1H3	28	1
GO:1902107	GO:1902107	positive regulation of leukocyte differentiation	16/1352	159/18866	0.106025098267109	0.420508858335323	0.363170321368079	TRIB1/SOX4/JUN/MDK/CD46/IL23A/VNN1/LIF/PRKCZ/XBP1/CTNNBIP1/KLF10/TESC/IL15/ZBTB7B/DUSP10	16	1
GO:0034284	GO:0034284	response to monosaccharide	20/1352	207/18866	0.106261915993746	0.421150894136004	0.363724812298392	SOX4/SRI/GSTP1/FOXO3/CCDC186/LRP5/NR1D1/PIM3/FOXA2/RAC1/XBP1/TCF7L2/PPARD/MPC2/PHPT1/FIS1/MLXIPL/C1QTNF12/EIF2B4/ANO1	20	1
GO:0051302	GO:0051302	regulation of cell division	17/1352	171/18866	0.106461639735456	0.421642831622361	0.364149671588445	MACC1/CHMP4C/SFN/MDK/GIPC1/RAB11A/PLK3/KDF1/RAB11FIP4/BCL2L1/GAREM1/MYO19/KIF3B/KLHL21/PKP4/SH3GLB1/FGF1	17	1
GO:0042098	GO:0042098	T cell proliferation	19/1352	195/18866	0.106536089128782	0.421642831622361	0.364149671588445	CD55/CD24/LGALS3/HLA-E/HLA-A/CD46/IL23A/LGALS9B/IGFBP2/PELI1/EFNB1/SH3RF1/TNFRSF21/DLG5/WNT4/VTCN1/IL15/ZBTB7B/SCRIB	19	1
GO:0043433	GO:0043433	negative regulation of DNA-binding transcription factor activity	18/1352	183/18866	0.10661577506139	0.421661263789592	0.364165590435252	KLF4/DDIT3/TRIB1/SRI/ANXA4/TAX1BP1/HES6/CHP1/ERBIN/PELI1/FOXA2/TCF7L2/PLA2G10/CTNNBIP1/CDK5RAP3/CCDC22/TCEAL7/MSX2	18	1
GO:0002698	GO:0002698	negative regulation of immune effector process	13/1352	124/18866	0.107240882246632	0.423537426722468	0.365785928941244	CD55/LGALS3/CEACAM1/HLA-E/HLA-A/C4BPB/HLA-B/RIOK3/TMBIM6/CD47/HLA-F/ZBTB7B/DUSP10	13	1
GO:0051208	GO:0051208	sequestering of calcium ion	13/1352	124/18866	0.107240882246632	0.423537426722468	0.365785928941244	DDIT3/SRI/ERO1A/DIAPH1/LCK/ITPR3/CAMK2D/CACNA1C/TPCN1/CEMIP/IBTK/SLC25A23/CHD7	13	1
GO:0060191	GO:0060191	regulation of lipase activity	11/1352	101/18866	0.107605774056049	0.424680091429072	0.366772785461594	ANG/RHOC/PRKCZ/SORT1/HDAC9/EGFR/LPAR2/AGT/PCSK6/ARF4/NR1H3	11	1
GO:0051489	GO:0051489	regulation of filopodium assembly	6/1352	46/18866	0.10872201974914	0.428610742478531	0.370167472104983	FNBP1L/RALA/WASL/MIEN1/ESPN/RAB17	6	1
GO:0050671	GO:0050671	positive regulation of lymphocyte proliferation	14/1352	136/18866	0.108770258467465	0.428610742478531	0.370167472104983	CD55/CD24/HLA-E/HLA-A/CDKN1A/CD46/TICAM1/IL23A/IGFBP2/PELI1/EFNB1/VTCN1/IL15/CLCF1	14	1
GO:0030595	GO:0030595	leukocyte chemotaxis	22/1352	232/18866	0.108830521266346	0.428610742478531	0.370167472104983	LGALS3/S100A14/SAA1/CXCL16/CXADR/MAPK3/MDK/F2RL1/IL23A/CCL17/ALOX5/MCU/ARHGEF5/MTUS1/RAC1/CXCL17/STK39/CCL15/LYST/SBDS/IL17RC/GBF1	22	1
GO:0032147	GO:0032147	activation of protein kinase activity	30/1352	331/18866	0.109452101983774	0.430506107738858	0.371804394602711	GPRC5A/SAA1/INSR/GDF15/INAVA/MAPK3/TRAF4/DUSP5/ANG/SRC/IL23A/MAP3K13/UBC/TAOK3/PKN1/CARD10/PRKCZ/GPRC5C/ADAM9/EGFR/CXCL17/MAP3K11/MAP3K9/STK39/WNT7B/EIF2AK2/AGT/ADCY4/DGKQ/FGF1	30	1
GO:0090596	GO:0090596	sensory organ morphogenesis	25/1352	269/18866	0.109516239702563	0.430506107738858	0.371804394602711	SLC44A4/EPHA2/MYO6/AQP5/MAPK3/IFT172/USH1C/LRP5/PROM1/SLC9A3R1/ATF4/TRIOBP/ALDH1A3/MFAP5/TBX2/HDAC1/ARID1A/TFAP2A/RPL38/TDRD7/BAK1/OSR2/SOX9/CHD7/SCRIB	25	1
GO:0048880	GO:0048880	sensory system development	35/1352	394/18866	0.110326316621961	0.430506107738858	0.371804394602711	SLC44A4/EPHA2/RDH10/SLC7A11/KLF4/AQP5/IFT172/JUN/USH1C/ACHE/SLC25A25/LRP5/PROM1/ATF4/EGFR/ALDH1A3/RAB11FIP4/SOX2/WNT7B/MFAP5/TBX2/HDAC1/ARID1A/TFAP2A/GRHL2/SEMA3A/CACNA1C/FOXC1/TDRD7/BAK1/SMAD3/OSR2/SOX9/CHD7/GPD2	35	1
GO:0001676	GO:0001676	long-chain fatty acid metabolic process	12/1352	113/18866	0.110339920750447	0.430506107738858	0.371804394602711	HPGD/MGLL/MAPK3/ACSL5/GSTP1/ALOX5/CYP2S1/GPX4/SLC27A3/PLA2G10/ACAA1/PTGDS	12	1
GO:1990138	GO:1990138	neuron projection extension	17/1352	172/18866	0.110690007580781	0.430506107738858	0.371804394602711	DDR1/SEMA3B/HSP90AA1/MAP3K13/GOLGA4/RAB11A/PRKCZ/DNM2/IFRD1/ALCAM/ULK1/RUFY3/SEMA4G/SEMA3A/RTN4R/GSK3B/ZFYVE27	17	1
GO:0022900	GO:0022900	electron transport chain	18/1352	184/18866	0.110698394070142	0.430506107738858	0.371804394602711	C15orf48/STEAP4/NDUFB9/GPX2/AKR7A3/GLRX/COX7A2/AKR1A1/COX6C/NDUFA4/NDUFB7/NDUFV2/NDUFB11/NDUFS6/CYB561/NDUFB4/GPD2/COX5B	18	1
GO:0006446	GO:0006446	regulation of translational initiation	9/1352	79/18866	0.111393002596054	0.430506107738858	0.371804394602711	EIF3H/PPP1R15A/AGO2/EIF4A2/ATF4/EIF4EBP2/EIF5/EIF2AK2/EIF1	9	1
GO:0006826	GO:0006826	iron ion transport	9/1352	79/18866	0.111393002596054	0.430506107738858	0.371804394602711	LCN2/B2M/HEPH/ATP6V1G1/FTH1/DNM2/LMTK2/REP15/ATP6V0B	9	1
GO:0030520	GO:0030520	intracellular estrogen receptor signaling pathway	7/1352	57/18866	0.111538230035359	0.430506107738858	0.371804394602711	SRC/DDX17/DDRGK1/UFM1/WBP2/ARID1A/YAP1	7	1
GO:0046854	GO:0046854	phosphatidylinositol phosphorylation	7/1352	57/18866	0.111538230035359	0.430506107738858	0.371804394602711	IMPA2/PIP4K2C/ITPKC/PIK3C2B/EFR3A/IMPA1/BPNT1	7	1
GO:0048016	GO:0048016	inositol phosphate-mediated signaling	7/1352	57/18866	0.111538230035359	0.430506107738858	0.371804394602711	ERBB3/CHP1/ITPR3/FHL2/DYRK2/SLC9A1/GSK3B	7	1
GO:0070936	GO:0070936	protein K48-linked ubiquitination	7/1352	57/18866	0.111538230035359	0.430506107738858	0.371804394602711	IFI27/UBE2H/CDC34/PELI1/UBE3A/RFFL/ZNRF1	7	1
GO:0075733	GO:0075733	intracellular transport of virus	7/1352	57/18866	0.111538230035359	0.430506107738858	0.371804394602711	VPS37B/UBC/TRIM15/TSG101/NUP98/NUP210/KPNB1	7	1
GO:0006688	GO:0006688	glycosphingolipid biosynthetic process	4/1352	26/18866	0.111683501169911	0.430506107738858	0.371804394602711	FA2H/B4GALT5/UGCG/B3GALT4	4	1
GO:0034114	GO:0034114	regulation of heterotypic cell-cell adhesion	4/1352	26/18866	0.111683501169911	0.430506107738858	0.371804394602711	CEACAM6/KLF4/LCK/MBP	4	1
GO:0046174	GO:0046174	polyol catabolic process	4/1352	26/18866	0.111683501169911	0.430506107738858	0.371804394602711	IMPA2/IMPA1/BPNT1/GPD2	4	1
GO:0051875	GO:0051875	pigment granule localization	4/1352	26/18866	0.111683501169911	0.430506107738858	0.371804394602711	MLPH/RAB11A/RAB1A/RAB17	4	1
GO:0060390	GO:0060390	regulation of SMAD protein signal transduction	4/1352	26/18866	0.111683501169911	0.430506107738858	0.371804394602711	SPTBN1/SLC2A10/OVOL2/TOB1	4	1
GO:0060561	GO:0060561	apoptotic process involved in morphogenesis	4/1352	26/18866	0.111683501169911	0.430506107738858	0.371804394602711	LRP5/FOXC1/BAK1/SCRIB	4	1
GO:0072202	GO:0072202	cell differentiation involved in metanephros development	4/1352	26/18866	0.111683501169911	0.430506107738858	0.371804394602711	LIF/LGR4/WNT4/YAP1	4	1
GO:0072273	GO:0072273	metanephric nephron morphogenesis	4/1352	26/18866	0.111683501169911	0.430506107738858	0.371804394602711	LIF/LGR4/WNT4/SOX9	4	1
GO:0090023	GO:0090023	positive regulation of neutrophil chemotaxis	4/1352	26/18866	0.111683501169911	0.430506107738858	0.371804394602711	MDK/IL23A/MCU/RAC1	4	1
GO:1900739	GO:1900739	regulation of protein insertion into mitochondrial membrane involved in apoptotic signaling pathway	4/1352	26/18866	0.111683501169911	0.430506107738858	0.371804394602711	SFN/BBC3/YWHAZ/PMAIP1	4	1
GO:1900740	GO:1900740	positive regulation of protein insertion into mitochondrial membrane involved in apoptotic signaling pathway	4/1352	26/18866	0.111683501169911	0.430506107738858	0.371804394602711	SFN/BBC3/YWHAZ/PMAIP1	4	1
GO:1905523	GO:1905523	positive regulation of macrophage migration	4/1352	26/18866	0.111683501169911	0.430506107738858	0.371804394602711	MAPK3/MDK/P2RX4/CXCL17	4	1
GO:0006909	GO:0006909	phagocytosis	34/1352	382/18866	0.111994485980399	0.430506107738858	0.371804394602711	IGLC2/ANXA11/GULP1/ANXA3/GSN/C4BPB/MAPK3/LDLR/F2RL1/MET/SRC/ARPC3/HSP90AA1/WASF2/IGHG3/CD47/SYT7/ABCA7/DNM2/RAC1/ELMO3/MYO1C/WASL/WIPF2/MST1R/SCARB1/LYST/IL15/NCKAP1/ARHGAP12/PEAR1/LMAN2/PLPP4/NR1H3	34	1
GO:0009595	GO:0009595	detection of biotic stimulus	5/1352	36/18866	0.112011859381964	0.430506107738858	0.371804394602711	HLA-A/HLA-B/CDHR2/YAP1/SCARB1	5	1
GO:0033572	GO:0033572	transferrin transport	5/1352	36/18866	0.112011859381964	0.430506107738858	0.371804394602711	ATP6V1G1/DNM2/LMTK2/REP15/ATP6V0B	5	1
GO:0051973	GO:0051973	positive regulation of telomerase activity	5/1352	36/18866	0.112011859381964	0.430506107738858	0.371804394602711	KLF4/MAPK3/HSP90AA1/PARM1/GRHL2	5	1
GO:0071402	GO:0071402	cellular response to lipoprotein particle stimulus	5/1352	36/18866	0.112011859381964	0.430506107738858	0.371804394602711	CD9/LDLR/TICAM1/ABCG1/SMPD3	5	1
GO:0071634	GO:0071634	regulation of transforming growth factor beta production	5/1352	36/18866	0.112011859381964	0.430506107738858	0.371804394602711	CD24/ITGB8/CD46/ITGB6/SMAD3	5	1
GO:1901099	GO:1901099	negative regulation of signal transduction in absence of ligand	5/1352	36/18866	0.112011859381964	0.430506107738858	0.371804394602711	HSPA1A/IFI6/HSPA1B/CTNNA1/BCL2L1	5	1
GO:1901661	GO:1901661	quinone metabolic process	5/1352	36/18866	0.112011859381964	0.430506107738858	0.371804394602711	METTL27/AKR1A1/UBIAD1/PPTC7/CBR4	5	1
GO:2001240	GO:2001240	negative regulation of extrinsic apoptotic signaling pathway in absence of ligand	5/1352	36/18866	0.112011859381964	0.430506107738858	0.371804394602711	HSPA1A/IFI6/HSPA1B/CTNNA1/BCL2L1	5	1
GO:0040014	GO:0040014	regulation of multicellular organism growth	8/1352	68/18866	0.11214607504087	0.430506107738858	0.371804394602711	EZR/GDF15/PLS1/VIL1/APP/PLAC8/CHD7/STC2	8	1
GO:0042446	GO:0042446	hormone biosynthetic process	8/1352	68/18866	0.11214607504087	0.430506107738858	0.371804394602711	SRD5A3/DUOX2/HSD17B2/WNT4/SCARB1/ADM/DGKQ/STC2	8	1
GO:0071479	GO:0071479	cellular response to ionizing radiation	8/1352	68/18866	0.11214607504087	0.430506107738858	0.371804394602711	NET1/CDKN1A/RHOB/DNM2/RAD9A/BCL2L1/YAP1/HUS1	8	1
GO:2000060	GO:2000060	positive regulation of ubiquitin-dependent protein catabolic process	11/1352	102/18866	0.113260465910419	0.434487248065907	0.37524268605205	TRIB1/HSPA1A/HSPA1B/PLK3/DNAJB2/DDRGK1/SUMO2/TRIB3/CCDC22/NOP53/GSK3B	11	1
GO:0032946	GO:0032946	positive regulation of mononuclear cell proliferation	14/1352	137/18866	0.113620174303917	0.435569836008196	0.376177657582654	CD55/CD24/HLA-E/HLA-A/CDKN1A/CD46/TICAM1/IL23A/IGFBP2/PELI1/EFNB1/VTCN1/IL15/CLCF1	14	1
GO:0071559	GO:0071559	response to transforming growth factor beta	24/1352	258/18866	0.114079920519355	0.437034187674693	0.377442337398016	HPGD/GDF15/F11R/CGN/JUN/HSPA1A/GIPC1/SRC/ZBTB7A/CDKN1C/UBC/LRG1/ZFP36L2/PRKCZ/DNM2/ADAM9/PARD3/SLC2A10/OVOL2/WNT4/SMAD3/FERMT1/PEG10/SOX9	24	1
GO:0006119	GO:0006119	oxidative phosphorylation	15/1352	149/18866	0.114458313848257	0.438105728430818	0.378367768082881	NDUFB9/COX7A2/CHCHD10/COX6C/NDUFA4/COX6B2/NDUFB7/NDUFV2/NDUFB11/MLXIPL/NDUFS6/SLC25A23/TEFM/NDUFB4/COX5B	15	1
GO:0009749	GO:0009749	response to glucose	19/1352	197/18866	0.114515536488411	0.438105728430818	0.378367768082881	SOX4/SRI/FOXO3/CCDC186/LRP5/NR1D1/PIM3/FOXA2/RAC1/XBP1/TCF7L2/PPARD/MPC2/PHPT1/FIS1/MLXIPL/C1QTNF12/EIF2B4/ANO1	19	1
GO:0019884	GO:0019884	antigen processing and presentation of exogenous antigen	18/1352	185/18866	0.114875411148205	0.4383818197769	0.378606212959597	HLA-E/HLA-A/HLA-C/HLA-B/VAMP8/AP1M2/B2M/CTSE/DNM2/HLA-F/AP1S3/PSMB8/PSMC6/KIF3B/PDIA3/SEC24A/PSMC3/DYNLL1	18	1
GO:0046488	GO:0046488	phosphatidylinositol metabolic process	18/1352	185/18866	0.114875411148205	0.4383818197769	0.378606212959597	SH3YL1/MTMR11/PLEKHA1/IMPA2/PIP4K2C/INPP4B/CDS1/ITPKC/PLA2G10/PIK3C2B/PLCB1/PIGF/EFR3A/PIGP/MTMR14/IMPA1/PIP4P1/BPNT1	18	1
GO:0031570	GO:0031570	DNA integrity checkpoint	16/1352	161/18866	0.114899718955761	0.4383818197769	0.378606212959597	MUC1/BTG2/SOX4/SFN/CDKN1A/TAOK3/PLK3/RAD9A/CCND1/WAC/FBXO6/FEM1B/RFWD3/CDK5RAP3/HUS1/NOP53	16	1
GO:0034767	GO:0034767	positive regulation of ion transmembrane transport	16/1352	161/18866	0.114899718955761	0.4383818197769	0.378606212959597	SRI/ACSL5/CHP1/ATP1B1/SLC9A3R1/ACTN4/GLRX/COX17/DNM2/SLC9A1/STK39/WNK4/AGT/TESC/CEMIP/S100A1	16	1
GO:0048660	GO:0048660	regulation of smooth muscle cell proliferation	17/1352	173/18866	0.115019122104516	0.438539665011791	0.378742535188119	HPGD/KLF4/TRIB1/CDKN1A/GSTP1/JUN/ANG/TPM1/EGFR/TCF7L2/FOXP1/CTNNBIP1/APOD/PPARD/AGT/SMPD3/IL15	17	1
GO:1990748	GO:1990748	cellular detoxification	12/1352	114/18866	0.115751361979025	0.440624973906359	0.380543501532539	GPX2/GSTP1/PRDX5/DUOX2/MGST2/GPX4/SELENOW/IYD/TXNRD2/AKR1A1/UBIAD1/CCS	12	1
GO:0001656	GO:0001656	metanephros development	10/1352	91/18866	0.115879663956156	0.440624973906359	0.380543501532539	RDH10/LIF/LGR4/DLG5/WNT7B/WNT4/YAP1/OSR2/APH1A/SOX9	10	1
GO:0006094	GO:0006094	gluconeogenesis	10/1352	91/18866	0.115879663956156	0.440624973906359	0.380543501532539	ATF3/ATF4/ARPP19/PDK2/PPARA/FAM3C/C1QTNF12/DGKQ/ALDOC/GPD2	10	1
GO:0060021	GO:0060021	roof of mouth development	10/1352	91/18866	0.115879663956156	0.440624973906359	0.380543501532539	IRF6/IFT172/TIPARP/PLEKHA1/PKDCC/CSRNP1/TBX2/TFAP2A/OSR2/CHD7	10	1
GO:0002831	GO:0002831	regulation of response to biotic stimulus	36/1352	409/18866	0.116985614934323	0.442445372574374	0.382115679516846	MUC1/CD55/MUC13/CEACAM1/MUC5B/MUC4/HLA-E/HLA-A/PLSCR1/BIRC3/TRIB1/HLA-B/MUC3A/MAPK3/MUC5AC/RIOK3/F2RL1/SRC/OPTN/IL23A/TRIM15/IRF7/BCL10/XIAP/HLA-F/FOXP1/PSMB8/ADAR/PSMC6/TTLL12/PSMC3/IL15/NOP53/DUSP10/NONO/NR1H3	36	1
GO:0030574	GO:0030574	collagen catabolic process	6/1352	47/18866	0.117520298811542	0.442445372574374	0.382115679516846	PRSS2/MMP7/MMP10/MMP15/KLK6/MMP1	6	1
GO:0042572	GO:0042572	retinol metabolic process	6/1352	47/18866	0.117520298811542	0.442445372574374	0.382115679516846	CYP3A5/SDR16C5/RDH10/DHRS9/PNPLA2/ALDH1A3	6	1
GO:0006896	GO:0006896	Golgi to vacuole transport	3/1352	17/18866	0.117785895038506	0.442445372574374	0.382115679516846	GAK/VPS52/AP1G2	3	1
GO:0006991	GO:0006991	response to sterol depletion	3/1352	17/18866	0.117785895038506	0.442445372574374	0.382115679516846	PIP4P1/NPC1L1/ZBTB7B	3	1
GO:0009312	GO:0009312	oligosaccharide biosynthetic process	3/1352	17/18866	0.117785895038506	0.442445372574374	0.382115679516846	FUT3/ST6GALNAC1/MGAT2	3	1
GO:0032511	GO:0032511	late endosome to vacuole transport via multivesicular body sorting pathway	3/1352	17/18866	0.117785895038506	0.442445372574374	0.382115679516846	CHMP4C/VPS25/CHMP4B	3	1
GO:0036065	GO:0036065	fucosylation	3/1352	17/18866	0.117785895038506	0.442445372574374	0.382115679516846	FUT3/FUT2/SLC35C2	3	1
GO:0042448	GO:0042448	progesterone metabolic process	3/1352	17/18866	0.117785895038506	0.442445372574374	0.382115679516846	DHRS9/ADM/DGKQ	3	1
GO:0043117	GO:0043117	positive regulation of vascular permeability	3/1352	17/18866	0.117785895038506	0.442445372574374	0.382115679516846	OCLN/TJP3/TJP2	3	1
GO:0046838	GO:0046838	phosphorylated carbohydrate dephosphorylation	3/1352	17/18866	0.117785895038506	0.442445372574374	0.382115679516846	IMPA2/IMPA1/BPNT1	3	1
GO:0050665	GO:0050665	hydrogen peroxide biosynthetic process	3/1352	17/18866	0.117785895038506	0.442445372574374	0.382115679516846	DUOX2/ZNF205/DUOXA1	3	1
GO:0055070	GO:0055070	copper ion homeostasis	3/1352	17/18866	0.117785895038506	0.442445372574374	0.382115679516846	APP/XIAP/CCDC22	3	1
GO:0060263	GO:0060263	regulation of respiratory burst	3/1352	17/18866	0.117785895038506	0.442445372574374	0.382115679516846	INSR/RAC1/DUSP10	3	1
GO:0090141	GO:0090141	positive regulation of mitochondrial fission	3/1352	17/18866	0.117785895038506	0.442445372574374	0.382115679516846	MCU/MIEF2/FIS1	3	1
GO:0090336	GO:0090336	positive regulation of brown fat cell differentiation	3/1352	17/18866	0.117785895038506	0.442445372574374	0.382115679516846	FFAR4/RREB1/ZBTB7B	3	1
GO:0099558	GO:0099558	maintenance of synapse structure	3/1352	17/18866	0.117785895038506	0.442445372574374	0.382115679516846	CHCHD10/DLG3/CTBP2	3	1
GO:2000811	GO:2000811	negative regulation of anoikis	3/1352	17/18866	0.117785895038506	0.442445372574374	0.382115679516846	CEACAM5/CEACAM6/SRC	3	1
GO:0006612	GO:0006612	protein targeting to membrane	20/1352	210/18866	0.117960639304684	0.442445372574374	0.382115679516846	VPS37B/CHP1/RAB3IP/RPL27A/MYO1C/TRAM1/MIEF2/PARD3/RPL7/SEC61G/RPS15/CHMP4B/SEC63/RPL38/AKT2/RPL36/FIS1/CEMIP/SSR3/SRP19	20	1
GO:0048678	GO:0048678	response to axon injury	9/1352	80/18866	0.11801167499804	0.442445372574374	0.382115679516846	KLF4/JUN/PTPRF/P2RX4/STK24/CTNNA1/APOD/RTN4R/ARF4	9	1
GO:1900182	GO:1900182	positive regulation of protein localization to nucleus	9/1352	80/18866	0.11801167499804	0.442445372574374	0.382115679516846	JUP/CDH1/SRC/LIF/CARD10/TRIM8/PINX1/CDK5RAP3/SMAD3	9	1
GO:0001508	GO:0001508	action potential	14/1352	138/18866	0.118595746697561	0.443451827305584	0.382984898989707	JUP/MYH14/DSP/DSG2/CXADR/SRI/ATP1B1/P2RX4/GPR35/SLC9A1/PTPN3/CAMK2D/CACNA1C/ATP2A2	14	1
GO:0002705	GO:0002705	positive regulation of leukocyte mediated immunity	14/1352	138/18866	0.118595746697561	0.443451827305584	0.382984898989707	HLA-E/HLA-A/AZGP1/HLA-B/VAMP8/B2M/TICAM1/F2RL1/IL23A/STAT6/PRKCZ/HLA-F/CLCF1/STX7	14	1
GO:0046330	GO:0046330	positive regulation of JNK cascade	14/1352	138/18866	0.118595746697561	0.443451827305584	0.382984898989707	TRAF4/F2RL1/MAP3K13/APP/TAOK3/PKN1/SH3RF1/ARHGEF5/MAP3K11/MAP3K9/PLCB1/WNT7B/UNC5CL/SEMA3A	14	1
GO:0098754	GO:0098754	detoxification	14/1352	138/18866	0.118595746697561	0.443451827305584	0.382984898989707	GPX2/AKR7A3/GSTP1/PRDX5/SLC22A18/DUOX2/MGST2/GPX4/SELENOW/IYD/TXNRD2/AKR1A1/UBIAD1/CCS	14	1
GO:0032496	GO:0032496	response to lipopolysaccharide	30/1352	334/18866	0.118751158597708	0.443581762259219	0.383097116646799	CD55/LCN2/SLPI/S100A14/HPGD/ASS1/TRIB1/MAPK3/GSTP1/CAPN2/TICAM1/SRC/ERBIN/NR1D1/PELI1/MGST2/BCL10/ADAM9/XBP1/FOXP1/PPARD/CMPK2/GGT1/SCARB1/LIAS/ADM/ATP2A2/DUSP10/NR1H3/IFNAR1	30	1
GO:0040013	GO:0040013	negative regulation of locomotion	35/1352	397/18866	0.11886060833344	0.443581762259219	0.383097116646799	TACSTD2/CLDN3/SPINT2/JUP/CDH1/AFDN/KLF4/TRIB1/GSTP1/FOXO3/SEMA3B/RHOB/KRT16/PTPRR/ABHD2/TPM1/STK24/ADIPOR1/SLC9A3R1/CARD10/MARVELD3/WASL/CTNNA1/APOD/PPARD/DLG5/PLCB1/CCDC125/SRGAP1/WNT4/SEMA4G/SEMA3A/STARD13/STK26/DUSP10	35	1
GO:0098869	GO:0098869	cellular oxidant detoxification	11/1352	103/18866	0.119081750082136	0.443581762259219	0.383097116646799	GPX2/GSTP1/PRDX5/DUOX2/MGST2/GPX4/SELENOW/IYD/TXNRD2/UBIAD1/CCS	11	1
GO:0070665	GO:0070665	positive regulation of leukocyte proliferation	15/1352	150/18866	0.119238865890889	0.443581762259219	0.383097116646799	CD55/CD24/HLA-E/HLA-A/MAPK3/CDKN1A/CD46/TICAM1/IL23A/IGFBP2/PELI1/EFNB1/VTCN1/IL15/CLCF1	15	1
GO:0030032	GO:0030032	lamellipodium assembly	8/1352	69/18866	0.119366496167398	0.443581762259219	0.383097116646799	EPHA2/OCLN/RHOD/WASF2/DNM2/RAC1/CARMIL1/NCKAP1	8	1
GO:0050854	GO:0050854	regulation of antigen receptor-mediated signaling pathway	8/1352	69/18866	0.119366496167398	0.443581762259219	0.383097116646799	LGALS3/CEACAM1/EZR/LCK/BCL10/FOXP1/PRKD2/PHPT1	8	1
GO:0071230	GO:0071230	cellular response to amino acid stimulus	8/1352	69/18866	0.119366496167398	0.443581762259219	0.383097116646799	ASS1/CAPN2/COL16A1/EGFR/XBP1/NSMF/BCL2L1/LAMTOR1	8	1
GO:0002763	GO:0002763	positive regulation of myeloid leukocyte differentiation	7/1352	58/18866	0.119472608896868	0.443581762259219	0.383097116646799	TRIB1/JUN/IL23A/LIF/CTNNBIP1/KLF10/TESC	7	1
GO:0019369	GO:0019369	arachidonic acid metabolic process	7/1352	58/18866	0.119472608896868	0.443581762259219	0.383097116646799	MGLL/MAPK3/ALOX5/CYP2S1/GPX4/PLA2G10/PTGDS	7	1
GO:1903793	GO:1903793	positive regulation of anion transport	7/1352	58/18866	0.119472608896868	0.443581762259219	0.383097116646799	ACSL5/P2RX4/ABCA7/ATF4/CCK/PLA2G10/AGT	7	1
GO:1902652	GO:1902652	secondary alcohol metabolic process	16/1352	162/18866	0.119498716736736	0.443581762259219	0.383097116646799	LDLR/SULT2B1/LRP5/APOL1/APP/ABCG1/SQLE/PPARD/PIP4P1/HDLBP/SCARB1/NPC1L1/FDFT1/DGKQ/KPNB1/FGF1	16	1
GO:0010466	GO:0010466	negative regulation of peptidase activity	25/1352	272/18866	0.119896724016307	0.444765405261812	0.384119363862561	SPINK4/SLPI/SPINT2/SPINK1/WFDC2/SPINT1/BIRC3/CSTB/KLF4/SFN/SERPINB1/IFI6/PRDX5/VIL1/SRC/CST6/SORL1/APP/CAST/SH3RF1/SERPINB5/XIAP/TIMP2/RFFL/AGT	25	1
GO:0071695	GO:0071695	anatomical structure maturation	22/1352	235/18866	0.120014843576664	0.444909908245943	0.384244163124563	SPINK1/DDIT3/CDKN1A/FOXO3/PTBP3/B4GALT5/RND1/ANG/ABHD2/ZBTB7A/MAP3K13/APP/TFCP2L1/KLF2/XBP1/FEM1B/NTN4/RERE/IL15/FERMT1/MSX2/TRPC4AP	22	1
GO:0003015	GO:0003015	heart process	27/1352	297/18866	0.12038532883402	0.445989154942119	0.385176249005078	FXYD3/JUP/KCNK1/DSP/KCNK6/DSG2/CXADR/SRI/ATP1B1/GRK2/SRC/P2RX4/TPM1/TMEM65/ITPR3/SLC9A1/TBX2/NMU/MEF2A/CAMK2D/SEMA3A/AGT/CACNA1C/YAP1/ADM/ATP2A2/S100A1	27	1
GO:0006023	GO:0006023	aminoglycan biosynthetic process	12/1352	115/18866	0.121312730020858	0.449128816019251	0.387887801210857	GALNT5/B3GALT5/B4GALT5/B3GNT3/B3GNT6/SDC1/HS3ST1/B4GALT4/GPC4/CHPF/SMPD3/CEMIP	12	1
GO:0030212	GO:0030212	hyaluronan metabolic process	5/1352	37/18866	0.122316471507414	0.451062053721567	0.3895574320491	CHP1/SLC9A1/SMPD3/CEMIP/IL15	5	1
GO:0043243	GO:0043243	positive regulation of protein-containing complex disassembly	5/1352	37/18866	0.122316471507414	0.451062053721567	0.3895574320491	INSR/VIL1/F2RL1/CARMIL1/SMCR8	5	1
GO:0045730	GO:0045730	respiratory burst	5/1352	37/18866	0.122316471507414	0.451062053721567	0.3895574320491	CD55/CD24/INSR/RAC1/DUSP10	5	1
GO:0090322	GO:0090322	regulation of superoxide metabolic process	5/1352	37/18866	0.122316471507414	0.451062053721567	0.3895574320491	GSTP1/F2RL1/EGFR/AGT/PON3	5	1
GO:0097242	GO:0097242	amyloid-beta clearance	5/1352	37/18866	0.122316471507414	0.451062053721567	0.3895574320491	INSR/LDLR/RAB11A/ABCA7/HDAC1	5	1
GO:2000785	GO:2000785	regulation of autophagosome assembly	5/1352	37/18866	0.122316471507414	0.451062053721567	0.3895574320491	PIP4K2C/CHMP4B/ULK1/SH3GLB1/SMCR8	5	1
GO:0001704	GO:0001704	formation of primary germ layer	13/1352	127/18866	0.122796370337352	0.452238270836118	0.390573265934695	LAMB3/ITGB4/EPHA2/KLF4/DUSP5/LAMA3/DUSP4/TRIM15/MMP15/SOX2/ARID1A/FOXC1/SMAD3	13	1
GO:1903052	GO:1903052	positive regulation of proteolysis involved in cellular protein catabolic process	13/1352	127/18866	0.122796370337352	0.452238270836118	0.390573265934695	TRIB1/HSPA1A/HSPA1B/TMEM259/PLK3/DNAJB2/DDRGK1/SUMO2/TRIB3/EDEM1/CCDC22/NOP53/GSK3B	13	1
GO:0002433	GO:0002433	immune response-regulating cell surface receptor signaling pathway involved in phagocytosis	14/1352	139/18866	0.123696335395431	0.454579084499433	0.392594897663773	IGLC2/MAPK3/SRC/ARPC3/HSP90AA1/WASF2/IGHG3/CD47/RAC1/MYO1C/WASL/WIPF2/NCKAP1/PLPP4	14	1
GO:0038096	GO:0038096	Fc-gamma receptor signaling pathway involved in phagocytosis	14/1352	139/18866	0.123696335395431	0.454579084499433	0.392594897663773	IGLC2/MAPK3/SRC/ARPC3/HSP90AA1/WASF2/IGHG3/CD47/RAC1/MYO1C/WASL/WIPF2/NCKAP1/PLPP4	14	1
GO:0048659	GO:0048659	smooth muscle cell proliferation	17/1352	175/18866	0.12397852089935	0.454579084499433	0.392594897663773	HPGD/KLF4/TRIB1/CDKN1A/GSTP1/JUN/ANG/TPM1/EGFR/TCF7L2/FOXP1/CTNNBIP1/APOD/PPARD/AGT/SMPD3/IL15	17	1
GO:0010971	GO:0010971	positive regulation of G2/M transition of mitotic cell cycle	4/1352	27/18866	0.12407905971924	0.454579084499433	0.392594897663773	APP/RAB11A/CCND1/VPS4B	4	1
GO:0036037	GO:0036037	CD8-positive, alpha-beta T cell activation	4/1352	27/18866	0.12407905971924	0.454579084499433	0.392594897663773	HLA-E/HLA-A/SH3RF1/ZBTB7B	4	1
GO:0050996	GO:0050996	positive regulation of lipid catabolic process	4/1352	27/18866	0.12407905971924	0.454579084499433	0.392594897663773	PNPLA2/IRS1/AKT2/PPARA	4	1
GO:1900120	GO:1900120	regulation of receptor binding	4/1352	27/18866	0.12407905971924	0.454579084499433	0.392594897663773	PHLDA2/B2M/PTPRF/ATP2A2	4	1
GO:1903319	GO:1903319	positive regulation of protein maturation	4/1352	27/18866	0.12407905971924	0.454579084499433	0.392594897663773	SOX4/GSN/SRC/F12	4	1
GO:0031952	GO:0031952	regulation of protein autophosphorylation	6/1352	48/18866	0.126661793998392	0.461933343459419	0.398946365741034	JUN/CHP1/SRC/MVP/PPP2R5A/PPP2R5C	6	1
GO:0033628	GO:0033628	regulation of cell adhesion mediated by integrin	6/1352	48/18866	0.126661793998392	0.461933343459419	0.398946365741034	MUC1/EPHA2/LIF/ADAM9/TESC/FERMT1	6	1
GO:0046461	GO:0046461	neutral lipid catabolic process	6/1352	48/18866	0.126661793998392	0.461933343459419	0.398946365741034	LIPH/PNPLA2/MGLL/ABHD2/SORL1/FABP2	6	1
GO:0046464	GO:0046464	acylglycerol catabolic process	6/1352	48/18866	0.126661793998392	0.461933343459419	0.398946365741034	LIPH/PNPLA2/MGLL/ABHD2/SORL1/FABP2	6	1
GO:0062237	GO:0062237	protein localization to postsynapse	6/1352	48/18866	0.126661793998392	0.461933343459419	0.398946365741034	CLSTN1/STX3/RAB11A/PRKCZ/GPC4/SCRIB	6	1
GO:0099637	GO:0099637	neurotransmitter receptor transport	6/1352	48/18866	0.126661793998392	0.461933343459419	0.398946365741034	MX1/CLSTN1/STX3/RAB11A/DNM2/SCRIB	6	1
GO:1990928	GO:1990928	response to amino acid starvation	6/1352	48/18866	0.126661793998392	0.461933343459419	0.398946365741034	ATF3/MAPK3/CDKN1A/ATF4/EIF2AK2/SH3GLB1	6	1
GO:0006901	GO:0006901	vesicle coating	8/1352	70/18866	0.126827572389727	0.462237974598096	0.399209458863424	ARFGAP3/NSF/RAB1A/TMED10/BET1/SEC24A/TRAPPC6A/GBF1	8	1
GO:0045927	GO:0045927	positive regulation of growth	25/1352	274/18866	0.12714320724224	0.46280894385792	0.399702573539777	AGR2/EZR/SLC44A4/PRSS2/INSR/KRT17/PLS1/CXCL16/SFN/VIL1/SERP1/MAP3K13/GOLGA4/TFCP2L1/RAB11A/EGFR/SLC9A1/PPARD/PLCB1/TBX2/RUFY3/YAP1/SOX15/CHD7/ZFYVE27	25	1
GO:1901654	GO:1901654	response to ketone	19/1352	200/18866	0.127148934042105	0.46280894385792	0.399702573539777	CLDN4/ASS1/KLF4/DSG2/CDKN1A/FOXO3/SRC/ABHD2/KLF2/EGFR/FOSL1/CCND1/BCL2L1/UBE3A/WBP2/YAP1/NCOA2/CATSPERG/NR1H3	19	1
GO:0042306	GO:0042306	regulation of protein import into nucleus	7/1352	59/18866	0.127689619014693	0.4638756683016	0.400623844641071	JUP/CDH1/CHP1/APOD/UFM1/SMAD3/FERMT1	7	1
GO:0050707	GO:0050707	regulation of cytokine secretion	7/1352	59/18866	0.127689619014693	0.4638756683016	0.400623844641071	SAA1/SRC/PPP1R11/SORL1/HDAC9/FFAR4/LGR4	7	1
GO:0060113	GO:0060113	inner ear receptor cell differentiation	7/1352	59/18866	0.127689619014693	0.4638756683016	0.400623844641071	MYO6/USH1C/ATP8B1/SLC9A3R1/TRIOBP/MYCL/SCRIB	7	1
GO:0051783	GO:0051783	regulation of nuclear division	18/1352	188/18866	0.1279705857967	0.4645960543782	0.401246002385818	INSR/CHMP4C/CHMP2B/HSPA1A/RAD21/HSPA1B/LRP5/LIF/FBXW5/PLCB1/CHMP4B/CDC23/WNT4/SMPD3/CHMP1A/KNTC1/VPS4B/MSX2	18	1
GO:0014909	GO:0014909	smooth muscle cell migration	10/1352	93/18866	0.128640621795553	0.466425996445811	0.402826422478299	TRIB1/DDR1/GSTP1/MDK/SRC/TPM1/SORL1/PPARD/AGT/DOCK5	10	1
GO:0032088	GO:0032088	negative regulation of NF-kappaB transcription factor activity	10/1352	93/18866	0.128640621795553	0.466425996445811	0.402826422478299	KLF4/DDIT3/ANXA4/TAX1BP1/CHP1/ERBIN/PELI1/CDK5RAP3/CCDC22/TCEAL7	10	1
GO:0031960	GO:0031960	response to corticosteroid	16/1352	164/18866	0.129017977048124	0.467492605422602	0.403747593857205	ASS1/ANXA3/CDKN1A/GSTP1/FOXO3/MDK/SDC1/SRC/IGFBP2/ZFP36L2/ADAM9/EGFR/FOSL1/CCND1/WNT7B/ADM	16	1
GO:0070972	GO:0070972	protein localization to endoplasmic reticulum	15/1352	152/18866	0.129145690609249	0.467653853881432	0.403886855262649	PPP1R15A/RPL27A/KDELR2/TRAM1/DDRGK1/RPL7/SEC61G/RPS15/CHMP4B/SEC63/RPL38/RPL36/SSR3/GBF1/SRP19	15	1
GO:0006816	GO:0006816	calcium ion transport	37/1352	426/18866	0.129493611245048	0.468611780551943	0.404714163724482	LGALS3/SPINK1/RAMP1/TSPAN13/DDIT3/SRI/ERO1A/CRACR2B/DIAPH1/ATP1B1/TMBIM6/SLC25A25/P2RX4/ATP2C2/MCU/LCK/ITPR3/GPR35/SESTD1/SLC9A1/SLC3A2/CAMK2D/BSPRY/TMCO1/AGT/CACNA1C/TPCN1/BAK1/CEMIP/IBTK/SLC25A23/ATP2A2/S100A1/CHD7/STC2/TRPC4AP/PLPP4	37	1
GO:0044282	GO:0044282	small molecule catabolic process	39/1352	452/18866	0.130890123818929	0.473360679448123	0.408815525929068	HPGD/SRD5A3/MPST/TST/PCCA/CHP1/GALE/PCBD1/ENTPD8/LPIN2/ABHD2/LRP5/FUT2/NT5C3A/IMPA2/BCKDHB/ENTPD6/ECI1/ILVBL/SLC9A1/HGD/APOBEC1/IRS1/AKR1A1/ALDH3B1/PPARD/IMPA1/BCAT2/AKT2/BPNT1/PON3/SCARB1/CEMIP/ACAA1/PPARA/NT5C/ALDOC/GCAT/GPD2	39	1
GO:0002824	GO:0002824	positive regulation of adaptive immune response based on somatic recombination of immune receptors built from immunoglobulin superfamily domains	11/1352	105/18866	0.131218095133623	0.474241604277146	0.409576332144956	HLA-E/HLA-A/AZGP1/HLA-B/B2M/IL23A/STAT6/PRKCZ/HLA-F/CLCF1/STX7	11	1
GO:0050730	GO:0050730	regulation of peptidyl-tyrosine phosphorylation	24/1352	263/18866	0.132603508646587	0.476991427801681	0.411951203145449	CD24/GPRC5A/SPINK1/ERBB3/PTK6/SRC/IL23A/APP/VPS25/LIF/PRKCZ/MVP/TSG101/STAP2/EGFR/CCK/DLG3/TNK2/CBLB/AGT/IL15/CLCF1/DGKQ/IBTK	24	1
GO:0006862	GO:0006862	nucleotide transport	5/1352	38/18866	0.13304359533406	0.476991427801681	0.411951203145449	SLC25A25/SLC35B2/SLC25A23/SLC33A1/SLC25A24	5	1
GO:0010742	GO:0010742	macrophage derived foam cell differentiation	5/1352	38/18866	0.13304359533406	0.476991427801681	0.411951203145449	ABCG1/PLA2G10/AGT/PPARA/NR1H3	5	1
GO:0019433	GO:0019433	triglyceride catabolic process	5/1352	38/18866	0.13304359533406	0.476991427801681	0.411951203145449	LIPH/PNPLA2/MGLL/SORL1/FABP2	5	1
GO:0071604	GO:0071604	transforming growth factor beta production	5/1352	38/18866	0.13304359533406	0.476991427801681	0.411951203145449	CD24/ITGB8/CD46/ITGB6/SMAD3	5	1
GO:0090077	GO:0090077	foam cell differentiation	5/1352	38/18866	0.13304359533406	0.476991427801681	0.411951203145449	ABCG1/PLA2G10/AGT/PPARA/NR1H3	5	1
GO:1903523	GO:1903523	negative regulation of blood circulation	5/1352	38/18866	0.13304359533406	0.476991427801681	0.411951203145449	SRI/GRK2/DOCK5/ADM/ATP2A2	5	1
GO:0006744	GO:0006744	ubiquinone biosynthetic process	3/1352	18/18866	0.134190534733706	0.476991427801681	0.411951203145449	METTL27/UBIAD1/PPTC7	3	1
GO:0006825	GO:0006825	copper ion transport	3/1352	18/18866	0.134190534733706	0.476991427801681	0.411951203145449	STEAP4/HEPH/COX17	3	1
GO:0032656	GO:0032656	regulation of interleukin-13 production	3/1352	18/18866	0.134190534733706	0.476991427801681	0.411951203145449	HLA-E/PRKCZ/TNFRSF21	3	1
GO:0034433	GO:0034433	steroid esterification	3/1352	18/18866	0.134190534733706	0.476991427801681	0.411951203145449	ABCG1/AGT/LAMTOR1	3	1
GO:0034434	GO:0034434	sterol esterification	3/1352	18/18866	0.134190534733706	0.476991427801681	0.411951203145449	ABCG1/AGT/LAMTOR1	3	1
GO:0034435	GO:0034435	cholesterol esterification	3/1352	18/18866	0.134190534733706	0.476991427801681	0.411951203145449	ABCG1/AGT/LAMTOR1	3	1
GO:0036035	GO:0036035	osteoclast development	3/1352	18/18866	0.134190534733706	0.476991427801681	0.411951203145449	SRC/CLDN18/FOXP1	3	1
GO:0043031	GO:0043031	negative regulation of macrophage activation	3/1352	18/18866	0.134190534733706	0.476991427801681	0.411951203145449	LDLR/NR1D1/NR1H3	3	1
GO:0043217	GO:0043217	myelin maintenance	3/1352	18/18866	0.134190534733706	0.476991427801681	0.411951203145449	FA2H/MYRF/AKT2	3	1
GO:0046597	GO:0046597	negative regulation of viral entry into host cell	3/1352	18/18866	0.134190534733706	0.476991427801681	0.411951203145449	GSN/TRIM31/TRIM8	3	1
GO:0051023	GO:0051023	regulation of immunoglobulin secretion	3/1352	18/18866	0.134190534733706	0.476991427801681	0.411951203145449	HLA-E/TMBIM6/XBP1	3	1
GO:0060046	GO:0060046	regulation of acrosome reaction	3/1352	18/18866	0.134190534733706	0.476991427801681	0.411951203145449	SPINK1/PLA2G10/PLCB1	3	1
GO:0061577	GO:0061577	calcium ion transmembrane transport via high voltage-gated calcium channel	3/1352	18/18866	0.134190534733706	0.476991427801681	0.411951203145449	SESTD1/CAMK2D/CACNA1C	3	1
GO:0071545	GO:0071545	inositol phosphate catabolic process	3/1352	18/18866	0.134190534733706	0.476991427801681	0.411951203145449	IMPA2/IMPA1/BPNT1	3	1
GO:0071605	GO:0071605	monocyte chemotactic protein-1 production	3/1352	18/18866	0.134190534733706	0.476991427801681	0.411951203145449	GSTP1/ERBIN/APOD	3	1
GO:0071637	GO:0071637	regulation of monocyte chemotactic protein-1 production	3/1352	18/18866	0.134190534733706	0.476991427801681	0.411951203145449	GSTP1/ERBIN/APOD	3	1
GO:0090190	GO:0090190	positive regulation of branching involved in ureteric bud morphogenesis	3/1352	18/18866	0.134190534733706	0.476991427801681	0.411951203145449	LGR4/AGT/SOX9	3	1
GO:1901663	GO:1901663	quinone biosynthetic process	3/1352	18/18866	0.134190534733706	0.476991427801681	0.411951203145449	METTL27/UBIAD1/PPTC7	3	1
GO:1902683	GO:1902683	regulation of receptor localization to synapse	3/1352	18/18866	0.134190534733706	0.476991427801681	0.411951203145449	PRKCZ/GPC4/STX7	3	1
GO:0002822	GO:0002822	regulation of adaptive immune response based on somatic recombination of immune receptors built from immunoglobulin superfamily domains	15/1352	153/18866	0.134270540708587	0.476991427801681	0.411951203145449	CEACAM1/HLA-E/HLA-A/AZGP1/C4BPB/HLA-B/B2M/IL23A/STAT6/PKN1/PRKCZ/HLA-F/ZBTB7B/CLCF1/STX7	15	1
GO:0046579	GO:0046579	positive regulation of Ras protein signal transduction	8/1352	71/18866	0.134524878094964	0.477593060577195	0.412470800210048	F11R/NET1/F2RL1/ERBIN/GPR35/RAC1/LRRC59/RTN4R	8	1
GO:0043523	GO:0043523	regulation of neuron apoptotic process	20/1352	214/18866	0.134726911368206	0.478008359778609	0.412829471237903	ERBB3/BTG2/FOXQ1/DDIT3/TOX3/JUN/FOXO3/MDK/DNAJC5/CDC34/ATF4/RETREG1/MAP3K11/NSMF/BCL2L1/TFAP2A/FIS1/AMBRA1/CLCF1/NONO	20	1
GO:0019319	GO:0019319	hexose biosynthetic process	10/1352	94/18866	0.135294129451013	0.478315221099657	0.413094490445873	ATF3/ATF4/ARPP19/PDK2/PPARA/FAM3C/C1QTNF12/DGKQ/ALDOC/GPD2	10	1
GO:0072503	GO:0072503	cellular divalent inorganic cation homeostasis	42/1352	492/18866	0.135349728936106	0.478315221099657	0.413094490445873	CD55/CD24/SAA1/DDIT3/SRI/ERO1A/DIAPH1/F2RL1/ATP1B1/TMBIM6/P2RX4/ATP2C2/APP/MCU/BDKRB2/GTF2I/LCK/ITPR3/GPR35/ATF4/FFAR4/SLC39A4/ATP13A2/LPAR2/NMU/TMEM203/CCL15/CAMK2D/TMCO1/AGT/CACNA1C/TPCN1/BAK1/FIS1/CEMIP/SMAD3/ADM/IBTK/SLC25A23/ATP2A2/CHD7/STC2	42	1
GO:0009746	GO:0009746	response to hexose	19/1352	202/18866	0.136010742220637	0.478315221099657	0.413094490445873	SOX4/SRI/FOXO3/CCDC186/LRP5/NR1D1/PIM3/FOXA2/RAC1/XBP1/TCF7L2/PPARD/MPC2/PHPT1/FIS1/MLXIPL/C1QTNF12/EIF2B4/ANO1	19	1
GO:0006111	GO:0006111	regulation of gluconeogenesis	6/1352	49/18866	0.136136356685061	0.478315221099657	0.413094490445873	ARPP19/PDK2/PPARA/FAM3C/C1QTNF12/DGKQ	6	1
GO:0007595	GO:0007595	lactation	6/1352	49/18866	0.136136356685061	0.478315221099657	0.413094490445873	DDR1/XBP1/CCND1/NCOR2/OAS2/ZBTB7B	6	1
GO:0009395	GO:0009395	phospholipid catabolic process	6/1352	49/18866	0.136136356685061	0.478315221099657	0.413094490445873	LDLR/GDPD3/GPCPD1/PLA2G10/SMPD3/SCARB1	6	1
GO:0035196	GO:0035196	production of miRNAs involved in gene silencing by miRNA	6/1352	49/18866	0.136136356685061	0.478315221099657	0.413094490445873	AGO2/EGFR/NCOR1/ADAR/NCOR2/SMAD3	6	1
GO:0042149	GO:0042149	cellular response to glucose starvation	6/1352	49/18866	0.136136356685061	0.478315221099657	0.413094490445873	FOXO3/HIGD1A/ATF4/XBP1/PMAIP1/SH3GLB1	6	1
GO:0047496	GO:0047496	vesicle transport along microtubule	6/1352	49/18866	0.136136356685061	0.478315221099657	0.413094490445873	BICDL2/PRKCZ/RAB1A/KIF3B/NDE1/KIF1C	6	1
GO:0048512	GO:0048512	circadian behavior	6/1352	49/18866	0.136136356685061	0.478315221099657	0.413094490445873	NR1D1/NR1D2/NCOR1/NMU/NCOA2/PTGDS	6	1
GO:0072348	GO:0072348	sulfur compound transport	6/1352	49/18866	0.136136356685061	0.478315221099657	0.413094490445873	SLC44A4/SLC7A11/SLC9A3R1/SLC35B2/LRRC8A/SLC33A1	6	1
GO:0090151	GO:0090151	establishment of protein localization to mitochondrial membrane	6/1352	49/18866	0.136136356685061	0.478315221099657	0.413094490445873	SFN/BBC3/HSP90AA1/YWHAZ/PMAIP1/OXA1L	6	1
GO:0090199	GO:0090199	regulation of release of cytochrome c from mitochondria	6/1352	49/18866	0.136136356685061	0.478315221099657	0.413094490445873	BIK/BBC3/HIGD1A/PMAIP1/BCL2L1/BAK1	6	1
GO:0097720	GO:0097720	calcineurin-mediated signaling	6/1352	49/18866	0.136136356685061	0.478315221099657	0.413094490445873	ERBB3/CHP1/FHL2/DYRK2/SLC9A1/GSK3B	6	1
GO:0120178	GO:0120178	steroid hormone biosynthetic process	6/1352	49/18866	0.136136356685061	0.478315221099657	0.413094490445873	SRD5A3/HSD17B2/WNT4/SCARB1/ADM/DGKQ	6	1
GO:0097755	GO:0097755	positive regulation of blood vessel diameter	7/1352	60/18866	0.136182683529983	0.478315221099657	0.413094490445873	F2RL1/BDKRB2/EGFR/PPARD/AGT/DOCK5/ADM	7	1
GO:0043406	GO:0043406	positive regulation of MAP kinase activity	24/1352	264/18866	0.136511860366012	0.478315221099657	0.413094490445873	CD24/SAA1/INSR/GDF15/INAVA/MAPK3/DUSP5/SRC/MAP3K13/UBC/TAOK3/PKN1/ARHGEF5/ADAM9/EGFR/CXCL17/MAP3K11/MAP3K9/STK39/WNT7B/EIF2AK2/MST1R/AGT/FGF1	24	1
GO:0007205	GO:0007205	protein kinase C-activating G protein-coupled receptor signaling pathway	4/1352	28/18866	0.137026246613959	0.478315221099657	0.413094490445873	CCK/DGKA/PARD3/DGKQ	4	1
GO:0008299	GO:0008299	isoprenoid biosynthetic process	4/1352	28/18866	0.137026246613959	0.478315221099657	0.413094490445873	SRD5A3/RDH10/DHRS9/ALDH1A3	4	1
GO:0010458	GO:0010458	exit from mitosis	4/1352	28/18866	0.137026246613959	0.478315221099657	0.413094490445873	EPS8/CHMP4B/CDC23/KNTC1	4	1
GO:0010460	GO:0010460	positive regulation of heart rate	4/1352	28/18866	0.137026246613959	0.478315221099657	0.413094490445873	TPM1/NMU/ADM/ATP2A2	4	1
GO:0033598	GO:0033598	mammary gland epithelial cell proliferation	4/1352	28/18866	0.137026246613959	0.478315221099657	0.413094490445873	EPHA2/STAT6/CCND1/RREB1	4	1
GO:0034067	GO:0034067	protein localization to Golgi apparatus	4/1352	28/18866	0.137026246613959	0.478315221099657	0.413094490445873	OPTN/SORL1/GAK/GBF1	4	1
GO:0060143	GO:0060143	positive regulation of syncytium formation by plasma membrane fusion	4/1352	28/18866	0.137026246613959	0.478315221099657	0.413094490445873	GDF15/CAPN2/ADAM9/RAPGEF3	4	1
GO:0090200	GO:0090200	positive regulation of release of cytochrome c from mitochondria	4/1352	28/18866	0.137026246613959	0.478315221099657	0.413094490445873	BIK/BBC3/PMAIP1/BAK1	4	1
GO:2000191	GO:2000191	regulation of fatty acid transport	4/1352	28/18866	0.137026246613959	0.478315221099657	0.413094490445873	ACSL5/P2RX4/PLA2G10/AKT2	4	1
GO:0006575	GO:0006575	cellular modified amino acid metabolic process	18/1352	190/18866	0.137167093324376	0.478509661379885	0.413262417797837	ASS1/PLSCR1/SLC7A11/SLC6A8/GSTP1/CKB/SERINC2/DUOX2/VNN1/MGST2/GPX4/IYD/MTHFR/PLA2G10/CHAC1/GGT1/DUOXA1/PTDSS2	18	1
GO:0002708	GO:0002708	positive regulation of lymphocyte mediated immunity	11/1352	106/18866	0.137529500912265	0.478585631657543	0.413328029138964	HLA-E/HLA-A/AZGP1/HLA-B/B2M/IL23A/STAT6/PRKCZ/HLA-F/CLCF1/STX7	11	1
GO:0014812	GO:0014812	muscle cell migration	11/1352	106/18866	0.137529500912265	0.478585631657543	0.413328029138964	NET1/TRIB1/DDR1/GSTP1/MDK/SRC/TPM1/SORL1/PPARD/AGT/DOCK5	11	1
GO:0032414	GO:0032414	positive regulation of ion transmembrane transporter activity	11/1352	106/18866	0.137529500912265	0.478585631657543	0.413328029138964	CHP1/ATP1B1/ACTN4/GLRX/COX17/DNM2/SLC9A1/STK39/WNK4/TESC/S100A1	11	1
GO:1905269	GO:1905269	positive regulation of chromatin organization	11/1352	106/18866	0.137529500912265	0.478585631657543	0.413328029138964	MUC1/SDR16C5/MAPK3/LIF/NSD3/PRKD2/WBP2/NELFE/AKAP8L/CTBP1/ZBTB7B	11	1
GO:0051209	GO:0051209	release of sequestered calcium ion into cytosol	12/1352	118/18866	0.138883605491708	0.48299867751448	0.417139333586677	DDIT3/SRI/ERO1A/DIAPH1/LCK/ITPR3/CAMK2D/CACNA1C/TPCN1/CEMIP/IBTK/CHD7	12	1
GO:0048708	GO:0048708	astrocyte differentiation	9/1352	83/18866	0.139113145947928	0.483497761426934	0.41757036485102	BACE2/MAPK3/LDLR/NR1D1/APP/LIF/EGFR/CLCF1/SOX9	9	1
GO:0098656	GO:0098656	anion transmembrane transport	28/1352	315/18866	0.13970002913987	0.484775525502549	0.418673899249345	CLDN4/FXYD3/SLC44A4/SLC7A11/SLC6A8/SLC6A14/ACSL5/CLIC5/SLC12A7/GABRP/APOL1/SLC20A2/SLC37A1/SLC9A1/SLC35B2/STK39/LRRC8A/SLC3A2/MPC2/SLC35C2/VDAC2/MPC1/SLC35A3/SLC7A6/AGT/AKT2/SLC4A2/ANO1	28	1
GO:0007006	GO:0007006	mitochondrial membrane organization	14/1352	142/18866	0.13973956429077	0.484775525502549	0.418673899249345	SFN/HEBP2/BBC3/HSPA1A/HSP90AA1/YWHAZ/CHCHD10/PMAIP1/SLC9A1/BCL2L1/ZNF205/BAK1/GSK3B/OXA1L	14	1
GO:0038094	GO:0038094	Fc-gamma receptor signaling pathway	14/1352	142/18866	0.13973956429077	0.484775525502549	0.418673899249345	IGLC2/MAPK3/SRC/ARPC3/HSP90AA1/WASF2/IGHG3/CD47/RAC1/MYO1C/WASL/WIPF2/NCKAP1/PLPP4	14	1
GO:0032886	GO:0032886	regulation of microtubule-based process	22/1352	240/18866	0.140153287616241	0.485910842938478	0.419654410337015	OCLN/CHMP4C/CHMP2B/HSPA1A/HSPA1B/DIAPH1/RASSF7/MET/PDCD6IP/RAC1/FBXW5/TRIM54/CHMP4B/CAMSAP3/NUBP1/CHMP1A/VPS4B/GSK3B/CAMSAP1/CEP70/CHMP3/CHORDC1	22	1
GO:0060485	GO:0060485	mesenchyme development	26/1352	290/18866	0.140295727753687	0.486104802697732	0.4198219226895	ERBB3/RDH10/MAPK3/S100A4/SEMA3B/MDK/LAMA5/ADIPOR1/EFNB1/FOXA2/DDX17/TCF7L2/DLG5/TBX2/OVOL2/WNT4/SEMA4G/SEMA3A/POGLUT1/FOXC1/YAP1/SMAD3/FAM172A/GSK3B/MSX2/SOX9	26	1
GO:0022408	GO:0022408	negative regulation of cell-cell adhesion	18/1352	191/18866	0.141903717664127	0.491373316865306	0.424372047961402	EPCAM/LGALS3/SPINT2/CEACAM1/CDH1/ASS1/KLF4/CD9/MDK/LGALS9B/PELI1/MBP/TNFRSF21/DLG5/VTCN1/PPARA/ZBTB7B/SCRIB	18	1
GO:0070167	GO:0070167	regulation of biomineral tissue development	10/1352	95/18866	0.142126106997584	0.491537674662413	0.424513994730921	ISG15/NBR1/ALOX5/ATF4/PKDCC/WNT4/TFAP2A/SMAD3/OSR2/SOX9	10	1
GO:0110149	GO:0110149	regulation of biomineralization	10/1352	95/18866	0.142126106997584	0.491537674662413	0.424513994730921	ISG15/NBR1/ALOX5/ATF4/PKDCC/WNT4/TFAP2A/SMAD3/OSR2/SOX9	10	1
GO:0043647	GO:0043647	inositol phosphate metabolic process	8/1352	72/18866	0.142453452360236	0.491761917852902	0.42470766121366	IMPA2/PLCD3/INPP4B/ITPKC/PLCB1/IMPA1/BPNT1/PLCB4	8	1
GO:0050663	GO:0050663	cytokine secretion	8/1352	72/18866	0.142453452360236	0.491761917852902	0.42470766121366	SAA1/SRC/PPP1R11/SORL1/HDAC9/FFAR4/LGR4/AGT	8	1
GO:0061515	GO:0061515	myeloid cell development	8/1352	72/18866	0.142453452360236	0.491761917852902	0.42470766121366	PTBP3/SRC/ZBTB7A/CLDN18/WASF2/APP/KLF2/FOXP1	8	1
GO:0048469	GO:0048469	cell maturation	17/1352	179/18866	0.143089216014871	0.493653403317113	0.426341232945347	SPINK1/CDKN1A/FOXO3/PTBP3/B4GALT5/RND1/ANG/ABHD2/ZBTB7A/MAP3K13/APP/TFCP2L1/KLF2/XBP1/FEM1B/NTN4/IL15	17	1
GO:0051651	GO:0051651	maintenance of location in cell	20/1352	216/18866	0.143605169410879	0.495129479809289	0.427616038846344	LCN2/DDIT3/GSN/SRI/SUN1/ERO1A/DIAPH1/SORL1/LCK/FTH1/ITPR3/KDELR2/CHCHD10/CAMK2D/CACNA1C/TPCN1/CEMIP/IBTK/SLC25A23/CHD7	20	1
GO:0010837	GO:0010837	regulation of keratinocyte proliferation	5/1352	39/18866	0.144175002189489	0.495877302512196	0.428261892092851	SFN/MDK/KDF1/OVOL2/YAP1	5	1
GO:0014037	GO:0014037	Schwann cell differentiation	5/1352	39/18866	0.144175002189489	0.495877302512196	0.428261892092851	ERBB3/FA2H/PARD3/AKT2/NAB1	5	1
GO:0033146	GO:0033146	regulation of intracellular estrogen receptor signaling pathway	5/1352	39/18866	0.144175002189489	0.495877302512196	0.428261892092851	SRC/DDRGK1/UFM1/WBP2/YAP1	5	1
GO:0086091	GO:0086091	regulation of heart rate by cardiac conduction	5/1352	39/18866	0.144175002189489	0.495877302512196	0.428261892092851	JUP/DSP/DSG2/CAMK2D/CACNA1C	5	1
GO:0033619	GO:0033619	membrane protein proteolysis	7/1352	61/18866	0.144944508922675	0.497602745536555	0.429752062121943	BACE2/SH3D19/SNX9/ADAM9/TIMP2/PTPN3/APH1A	7	1
GO:0046888	GO:0046888	negative regulation of hormone secretion	7/1352	61/18866	0.144944508922675	0.497602745536555	0.429752062121943	RAB11FIP1/MIDN/FAM3D/PIM3/LIF/FFAR4/IRS1	7	1
GO:2000756	GO:2000756	regulation of peptidyl-lysine acetylation	7/1352	61/18866	0.144944508922675	0.497602745536555	0.429752062121943	MUC1/SDR16C5/SOX4/MAPK3/LIF/WBP2/CTBP1	7	1
GO:0051283	GO:0051283	negative regulation of sequestering of calcium ion	12/1352	119/18866	0.145030835798733	0.497602745536555	0.429752062121943	DDIT3/SRI/ERO1A/DIAPH1/LCK/ITPR3/CAMK2D/CACNA1C/TPCN1/CEMIP/IBTK/CHD7	12	1
GO:0007622	GO:0007622	rhythmic behavior	6/1352	50/18866	0.145932834423085	0.499477788951119	0.43137143376168	NR1D1/NR1D2/NCOR1/NMU/NCOA2/PTGDS	6	1
GO:0031648	GO:0031648	protein destabilization	6/1352	50/18866	0.145932834423085	0.499477788951119	0.43137143376168	GSN/SRC/NR1D1/DERL1/XBP1/MYLIP	6	1
GO:0042987	GO:0042987	amyloid precursor protein catabolic process	6/1352	50/18866	0.145932834423085	0.499477788951119	0.43137143376168	SORL1/APP/ABCG1/ABCA7/TMED10/APH1A	6	1
GO:0045646	GO:0045646	regulation of erythrocyte differentiation	6/1352	50/18866	0.145932834423085	0.499477788951119	0.43137143376168	ISG15/HSPA1A/B2M/FOXO3/HSPA1B/SMAP1	6	1
GO:0048144	GO:0048144	fibroblast proliferation	9/1352	84/18866	0.146550633757088	0.501287012607935	0.432933960504811	S100A6/CDKN1A/GSTP1/JUN/FTH1/EGFR/WNT7B/AGT/CTC1	9	1
GO:0042110	GO:0042110	T cell activation	41/1352	483/18866	0.146742278258403	0.501637228596244	0.433236422749069	CD55/CD24/LGALS3/CEACAM1/HLA-E/HLA-A/SOX4/GSN/CXADR/B2M/MDK/CD46/F2RL1/SRC/IL23A/LGALS9B/STAT6/IGFBP2/VNN1/LCK/PELI1/EFNB1/ZFP36L2/CD47/SH3RF1/PRKCZ/BCL10/RAC1/XBP1/TNFRSF21/FOXP1/DLG5/WNT4/VTCN1/NCAPH2/SMAD3/IL15/ZBTB7B/DUSP10/CHD7/SCRIB	41	1
GO:0000045	GO:0000045	autophagosome assembly	10/1352	96/18866	0.149133502734589	0.509231386303092	0.439795078150133	TP53INP2/PIP4K2C/ATG9B/RAB1A/CHMP4B/ULK1/SH3GLB1/AMBRA1/WIPI2/SMCR8	10	1
GO:0048592	GO:0048592	eye morphogenesis	15/1352	156/18866	0.15031967891255	0.509231386303092	0.439795078150133	EPHA2/AQP5/IFT172/USH1C/LRP5/PROM1/ATF4/ALDH1A3/MFAP5/TBX2/ARID1A/TFAP2A/TDRD7/BAK1/SOX9	15	1
GO:0001782	GO:0001782	B cell homeostasis	4/1352	29/18866	0.150489451553085	0.509231386303092	0.439795078150133	SPNS2/PKN1/BCL10/BAK1	4	1
GO:0032373	GO:0032373	positive regulation of sterol transport	4/1352	29/18866	0.150489451553085	0.509231386303092	0.439795078150133	ABCG1/ABCA7/EEPD1/NR1H3	4	1
GO:0032376	GO:0032376	positive regulation of cholesterol transport	4/1352	29/18866	0.150489451553085	0.509231386303092	0.439795078150133	ABCG1/ABCA7/EEPD1/NR1H3	4	1
GO:0035116	GO:0035116	embryonic hindlimb morphogenesis	4/1352	29/18866	0.150489451553085	0.509231386303092	0.439795078150133	PITX1/OSR2/MSX2/CHD7	4	1
GO:0048679	GO:0048679	regulation of axon regeneration	4/1352	29/18866	0.150489451553085	0.509231386303092	0.439795078150133	KLF4/PTPRF/STK24/RTN4R	4	1
GO:0150117	GO:0150117	positive regulation of cell-substrate junction organization	4/1352	29/18866	0.150489451553085	0.509231386303092	0.439795078150133	COL16A1/RAC1/WNT4/SMAD3	4	1
GO:0005977	GO:0005977	glycogen metabolic process	8/1352	73/18866	0.150607822991523	0.509231386303092	0.439795078150133	PHLDA2/INSR/NR1D1/DYRK2/IRS1/AKT2/GSK3B/PPP1CB	8	1
GO:0006487	GO:0006487	protein N-linked glycosylation	8/1352	73/18866	0.150607822991523	0.509231386303092	0.439795078150133	SRD5A3/UBE2J1/GFPT1/MGAT3/MGAT2/ALG3/TMEM258/KRTCAP2	8	1
GO:1902117	GO:1902117	positive regulation of organelle assembly	8/1352	73/18866	0.150607822991523	0.509231386303092	0.439795078150133	SDC1/SRC/ARHGEF5/PDCD6IP/PIP4K2C/ULK1/SH3GLB1/VPS4B	8	1
GO:1902750	GO:1902750	negative regulation of cell cycle G2/M phase transition	11/1352	108/18866	0.1506277297396	0.509231386303092	0.439795078150133	CHMP4C/CDKN1A/RAD21/TAOK3/PSMB8/PSMC6/PINX1/CDK5RAP3/HUS1/PSMC3/NOP53	11	1
GO:0010212	GO:0010212	response to ionizing radiation	14/1352	144/18866	0.1510417338011	0.509231386303092	0.439795078150133	NET1/CDKN1A/RHOB/DCLRE1C/DNM2/RAD9A/CCND1/APOBEC1/BCL2L1/RFWD3/YAP1/HUS1/BAK1/NABP2	14	1
GO:0046434	GO:0046434	organophosphate catabolic process	14/1352	144/18866	0.1510417338011	0.509231386303092	0.439795078150133	NTHL1/LDLR/GDPD3/IMPA2/NT5C2/PDE4C/GPCPD1/GDA/PLA2G10/IMPA1/BPNT1/SMPD3/SCARB1/NT5C	14	1
GO:0070585	GO:0070585	protein localization to mitochondrion	14/1352	144/18866	0.1510417338011	0.509231386303092	0.439795078150133	DDIT3/SFN/BBC3/HSP90AA1/YWHAZ/NPEPPS/RHOU/PMAIP1/MICALL2/RNF186/FIS1/SH3GLB1/OXA1L/UBE2J2	14	1
GO:0009219	GO:0009219	pyrimidine deoxyribonucleotide metabolic process	3/1352	19/18866	0.151324866693574	0.509231386303092	0.439795078150133	NTHL1/CMPK2/NT5C	3	1
GO:0010663	GO:0010663	positive regulation of striated muscle cell apoptotic process	3/1352	19/18866	0.151324866693574	0.509231386303092	0.439795078150133	CAPN2/CAMK2D/AGT	3	1
GO:0010666	GO:0010666	positive regulation of cardiac muscle cell apoptotic process	3/1352	19/18866	0.151324866693574	0.509231386303092	0.439795078150133	CAPN2/CAMK2D/AGT	3	1
GO:0010759	GO:0010759	positive regulation of macrophage chemotaxis	3/1352	19/18866	0.151324866693574	0.509231386303092	0.439795078150133	MAPK3/MDK/CXCL17	3	1
GO:0035089	GO:0035089	establishment of apical/basal cell polarity	3/1352	19/18866	0.151324866693574	0.509231386303092	0.439795078150133	SLC9A3R1/CAMSAP3/SCRIB	3	1
GO:0039535	GO:0039535	regulation of RIG-I signaling pathway	3/1352	19/18866	0.151324866693574	0.509231386303092	0.439795078150133	BIRC3/TRIM15/NOP53	3	1
GO:0045683	GO:0045683	negative regulation of epidermis development	3/1352	19/18866	0.151324866693574	0.509231386303092	0.439795078150133	GRHL2/FERMT1/MSX2	3	1
GO:0045947	GO:0045947	negative regulation of translational initiation	3/1352	19/18866	0.151324866693574	0.509231386303092	0.439795078150133	AGO2/ATF4/EIF4EBP2	3	1
GO:0060438	GO:0060438	trachea development	3/1352	19/18866	0.151324866693574	0.509231386303092	0.439795078150133	MAPK3/WNT7B/SOX9	3	1
GO:0071800	GO:0071800	podosome assembly	3/1352	19/18866	0.151324866693574	0.509231386303092	0.439795078150133	GSN/SRC/ARHGEF5	3	1
GO:0072077	GO:0072077	renal vesicle morphogenesis	3/1352	19/18866	0.151324866693574	0.509231386303092	0.439795078150133	LIF/WNT4/SOX9	3	1
GO:0019751	GO:0019751	polyol metabolic process	13/1352	132/18866	0.15141025738656	0.509231386303092	0.439795078150133	PCBD1/IMPA2/PLCD3/PLPP2/INPP4B/SGPP2/ITPKC/PLCB1/MOGAT3/IMPA1/BPNT1/GPD2/PLCB4	13	1
GO:0071248	GO:0071248	cellular response to metal ion	18/1352	193/18866	0.151650310215142	0.509733698211181	0.44022889725637	CDH1/GSN/MAPK3/AOC1/JUN/B2M/P2RX4/APP/SYT7/ATF4/EGFR/ATP13A2/TFAP2A/MEF2A/CAMK2D/SMPD3/SLC25A23/SLC25A24	18	1
GO:0071214	GO:0071214	cellular response to abiotic stimulus	29/1352	331/18866	0.152128901718792	0.510173245682837	0.440608510178603	F11R/ADIRF/NET1/AQP5/MAPK3/CDKN1A/CHP1/MMP7/RHOB/MAPK13/BDKRB2/DNM2/BCL10/ATF4/RAC1/EGFR/RAD9A/SLC9A1/STK39/NSMF/BCL2L1/AGT/AKT2/YAP1/HUS1/BAK1/CASP5/SLC25A23/SOX9	29	1
GO:0104004	GO:0104004	cellular response to environmental stimulus	29/1352	331/18866	0.152128901718792	0.510173245682837	0.440608510178603	F11R/ADIRF/NET1/AQP5/MAPK3/CDKN1A/CHP1/MMP7/RHOB/MAPK13/BDKRB2/DNM2/BCL10/ATF4/RAC1/EGFR/RAD9A/SLC9A1/STK39/NSMF/BCL2L1/AGT/AKT2/YAP1/HUS1/BAK1/CASP5/SLC25A23/SOX9	29	1
GO:0008361	GO:0008361	regulation of cell size	17/1352	181/18866	0.153229829945744	0.510173245682837	0.440608510178603	TMEM123/SEMA3B/SLC12A7/MAP3K13/GOLGA4/SLC9A3R1/RAB11A/DNM2/RAC1/IFRD1/LRRC8A/RUFY3/SEMA4G/SEMA3A/RTN4R/GSK3B/ZFYVE27	17	1
GO:1905330	GO:1905330	regulation of morphogenesis of an epithelium	17/1352	181/18866	0.153229829945744	0.510173245682837	0.440608510178603	TACSTD2/MDK/LIF/RAC1/LGR4/FOXP1/PSMB8/GPC4/PSMC6/TBX2/WNT4/NTN4/AGT/RREB1/PSMC3/SOX9/FGF1	17	1
GO:0048857	GO:0048857	neural nucleus development	7/1352	62/18866	0.153967128393069	0.510173245682837	0.440608510178603	CKB/MBP/ALDH1A3/CASP5/DYNLL1/S100A1/SCRIB	7	1
GO:0006767	GO:0006767	water-soluble vitamin metabolic process	9/1352	85/18866	0.154183219681975	0.510173245682837	0.440608510178603	AMN/PRSS3/TCN1/PCCA/VNN1/PDXK/MTHFR/AKR1A1/LMBRD1	9	1
GO:0110110	GO:0110110	positive regulation of animal organ morphogenesis	9/1352	85/18866	0.154183219681975	0.510173245682837	0.440608510178603	MDK/LIF/XBP1/LGR4/WNT4/TFAP2A/AGT/SOX9/FGF1	9	1
GO:0000096	GO:0000096	sulfur amino acid metabolic process	5/1352	40/18866	0.155691141899909	0.510173245682837	0.440608510178603	MPST/SLC7A11/TST/MTHFR/GGT1	5	1
GO:0007257	GO:0007257	activation of JUN kinase activity	5/1352	40/18866	0.155691141899909	0.510173245682837	0.440608510178603	MAP3K13/PKN1/MAP3K11/MAP3K9/WNT7B	5	1
GO:0009069	GO:0009069	serine family amino acid metabolic process	5/1352	40/18866	0.155691141899909	0.510173245682837	0.440608510178603	MPST/SLC7A11/TST/GGT1/GCAT	5	1
GO:0032892	GO:0032892	positive regulation of organic acid transport	5/1352	40/18866	0.155691141899909	0.510173245682837	0.440608510178603	ACSL5/P2RX4/CCK/PLA2G10/AGT	5	1
GO:0034314	GO:0034314	Arp2/3 complex-mediated actin nucleation	5/1352	40/18866	0.155691141899909	0.510173245682837	0.440608510178603	ARPC3/WASF2/WASL/NCKAP1/WASHC1	5	1
GO:0045746	GO:0045746	negative regulation of Notch signaling pathway	5/1352	40/18866	0.155691141899909	0.510173245682837	0.440608510178603	TSPAN15/ARRDC1/ZBTB7A/EGFR/CHAC1	5	1
GO:0048713	GO:0048713	regulation of oligodendrocyte differentiation	5/1352	40/18866	0.155691141899909	0.510173245682837	0.440608510178603	MDK/TNFRSF21/HDAC1/RHEB/DUSP10	5	1
GO:0097352	GO:0097352	autophagosome maturation	5/1352	40/18866	0.155691141899909	0.510173245682837	0.440608510178603	VAMP8/TSG101/SNAP29/CHMP3/SMCR8	5	1
GO:1902991	GO:1902991	regulation of amyloid precursor protein catabolic process	5/1352	40/18866	0.155691141899909	0.510173245682837	0.440608510178603	SORL1/APP/ABCG1/ABCA7/TMED10	5	1
GO:0048146	GO:0048146	positive regulation of fibroblast proliferation	6/1352	51/18866	0.15603915446296	0.510173245682837	0.440608510178603	S100A6/CDKN1A/JUN/EGFR/AGT/CTC1	6	1
GO:0071675	GO:0071675	regulation of mononuclear cell migration	6/1352	51/18866	0.15603915446296	0.510173245682837	0.440608510178603	LGALS3/S100A14/MAPK3/MDK/CXCL17/PLCB1	6	1
GO:0006476	GO:0006476	protein deacetylation	10/1352	97/18866	0.156312964775897	0.510173245682837	0.440608510178603	SDR16C5/HDAC9/PRKD2/HDAC1/AKAP8L/CAMK2D/HDAC7/CTBP1/SIN3B/ZBTB7B	10	1
GO:0120162	GO:0120162	positive regulation of cold-induced thermogenesis	10/1352	97/18866	0.156312964775897	0.510173245682837	0.440608510178603	LCN2/ACHE/STAT6/ADIPOR1/PLAC8/FFAR4/PRKAB1/ZBTB7B/ADIPOR2/EHMT1	10	1
GO:1901216	GO:1901216	positive regulation of neuron death	10/1352	97/18866	0.156312964775897	0.510173245682837	0.440608510178603	DDIT3/JUN/CAPN2/FOXO3/CDC34/ATF4/MAP3K11/TFAP2A/FIS1/GSK3B	10	1
GO:0070482	GO:0070482	response to oxygen levels	34/1352	396/18866	0.1564706444529	0.510173245682837	0.440608510178603	CD24/CLDN3/ERO1A/CDKN1A/CAPN2/FOXO3/ATP6V1G1/HIGD1A/ATP1B1/TMBIM6/ANG/SRC/UBC/NPEPPS/ACTN4/ATF4/CHCHD2/PLK3/PMAIP1/SLC9A1/MTHFR/PSMB8/PPARD/CCDC115/PSMC6/HMOX2/FIS1/SMAD3/PSMC3/ADM/PPARA/NOP53/ELOC/STC2	34	1
GO:0071902	GO:0071902	positive regulation of protein serine/threonine kinase activity	30/1352	345/18866	0.1569464981488	0.510173245682837	0.440608510178603	CD24/SAA1/INSR/GDF15/INAVA/MAPK3/DUSP5/DAZAP2/HIGD1A/SRC/MAP3K13/UBC/TAOK3/PKN1/ARHGEF5/ADAM9/EGFR/CXCL17/CCND1/MAP3K11/MAP3K9/STK39/WNT7B/EIF2AK2/MST1R/AGT/SYAP1/CEMIP/CCNK/FGF1	30	1
GO:0060537	GO:0060537	muscle tissue development	35/1352	409/18866	0.157060731603245	0.510173245682837	0.440608510178603	ATF3/ERBB3/MYH14/BTG2/DSP/DSG2/MAFF/CXADR/KLF5/TIPARP/TPM1/PITX1/NEBL/FLNB/HDAC9/FHL2/GPCPD1/SAV1/DDX17/NR1D2/SLC9A1/IFRD1/TBX2/NDUFV2/ARID1A/MEF2A/POGLUT1/AGT/FOXC1/YAP1/SOX15/SMAD3/PPARA/SOX9/CHD7	35	1
GO:0000075	GO:0000075	cell cycle checkpoint	20/1352	219/18866	0.157530298943842	0.510173245682837	0.440608510178603	MUC1/BTG2/SOX4/CHMP4C/SFN/CDKN1A/TAOK3/PLK3/RAD9A/CCND1/WAC/FBXO6/BCL2L1/FEM1B/RFWD3/CDK5RAP3/HUS1/KNTC1/NOP53/NABP2	20	1
GO:0003376	GO:0003376	sphingosine-1-phosphate receptor signaling pathway	2/1352	10/18866	0.157587440085879	0.510173245682837	0.440608510178603	EZR/SPNS2	2	1
GO:0006971	GO:0006971	hypotonic response	2/1352	10/18866	0.157587440085879	0.510173245682837	0.440608510178603	AQP5/STK39	2	1
GO:0010269	GO:0010269	response to selenium ion	2/1352	10/18866	0.157587440085879	0.510173245682837	0.440608510178603	SELENOW/MIEN1	2	1
GO:0010749	GO:0010749	regulation of nitric oxide mediated signal transduction	2/1352	10/18866	0.157587440085879	0.510173245682837	0.440608510178603	SPINK1/EGFR	2	1
GO:0010944	GO:0010944	negative regulation of transcription by competitive promoter binding	2/1352	10/18866	0.157587440085879	0.510173245682837	0.440608510178603	MUC1/TFAP2A	2	1
GO:0018026	GO:0018026	peptidyl-lysine monomethylation	2/1352	10/18866	0.157587440085879	0.510173245682837	0.440608510178603	EEF1AKMT2/EHMT1	2	1
GO:0018242	GO:0018242	protein O-linked glycosylation via serine	2/1352	10/18866	0.157587440085879	0.510173245682837	0.440608510178603	GALNT3/POGLUT1	2	1
GO:0030647	GO:0030647	aminoglycoside antibiotic metabolic process	2/1352	10/18866	0.157587440085879	0.510173245682837	0.440608510178603	AKR1A1/CBR4	2	1
GO:0031848	GO:0031848	protection from non-homologous end joining at telomere	2/1352	10/18866	0.157587440085879	0.510173245682837	0.440608510178603	DCLRE1C/TFIP11	2	1
GO:0031943	GO:0031943	regulation of glucocorticoid metabolic process	2/1352	10/18866	0.157587440085879	0.510173245682837	0.440608510178603	WNT4/DGKQ	2	1
GO:0032308	GO:0032308	positive regulation of prostaglandin secretion	2/1352	10/18866	0.157587440085879	0.510173245682837	0.440608510178603	P2RX4/PLA2G10	2	1
GO:0033131	GO:0033131	regulation of glucokinase activity	2/1352	10/18866	0.157587440085879	0.510173245682837	0.440608510178603	MIDN/FOXA2	2	1
GO:0034651	GO:0034651	cortisol biosynthetic process	2/1352	10/18866	0.157587440085879	0.510173245682837	0.440608510178603	WNT4/DGKQ	2	1
GO:0034975	GO:0034975	protein folding in endoplasmic reticulum	2/1352	10/18866	0.157587440085879	0.510173245682837	0.440608510178603	ERO1A/PDIA3	2	1
GO:0036500	GO:0036500	ATF6-mediated unfolded protein response	2/1352	10/18866	0.157587440085879	0.510173245682837	0.440608510178603	DDIT3/XBP1	2	1
GO:0039530	GO:0039530	MDA-5 signaling pathway	2/1352	10/18866	0.157587440085879	0.510173245682837	0.440608510178603	RIOK3/IRF7	2	1
GO:0042117	GO:0042117	monocyte activation	2/1352	10/18866	0.157587440085879	0.510173245682837	0.440608510178603	ADAM9/FOXP1	2	1
GO:0043380	GO:0043380	regulation of memory T cell differentiation	2/1352	10/18866	0.157587440085879	0.510173245682837	0.440608510178603	CD46/IL23A	2	1
GO:0044351	GO:0044351	macropinocytosis	2/1352	10/18866	0.157587440085879	0.510173245682837	0.440608510178603	DNM2/CARMIL1	2	1
GO:0045654	GO:0045654	positive regulation of megakaryocyte differentiation	2/1352	10/18866	0.157587440085879	0.510173245682837	0.440608510178603	FAXDC2/TESC	2	1
GO:0045988	GO:0045988	negative regulation of striated muscle contraction	2/1352	10/18866	0.157587440085879	0.510173245682837	0.440608510178603	SRI/GRK2	2	1
GO:0048340	GO:0048340	paraxial mesoderm morphogenesis	2/1352	10/18866	0.157587440085879	0.510173245682837	0.440608510178603	FOXC1/SMAD3	2	1
GO:0048755	GO:0048755	branching morphogenesis of a nerve	2/1352	10/18866	0.157587440085879	0.510173245682837	0.440608510178603	MAP3K13/RERE	2	1
GO:0070314	GO:0070314	G1 to G0 transition	2/1352	10/18866	0.157587440085879	0.510173245682837	0.440608510178603	RAB11FIP4/SMPD3	2	1
GO:0070862	GO:0070862	negative regulation of protein exit from endoplasmic reticulum	2/1352	10/18866	0.157587440085879	0.510173245682837	0.440608510178603	UBE2J1/YOD1	2	1
GO:0070942	GO:0070942	neutrophil mediated cytotoxicity	2/1352	10/18866	0.157587440085879	0.510173245682837	0.440608510178603	F2RL1/DNASE1	2	1
GO:0071670	GO:0071670	smooth muscle cell chemotaxis	2/1352	10/18866	0.157587440085879	0.510173245682837	0.440608510178603	GSTP1/MDK	2	1
GO:0090527	GO:0090527	actin filament reorganization	2/1352	10/18866	0.157587440085879	0.510173245682837	0.440608510178603	GSN/MCU	2	1
GO:0097050	GO:0097050	type B pancreatic cell apoptotic process	2/1352	10/18866	0.157587440085879	0.510173245682837	0.440608510178603	CAST/TCF7L2	2	1
GO:0097250	GO:0097250	mitochondrial respirasome assembly	2/1352	10/18866	0.157587440085879	0.510173245682837	0.440608510178603	HIGD1A/COX7A2	2	1
GO:0098887	GO:0098887	neurotransmitter receptor transport, endosome to postsynaptic membrane	2/1352	10/18866	0.157587440085879	0.510173245682837	0.440608510178603	RAB11A/SCRIB	2	1
GO:0099639	GO:0099639	neurotransmitter receptor transport, endosome to plasma membrane	2/1352	10/18866	0.157587440085879	0.510173245682837	0.440608510178603	RAB11A/SCRIB	2	1
GO:1901203	GO:1901203	positive regulation of extracellular matrix assembly	2/1352	10/18866	0.157587440085879	0.510173245682837	0.440608510178603	SMAD3/SOX9	2	1
GO:1901725	GO:1901725	regulation of histone deacetylase activity	2/1352	10/18866	0.157587440085879	0.510173245682837	0.440608510178603	PRKD2/CAMK2D	2	1
GO:1902645	GO:1902645	tertiary alcohol biosynthetic process	2/1352	10/18866	0.157587440085879	0.510173245682837	0.440608510178603	WNT4/DGKQ	2	1
GO:1903897	GO:1903897	regulation of PERK-mediated unfolded protein response	2/1352	10/18866	0.157587440085879	0.510173245682837	0.440608510178603	AGR2/PPP1R15A	2	1
GO:1990535	GO:1990535	neuron projection maintenance	2/1352	10/18866	0.157587440085879	0.510173245682837	0.440608510178603	INSR/APP	2	1
GO:2000288	GO:2000288	positive regulation of myoblast proliferation	2/1352	10/18866	0.157587440085879	0.510173245682837	0.440608510178603	PPARD/SOX15	2	1
GO:0033002	GO:0033002	muscle cell proliferation	22/1352	244/18866	0.157590881584592	0.510173245682837	0.440608510178603	HPGD/KLF4/TRIB1/CXADR/CDKN1A/GSTP1/JUN/ANG/TPM1/EGFR/SAV1/TCF7L2/FOXP1/CTNNBIP1/APOD/PPARD/TBX2/AGT/SMPD3/FOXC1/YAP1/IL15	22	1
GO:0007613	GO:0007613	memory	12/1352	121/18866	0.157748976226661	0.510391045707447	0.440796612054137	INSR/ADGRF1/LDLR/MDK/ITPR3/PRKCZ/ABCA7/CCK/PPP1R1B/ATXN1/EIF4EBP2/PLCB1	12	1
GO:0006073	GO:0006073	cellular glucan metabolic process	8/1352	74/18866	0.158982032085826	0.512904144846349	0.442967037251642	PHLDA2/INSR/NR1D1/DYRK2/IRS1/AKT2/GSK3B/PPP1CB	8	1
GO:0044042	GO:0044042	glucan metabolic process	8/1352	74/18866	0.158982032085826	0.512904144846349	0.442967037251642	PHLDA2/INSR/NR1D1/DYRK2/IRS1/AKT2/GSK3B/PPP1CB	8	1
GO:0048199	GO:0048199	vesicle targeting, to, from or within Golgi	8/1352	74/18866	0.158982032085826	0.512904144846349	0.442967037251642	ARFGAP3/NSF/RAB1A/TMED10/BET1/SEC24A/TRAPPC6A/GBF1	8	1
GO:0051881	GO:0051881	regulation of mitochondrial membrane potential	8/1352	74/18866	0.158982032085826	0.512904144846349	0.442967037251642	HEBP2/IFI6/SRC/CCK/PMAIP1/BCL2L1/AKT2/BAK1	8	1
GO:0086003	GO:0086003	cardiac muscle cell contraction	8/1352	74/18866	0.158982032085826	0.512904144846349	0.442967037251642	JUP/DSP/DSG2/SRI/SLC9A1/CAMK2D/CACNA1C/ATP2A2	8	1
GO:0001654	GO:0001654	eye development	33/1352	384/18866	0.159371658808511	0.513866163226524	0.443797879497566	EPHA2/RDH10/SLC7A11/KLF4/AQP5/IFT172/JUN/USH1C/ACHE/SLC25A25/LRP5/PROM1/ATF4/EGFR/ALDH1A3/RAB11FIP4/SOX2/WNT7B/MFAP5/TBX2/HDAC1/ARID1A/TFAP2A/GRHL2/CACNA1C/FOXC1/TDRD7/BAK1/SMAD3/OSR2/SOX9/CHD7/GPD2	33	1
GO:0032874	GO:0032874	positive regulation of stress-activated MAPK cascade	16/1352	170/18866	0.160094055669354	0.515875292856982	0.445533054010778	INAVA/TRAF4/F2RL1/MAP3K13/APP/TAOK3/PKN1/SH3RF1/ARHGEF5/MAP3K11/MAP3K9/PLCB1/WNT7B/EIF2AK2/UNC5CL/SEMA3A	16	1
GO:0060828	GO:0060828	regulation of canonical Wnt signaling pathway	26/1352	295/18866	0.160178360504525	0.515875292856982	0.445533054010778	JUP/DDIT3/SOX4/CTNND1/SCEL/FOXO3/MDK/SRC/IGFBP2/SLC9A3R1/XIAP/EGFR/TCF7L2/LGR4/PSMB8/SOX2/PSMC6/HDAC1/YAP1/CDH2/SMAD3/PSMC3/FERMT1/GSK3B/GSKIP/SOX9	26	1
GO:0030168	GO:0030168	platelet activation	15/1352	158/18866	0.161569502773661	0.519516571078348	0.44867782529355	CEACAM1/SAA1/F11R/PLSCR1/SLC7A11/MAPK3/CD9/SRC/YWHAZ/LCK/ITPR3/DGKA/MYL12A/DGKQ/PEAR1	15	1
GO:0060402	GO:0060402	calcium ion transport into cytosol	15/1352	158/18866	0.161569502773661	0.519516571078348	0.44867782529355	DDIT3/SRI/ERO1A/DIAPH1/TMBIM6/P2RX4/LCK/ITPR3/CAMK2D/CACNA1C/TPCN1/BAK1/CEMIP/IBTK/CHD7	15	1
GO:0007178	GO:0007178	transmembrane receptor protein serine/threonine kinase signaling pathway	31/1352	359/18866	0.161586292926148	0.519516571078348	0.44867782529355	HPGD/GDF15/F11R/CGN/MAPK3/JUN/HSPA1A/GIPC1/SRC/ZBTB7A/SPTBN1/SORL1/CDKN1C/UBC/LRG1/PRKCZ/DNM2/ADAM9/XIAP/PARD3/SLC2A10/OVOL2/TOB1/BMP8B/SMPD3/SMAD3/PCSK6/FERMT1/PEG10/MSX2/SLC33A1	31	1
GO:0006112	GO:0006112	energy reserve metabolic process	9/1352	86/18866	0.162006301337064	0.519974536558708	0.449073344834651	PHLDA2/INSR/NR1D1/GFPT1/DYRK2/IRS1/AKT2/GSK3B/PPP1CB	9	1
GO:0014910	GO:0014910	regulation of smooth muscle cell migration	9/1352	86/18866	0.162006301337064	0.519974536558708	0.449073344834651	TRIB1/GSTP1/MDK/SRC/TPM1/SORL1/PPARD/AGT/DOCK5	9	1
GO:0070664	GO:0070664	negative regulation of leukocyte proliferation	9/1352	86/18866	0.162006301337064	0.519974536558708	0.449073344834651	GSTP1/LGALS9B/PELI1/PKN1/TNFRSF21/DLG5/VTCN1/ZBTB7B/SCRIB	9	1
GO:0006690	GO:0006690	icosanoid metabolic process	12/1352	122/18866	0.164315283816397	0.522864570023607	0.451569307431889	HPGD/MGLL/MAPK3/GSTP1/ALOX5/MGST2/CYP2S1/GPX4/PLA2G10/PON3/GGT1/PTGDS	12	1
GO:0042752	GO:0042752	regulation of circadian rhythm	12/1352	122/18866	0.164315283816397	0.522864570023607	0.451569307431889	NR1D1/NR2F6/NR1D2/KLF10/UBE3A/NMU/PPARA/GSK3B/PPP1CB/PTGDS/NONO/NR1H3	12	1
GO:0002821	GO:0002821	positive regulation of adaptive immune response	11/1352	110/18866	0.164342256543679	0.522864570023607	0.451569307431889	HLA-E/HLA-A/AZGP1/HLA-B/B2M/IL23A/STAT6/PRKCZ/HLA-F/CLCF1/STX7	11	1
GO:0006641	GO:0006641	triglyceride metabolic process	11/1352	110/18866	0.164342256543679	0.522864570023607	0.451569307431889	LIPH/PNPLA2/MGLL/LDLR/LPIN2/SORL1/APOBEC1/MOGAT3/SCARB1/FABP2/NR1H3	11	1
GO:0001844	GO:0001844	protein insertion into mitochondrial membrane involved in apoptotic signaling pathway	4/1352	30/18866	0.164431492267209	0.522864570023607	0.451569307431889	SFN/BBC3/YWHAZ/PMAIP1	4	1
GO:0003401	GO:0003401	axis elongation	4/1352	30/18866	0.164431492267209	0.522864570023607	0.451569307431889	RDH10/YAP1/SOX9/FGF1	4	1
GO:0010758	GO:0010758	regulation of macrophage chemotaxis	4/1352	30/18866	0.164431492267209	0.522864570023607	0.451569307431889	MAPK3/MDK/MTUS1/CXCL17	4	1
GO:0035066	GO:0035066	positive regulation of histone acetylation	4/1352	30/18866	0.164431492267209	0.522864570023607	0.451569307431889	MUC1/MAPK3/LIF/WBP2	4	1
GO:0035666	GO:0035666	TRIF-dependent toll-like receptor signaling pathway	4/1352	30/18866	0.164431492267209	0.522864570023607	0.451569307431889	BIRC3/TICAM1/UBC/IRF7	4	1
GO:0046337	GO:0046337	phosphatidylethanolamine metabolic process	4/1352	30/18866	0.164431492267209	0.522864570023607	0.451569307431889	LPIN2/PLA2G10/PCYT2/CHKB	4	1
GO:0060122	GO:0060122	inner ear receptor cell stereocilium organization	4/1352	30/18866	0.164431492267209	0.522864570023607	0.451569307431889	USH1C/SLC9A3R1/TRIOBP/SCRIB	4	1
GO:0060142	GO:0060142	regulation of syncytium formation by plasma membrane fusion	4/1352	30/18866	0.164431492267209	0.522864570023607	0.451569307431889	GDF15/CAPN2/ADAM9/RAPGEF3	4	1
GO:0071711	GO:0071711	basement membrane organization	4/1352	30/18866	0.164431492267209	0.522864570023607	0.451569307431889	SPINT2/LAMB3/NTN4/FERMT1	4	1
GO:0090162	GO:0090162	establishment of epithelial cell polarity	4/1352	30/18866	0.164431492267209	0.522864570023607	0.451569307431889	SLC9A3R1/PARD3/CAMSAP3/FERMT1	4	1
GO:1902751	GO:1902751	positive regulation of cell cycle G2/M phase transition	4/1352	30/18866	0.164431492267209	0.522864570023607	0.451569307431889	APP/RAB11A/CCND1/VPS4B	4	1
GO:1990126	GO:1990126	retrograde transport, endosome to plasma membrane	4/1352	30/18866	0.164431492267209	0.522864570023607	0.451569307431889	RAB11A/CCDC22/WASHC1/SCRIB	4	1
GO:0010506	GO:0010506	regulation of autophagy	30/1352	347/18866	0.164572367789556	0.522864570023607	0.451569307431889	QSOX1/DDIT3/MAPK3/TP53INP2/FOXO3/TICAM1/ATP6V1G1/MET/OPTN/CAPN1/TMEM59/PIP4K2C/XBP1/PLK3/TRIM8/WAC/ATP13A2/CHMP4B/ULK1/PRKAB1/RHEB/TRIB3/TPCN1/SH3GLB1/AMBRA1/ATP6V0B/GSK3B/WASHC1/LAMTOR1/SMCR8	30	1
GO:0045766	GO:0045766	positive regulation of angiogenesis	19/1352	208/18866	0.164660487729694	0.522864570023607	0.451569307431889	JUP/ITGB8/KLF4/ANXA3/RHOB/MDK/AGO2/LRG1/HDAC9/F3/XBP1/RAPGEF3/ADM2/PRKD2/FGFBP1/HDAC7/ADM/S100A1/FGF1	19	1
GO:0009743	GO:0009743	response to carbohydrate	21/1352	233/18866	0.164674428637328	0.522864570023607	0.451569307431889	SOX4/SRI/GSTP1/FOXO3/MAPK13/CCDC186/LRP5/NR1D1/PIM3/FOXA2/RAC1/XBP1/TCF7L2/PPARD/MPC2/PHPT1/FIS1/MLXIPL/C1QTNF12/EIF2B4/ANO1	21	1
GO:0007584	GO:0007584	response to nutrient	16/1352	171/18866	0.16563030505608	0.525306046509689	0.453677876092185	TNFRSF11B/ASS1/GSN/GSTP1/IGFBP2/FOXA2/BCKDHB/EGFR/XBP1/CCND1/MTHFR/PPARD/PDK2/IL15/ADIPOR2/STC2	16	1
GO:0140056	GO:0140056	organelle localization by membrane tethering	16/1352	171/18866	0.16563030505608	0.525306046509689	0.453677876092185	VAMP8/HSP90AA1/STX3/RAB3IP/RAB11A/NSF/CTBP2/SNAP29/NDE1/HAUS7/TMEM216/DYNLL1/STX7/YKT6/CEP70/HAUS8	16	1
GO:0002704	GO:0002704	negative regulation of leukocyte mediated immunity	6/1352	52/18866	0.166442408739273	0.526989485698432	0.455131769723819	CEACAM1/HLA-E/HLA-A/C4BPB/HLA-B/HLA-F	6	1
GO:0051445	GO:0051445	regulation of meiotic cell cycle	6/1352	52/18866	0.166442408739273	0.526989485698432	0.455131769723819	INSR/OVOL1/LIF/PLCB1/WNT4/MSX2	6	1
GO:0055078	GO:0055078	sodium ion homeostasis	6/1352	52/18866	0.166442408739273	0.526989485698432	0.455131769723819	SCNN1A/ATP1B1/SLC9A1/TMPRSS3/MLLT6/AGT	6	1
GO:0071241	GO:0071241	cellular response to inorganic substance	20/1352	221/18866	0.167211043452451	0.527102714596509	0.455229559281608	CDH1/GSN/MAPK3/AOC1/JUN/B2M/P2RX4/APP/SYT7/DNM2/ATF4/EGFR/DDI2/ATP13A2/TFAP2A/MEF2A/CAMK2D/SMPD3/SLC25A23/SLC25A24	20	1
GO:0055067	GO:0055067	monovalent inorganic cation homeostasis	15/1352	159/18866	0.167355378243093	0.527102714596509	0.455229559281608	SCNN1A/MAPK3/CHP1/ATP6V1G1/ATP1B1/SLC12A7/SLC9A1/TMPRSS3/CCDC115/UBE3A/MLLT6/AGT/PDK2/ATP6V0B/SLC4A2	15	1
GO:0031100	GO:0031100	animal organ regeneration	8/1352	75/18866	0.167569662913588	0.527102714596509	0.455229559281608	ANXA3/CDKN1A/GSTP1/EGFR/CCND1/PTPN3/BAK1/ADM	8	1
GO:0086001	GO:0086001	cardiac muscle cell action potential	8/1352	75/18866	0.167569662913588	0.527102714596509	0.455229559281608	JUP/DSP/DSG2/CXADR/ATP1B1/CAMK2D/CACNA1C/ATP2A2	8	1
GO:0006040	GO:0006040	amino sugar metabolic process	5/1352	41/18866	0.167571319786192	0.527102714596509	0.455229559281608	GFPT1/CHST4/MGAT3/SLC35A3/UAP1L1	5	1
GO:0035136	GO:0035136	forelimb morphogenesis	5/1352	41/18866	0.167571319786192	0.527102714596509	0.455229559281608	RDH10/TFAP2A/CACNA1C/OSR2/MSX2	5	1
GO:0042269	GO:0042269	regulation of natural killer cell mediated cytotoxicity	5/1352	41/18866	0.167571319786192	0.527102714596509	0.455229559281608	CEACAM1/HLA-E/HLA-A/HLA-B/HLA-F	5	1
GO:0051180	GO:0051180	vitamin transport	5/1352	41/18866	0.167571319786192	0.527102714596509	0.455229559281608	AMN/TCN1/SLC2A10/SCARB1/LMBRD1	5	1
GO:1902042	GO:1902042	negative regulation of extrinsic apoptotic signaling pathway via death domain receptors	5/1352	41/18866	0.167571319786192	0.527102714596509	0.455229559281608	TMBIM1/TRADD/BCL2L1/RFFL/GSK3B	5	1
GO:0046467	GO:0046467	membrane lipid biosynthetic process	14/1352	147/18866	0.168876180682557	0.527102714596509	0.455229559281608	FA2H/B4GALT5/UGCG/ORMDL2/PLPP2/SGPP2/SPTSSA/ALDH3B1/PRKD2/CERS6/PIGF/B3GALT4/PIGP/SMPD3	14	1
GO:0002726	GO:0002726	positive regulation of T cell cytokine production	3/1352	20/18866	0.169104305056496	0.527102714596509	0.455229559281608	HLA-A/B2M/PRKCZ	3	1
GO:0006607	GO:0006607	NLS-bearing protein import into nucleus	3/1352	20/18866	0.169104305056496	0.527102714596509	0.455229559281608	CBLB/KPNA4/KPNB1	3	1
GO:0006743	GO:0006743	ubiquinone metabolic process	3/1352	20/18866	0.169104305056496	0.527102714596509	0.455229559281608	METTL27/UBIAD1/PPTC7	3	1
GO:0023019	GO:0023019	signal transduction involved in regulation of gene expression	3/1352	20/18866	0.169104305056496	0.527102714596509	0.455229559281608	EPCAM/SMAD3/MSX2	3	1
GO:0030903	GO:0030903	notochord development	3/1352	20/18866	0.169104305056496	0.527102714596509	0.455229559281608	EPHA2/YAP1/SOX9	3	1
GO:0031998	GO:0031998	regulation of fatty acid beta-oxidation	3/1352	20/18866	0.169104305056496	0.527102714596509	0.455229559281608	IRS1/AKT2/PPARA	3	1
GO:0032211	GO:0032211	negative regulation of telomere maintenance via telomerase	3/1352	20/18866	0.169104305056496	0.527102714596509	0.455229559281608	SRC/PINX1/CTC1	3	1
[truncated: 20,060 more rows]
