# Supplementary material for: Single-cell RNA-seq reveals the genesis and heterogeneity of tumor microenvironment in pancreatic undifferentiated carcinoma with osteoclast-like giant-cells
Source: Mol Cancer. 2022 Jun 22;21:133. doi: 10.1186/s12943-022-01596-8 (PMC9214989; doi:10.1186/s12943-022-01596-8)
Supplement: Supplementary file 21 — Additional file 21: Table S13. DEGs of myeloid cell clusters. [file 12943_2022_1596_MOESM21_ESM.csv]

	p_val	avg_log2FC	pct.1	pct.2	p_val_adj	cluster	gene
CCDC88A	8.84335858595714e-105	0.380643954463514	0.694	0.218	1.82252777097991e-100	0	CCDC88A
ABHD12	8.97797500696479e-100	0.333945440487847	0.557	0.147	1.85027086918537e-95	0	ABHD12
MAP2K3	1.80288317033548e-99	0.415010373696378	0.709	0.241	3.71556192574439e-95	0	MAP2K3
GM2A	2.82457680963227e-99	0.319812985789333	0.64	0.201	5.82117034697114e-95	0	GM2A
ADA2	1.61558817414761e-97	0.266522614674634	0.632	0.191	3.32956566810082e-93	0	ADA2
ALDH2	2.05091951368348e-97	0.389775175167712	0.667	0.216	4.22674002575029e-93	0	ALDH2
GRINA	4.84005436771143e-97	0.297689585540625	0.771	0.282	9.9748680464165e-93	0	GRINA
MPEG1	2.85679632679503e-96	0.344268839340397	0.668	0.222	5.88757154989188e-92	0	MPEG1
ACP5	3.95170649217364e-96	0.849742398523572	0.626	0.203	8.14407190972066e-92	0	ACP5
CNDP2	6.25835216612995e-96	0.256703572405624	0.674	0.222	1.28978379791772e-91	0	CNDP2
STX11	1.21257551059909e-95	0.383379059822041	0.604	0.182	2.49899686979367e-91	0	STX11
PABPC4	8.91170064717883e-95	0.290722628848663	0.759	0.273	1.83661238637708e-90	0	PABPC4
GNAQ	3.21969281345083e-94	0.273839513670427	0.748	0.258	6.63546491924081e-90	0	GNAQ
AKR1B1	2.54967185971947e-93	0.28754004665074	0.726	0.259	5.25461873569585e-89	0	AKR1B1
AP1B1	5.86887283386516e-93	0.253875324044893	0.682	0.227	1.20951600233127e-88	0	AP1B1
TRA2B	1.82888144369475e-91	0.358052116476725	0.778	0.289	3.76914176731051e-87	0	TRA2B
SLC31A2	1.94277546223077e-91	0.267183152746514	0.598	0.184	4.0038659501114e-87	0	SLC31A2
LRP1	6.26391901816097e-91	0.329058839821784	0.759	0.278	1.29093107045279e-86	0	LRP1
PLXDC2	8.74780764511948e-91	0.362949102781191	0.811	0.311	1.80283567758267e-86	0	PLXDC2
RIPK2	2.42120687591705e-90	0.311012077642947	0.543	0.15	4.98986525057745e-86	0	RIPK2
SLC1A3	3.41378694992645e-90	0.354383553943184	0.558	0.162	7.03547352510342e-86	0	SLC1A3
ATP5MC3	8.54752990310746e-90	0.694770914427235	0.368	0.043	1.76156043773142e-85	0	ATP5MC3
LRPAP1	9.56260381375108e-90	0.34390701242893	0.713	0.262	1.97075701997596e-85	0	LRPAP1
ATP5PD	9.92884727087251e-90	0.633666578188615	0.368	0.044	2.04623613405412e-85	0	ATP5PD
MACROH2A1	1.38311906115589e-89	0.766134777601076	0.392	0.055	2.85047007313618e-85	0	MACROH2A1
IL18	2.89481634814606e-89	0.261467778799456	0.685	0.237	5.96592701189421e-85	0	IL18
GAA	3.66109994708969e-89	0.267353382448624	0.703	0.256	7.54516088095714e-85	0	GAA
RAB32	5.05146868798648e-89	0.276283982381068	0.636	0.212	1.04105718190713e-84	0	RAB32
RUNX1	1.79552481772421e-88	0.309023015108701	0.729	0.266	3.70039709684783e-84	0	RUNX1
RNASE6	2.61403130444938e-88	0.278579434335002	0.737	0.268	5.38725711533973e-84	0	RNASE6
RNF144B	3.57087170829791e-88	0.262806745961509	0.578	0.18	7.35920950363116e-84	0	RNF144B
DSE	8.13382751420724e-88	0.339135671655467	0.755	0.278	1.67630051240297e-83	0	DSE
CPVL	8.43385140278696e-88	0.537183041685694	0.763	0.299	1.73813243560037e-83	0	CPVL
ATP5F1C	2.20867776497686e-87	0.484682558504993	0.354	0.039	4.55186400584081e-83	0	ATP5F1C
CSF2RA	4.88428845959779e-87	0.25494896530207	0.591	0.189	1.00660300863851e-82	0	CSF2RA
HEXB	6.21489257064981e-87	0.304155451049662	0.786	0.301	1.28082720988522e-82	0	HEXB
CELF2	2.02130083414094e-86	0.260641880962355	0.746	0.275	4.16569888908106e-82	0	CELF2
MERTK	3.12775323063497e-86	0.367605480001797	0.567	0.17	6.44598663301562e-82	0	MERTK
RAB20	5.18779164640847e-86	0.266035520413794	0.653	0.22	1.06915198040832e-81	0	RAB20
OGFRL1	1.66358461704053e-85	0.303456808608833	0.682	0.246	3.42848153725883e-81	0	OGFRL1
ATP5MD	2.07999751947328e-85	0.589638538508168	0.356	0.041	4.28666688788249e-81	0	ATP5MD
ANKRD10	4.60516023509979e-85	0.258184250070046	0.571	0.177	9.49077472851716e-81	0	ANKRD10
SCPEP1	4.89907497479156e-85	0.280577039020664	0.679	0.242	1.00965036155479e-80	0	SCPEP1
FMN1	1.1256150467366e-84	0.347631590414188	0.493	0.13	2.31978004981946e-80	0	FMN1
EPB41L3	2.99803916097424e-84	0.280089816039624	0.601	0.195	6.17865890685182e-80	0	EPB41L3
TNFAIP2	7.39868873552792e-84	0.263059843661798	0.675	0.243	1.52479576150495e-79	0	TNFAIP2
HAVCR2	8.61151249161028e-84	0.252715944267872	0.681	0.24	1.77474660939596e-79	0	HAVCR2
ATP5PF	2.50103460155465e-83	0.5320366476558	0.358	0.045	5.15438221034397e-79	0	ATP5PF
FCHO2	2.67552428904344e-83	0.253192124044943	0.569	0.185	5.51398800728963e-79	0	FCHO2
IRF8	2.96004511284654e-83	0.287497057521299	0.58	0.18	6.10035697306542e-79	0	IRF8
HLA-DOA	6.1042584099628e-83	0.304657265120974	0.621	0.216	1.25802661570923e-78	0	HLA-DOA
ATP5MC2	1.70791777848032e-82	0.669089789107446	0.402	0.066	3.51984774967008e-78	0	ATP5MC2
ATP5MF	2.80795370822542e-82	0.522531847402918	0.348	0.043	5.78691179728177e-78	0	ATP5MF
RGS1	5.21777086735372e-82	1.10621104788255	0.833	0.411	1.07533039805293e-77	0	RGS1
ITGAX	5.85823555431733e-82	0.265626619885978	0.633	0.216	1.20732376538926e-77	0	ITGAX
PTGER4	1.10182342899392e-81	0.388803219039177	0.614	0.207	2.27074790481356e-77	0	PTGER4
NLRP3	2.29426347698581e-81	0.658627551833517	0.573	0.192	4.72824759972005e-77	0	NLRP3
NRP2	2.34153032318224e-81	0.345764932879354	0.61	0.206	4.82565984304627e-77	0	NRP2
OTUD1	1.62525498047188e-80	0.754294351592397	0.748	0.317	3.34948798925449e-76	0	OTUD1
ATP5IF1	7.86521321168135e-80	0.423382470142777	0.333	0.039	1.62094179079541e-75	0	ATP5IF1
CPM	8.44637535024063e-80	0.482228265400292	0.702	0.273	1.74071349593109e-75	0	CPM
FCGR2B	6.8029660794019e-79	0.613262215565275	0.623	0.227	1.40202327930394e-74	0	FCGR2B
ATP5F1D	1.32594697637272e-78	0.428851175689346	0.342	0.044	2.73264412360653e-74	0	ATP5F1D
AP1S2	1.59395161879308e-78	0.253816130017928	0.645	0.225	3.28497489117066e-74	0	AP1S2
IRAK1	2.19370919878614e-78	0.250402603956615	0.511	0.153	4.52101528777836e-74	0	IRAK1
GPR34	4.91174002347412e-78	0.416809302158253	0.67	0.258	1.01226050143778e-73	0	GPR34
DNASE2	5.30762085561043e-78	0.345813300776743	0.51	0.157	1.09384758213275e-73	0	DNASE2
NFKB1	6.37667987995448e-78	0.341218873130868	0.702	0.266	1.31416995645982e-73	0	NFKB1
H2AJ	2.05717719330771e-77	0.473205862340266	0.319	0.036	4.23963647768786e-73	0	H2AJ
CFD	2.42891482994383e-77	0.608112551089741	0.78	0.346	5.00575057303124e-73	0	CFD
MICOS10	5.36741973049035e-77	0.487179541671857	0.338	0.046	1.10617153225676e-72	0	MICOS10
TNFAIP8	1.94248733248892e-76	0.409263494234134	0.611	0.216	4.00327214352641e-72	0	TNFAIP8
CYRIB	2.98185909872001e-76	0.32188664774048	0.37	0.059	6.14531341655206e-72	0	CYRIB
ATP5F1B	3.02968639504449e-76	0.478634003182191	0.336	0.045	6.2438806915472e-72	0	ATP5F1B
OSCAR	5.67262061403759e-76	0.259721201264779	0.428	0.107	1.16907038234701e-71	0	OSCAR
EPB41L2	1.02483575885163e-75	0.29628901243134	0.477	0.134	2.11208401541733e-71	0	EPB41L2
BHLHE41	5.00791573206294e-75	0.361893157080608	0.456	0.122	1.03208135322085e-70	0	BHLHE41
H2AZ1	5.27214318986398e-75	0.562949757616212	0.374	0.064	1.08653598999907e-70	0	H2AZ1
ATP5MG	6.19883083094225e-75	0.573961617370849	0.415	0.084	1.27751704594889e-70	0	ATP5MG
ATP5ME	1.27816451945303e-74	0.338514563930194	0.348	0.052	2.63416925814075e-70	0	ATP5ME
SAP30	2.30012737895569e-74	0.279202228709409	0.72	0.279	4.74033251528979e-70	0	SAP30
RNF130	3.83319702832125e-74	0.256722598399694	0.84	0.342	7.89983575566726e-70	0	RNF130
SGK1	5.20672050958299e-74	0.777959760670484	0.874	0.447	1.07305302981996e-69	0	SGK1
GPNMB	5.65354568384365e-74	0.929688033235807	0.8	0.409	1.16513922998334e-69	0	GPNMB
SRSF5	9.67564787976478e-74	0.324766590714335	0.819	0.356	1.99405427154072e-69	0	SRSF5
ADAP2	3.02438633457046e-73	0.261003727900881	0.685	0.26	6.23295779691626e-69	0	ADAP2
UPP1	4.27943149228841e-73	0.334554291708349	0.752	0.303	8.81948036245719e-69	0	UPP1
ATP5PO	5.00996632557013e-73	0.342210861293561	0.322	0.042	1.03250396003675e-68	0	ATP5PO
FGL2	6.0937287764183e-73	0.316256916405748	0.704	0.277	1.25585656353205e-68	0	FGL2
FNIP2	1.06318934441086e-72	0.264378250257678	0.605	0.212	2.19112691989635e-68	0	FNIP2
ZEB2	1.90353968579515e-72	0.279197095643524	0.839	0.362	3.92300493845522e-68	0	ZEB2
MFSD1	3.24470625909498e-72	0.271660389703163	0.838	0.351	6.68701512936885e-68	0	MFSD1
RALA	4.94256757290165e-71	0.261784705616984	0.623	0.23	1.0186137510993e-66	0	RALA
SEPTIN2	6.22581234869085e-71	0.339886120187268	0.307	0.038	1.2830776669417e-66	0	SEPTIN2
CIAO2B	8.61565969980139e-71	0.350102419041866	0.314	0.041	1.77560130753207e-66	0	CIAO2B
TMEM51	1.3661955548916e-70	0.25790853918688	0.445	0.127	2.81559241907609e-66	0	TMEM51
SEPTIN7	2.3764596718486e-70	0.360707724487273	0.341	0.054	4.89764573771278e-66	0	SEPTIN7
H2AZ2	5.6248464294191e-70	0.2774618662403	0.325	0.047	1.15922460063898e-65	0	H2AZ2
GADD45G	8.2963431182959e-70	0.473917063936357	0.445	0.126	1.7097933532496e-65	0	GADD45G
LAIR1	8.92392527558703e-69	0.296696449201078	0.816	0.338	1.83913176004573e-64	0	LAIR1
FBP1	1.00213165608148e-68	0.476937819547908	0.556	0.197	2.06529313001831e-64	0	FBP1
SIGLEC10	1.91778913126358e-67	0.261321112691518	0.417	0.113	3.95237162062111e-63	0	SIGLEC10
PMAIP1	2.78937491178225e-67	0.509831235486326	0.565	0.203	5.74862275569204e-63	0	PMAIP1
ARRDC3	2.9272317502163e-67	0.384799325098304	0.56	0.202	6.03273191402076e-63	0	ARRDC3
GPX3	4.59815580545046e-67	0.29829005836176	0.485	0.155	9.47633929945284e-63	0	GPX3
IER5	8.63757484569106e-67	0.479051467312217	0.794	0.363	1.78011779994847e-62	0	IER5
ATP5F1A	8.75173132892516e-67	0.372270029112725	0.272	0.028	1.80364430957819e-62	0	ATP5F1A
FKBP5	3.1664901353963e-65	0.260574275482584	0.773	0.332	6.52581952003823e-61	0	FKBP5
ATP5PB	1.77461177384146e-64	0.320386203484019	0.271	0.03	3.65729740470987e-60	0	ATP5PB
CEBPA	3.63674632422834e-64	0.279564979437667	0.374	0.092	7.49497049960218e-60	0	CEBPA
PLA2G7	9.11377754337454e-64	0.539456862330638	0.421	0.121	1.87825841391406e-59	0	PLA2G7
SLC37A2	1.86961410066438e-63	0.279802204424262	0.336	0.071	3.85308770005923e-59	0	SLC37A2
MAF	3.71577330574316e-63	0.29596770206539	0.684	0.286	7.65783720580607e-59	0	MAF
CCL3L1	7.62406327217286e-63	0.901030160825615	0.401	0.11	1.57124319976211e-58	0	CCL3L1
ATP5MPL	2.37086335663772e-62	0.264768209309677	0.305	0.047	4.88611229169468e-58	0	ATP5MPL
MICOS13	8.68470157600327e-62	0.286333323161582	0.271	0.033	1.78983014779851e-57	0	MICOS13
AKAP13	9.97376777012704e-62	0.301887056862845	0.858	0.396	2.05549379974548e-57	0	AKAP13
C3AR1	1.14095671010476e-61	0.256442655002005	0.789	0.346	2.3513976838549e-57	0	C3AR1
TLE5	6.81367855140103e-61	0.266741398016143	0.281	0.039	1.40423101265824e-56	0	TLE5
HMOX1	1.26890945363146e-60	0.498861435338556	0.668	0.288	2.61509549298907e-56	0	HMOX1
KLF6	4.3883561759483e-60	0.93148679364905	0.947	0.608	9.04396324301186e-56	0	KLF6
LIMS1	6.0972223793382e-60	0.314976317693823	0.851	0.389	1.25657656015781e-55	0	LIMS1
COLEC12	5.23043933863019e-59	0.288634373298025	0.577	0.232	1.0779412432983e-54	0	COLEC12
GRASP	2.98208133056982e-58	0.280821078341919	0.551	0.212	6.14577141417133e-54	0	GRASP
CTSH	5.8201795670715e-58	0.287218037598839	0.848	0.394	1.19948080697777e-53	0	CTSH
LGMN	9.57937924253757e-58	0.555493276138349	0.747	0.358	1.97421426809457e-53	0	LGMN
ATP5F1E	4.69436435957574e-56	0.697891831042	0.446	0.138	9.67461550864964e-52	0	ATP5F1E
DBI	3.88340451841494e-55	0.290526635771907	0.886	0.429	8.00330837200136e-51	0	DBI
TNF	8.6150638057248e-55	0.583174165894549	0.532	0.205	1.77547849972182e-50	0	TNF
ASAH1	8.24190087648537e-54	0.319566824796869	0.893	0.451	1.69857335163487e-49	0	ASAH1
H3-3B	1.03777417517415e-53	0.510105185820267	0.451	0.151	2.13874879761641e-49	0	H3-3B
THAP2	1.33202800962695e-53	0.291343093016353	0.472	0.172	2.74517652504018e-49	0	THAP2
CFLAR	2.02684608179317e-53	0.273813870158522	0.834	0.405	4.17712708996753e-49	0	CFLAR
KCTD12	2.19322739939991e-53	0.275354582559193	0.845	0.404	4.52002234742327e-49	0	KCTD12
HLA-DMB	5.42125309600157e-53	0.372680819036568	0.889	0.439	1.11726605055496e-48	0	HLA-DMB
GPR183	1.29692135705035e-52	0.691097861043138	0.853	0.464	2.67282522474506e-48	0	GPR183
PDGFB	1.33323229756264e-52	0.270047054743197	0.308	0.072	2.74765844204685e-48	0	PDGFB
ID2	1.47460656029019e-52	0.567638107946705	0.854	0.458	3.03901666010205e-48	0	ID2
ABL2	3.61450917844762e-52	0.336028392527014	0.702	0.326	7.44914196586271e-48	0	ABL2
CITED2	5.06778389438378e-52	0.336676092878152	0.678	0.309	1.04441958279355e-47	0	CITED2
ZFAND5	2.00257710454273e-51	0.395074343114693	0.896	0.479	4.12711115475211e-47	0	ZFAND5
IL4I1	2.31445275673478e-51	0.391776184471588	0.439	0.153	4.76985568635471e-47	0	IL4I1
P2RY13	2.45379587424766e-51	0.407491357982658	0.305	0.073	5.05702791723701e-47	0	P2RY13
CD9	2.76160188234049e-51	0.323025932248297	0.745	0.359	5.69138531931552e-47	0	CD9
TFRC	4.65978877657185e-51	0.314434663019964	0.589	0.252	9.60335868963692e-47	0	TFRC
HLA-DRB1	6.72031264530114e-51	0.525542658373737	0.994	0.881	1.38498923307011e-46	0	HLA-DRB1
ZBTB16	2.95068197199751e-50	0.291258820956417	0.293	0.07	6.08106047608966e-46	0	ZBTB16
APOC1	1.11279278463533e-49	0.820515764299564	0.65	0.328	2.29335464985495e-45	0	APOC1
CYP27A1	1.61344371436848e-49	0.374774918834234	0.29	0.066	3.325146150942e-45	0	CYP27A1
SLC40A1	8.18812124539395e-49	0.44830424950113	0.493	0.193	1.68748990746324e-44	0	SLC40A1
NUPR1	2.64951782494027e-48	0.510579289749491	0.56	0.251	5.46039128541939e-44	0	NUPR1
C3	1.34815654190973e-47	0.319007562625701	0.354	0.108	2.77841581722175e-43	0	C3
ATP6V1F	6.82927214470037e-47	0.307614326482498	0.899	0.465	1.4074446963013e-42	0	ATP6V1F
SDS	3.3743884262918e-46	0.557544111091184	0.267	0.062	6.95427710774478e-42	0	SDS
MS4A4A	6.17601308878745e-45	0.265266376279311	0.812	0.419	1.27281453746821e-40	0	MS4A4A
PSAP	5.01177729519994e-44	0.464972226351466	0.98	0.744	1.03287718276776e-39	0	PSAP
DAB2	5.12539663011997e-44	0.274939199629416	0.826	0.437	1.05629299150143e-39	0	DAB2
KLF4	2.11795939785643e-43	0.444210460811693	0.841	0.439	4.36490252304232e-39	0	KLF4
C2	3.04575147202003e-43	0.267077690065977	0.568	0.256	6.27698920868607e-39	0	C2
HLA-DMA	4.41227667344616e-43	0.430577136926195	0.942	0.581	9.09326099630519e-39	0	HLA-DMA
PLD3	1.20786949016909e-42	0.359749482236429	0.798	0.421	2.48929823228947e-38	0	PLD3
CTSS	6.10327209404262e-42	0.347119010122027	0.95	0.582	1.25782334586124e-37	0	CTSS
FABP5	1.14587422368589e-41	0.296092270964021	0.664	0.323	2.36153218759426e-37	0	FABP5
HLA-DQB1	1.67385234626609e-41	0.495123807071685	0.972	0.736	3.44964230041978e-37	0	HLA-DQB1
GCHFR	2.16997540853931e-41	0.444879147197977	0.347	0.121	4.47210231945866e-37	0	GCHFR
HBEGF	2.62418168131539e-41	0.311868929967736	0.69	0.34	5.40817602702289e-37	0	HBEGF
PLIN2	5.26119034465367e-41	0.397177076000776	0.857	0.463	1.08427871812967e-36	0	PLIN2
RNASET2	1.62832443654561e-40	0.307124944046615	0.926	0.502	3.35581383127684e-36	0	RNASET2
CD68	7.1356218061325e-40	0.363577907811091	0.952	0.566	1.47058029802585e-35	0	CD68
IL1A	8.41236032725819e-40	0.36031681520021	0.418	0.165	1.73370333984464e-35	0	IL1A
GRN	8.41131590484479e-39	0.476955210819575	0.948	0.586	1.73348809482946e-34	0	GRN
CTSL	9.39388037186242e-39	0.442063694912556	0.887	0.506	1.93598480583713e-34	0	CTSL
TNFAIP3	1.16206552315152e-38	0.287812785109498	0.859	0.545	2.39490083666297e-34	0	TNFAIP3
VIM	1.96692376875539e-38	0.546651717812272	0.995	0.881	4.05363319502798e-34	0	VIM
CXCL1	6.27400261458835e-38	0.774427548959705	0.415	0.173	1.29300919884051e-33	0	CXCL1
APOE	1.17028647135482e-37	1.0395622394786	0.757	0.522	2.41184338881515e-33	0	APOE
CH25H	3.35549984692061e-36	0.499538091143	0.392	0.157	6.91534963451869e-32	0	CH25H
MAFB	1.85359097527857e-35	0.418901132494025	0.888	0.519	3.8200656409516e-31	0	MAFB
GADD45B	2.38537542832876e-35	0.423581057556154	0.904	0.57	4.91602022024275e-31	0	GADD45B
CCL3	2.73602245858504e-35	0.738854185681832	0.939	0.778	5.6386686848979e-31	0	CCL3
MS4A7	1.04148042933914e-34	0.320150027635895	0.909	0.517	2.14638701682504e-30	0	MS4A7
ANXA1	2.26895603225788e-33	0.468563427233001	0.914	0.535	4.67609148688027e-29	0	ANXA1
HLA-DPB1	3.48732217112449e-33	0.424368003198176	0.984	0.85	7.18702226247046e-29	0	HLA-DPB1
CD44	1.0079319018772e-32	0.265340949029101	0.883	0.495	2.07724685657872e-28	0	CD44
CXCL3	3.92780834926148e-32	0.681055935678066	0.834	0.612	8.09482022699298e-28	0	CXCL3
HLA-DRA	1.12613608427268e-31	0.363246091297975	0.996	0.932	2.32085385607756e-27	0	HLA-DRA
LGALS3	1.14417815034559e-31	0.334181472571151	0.921	0.534	2.35803675004722e-27	0	LGALS3
CTSD	1.17445113528624e-31	0.7161324032392	0.957	0.746	2.4204263447114e-27	0	CTSD
CEBPD	1.42741966187392e-31	0.312933186807101	0.914	0.532	2.94176918115597e-27	0	CEBPD
HLA-DQA1	3.13188069902114e-31	0.444161379910445	0.958	0.779	6.45449293261267e-27	0	HLA-DQA1
HLA-DPA1	4.79371132652279e-31	0.391410999816704	0.989	0.877	9.87935967283082e-27	0	HLA-DPA1
TXN	1.84602322382963e-30	0.26018060942129	0.848	0.47	3.80446926199048e-26	0	TXN
FCGR2A	3.42217131386829e-29	0.289299253952815	0.943	0.601	7.05275286075117e-25	0	FCGR2A
MARCKS	3.46102026815576e-28	0.251305148759089	0.917	0.58	7.1328166706422e-24	0	MARCKS
MT1X	3.77412789083343e-28	1.43914382767781	0.516	0.264	7.77810017021861e-24	0	MT1X
CD83	3.67031389302479e-27	0.280743754611621	0.915	0.615	7.56414990213478e-23	0	CD83
CD163	1.66884436370973e-26	0.284530770307555	0.888	0.54	3.43932134916938e-22	0	CD163
DUSP1	4.7435596868931e-25	0.259326478408564	0.968	0.716	9.77600215871798e-21	0	DUSP1
FCGRT	2.20851930262214e-24	0.276340013095405	0.95	0.614	4.55153743077397e-20	0	FCGRT
MS4A6A	4.27446166194647e-24	0.252852344471973	0.915	0.574	8.80923803910548e-20	0	MS4A6A
S100B	6.90852912609377e-24	0.259122551578981	0.361	0.168	1.42377876759666e-19	0	S100B
CCL20	1.35081516553274e-23	0.744857039035288	0.529	0.314	2.78389497464643e-19	0	CCL20
IL1RN	2.35818395907756e-23	0.304928781182636	0.409	0.21	4.85998132126295e-19	0	IL1RN
IER2	3.15489916463583e-23	0.299800181034502	0.896	0.6	6.50193168839797e-19	0	IER2
RPL27A	2.30953634179971e-22	0.297393234165126	0.963	0.661	4.75972344681502e-18	0	RPL27A
TXNIP	1.00195612136716e-21	0.275206618792068	0.854	0.555	2.06493137052558e-17	0	TXNIP
SELENOP	2.89702293378707e-19	0.413607169233269	0.62	0.422	5.97047456424178e-15	0	SELENOP
CXCL2	6.03522525311848e-19	0.453064314507192	0.858	0.677	1.24379957241519e-14	0	CXCL2
CCL4	1.54457873511848e-18	0.650098084636297	0.889	0.793	3.18322231520567e-14	0	CCL4
CD74	3.69516190309833e-18	0.285208913504823	0.997	0.931	7.61535916609535e-14	0	CD74
VCAN	9.43086369476941e-18	0.293365857106359	0.442	0.252	1.94360669885503e-13	0	VCAN
CCL2	2.55691445559285e-17	0.269571287174513	0.618	0.392	5.2695450015313e-13	0	CCL2
CCL4L2	3.27107459104465e-17	0.54954893189922	0.868	0.713	6.74135762468393e-13	0	CCL4L2
FTL	1.49783815812237e-16	0.270357305686884	1	1	3.08689466007439e-12	0	FTL
JUN	1.92421940860239e-16	0.375236232293003	0.942	0.716	3.96562377918868e-12	0	JUN
LYZ	2.18600222589638e-16	0.382608545053893	0.958	0.698	4.50513198734986e-12	0	LYZ
CTSB	7.82797415675335e-13	0.295644287396092	0.992	0.826	1.6132671939653e-08	0	CTSB
CSTB	3.03835330229938e-12	0.288656899735281	0.924	0.593	6.26174232070879e-08	0	CSTB
THBS1	8.98315311705745e-12	0.656867106447875	0.325	0.204	1.85133802589437e-07	0	THBS1
EREG	3.47975471807232e-11	0.718471409365298	0.325	0.205	7.17142649847525e-07	0	EREG
MT1E	9.34576117002781e-11	1.03821210536699	0.406	0.25	1.92606791953103e-06	0	MT1E
RNASE1	1.33702304782933e-10	0.326509836994339	0.614	0.456	2.75547079927146e-06	0	RNASE1
IGLC2	1.57894908317736e-08	0.342487236899079	0.318	0.197	0.000325405616552021	0	IGLC2
IL1B	1.61495910956851e-08	0.282723410949266	0.827	0.669	0.000332826922890973	0	IL1B
AREG	2.7380365235845e-08	0.550668179471034	0.43	0.3	0.00056428194714553	0	AREG
MT2A	4.14654944498948e-05	0.877909456616317	0.824	0.705	0.854562375117881	0	MT2A
IRS2	6.40032720831804e-65	0.336366684518101	0.133	0.585	1.31904343436227e-60	1	IRS2
EIF2S3	3.14087779153904e-63	0.261666413455267	0.127	0.569	6.47303504058281e-59	1	EIF2S3
STAT3	2.83728322938525e-61	0.281799942345492	0.156	0.623	5.84735700744005e-57	1	STAT3
SRP9	4.07864538591456e-60	0.276664856447007	0.134	0.57	8.40568027583132e-56	1	SRP9
RILPL2	8.23037579815195e-60	0.28897902877713	0.163	0.627	1.69619814824114e-55	1	RILPL2
FLOT1	3.72132176955985e-59	0.345730615926353	0.164	0.629	7.66927203488591e-55	1	FLOT1
RAP1A	1.34809958330931e-58	0.314668978451833	0.187	0.681	2.77829843124215e-54	1	RAP1A
ANP32A	8.52907053448981e-58	0.565031292676605	0.142	0.576	1.757756146453e-53	1	ANP32A
CARD16	1.63615031892567e-57	0.250345185592705	0.14	0.571	3.37194219227392e-53	1	CARD16
GPSM3	2.82898581872283e-57	0.35993811651444	0.187	0.674	5.83025687380587e-53	1	GPSM3
VSIR	1.69019667765866e-56	0.293847358527139	0.116	0.514	3.48332633298672e-52	1	VSIR
EIF1AX	4.52344473296256e-56	0.256438529863448	0.179	0.65	9.32236725016255e-52	1	EIF1AX
HMGN2	9.74953277526336e-56	0.285302316685432	0.2	0.691	2.00928120965403e-51	1	HMGN2
SLA	4.98565411489229e-55	0.481370983715713	0.156	0.596	1.02749345653815e-50	1	SLA
DAZAP2	2.87079664889301e-54	0.307537927402367	0.224	0.743	5.9164248137036e-50	1	DAZAP2
PSMB6	6.94070207508436e-53	0.304472439257355	0.183	0.644	1.43040929065414e-48	1	PSMB6
ARID4B	9.8653584377536e-53	0.303633144334212	0.12	0.505	2.03315172043664e-48	1	ARID4B
MAPKAPK2	1.52166340031911e-52	0.257056136892111	0.103	0.47	3.13599610171765e-48	1	MAPKAPK2
TOP1	2.05544943805757e-52	0.277862514661167	0.195	0.668	4.23607574689284e-48	1	TOP1
RNF149	5.31945474610734e-52	0.308835158210752	0.204	0.686	1.09628642862526e-47	1	RNF149
CAPZA1	7.04125887723923e-52	0.334299677654156	0.202	0.68	1.45113304201023e-47	1	CAPZA1
SMAP2	5.73015899375418e-51	0.277121070119639	0.225	0.725	1.1809284670228e-46	1	SMAP2
CDC42SE1	1.39280169431245e-50	0.319576262652099	0.183	0.632	2.87042501180852e-46	1	CDC42SE1
ADGRE5	7.29802763368126e-50	0.31462646903467	0.092	0.437	1.50405051502537e-45	1	ADGRE5
HEBP2	1.41312763245084e-49	0.328997570820283	0.112	0.477	2.91231473771793e-45	1	HEBP2
BIN2	1.60123006889207e-49	0.252365566502967	0.07	0.39	3.29997504897968e-45	1	BIN2
PSMB9	5.08976840304775e-49	0.259657383423196	0.13	0.511	1.04895037018411e-44	1	PSMB9
PELI1	1.25901884255039e-48	0.258618840808917	0.103	0.451	2.5947119326121e-44	1	PELI1
PPIF	2.0615001393544e-48	0.251020022320985	0.173	0.585	4.24854563719548e-44	1	PPIF
IDI1	3.4177811424058e-48	0.252074278674191	0.118	0.483	7.04370515638411e-44	1	IDI1
IRF1	3.71352920404153e-48	0.326043307850206	0.192	0.625	7.65321233660918e-44	1	IRF1
C4orf3	4.26088673768658e-48	0.258555015768012	0.239	0.738	8.78126147769826e-44	1	C4orf3
EML4	5.80819201751904e-48	0.358240447004971	0.133	0.513	1.1970102928905e-43	1	EML4
UBE2B	4.68762368410591e-47	0.375057512127849	0.226	0.711	9.66072365057387e-43	1	UBE2B
PHACTR1	1.5235808642817e-46	0.261864310890898	0.208	0.654	3.13994780319816e-42	1	PHACTR1
GCA	1.6804349110411e-46	0.562995149755398	0.131	0.504	3.46320830816461e-42	1	GCA
HNRNPH1	1.72042072769292e-46	0.250491167764004	0.244	0.741	3.54561507770234e-42	1	HNRNPH1
YPEL3	1.92518656281556e-46	0.3605702530797	0.107	0.451	3.9676169873066e-42	1	YPEL3
PPP2R5C	2.65637099176242e-46	0.264203493561718	0.111	0.457	5.47451497692317e-42	1	PPP2R5C
FAM177A1	4.44213386390638e-46	0.297593264721566	0.112	0.459	9.15479368012466e-42	1	FAM177A1
VASP	4.80929933573351e-46	0.397241013743911	0.19	0.624	9.9114850010132e-42	1	VASP
PSME1	1.48533929162694e-45	0.323795019958089	0.218	0.683	3.06113574611396e-41	1	PSME1
SORL1	2.44518426575819e-45	0.325834465008713	0.09	0.411	5.03928025330105e-41	1	SORL1
FPR1	4.30063295755664e-45	0.475441972172864	0.195	0.628	8.86317446222849e-41	1	FPR1
TRA2A	1.09097528409488e-43	0.257561260749094	0.101	0.425	2.24839096299115e-39	1	TRA2A
MXD1	1.56653837882273e-43	0.32159145421911	0.211	0.643	3.22847894491577e-39	1	MXD1
RAC2	2.1473122896538e-43	0.354156475044357	0.133	0.49	4.42539589774751e-39	1	RAC2
STK17B	2.37779955191947e-43	0.259147343176461	0.137	0.496	4.90040709655083e-39	1	STK17B
SPTY2D1	3.26449381030292e-43	0.256270369382876	0.098	0.416	6.7277952936533e-39	1	SPTY2D1
CALM3	4.70764881906991e-43	0.265583956131922	0.235	0.703	9.70199345122118e-39	1	CALM3
TOB1	4.80740324041748e-43	0.568486027279489	0.118	0.459	9.90757733817637e-39	1	TOB1
RNF19B	4.94700730441976e-43	0.253394302725749	0.069	0.358	1.01952873536787e-38	1	RNF19B
IVNS1ABP	8.72016332077323e-41	0.658522728023695	0.172	0.561	1.79713845877815e-36	1	IVNS1ABP
DDIT3	2.27493656505736e-39	0.283791940377776	0.078	0.358	4.68841676692672e-35	1	DDIT3
MBOAT7	3.64938997887937e-39	0.270769293358931	0.062	0.326	7.5210278074725e-35	1	MBOAT7
EFHD2	1.69714022298358e-38	0.2981653577935	0.268	0.758	3.49763628554686e-34	1	EFHD2
TSC22D3	3.78864299013422e-38	0.252415061260439	0.287	0.755	7.80801433836761e-34	1	TSC22D3
FGR	2.26712434513938e-37	0.296969685778863	0.078	0.349	4.67231656289774e-33	1	FGR
TLE3	8.47315881217576e-37	0.343376189601704	0.072	0.333	1.7462332996013e-32	1	TLE3
NDUFAF8	9.50692671776001e-37	0.263330458119678	0.07	0.331	1.95928252726316e-32	1	NDUFAF8
CSF2RB	3.28897660768108e-36	0.256006230361376	0.052	0.291	6.77825189076993e-32	1	CSF2RB
IL1RAP	8.96207755625663e-36	0.328357484761874	0.079	0.344	1.84699456356893e-31	1	IL1RAP
UQCR10	1.04069322210426e-35	0.290983899801091	0.277	0.757	2.14476466143468e-31	1	UQCR10
XPO6	2.28161189618926e-35	0.315460504369503	0.048	0.279	4.70217395685645e-31	1	XPO6
MNDA	2.42892124301413e-35	0.396901364689807	0.243	0.676	5.00576378972781e-31	1	MNDA
ITGB1	7.00489431279595e-35	0.317628129876963	0.294	0.788	1.44363866892412e-30	1	ITGB1
CD55	1.16292337828461e-34	0.496496442472151	0.205	0.592	2.39666879030674e-30	1	CD55
IGHG4	5.55776134559771e-34	2.149854981651	0.117	0.409	1.14539903571423e-29	1	IGHG4
CCND3	8.93570649514439e-34	0.266699755112004	0.059	0.292	1.84155975158431e-29	1	CCND3
LCP1	1.84359492418693e-33	0.314928267247897	0.291	0.755	3.79946477925684e-29	1	LCP1
RNF139	1.96296126362075e-33	0.272723411767267	0.057	0.288	4.04546686819601e-29	1	RNF139
NOP10	6.27286685624221e-33	0.337023962004116	0.294	0.768	1.29277513040296e-28	1	NOP10
DDX60L	1.48958647611733e-32	0.259287369746986	0.042	0.252	3.0698887686302e-28	1	DDX60L
SMCHD1	3.35231665520289e-32	0.767945909829205	0.101	0.37	6.90878939470763e-28	1	SMCHD1
C15orf48	2.48685603526946e-31	0.529741542967021	0.203	0.541	5.12516160308682e-27	1	C15orf48
NCF1	4.85150194056425e-30	0.853036108306893	0.12	0.393	9.99846034930885e-26	1	NCF1
TPM1	2.80164044367424e-29	0.28285729719101	0.111	0.368	5.77390079036824e-25	1	TPM1
OSM	5.8044895812393e-29	0.4050603235565	0.135	0.412	1.19624725779761e-24	1	OSM
MT-ND6	5.91074290979562e-29	0.296203599486631	0.075	0.3	1.21814500627978e-24	1	MT-ND6
HIST1H4C	1.37732965927433e-28	0.259284634693509	0.056	0.26	2.83853869479848e-24	1	HIST1H4C
ATP5I	7.53356042883744e-28	0.275750380147405	0.143	0.424	1.55259146877911e-23	1	ATP5I
SLC25A37	3.3303556497925e-27	0.698049604278694	0.113	0.364	6.86352995865737e-23	1	SLC25A37
ATP5O	6.46539754790799e-27	0.258751027708375	0.156	0.445	1.33245378064836e-22	1	ATP5O
IGFBP4	8.63944755049533e-27	0.28589665341024	0.144	0.417	1.78050374568158e-22	1	IGFBP4
LYST	1.19938203415396e-26	0.259482209544807	0.057	0.253	2.4718064341879e-22	1	LYST
LST1	1.27014460905972e-26	0.363774628843892	0.324	0.775	2.61764102481118e-22	1	LST1
CSF3R	1.38922515272552e-26	1.1086768195382	0.099	0.334	2.86305411725202e-22	1	CSF3R
TMIGD3	1.54336831556734e-26	0.286421917205357	0.114	0.359	3.18072776155273e-22	1	TMIGD3
MINOS1	4.16554934371033e-26	0.317848953174887	0.164	0.456	8.58478064245262e-22	1	MINOS1
OST4	2.52472868822374e-25	0.305712913436449	0.332	0.815	5.20321335356031e-21	1	OST4
S100A13	9.43973039182447e-25	0.260137204264419	0.074	0.274	1.94543403645111e-20	1	S100A13
GMFG	4.36726323079295e-23	0.515557453156934	0.32	0.781	9.00049279234118e-19	1	GMFG
GPR65	8.89331091066098e-23	0.666128994633635	0.083	0.281	1.83282244557812e-18	1	GPR65
DDX3X	3.8291599730784e-20	0.329096665286137	0.359	0.812	7.89151578851728e-16	1	DDX3X
USMG5	1.13065375105214e-19	0.328551053168509	0.191	0.465	2.33016431554335e-15	1	USMG5
SMIM25	2.14943822240031e-19	0.461873531554085	0.1	0.292	4.42977723254479e-15	1	SMIM25
IGFBP7	3.54874942484061e-18	0.334622139252521	0.231	0.518	7.31361768965401e-14	1	IGFBP7
TAGLN2	4.59603802453354e-18	0.270324991541571	0.381	0.837	9.47197476476116e-14	1	TAGLN2
ATP5G3	3.51100770166311e-17	0.426531228222812	0.203	0.468	7.23583577235751e-13	1	ATP5G3
NAMPT	6.8836539997073e-17	0.332315501850027	0.511	0.902	1.41865225279968e-12	1	NAMPT
KRT18	1.26097705736405e-16	0.283767331222861	0.105	0.278	2.59874761752157e-12	1	KRT18
C1orf56	1.53117461676929e-16	0.542856529623179	0.139	0.343	3.15559776769984e-12	1	C1orf56
TPM2	3.15438911519511e-16	0.306260079271818	0.104	0.274	6.5008805275056e-12	1	TPM2
ATP5J	1.73985339231487e-15	0.398110414003	0.204	0.458	3.58566385622172e-11	1	ATP5J
TAGLN	3.1444008770051e-15	0.258585818730268	0.137	0.322	6.48029576741982e-11	1	TAGLN
TIMP1	3.3371985950736e-15	0.500769045062966	0.702	0.877	6.87763258458719e-11	1	TIMP1
ATP5J2	6.40378187680977e-15	0.350447214658146	0.208	0.459	1.31975540699172e-10	1	ATP5J2
LUM	1.82898989666192e-13	0.475134734738217	0.124	0.29	3.76936527803054e-09	1	LUM
H3-3A	2.44129372527754e-13	0.568979965652966	0.186	0.364	5.03126223842448e-09	1	H3-3A
H2AFZ	2.43902621569997e-12	0.372825413904011	0.248	0.5	5.02658912793606e-08	1	H2AFZ
COL3A1	3.23682898622297e-11	0.573962123748303	0.16	0.333	6.67078085770691e-07	1	COL3A1
ARPC5	7.42642816578622e-11	0.290006918935487	0.412	0.85	1.53051258068688e-06	1	ARPC5
BCL2A1	1.96186040975333e-10	0.484543753123087	0.442	0.791	4.04319811846063e-06	1	BCL2A1
IFITM2	5.24143011524788e-10	1.65530791228056	0.343	0.699	1.08020633245143e-05	1	IFITM2
SPARC	9.20187899543303e-10	0.639714173667266	0.235	0.457	1.89641524216879e-05	1	SPARC
COL1A1	8.29352952470247e-09	0.589474581205815	0.217	0.407	0.000170921349974593	1	COL1A1
HMGB1	2.62209159160625e-08	0.255557686807414	0.455	0.886	0.000540386856114131	1	HMGB1
CXCR4	4.95050042098044e-08	0.858173853875519	0.415	0.764	0.00102024863175986	1	CXCR4
CXCL8	5.86828701267184e-08	0.707831526740293	0.754	0.907	0.00120939527044154	1	CXCL8
ALOX5AP	1.03595976565284e-07	0.537531391627384	0.449	0.791	0.00213500948103394	1	ALOX5AP
TFF3	3.72442086159598e-07	0.8838151695047	0.252	0.461	0.00767565895366316	1	TFF3
ATP5E	2.0198537454893e-06	0.490607219050439	0.559	0.59	0.0416271658407889	1	ATP5E
IGKC	2.57906619487637e-06	3.39602261558225	0.304	0.558	0.0531519752102071	1	IGKC
MALAT1	5.67039375439859e-06	0.670281872628125	0.705	0.622	0.1168611448844	1	MALAT1
S100A9	1.16783309542049e-05	1.37112878547087	0.637	0.784	0.240678722635208	1	S100A9
COL1A2	1.25005855479048e-05	0.74214063946252	0.229	0.394	0.257624567556769	1	COL1A2
MYL6	1.89600181824466e-05	0.278345146267515	0.819	0.972	0.390747014722041	1	MYL6
G0S2	7.40012231415404e-05	1.42680814257711	0.334	0.493	1	1	G0S2
CCL13	0.0038633682711974	0.530082278621355	0.304	0.449	1	1	CCL13
ATP5L	0.00675451414499052	0.511843876338259	0.319	0.516	1	1	ATP5L
H3F3B	0.00970091897612528	0.282492396464428	0.631	0.61	1	1	H3F3B
CEACAM5	7.90406380520066e-51	2.17988510952255	0.411	0.114	1.6289485096138e-46	2	CEACAM5
TIMP11	2.83361385017212e-47	1.7278290505534	0.918	0.821	5.83979478381973e-43	2	TIMP1
CALD1	2.95877009613409e-42	1.97300482519658	0.415	0.138	6.09772929112274e-38	2	CALD1
IGFBP71	1.18578194784073e-37	2.28134121152447	0.638	0.422	2.44377801630497e-33	2	IGFBP7
CAMK2N1	5.2283296763003e-36	1.11512203600916	0.259	0.058	1.07750646298873e-31	2	CAMK2N1
IFI27	4.87845550469539e-32	1.44890627915169	0.546	0.279	1.00540089496267e-27	2	IFI27
KRT181	7.61969384901469e-29	1.61293136582958	0.44	0.211	1.57034270534344e-24	2	KRT18
CEACAM6	2.87681336805818e-26	1.59427739166832	0.262	0.08	5.9288246702311e-22	2	CEACAM6
COL1A11	5.78569353955161e-25	1.92872470835086	0.528	0.339	1.19237358156619e-20	2	COL1A1
LMO7	6.43762388654353e-25	1.38339433310191	0.259	0.081	1.32672990677776e-20	2	LMO7
C19orf33	2.51709063271295e-23	1.26306949408472	0.287	0.105	5.18747208495811e-19	2	C19orf33
AGR2	7.05667853640687e-23	1.78496705119718	0.333	0.14	1.45431087956809e-18	2	AGR2
MALAT11	7.14243731605927e-22	1.01005507240557	0.833	0.624	1.47198490646666e-17	2	MALAT1
KRT8	6.48304705804786e-21	1.60454915425867	0.387	0.201	1.33609116819308e-16	2	KRT8
TPM21	1.19242226072473e-19	1.51647251327266	0.394	0.212	2.4574630371276e-15	2	TPM2
KRT19	2.58945882822523e-19	1.6887827354951	0.408	0.234	5.33661569908938e-15	2	KRT19
COL3A11	3.87319535558888e-19	1.65826726930087	0.443	0.271	7.98226830833313e-15	2	COL3A1
COL6A2	2.05958331769987e-18	1.21981636175652	0.309	0.139	4.24459525944765e-14	2	COL6A2
S100A6	4.42075077633027e-18	0.703614954773272	0.933	0.918	9.11072527493905e-14	2	S100A6
MYL9	2.16761138166979e-17	1.37399731214255	0.355	0.187	4.46723029648327e-13	2	MYL9
MGP	8.88106212074167e-17	1.67910295294608	0.344	0.18	1.83029809246365e-12	2	MGP
COL4A1	1.67142499354262e-16	1.03694072309586	0.277	0.119	3.44463976919198e-12	2	COL4A1
COL1A21	8.21336611563587e-16	1.50994096853324	0.475	0.337	1.6926926227714e-11	2	COL1A2
SERPINE1	2.44785145682457e-15	1.44306175509458	0.387	0.232	5.04477706736975e-11	2	SERPINE1
ACTA2	3.8689034654924e-15	1.95136553664853	0.312	0.16	7.97342315203329e-11	2	ACTA2
C11orf96	6.62663576649523e-15	1.53041163438394	0.309	0.158	1.365683365117e-10	2	C11orf96
RPL41	6.69570137215529e-15	0.318816136108907	0.982	0.976	1.37991709578748e-10	2	RPL41
DCN	3.50630221941281e-14	1.50105739851129	0.323	0.176	7.22613824398787e-10	2	DCN
LUM1	3.74493341683635e-14	1.44007993855935	0.379	0.232	7.71793327875802e-10	2	LUM
NEAT1	1.74588719470572e-13	0.559334169913095	0.819	0.588	3.59809891956903e-09	2	NEAT1
ELF3	1.94054697306573e-13	1.53835307739506	0.277	0.139	3.99927325679116e-09	2	ELF3
TM4SF1	3.45582237583467e-13	1.13891496928146	0.291	0.153	7.12210433435766e-09	2	TM4SF1
SPARC1	3.79539459957109e-13	1.45566523277369	0.489	0.389	7.82192873025606e-09	2	SPARC
CLDN4	3.9877568182017e-12	1.42227148430722	0.333	0.205	8.21836802663189e-08	2	CLDN4
HSPB1	2.13930604107579e-11	0.761496538724154	0.674	0.676	4.4088958200531e-07	2	HSPB1
CTGF	4.35333109441077e-11	1.38041577528185	0.298	0.173	8.97178005247116e-07	2	CTGF
RPS15A	2.22142952057426e-10	0.34154956640684	0.908	0.914	4.5781440989515e-06	2	RPS15A
RPS18	3.48124822242776e-10	0.328407228346615	0.95	0.951	7.17450446160137e-06	2	RPS18
TFF1	6.71478386506247e-10	1.39697802990923	0.287	0.171	1.38384980675072e-05	2	TFF1
RPS4X	8.16457184145391e-10	0.377448551697229	0.926	0.924	1.68263661080524e-05	2	RPS4X
TPM11	1.32682886658495e-09	1.23880582878402	0.39	0.29	2.73446161114492e-05	2	TPM1
TAGLN1	1.53247251501826e-09	1.5875525314506	0.365	0.263	3.15827260620113e-05	2	TAGLN
HLA-A	3.52421186451619e-09	0.356664311303223	0.947	0.937	7.26304823158141e-05	2	HLA-A
RPS12	4.38418750342032e-09	0.270867434157305	0.961	0.952	9.03537202579894e-05	2	RPS12
PTMA	1.08976747521348e-08	0.280961196543286	0.947	0.94	0.000224590178966745	2	PTMA
XIST	3.73584282561679e-08	0.793586280950468	0.5	0.415	0.000769919847931364	2	XIST
ILK	5.5095886034647e-08	0.302067151797618	0.191	0.412	0.00113547111528804	2	ILK
TFF31	6.10446893828974e-08	1.50159712365526	0.454	0.401	0.00125807000349213	2	TFF3
RPS8	8.19030302438089e-08	0.293902436397329	0.926	0.904	0.00168793955029466	2	RPS8
RPLP0	9.53833439886178e-08	0.468406366656164	0.777	0.835	0.00196575533626142	2	RPLP0
GAPDH	1.20606024262243e-07	0.369221314531525	0.915	0.914	0.00248556955402056	2	GAPDH
ILF3	1.35454586678448e-07	0.25629970359003	0.167	0.367	0.00279158357685614	2	ILF3
RPS5	2.03912573137453e-07	0.466867623178638	0.794	0.825	0.00420243421978978	2	RPS5
ALDOA	2.13844565325122e-07	0.574217374965421	0.631	0.587	0.00440712264678544	2	ALDOA
SEC31A	2.14844075815501e-07	0.253041400215763	0.184	0.396	0.00442772155848166	2	SEC31A
RAB2A	5.06064015045085e-07	0.288325237460069	0.277	0.539	0.0104294732860642	2	RAB2A
CCT3	5.88383055237594e-07	0.285276469612128	0.23	0.448	0.0121259863853916	2	CCT3
ACTG1	5.88579963864847e-07	0.336299491669682	0.879	0.908	0.0121300444752906	2	ACTG1
RBBP4	9.94708285390934e-07	0.287322290835875	0.135	0.299	0.0204999430536218	2	RBBP4
EMC4	1.14821259135838e-06	0.268405002865286	0.156	0.332	0.0236635132953049	2	EMC4
DNAJA2	1.20698720280099e-06	0.283805084745706	0.181	0.369	0.0248747992625257	2	DNAJA2
CALR	1.49083718030998e-06	0.469646850464768	0.709	0.774	0.0307246634490084	2	CALR
PSMC6	1.62338936154671e-06	0.310081941265711	0.16	0.338	0.0334564313521162	2	PSMC6
TMCO1	1.7037711770316e-06	0.251406520441749	0.216	0.429	0.0351130201874442	2	TMCO1
ARCN1	2.11834235748864e-06	0.273807646245299	0.128	0.282	0.0436569176454834	2	ARCN1
IK	2.28660668907517e-06	0.30073371991675	0.199	0.389	0.0471246772551503	2	IK
ZC3H15	2.41509284690355e-06	0.277869986877093	0.248	0.473	0.0497726484818353	2	ZC3H15
SEC63	4.19937675998168e-06	0.267644525969183	0.163	0.334	0.0865449556464625	2	SEC63
RSU1	4.69276982345017e-06	0.280955651468291	0.156	0.318	0.0967132932914845	2	RSU1
RSF1	4.75762416131032e-06	0.293310465422906	0.174	0.35	0.0980498763404445	2	RSF1
FKBP3	5.24546836390211e-06	0.264013163201705	0.177	0.344	0.108103857511659	2	FKBP3
RPL37A	6.97005592471165e-06	0.313312201698629	0.876	0.878	0.143645882552382	2	RPL37A
SNRPB2	7.98052045165322e-06	0.281683953557358	0.245	0.46	0.164470545988121	2	SNRPB2
NENF	8.70977368686585e-06	0.254379481237102	0.241	0.453	0.179499725912618	2	NENF
ATP5E1	9.72604464865281e-06	0.332869613612934	0.674	0.572	0.200444054164086	2	ATP5E
RPL36	1.26360986051278e-05	0.273641697184017	0.862	0.884	0.260417356153079	2	RPL36
RPL14	1.38581099989217e-05	0.303924344220344	0.851	0.866	0.285601788967778	2	RPL14
RPL3	2.0564454572214e-05	0.285631561269827	0.887	0.893	0.423812844278759	2	RPL3
P4HA1	2.16419519613629e-05	0.303662101078071	0.227	0.418	0.446018987971727	2	P4HA1
ZNF292	2.21131261001259e-05	0.384394146233677	0.152	0.307	0.455729415797495	2	ZNF292
ZBTB7A	2.49613463476355e-05	0.347790681681502	0.202	0.373	0.51442838687842	2	ZBTB7A
PDCD4	2.57109260116458e-05	0.263380785095547	0.177	0.337	0.529876474174008	2	PDCD4
NDUFA12	2.68060156167345e-05	0.264731567234149	0.252	0.472	0.55244517584528	2	NDUFA12
NDUFB9	2.85509399631765e-05	0.253302351716678	0.241	0.442	0.588406321701105	2	NDUFB9
COPS6	2.88684276313141e-05	0.290840475748182	0.191	0.365	0.594949425053753	2	COPS6
TM9SF3	2.90841681387119e-05	0.342379443406042	0.259	0.473	0.599395621170714	2	TM9SF3
DNAJB4	3.23837011973278e-05	0.252346524565631	0.152	0.3	0.667395697975729	2	DNAJB4
GADD45GIP1	3.70124564343888e-05	0.280808503957518	0.27	0.486	0.762789714656318	2	GADD45GIP1
PPDPF	4.00450397775043e-05	1.14154214043736	0.482	0.541	0.825288224774586	2	PPDPF
ARGLU1	4.01581973720205e-05	0.265397707273606	0.273	0.491	0.82762028963997	2	ARGLU1
EIF6	4.67012718090393e-05	0.293809984600717	0.223	0.42	0.962466510712492	2	EIF6
H3F3A	5.99310032870195e-05	0.257462015892989	0.73	0.577	1	2	H3F3A
RND3	7.7223473448417e-05	0.590642502487441	0.27	0.193	1	2	RND3
HIGD1A	8.03838078605827e-05	0.254538477824188	0.149	0.288	1	2	HIGD1A
PDIA4	8.34527493466773e-05	0.365088652361104	0.22	0.394	1	2	PDIA4
SEC22B	8.73459709460482e-05	0.320503233466702	0.181	0.331	1	2	SEC22B
POLR2K	9.04105018872583e-05	0.257336111210731	0.202	0.37	1	2	POLR2K
TMED7	0.000104506838144709	0.282138229430329	0.174	0.326	1	2	TMED7
SURF4	0.000111066103136097	0.381003679510738	0.199	0.36	1	2	SURF4
ITGB11	0.00011816155660809	0.772332386929789	0.571	0.667	1	2	ITGB1
MACF1	0.000123797155555026	0.403935193867788	0.28	0.487	1	2	MACF1
FBL	0.000129439145379767	0.341247682074681	0.135	0.262	1	2	FBL
EGR1	0.000144513123535813	0.344233709786494	0.709	0.699	1	2	EGR1
C19orf53	0.000160951718989494	0.309830353562393	0.312	0.546	1	2	C19orf53
EIF3B	0.000166140904042803	0.258671670002588	0.156	0.285	1	2	EIF3B
CDK12	0.000170314503951586	0.351032094487959	0.156	0.294	1	2	CDK12
ACTN1	0.000171692218211793	0.303216033967411	0.245	0.424	1	2	ACTN1
MDH2	0.000171985897850461	0.310145297692484	0.27	0.48	1	2	MDH2
MAGED2	0.000206177699397547	0.320419344809986	0.163	0.301	1	2	MAGED2
PLXNB2	0.000228150448869049	0.260930517825964	0.209	0.368	1	2	PLXNB2
YWHAQ	0.000237562384101102	0.252795786898252	0.284	0.498	1	2	YWHAQ
MMP14	0.000237753332523368	0.257890062271528	0.259	0.433	1	2	MMP14
ISCU	0.000259968719742069	0.297043986167542	0.298	0.502	1	2	ISCU
CAPNS1	0.000265807812825302	0.282731216270393	0.323	0.545	1	2	CAPNS1
RPL10A	0.000274059891784471	0.306834984443497	0.809	0.845	1	2	RPL10A
CYB5R3	0.000277632653031062	0.351510872467183	0.206	0.366	1	2	CYB5R3
PSMB2	0.000306094525708554	0.274413940205054	0.259	0.453	1	2	PSMB2
ILF2	0.000312310853456149	0.329434581327889	0.213	0.383	1	2	ILF2
KATNBL1	0.000345098349199991	0.424821072046841	0.138	0.258	1	2	KATNBL1
SLIRP	0.000348094536005885	0.255391238581106	0.241	0.427	1	2	SLIRP
GLRX3	0.0003787360366649	0.266617172258909	0.163	0.293	1	2	GLRX3
PLEC	0.0003882516738871	0.290847958389255	0.245	0.429	1	2	PLEC
ACTN4	0.000418641173607477	1.01634520295504	0.404	0.413	1	2	ACTN4
QSOX1	0.000423866198416732	0.347220682944549	0.213	0.375	1	2	QSOX1
FN1	0.000427832640486086	0.631196241326984	0.475	0.444	1	2	FN1
IL32	0.000529480556451089	0.60792149073561	0.28	0.215	1	2	IL32
CTNNA1	0.000538506277552112	0.281146839719568	0.287	0.489	1	2	CTNNA1
CYSTM1	0.000542042923234753	0.27158950370656	0.23	0.398	1	2	CYSTM1
TMED2	0.000556658048527151	0.335496539943253	0.27	0.461	1	2	TMED2
CD46	0.000565080853732295	0.349969562924706	0.277	0.479	1	2	CD46
TTC3	0.000598404795236724	0.419878698674029	0.223	0.389	1	2	TTC3
UFM1	0.0006384393647283	0.252929648930157	0.248	0.418	1	2	UFM1
DDT	0.000639879613732073	0.268709628997795	0.241	0.412	1	2	DDT
SREK1	0.00064835640956704	0.315330841773528	0.142	0.257	1	2	SREK1
SOX4	0.000673566071562717	0.856912582659075	0.266	0.212	1	2	SOX4
NTMT1	0.000715975845178693	0.258975768307317	0.138	0.252	1	2	NTMT1
MT-ND61	0.000782065307015856	0.270150032033268	0.138	0.252	1	2	MT-ND6
NKTR	0.000940456176434217	0.274711883092262	0.163	0.279	1	2	NKTR
PNPLA2	0.000955842442275479	0.316476770974962	0.16	0.284	1	2	PNPLA2
CMC2	0.000984678624148031	0.321334233875228	0.145	0.258	1	2	CMC2
GOLGB1	0.000997400813583551	0.378099453920316	0.277	0.455	1	2	GOLGB1
SRSF4	0.00115190621621802	0.323601627806471	0.199	0.346	1	2	SRSF4
KDELR2	0.00120005469354474	0.294869269150834	0.294	0.498	1	2	KDELR2
CNIH4	0.0012154331794207	0.384726172820362	0.177	0.303	1	2	CNIH4
RAB11FIP1	0.00122376333709656	0.287605768016327	0.223	0.378	1	2	RAB11FIP1
RSBN1L	0.00122488826230965	0.324431965648233	0.145	0.259	1	2	RSBN1L
TAF7	0.00136502872573589	0.364216177473417	0.209	0.351	1	2	TAF7
LMNA	0.00145707805387162	0.301436222149394	0.667	0.675	1	2	LMNA
HEBP21	0.00149673912242149	0.27625068785955	0.234	0.397	1	2	HEBP2
ARF4	0.00151527966369168	0.263042685337859	0.33	0.547	1	2	ARF4
ANTXR2	0.001606638614942	0.402429955704585	0.195	0.328	1	2	ANTXR2
BCL2L1	0.00167881706421041	0.361438019385646	0.181	0.31	1	2	BCL2L1
ISG15	0.00173566625405402	1.06512387124533	0.234	0.391	1	2	ISG15
RAB13	0.00197513237527084	0.292984105697493	0.255	0.423	1	2	RAB13
CLTB	0.00204055490435699	0.500209899051392	0.248	0.426	1	2	CLTB
EIF5A	0.00206168607399157	0.283314047238402	0.351	0.561	1	2	EIF5A
SRI	0.0027496086273359	0.423356108735696	0.277	0.456	1	2	SRI
BCL10	0.00275453841457858	0.282041228375127	0.17	0.279	1	2	BCL10
IFITM3	0.00294064579128455	0.53709116439993	0.578	0.666	1	2	IFITM3
CDK2AP1	0.00306507252623882	0.336117724094727	0.216	0.356	1	2	CDK2AP1
TMED10	0.00311303944584931	0.259347652250788	0.344	0.548	1	2	TMED10
NDRG1	0.00320654464993807	0.253334026317394	0.213	0.347	1	2	NDRG1
GNAS	0.00353055769796213	0.268948177357882	0.759	0.832	1	2	GNAS
DSTN	0.00363852330248987	0.976573515877443	0.44	0.514	1	2	DSTN
ITPRIPL2	0.00369721265666588	0.259883256086253	0.17	0.284	1	2	ITPRIPL2
DDX24	0.0043845964328869	0.30222306237252	0.369	0.58	1	2	DDX24
ATP5G2	0.00460042771213575	0.466624039416293	0.447	0.45	1	2	ATP5G2
TPR	0.00530546011056793	0.358315044521883	0.28	0.444	1	2	TPR
TOR1AIP2	0.00543313514508847	0.400992754557657	0.17	0.279	1	2	TOR1AIP2
LPP	0.00572431593967642	0.290926150202517	0.262	0.415	1	2	LPP
KIF5B	0.00605313488843206	0.335111964019293	0.344	0.549	1	2	KIF5B
SEC61G	0.00614682473794908	0.349133960197139	0.365	0.6	1	2	SEC61G
CMPK1	0.00729420274733584	0.350017183707966	0.266	0.423	1	2	CMPK1
UBE2H	0.00755299807367247	0.480177988306368	0.202	0.327	1	2	UBE2H
GCC2	0.00776922016999341	0.363150674503174	0.252	0.394	1	2	GCC2
DYNLT1	0.00783098903400174	0.319978801815364	0.298	0.479	1	2	DYNLT1
TMEM141	0.00790959890006288	0.293532275489441	0.174	0.281	1	2	TMEM141
SNRPB	0.00795175592114483	0.268950682619959	0.365	0.58	1	2	SNRPB
KRAS	0.00800350525032298	0.334748599020698	0.188	0.3	1	2	KRAS
MVP	0.00866364872751363	0.316942188841225	0.227	0.359	1	2	MVP
PLP2	0.00897813850419441	0.447444657392661	0.255	0.403	1	2	PLP2
OLFML2B	0.00960711189400137	0.34239120608882	0.245	0.379	1	2	OLFML2B
GZF1	3.15052261086669e-46	0.63051136610015	0.742	0.249	6.49291204873515e-42	3	GZF1
ATP5H	1.08787240687899e-45	0.571180822908898	0.904	0.327	2.24199624333691e-41	3	ATP5H
MARCH1	2.53739706040628e-43	0.364286613694176	0.725	0.225	5.22932160179129e-39	3	MARCH1
C6orf48	3.32891282325483e-43	0.352874269103897	0.736	0.232	6.86055643744589e-39	3	C6orf48
SNHG8	4.79928856092199e-42	0.445537166014911	0.691	0.218	9.89085379520413e-38	3	SNHG8
PAPD5	1.32782994279738e-41	0.495850365237593	0.511	0.133	2.73652472911111e-37	3	PAPD5
ATP5B	2.18422932828314e-41	0.529751290806452	0.904	0.347	4.50147822265872e-37	3	ATP5B
FAM49B	4.5504415930915e-41	0.557270533319122	0.871	0.338	9.37800507920228e-37	3	FAM49B
H2AFJ	7.44081668833674e-41	0.437233278990264	0.798	0.283	1.53347791129932e-36	3	H2AFJ
ZNF331	1.91654189335969e-40	1.14760034227542	0.955	0.555	3.94980118802498e-36	3	ZNF331
C19orf24	2.12232601563049e-40	0.298696365108833	0.652	0.204	4.37390168561289e-36	3	C19orf24
H2AFV	2.13148217097536e-40	0.432019744540822	0.871	0.316	4.39277160616312e-36	3	H2AFV
FAM96B	4.28588108139265e-40	0.336494206948479	0.803	0.287	8.83277232064211e-36	3	FAM96B
FAM210A	8.89141528078865e-40	0.472126705069195	0.652	0.218	1.83243177521773e-35	3	FAM210A
ATP5A1	3.57300897143208e-39	0.378341282711101	0.787	0.279	7.36361418922437e-35	3	ATP5A1
WDR83OS	6.68921888811666e-39	0.394694833598058	0.854	0.32	1.37858112065196e-34	3	WDR83OS
ATP5C1	6.96834525584945e-39	0.436981103998094	0.882	0.336	1.43610627377801e-34	3	ATP5C1
SEPT2	1.0471449451245e-38	0.344472474730481	0.803	0.287	2.15806101740707e-34	3	SEPT2
SEPT7	5.33662480537478e-38	0.445453193203634	0.876	0.336	1.09982500613969e-33	3	SEPT7
VPS37B	6.80743219472242e-38	0.468788066118152	0.798	0.31	1.40294370101034e-33	3	VPS37B
HIST1H4C1	9.51853693640644e-38	0.277857177176673	0.59	0.182	1.961675277224e-33	3	HIST1H4C
ATP5D	9.61619586990533e-38	0.462319918241417	0.876	0.336	1.98180180682879e-33	3	ATP5D
H2AFY	1.68408550922276e-37	0.492000740365902	0.893	0.343	3.47073182595719e-33	3	H2AFY
ATP5F1	1.34381761786094e-36	0.295755868622823	0.792	0.282	2.76947372864961e-32	3	ATP5F1
LINC01094	7.21211744044207e-36	0.2611051254012	0.646	0.205	1.48634528330071e-31	3	LINC01094
MARCH2	8.21740950108043e-36	0.350158909753964	0.73	0.26	1.69352592407767e-31	3	MARCH2
PTP4A1	1.0705320329882e-35	0.268913771733622	0.646	0.209	2.20625946678538e-31	3	PTP4A1
RTFDC1	1.38757306266164e-35	0.255060054138465	0.702	0.236	2.85964932483938e-31	3	RTFDC1
C19orf70	1.41522348758431e-35	0.275801837125131	0.736	0.265	2.91663408556251e-31	3	C19orf70
SARS	2.40936166516327e-35	0.285527323191881	0.506	0.147	4.96545345573498e-31	3	SARS
SUPT4H1	3.28299279765419e-35	0.273282979976999	0.713	0.255	6.76591985668552e-31	3	SUPT4H1
USMG51	9.82305592457235e-35	0.366467757285774	0.916	0.359	2.02443359549512e-30	3	USMG5
USP36	3.16032195766182e-34	0.600285281561874	0.775	0.315	6.51310752254526e-30	3	USP36
SEPT6	6.90737867367267e-34	0.31923285610612	0.618	0.207	1.4235416708572e-29	3	SEPT6
GPX1	7.74628293771757e-34	0.890054075983155	1	0.582	1.59643145063421e-29	3	GPX1
FAM129A	9.30173053270029e-34	0.441365000014594	0.747	0.28	1.9169936454842e-29	3	FAM129A
ATP5O1	1.87128185697777e-33	0.3791820014786	0.837	0.338	3.85652477904549e-29	3	ATP5O
ATP5G31	2.08672588955782e-33	0.461760065587676	0.882	0.367	4.30053338578971e-29	3	ATP5G3
ATP5J1	3.01826794011585e-33	0.37653228161044	0.882	0.359	6.22034839778476e-29	3	ATP5J
GLA	3.59317178554861e-33	0.747316548914914	0.831	0.405	7.40516773283712e-29	3	GLA
ATPIF1	1.02946412923317e-32	0.323053699228863	0.843	0.333	2.12162262393665e-28	3	ATPIF1
ATP5I1	2.18097282071457e-32	0.307603157962467	0.803	0.321	4.49476688621066e-28	3	ATP5I
MINOS11	2.38456893826918e-32	0.398769078864451	0.865	0.347	4.91435812487895e-28	3	MINOS1
DARS	3.96604900169072e-32	0.282235806984987	0.607	0.207	8.17363038758441e-28	3	DARS
C14orf2	4.80426590433623e-32	0.302783562521138	0.837	0.331	9.90111160224653e-28	3	C14orf2
PQLC1	8.38593870957335e-32	0.298937863412504	0.624	0.223	1.72825810865597e-27	3	PQLC1
EPRS	4.27122027622766e-31	0.258158072317854	0.534	0.171	8.80255786727759e-27	3	EPRS
SNHG15	6.31570936747524e-31	0.376860067506523	0.478	0.137	1.30160454354297e-26	3	SNHG15
H1FX	9.18079645882961e-31	0.291549637523245	0.697	0.255	1.89207034220019e-26	3	H1FX
FAM49A	1.33951693842683e-30	0.258395643893761	0.618	0.214	2.76061045840386e-26	3	FAM49A
RHOU	4.92841668510421e-30	0.588118330336089	0.607	0.235	1.01569739463313e-25	3	RHOU
H3F3A1	9.60147999832748e-30	0.784212390794674	1	0.565	1.97876901285531e-25	3	H3F3A
INSIG1	2.02593875081356e-29	0.825128822484479	0.876	0.49	4.17525717155166e-25	3	INSIG1
OSM1	9.88661113075233e-29	0.652335559497999	0.736	0.314	2.03753168793675e-24	3	OSM
ATP5G21	1.48495066158344e-28	0.559683024263911	0.927	0.419	3.06033481845731e-24	3	ATP5G2
ARL4A	2.00309396544488e-28	0.63572912498797	0.815	0.406	4.12817635338535e-24	3	ARL4A
ATP5J21	5.12675226069747e-28	0.385847628677183	0.843	0.364	1.05657237340714e-23	3	ATP5J2
AC020916.1	8.25564972018652e-28	0.413221810320888	0.596	0.219	1.70140685083324e-23	3	AC020916.1
ANKRD37	1.58359990937621e-27	0.690199992945184	0.663	0.294	3.26364105323343e-23	3	ANKRD37
FKBP2	6.68788712471871e-27	0.272756465653119	0.781	0.328	1.37830665753328e-22	3	FKBP2
AC016831.5	7.26685775390737e-27	0.332961934853349	0.64	0.244	1.49762671450277e-22	3	AC016831.5
HES4	1.54653027975354e-26	0.30015744782554	0.551	0.196	3.18724425354407e-22	3	HES4
H3F3B1	3.52063892518667e-26	0.816169976274708	0.994	0.591	7.25568476091721e-22	3	H3F3B
HSP90AA1	4.09118376741237e-26	0.782288203220473	1	0.955	8.43152062626015e-22	3	HSP90AA1
COL4A3BP	6.46550036520406e-26	0.250850322247382	0.494	0.166	1.33247497026491e-21	3	COL4A3BP
PURB	1.20332088416677e-25	0.489572746741141	0.747	0.336	2.4799240101793e-21	3	PURB
PRMT9	1.3945154233711e-25	0.360441331382515	0.618	0.239	2.8739568360255e-21	3	PRMT9
CKS2	1.70219909333851e-25	0.684474273099252	0.803	0.42	3.50806211146133e-21	3	CKS2
HLA-DQA2	2.19402624434292e-25	0.725514866148957	0.978	0.536	4.52166868696632e-21	3	HLA-DQA2
HSPD1	2.34732084438669e-25	0.770201829876522	0.938	0.655	4.83759352819653e-21	3	HSPD1
HSPH1	2.5213711716143e-25	0.809816296364647	0.989	0.709	5.19629384757991e-21	3	HSPH1
FOSL2	4.78207796389601e-25	0.590096529599962	0.899	0.51	9.85538447579329e-21	3	FOSL2
JMY	5.31676449058401e-25	0.546457929128134	0.59	0.248	1.09573199386446e-20	3	JMY
ATP5L1	8.37198272171369e-25	0.433619359383042	0.927	0.434	1.72538191911797e-20	3	ATP5L
GK	1.0611762342143e-24	0.652633735183087	0.854	0.449	2.18697810109226e-20	3	GK
NR4A1	6.50600156543582e-24	0.645637307427476	0.955	0.606	1.34082186262067e-19	3	NR4A1
STIP1	9.1068550478397e-24	0.266215034303046	0.719	0.33	1.87683175680928e-19	3	STIP1
FGD4	1.15764530497452e-23	0.45598014464749	0.764	0.365	2.38579120902198e-19	3	FGD4
IL10RB	2.10664410087101e-23	0.281872292832903	0.635	0.272	4.34158282748507e-19	3	IL10RB
DNTTIP2	2.78838494465982e-23	0.396477728226191	0.831	0.433	5.74658253244943e-19	3	DNTTIP2
MRPL18	4.95611805736787e-23	0.51904623455053	0.843	0.454	1.02140637044295e-18	3	MRPL18
LILRB3	9.67686229857513e-23	0.285735526786879	0.747	0.345	1.99430455111335e-18	3	LILRB3
PIP4P1	1.62658212730338e-22	0.257851059219714	0.579	0.238	3.35222310615953e-18	3	PIP4P1
SRA1	1.75995401514219e-22	0.30349129601825	0.775	0.368	3.62708922980654e-18	3	SRA1
NR4A3	2.76611440886176e-22	0.692359035266376	0.944	0.551	5.70068518522321e-18	3	NR4A3
ETF1	6.57227921169913e-22	0.36242055672325	0.865	0.497	1.35448102273907e-17	3	ETF1
NEAT11	7.7691817561935e-22	0.800903404817007	0.994	0.586	1.60115066813392e-17	3	NEAT1
CALHM6	1.05595845389705e-21	0.341871979807667	0.781	0.391	2.17622477763643e-17	3	CALHM6
DNAJA4	1.7691900073191e-21	0.434342766459699	0.685	0.308	3.64612368608393e-17	3	DNAJA4
ZBTB1	2.16517855378808e-21	0.375484869361895	0.708	0.344	4.46221648150185e-17	3	ZBTB1
BCAS2	3.76649965540071e-21	0.371140556390892	0.73	0.367	7.76237913981533e-17	3	BCAS2
ARL4C	5.36863222383783e-21	0.773602316079764	0.904	0.573	1.10642141501074e-16	3	ARL4C
RALGAPA1	7.39363227243945e-21	0.279764534277616	0.5	0.195	1.52375367502705e-16	3	RALGAPA1
ALDOA1	7.77476744367918e-21	0.489324657402135	0.955	0.568	1.60230182246784e-16	3	ALDOA
RANBP2	1.00339024263114e-20	0.767179843436434	0.803	0.47	2.06788695103853e-16	3	RANBP2
CCT4	1.30917560610585e-20	0.284800507084259	0.815	0.444	2.69808000662355e-16	3	CCT4
ATP6V0D1	1.58503833468814e-20	0.4176640317244	0.916	0.561	3.26660550395879e-16	3	ATP6V0D1
ATG3	2.02064068501244e-20	0.306754834622871	0.815	0.435	4.16433838774214e-16	3	ATG3
DOK2	4.20607175429816e-20	0.325504321352334	0.792	0.415	8.66829327843307e-16	3	DOK2
SLC16A10	4.63394829805054e-20	0.768776532627449	0.865	0.511	9.55010404745235e-16	3	SLC16A10
MAT2A	7.4659917506219e-20	0.557647719031851	0.809	0.476	1.53866623988567e-15	3	MAT2A
NAPA	7.66192863897929e-20	0.293397839494282	0.747	0.397	1.57904687320724e-15	3	NAPA
XIST1	8.58601160962741e-20	0.265961262824314	0.865	0.395	1.76949113262811e-15	3	XIST
PHACTR11	1.29769550833451e-19	0.369859737239948	0.893	0.513	2.67442067312659e-15	3	PHACTR1
REV3L	2.21588471975427e-19	0.336771435006746	0.539	0.234	4.56671681894158e-15	3	REV3L
EIF4A1	2.98705619917989e-19	0.254900360822719	0.876	0.518	6.15602412088983e-15	3	EIF4A1
LFNG	4.18116546307254e-19	0.261622896740116	0.421	0.161	8.6169639028462e-15	3	LFNG
PLSCR1	5.26186611536622e-19	0.27745060398944	0.893	0.499	1.08441798771582e-14	3	PLSCR1
TUFM	5.28291404861632e-19	0.300421973520004	0.826	0.46	1.08875575627934e-14	3	TUFM
SYAP1	7.67266323105641e-19	0.273007874025275	0.781	0.42	1.58125916528842e-14	3	SYAP1
C5AR1	8.38140209925031e-19	0.485586605813836	0.961	0.642	1.7273231586345e-14	3	C5AR1
ID3	9.01648679894808e-19	0.386909634670358	0.719	0.358	1.85820776439521e-14	3	ID3
THBD	9.73720197042165e-19	0.61614754710385	0.837	0.472	2.0067399540842e-14	3	THBD
DCTN2	1.36324091325013e-18	0.253650675753417	0.652	0.308	2.8095031981172e-14	3	DCTN2
CREM	1.6988718731818e-18	0.523557751004677	0.949	0.611	3.50120504344037e-14	3	CREM
ITPR2	2.21153389584912e-18	0.259566635428482	0.837	0.434	4.55775020595545e-14	3	ITPR2
CD86	2.90779936382916e-18	0.364075221147891	0.91	0.532	5.99268370891552e-14	3	CD86
BAG3	3.33478617323573e-18	0.494747508398759	0.764	0.403	6.87266082442151e-14	3	BAG3
HSPE1	3.7878375586186e-18	0.626263216507339	0.949	0.695	7.80635442455707e-14	3	HSPE1
ENPP2	5.04557355833684e-18	0.323790562385307	0.691	0.338	1.03984225463764e-13	3	ENPP2
ENG	5.92670649060038e-18	0.272287168623041	0.775	0.419	1.22143494064783e-13	3	ENG
H1F0	9.51847872965175e-18	0.253222831231536	0.32	0.104	1.96166328139393e-13	3	H1F0
MIDN	1.08374113606046e-17	0.420085468374941	0.904	0.535	2.23348210730701e-13	3	MIDN
RRAGC	1.23333435782824e-17	0.256715565835094	0.601	0.282	2.54177877804823e-13	3	RRAGC
HSPA1B	1.54591732288221e-17	0.68458937261567	0.994	0.768	3.18598101072795e-13	3	HSPA1B
EIF4A3	1.61202883215799e-17	0.623698628698663	0.949	0.618	3.3222302201944e-13	3	EIF4A3
SDC3	1.69514921066171e-17	0.267800633105742	0.73	0.358	3.49353300825271e-13	3	SDC3
ATP1B3	3.19109483762716e-17	0.621207039382275	0.955	0.7	6.57652735086582e-13	3	ATP1B3
ARID5A	3.34706799831142e-17	0.309028867848719	0.719	0.385	6.89797243772001e-13	3	ARID5A
HSPA9	3.8235909219998e-17	0.253683520917074	0.843	0.506	7.88003853114938e-13	3	HSPA9
ETV3	4.09529108715048e-17	0.33257456438183	0.635	0.306	8.43998540150843e-13	3	ETV3
LTC4S	6.4156228389232e-17	0.26856843781438	0.64	0.313	1.32219571087368e-12	3	LTC4S
METRNL	6.87369918028588e-17	0.418720972809375	0.921	0.613	1.41660066406512e-12	3	METRNL
ANKRD36B	7.20150644044436e-17	0.325290037233079	0.326	0.112	1.48415846231118e-12	3	ANKRD36B
RAB7A	7.70376207757592e-17	0.361467255679744	0.921	0.598	1.58766832656762e-12	3	RAB7A
TGIF1	7.79741921016213e-17	0.356714678251469	0.809	0.463	1.60697012502231e-12	3	TGIF1
SLC25A33	9.433839385273e-17	0.28581595181664	0.489	0.217	1.94421995891091e-12	3	SLC25A33
CD93	1.25591021750278e-16	0.377922476259167	0.876	0.522	2.58830536725149e-12	3	CD93
DDX21	1.53049925288444e-16	0.282544241732349	0.86	0.491	3.15420591026954e-12	3	DDX21
PTPRE	1.87895051691062e-16	0.276639626015332	0.798	0.444	3.87232912030109e-12	3	PTPRE
CD741	1.97826691889102e-16	0.401604729688869	1	0.966	4.07701029314251e-12	3	CD74
TFDP2	3.16166540632126e-16	0.26383513090489	0.444	0.186	6.51587623588748e-12	3	TFDP2
HSPA4	3.84125751096546e-16	0.298257773716468	0.635	0.325	7.91644760434871e-12	3	HSPA4
TMEM176A	4.23077762606451e-16	0.42773892015517	0.949	0.615	8.71920960955635e-12	3	TMEM176A
HSPA1A	4.49445870705233e-16	0.614723678699242	1	0.91	9.26262994936414e-12	3	HSPA1A
LITAF	5.19392138010227e-16	0.454580358611133	0.961	0.745	1.07041525722528e-11	3	LITAF
CLTC	5.32910519456323e-16	0.264447715091201	0.865	0.507	1.09827528954754e-11	3	CLTC
HERPUD1	6.87382994599129e-16	0.586556966614079	0.944	0.659	1.41662761356934e-11	3	HERPUD1
HES1	9.43870526661279e-16	0.266595496669563	0.629	0.302	1.94522276839623e-11	3	HES1
STX4	1.0836911036579e-15	0.311478555498018	0.764	0.439	2.23337899552856e-11	3	STX4
ILF3-AS1	1.23374797378368e-15	0.536217658378969	0.32	0.112	2.54263119917078e-11	3	ILF3-AS1
NR4A2	1.30679369286823e-15	0.589906516369354	0.983	0.72	2.69317112163215e-11	3	NR4A2
RASGEF1B	1.83031756486591e-15	0.37208754492369	0.927	0.574	3.77210146943215e-11	3	RASGEF1B
MT-CO3	1.91968459816776e-15	0.398843852012946	1	0.969	3.95627798836394e-11	3	MT-CO3
OLR1	2.03690159956951e-15	0.384195620464247	0.854	0.511	4.1978505065528e-11	3	OLR1
ANKH	2.12722989204712e-15	0.257371575687382	0.59	0.292	4.38400808451991e-11	3	ANKH
SOCS3	2.2990607172927e-15	0.414526598363653	0.978	0.659	4.73813423226852e-11	3	SOCS3
ISG20L2	2.70015815710464e-15	0.344397569399871	0.539	0.263	5.56475594597695e-11	3	ISG20L2
AC092803.2	3.07429345205141e-15	0.299306154453767	0.264	0.085	6.33581137533276e-11	3	AC092803.2
CD4	3.54619948271487e-15	0.308052576255032	0.888	0.566	7.30836251392708e-11	3	CD4
AZI2	3.6457696104301e-15	0.329310257296065	0.674	0.337	7.51356659013539e-11	3	AZI2
MT-ATP6	3.84287748931601e-15	0.387605289293309	1	0.97	7.91978621773136e-11	3	MT-ATP6
ATP5E2	4.21823573953823e-15	0.458979438076405	0.994	0.555	8.69336203561434e-11	3	ATP5E
CSF1R	4.8924181272171e-15	0.368959304573782	0.933	0.595	1.00827845183817e-10	3	CSF1R
ELF1	4.97841207117929e-15	0.288979909290235	0.916	0.554	1.02600094374934e-10	3	ELF1
FCGR1A	5.29469333534101e-15	0.356974184252854	0.899	0.553	1.09118334948043e-10	3	FCGR1A
RBPJ	5.73459707142445e-15	0.372016651942777	0.938	0.623	1.18184311044986e-10	3	RBPJ
TNFRSF1B	6.07348226117908e-15	0.260409298891966	0.843	0.526	1.2516839592064e-10	3	TNFRSF1B
VSIG4	6.22726871174626e-15	0.443680145894529	0.944	0.631	1.28337780880379e-10	3	VSIG4
LAIR11	6.8406292673193e-15	0.394291551550774	0.916	0.589	1.40978528570184e-10	3	LAIR1
PLEKHO2	1.28376831115202e-14	0.322441264354278	0.657	0.348	2.6457181124532e-10	3	PLEKHO2
AP2S1	1.90318050836983e-14	0.349489936496014	0.944	0.654	3.92226470969938e-10	3	AP2S1
YBX3	2.38424929205047e-14	0.413306568042908	0.91	0.605	4.91369936598681e-10	3	YBX3
F13A1	2.4135692495772e-14	0.407778189486897	0.978	0.634	4.97412486645366e-10	3	F13A1
HBEGF1	2.47238907338629e-14	0.456021031202609	0.848	0.519	5.0953466413418e-10	3	HBEGF
CHD1	2.82222201712909e-14	0.358924181979257	0.775	0.448	5.81631735510135e-10	3	CHD1
PCBP1	3.00419705312257e-14	0.359470149620731	0.933	0.623	6.19134970678031e-10	3	PCBP1
SLC3A2	3.13995241782904e-14	0.272504529620887	0.916	0.577	6.47112793790388e-10	3	SLC3A2
GSN	3.29647050090081e-14	0.324550034826474	0.961	0.67	6.79369605530647e-10	3	GSN
IL10	3.46544598789484e-14	0.32788470399959	0.449	0.194	7.14193763645248e-10	3	IL10
MMP19	3.48780254191269e-14	0.323601917556196	0.562	0.274	7.18801225862787e-10	3	MMP19
MCUB	4.08051709631319e-14	0.274750171424852	0.579	0.289	8.40953768379186e-10	3	MCUB
NFE2L2	4.1743768971406e-14	0.356413570910483	0.927	0.613	8.60297334731705e-10	3	NFE2L2
ZFAND2A	5.52745888592149e-14	0.445135431663283	0.584	0.305	1.13915400179956e-09	3	ZFAND2A
PRCP	6.68723504085098e-14	0.258097305323124	0.719	0.392	1.37817226956898e-09	3	PRCP
C5AR2	6.8097171683713e-14	0.319570035283522	0.382	0.16	1.40341461122964e-09	3	C5AR2
ELL2	2.10001274119076e-13	0.380762691828031	0.831	0.504	4.32791625832003e-09	3	ELL2
C1QC	2.37872221530352e-13	0.416787358009223	0.972	0.795	4.90230861351902e-09	3	C1QC
SAP301	2.8398492224436e-13	0.315667876774078	0.848	0.509	5.85264526253401e-09	3	SAP30
LMNA1	3.37760277279073e-13	0.532598209191997	0.933	0.658	6.96090155444441e-09	3	LMNA
SELENOK	3.71350030679317e-13	0.363219043400803	0.904	0.568	7.65315278227004e-09	3	SELENOK
RBBP6	4.75910768276157e-13	0.251908253780121	0.719	0.399	9.80804502340333e-09	3	RBBP6
TPP1	7.20991658816855e-13	0.307476436733755	0.921	0.604	1.48589170965566e-08	3	TPP1
FYB1	7.50364541837516e-13	0.340652741221457	0.893	0.596	1.54642628427294e-08	3	FYB1
YWHAH	9.70143216236153e-13	0.388486952800768	0.921	0.605	1.99936815434109e-08	3	YWHAH
KLF41	1.29702412709587e-12	0.427539744317969	0.955	0.648	2.67303702353188e-08	3	KLF4
DNAJA1	1.52280947281563e-12	0.494845466758998	0.994	0.786	3.13835804252574e-08	3	DNAJA1
HSP90AB1	1.89380142443856e-12	0.470846470801985	1	0.905	3.90293535562542e-08	3	HSP90AB1
C1QA	2.79549746513709e-12	0.398021245643812	0.994	0.854	5.76124072590102e-08	3	C1QA
CD1631	2.97498578183717e-12	0.386943662703061	0.978	0.721	6.13114819778822e-08	3	CD163
MT-CO1	3.10802974784545e-12	0.312065058627673	1	0.967	6.40533850733468e-08	3	MT-CO1
C1QB	3.14379975548726e-12	0.445211542362901	0.978	0.833	6.4790569160837e-08	3	C1QB
C1orf162	3.55279249199052e-12	0.315144982162784	0.921	0.606	7.32195004674327e-08	3	C1orf162
TREM2	3.59493807413717e-12	0.328230947242724	0.848	0.523	7.40880787698928e-08	3	TREM2
ARHGAP18	4.54367404453943e-12	0.283307799869801	0.921	0.628	9.36405783839131e-08	3	ARHGAP18
TMEM176B	4.65969766652614e-12	0.369476836114228	0.983	0.731	9.60317092094372e-08	3	TMEM176B
RGS10	4.85579718222402e-12	0.279357203928261	0.938	0.611	1.00073124128455e-07	3	RGS10
MT-ND4	5.96886716329284e-12	0.321641828795989	1	0.954	1.23012383368302e-07	3	MT-ND4
GNAI2	1.19532239550694e-11	0.318920591355597	0.978	0.782	2.46343992490026e-07	3	GNAI2
RGS2	1.31229807077337e-11	0.282006337249294	0.876	0.584	2.70451509405683e-07	3	RGS2
TYMP	1.57082424338751e-11	0.393648657107675	0.978	0.796	3.23731168319731e-07	3	TYMP
ATF3	1.90958070901515e-11	0.426814668201073	0.983	0.681	3.93545488320933e-07	3	ATF3
PLAUR	2.86980195227766e-11	0.347033848935129	0.978	0.801	5.91437484344903e-07	3	PLAUR
KDM6B	3.76856691818497e-11	0.250553593856933	0.933	0.622	7.7666395616874e-07	3	KDM6B
CEBPD1	3.87673962314406e-11	0.483872807609518	0.978	0.733	7.9895726893376e-07	3	CEBPD
TGFB1	4.08832490196794e-11	0.276510129532423	0.798	0.526	8.42562879046573e-07	3	TGFB1
TWISTNB	5.31444396903303e-11	0.284193052043051	0.539	0.287	1.09525375757802e-06	3	TWISTNB
REL	1.01532183310992e-10	0.334492429967688	0.949	0.66	2.09247676585624e-06	3	REL
CD14	1.39494985510915e-10	0.426916591284855	0.972	0.827	2.87485215639446e-06	3	CD14
ERRFI1	1.41053970818918e-10	0.25027181494743	0.584	0.326	2.90698128460707e-06	3	ERRFI1
PTGES3	1.62978305089503e-10	0.288531996505654	0.944	0.635	3.35881988958957e-06	3	PTGES3
MT-CYB	2.1713158778153e-10	0.32306965487482	1	0.952	4.47486489258955e-06	3	MT-CYB
RAB31	2.41709961940432e-10	0.272654215634212	0.904	0.635	4.98140060563036e-06	3	RAB31
FCGBP	2.76039831609019e-10	0.439131211424761	0.444	0.224	5.68890488963027e-06	3	FCGBP
HSPA8	3.37412456833436e-10	0.382794846463913	0.989	0.845	6.95373332288028e-06	3	HSPA8
CYCS	5.30656130344222e-10	0.334060243996961	0.871	0.57	1.09362921902641e-05	3	CYCS
DNAJB1	5.40414074908494e-10	0.437458617158419	0.983	0.767	1.11373936697892e-05	3	DNAJB1
ARHGDIB	5.89630626428182e-10	0.261698102950451	0.949	0.739	1.21516975800584e-05	3	ARHGDIB
HLA-DRA1	6.82596408620316e-10	0.36266876715389	1	0.966	1.40676293852561e-05	3	HLA-DRA
CYBB	8.80881678994414e-10	0.284065609728119	0.927	0.654	1.81540905223959e-05	3	CYBB
MRC1	9.34985155906403e-10	0.411030971798041	0.933	0.726	1.9269109078075e-05	3	MRC1
FOSB	1.13007406409669e-09	0.409229414522893	0.994	0.841	2.32896963869687e-05	3	FOSB
HLA-DMB1	4.87999696780589e-09	0.323823105297562	0.972	0.677	0.000100571857509511	3	HLA-DMB
RGCC	7.29010702097481e-09	0.416782589577091	0.826	0.559	0.00015024181559527	3	RGCC
MYADM	7.67298045130284e-09	0.301274036566042	0.77	0.505	0.0001581324541209	3	MYADM
CHMP1B	1.72009844990723e-08	0.272846247544853	0.882	0.597	0.00035449508954138	3	CHMP1B
SNAPC1	2.5635589543349e-08	0.350084174518383	0.404	0.224	0.00052832386489888	3	SNAPC1
JUND	1.79823464762452e-07	0.304411231439716	0.989	0.865	0.00370598178528937	3	JUND
MPDU1	2.29987463909911e-07	0.290737603035711	0.444	0.26	0.00473981164371936	3	MPDU1
FCER1G	2.32761533849113e-07	0.252206152143243	0.978	0.874	0.00479698245109636	3	FCER1G
FCGR3A	2.69129233984859e-07	0.280156576041556	0.966	0.736	0.00554648438319396	3	FCGR3A
TUBA1B	3.32426546930768e-07	0.286150693825936	0.972	0.796	0.00685097870569621	3	TUBA1B
MS4A6A1	1.1353293788106e-06	0.260391334801333	0.966	0.755	0.0233980031679077	3	MS4A6A
HLA-DPB11	1.62973262640035e-06	0.270863111784815	1	0.921	0.0335871596974848	3	HLA-DPB1
MS4A71	1.90889035963401e-06	0.267220436408727	0.933	0.727	0.0393403214216973	3	MS4A7
HLA-DMA1	4.85553698200877e-05	0.257325091257311	0.983	0.773	1	3	HLA-DMA
CD27	9.4919261043985e-125	0.770706106740907	0.514	0.01	1.95619105085549e-120	4	CD27
ITM2A	2.7289677927053e-124	1.39031537341522	0.714	0.022	5.62412972398636e-120	4	ITM2A
CD3D	4.21263126067119e-116	1.61114075623305	0.857	0.037	8.68181176511726e-112	4	CD3D
BCL11B	5.91628447444326e-116	0.638388981239807	0.486	0.009	1.21928706733801e-111	4	BCL11B
CD3G	1.42705289291991e-112	1.04867264232456	0.629	0.018	2.94101330701865e-108	4	CD3G
TRBC2	1.62538412123503e-97	1.74055687332043	0.886	0.049	3.34975413545327e-93	4	TRBC2
IKZF3	4.13853127646917e-90	0.651421091961675	0.457	0.012	8.52909910767531e-86	4	IKZF3
CD96	2.16669350962585e-88	0.541741670559869	0.4	0.009	4.46533865398792e-84	4	CD96
SKAP1	1.00974945983066e-87	0.529706568947874	0.486	0.014	2.080992661765e-83	4	SKAP1
CD3E	5.30884977189016e-86	1.08670671089001	0.686	0.032	1.09410084948884e-81	4	CD3E
SPOCK2	3.66790122906637e-85	1.25519490091696	0.629	0.027	7.55917764298289e-81	4	SPOCK2
TRAC	1.90232859786258e-83	1.31312914688959	0.714	0.036	3.920509007335e-79	4	TRAC
GZMH	5.88333412533922e-83	1.39342004951992	0.429	0.011	1.21249632989116e-78	4	GZMH
THEMIS	3.81739272216156e-81	0.3770375368871	0.257	0.003	7.86726466110277e-77	4	THEMIS
SH2D1A	8.77678596107167e-75	0.514009179906534	0.286	0.005	1.80880781871726e-70	4	SH2D1A
CD2	1.15687185324951e-74	1.49599307633097	0.829	0.056	2.38419720236191e-70	4	CD2
ZAP70	2.35748119174355e-74	0.333584157665526	0.314	0.006	4.85853298806429e-70	4	ZAP70
CD247	2.55057501755767e-71	0.60351549245953	0.371	0.01	5.2564800536846e-67	4	CD247
LCK	2.87099574549909e-67	0.469969063944043	0.457	0.017	5.91683513189908e-63	4	LCK
TIGIT	1.31706497032936e-64	0.718204961416502	0.371	0.011	2.71433919735178e-60	4	TIGIT
ICOS	1.79786767984702e-62	0.779226425258743	0.4	0.014	3.70522550139672e-58	4	ICOS
IL2RB	4.80075183951297e-61	0.305396205791911	0.314	0.008	9.89386946605228e-57	4	IL2RB
RASGRP1	1.14027149868346e-55	0.493229614796081	0.371	0.014	2.34998553163673e-51	4	RASGRP1
TRBC1	7.47655215758419e-54	1.29193041717572	0.629	0.045	1.54084263415653e-49	4	TRBC1
CTLA4	9.92016166031853e-53	0.955255746388517	0.4	0.017	2.04444611657505e-48	4	CTLA4
PYHIN1	8.42496668822592e-50	0.441776773422675	0.257	0.007	1.73630138477648e-45	4	PYHIN1
GZMM	3.86367208437039e-49	0.575352622933237	0.371	0.016	7.96264179867894e-45	4	GZMM
P2RY10	3.07948375930194e-48	0.510878576746611	0.343	0.014	6.34650807954537e-44	4	P2RY10
CTSW	1.54807895465713e-47	1.15529130793788	0.543	0.038	3.19043591765287e-43	4	CTSW
CXCR6	2.19385928718394e-46	0.35054776758807	0.257	0.008	4.52132460495739e-42	4	CXCR6
GZMA	6.87547284232008e-45	2.03185925911608	0.543	0.041	1.41696619807375e-40	4	GZMA
BICDL1	7.56317177236904e-45	0.389796876015151	0.257	0.008	1.55869407056754e-40	4	BICDL1
GATA3	2.27139066923422e-44	0.320550540102903	0.343	0.015	4.68110903022481e-40	4	GATA3
CD7	4.3089096471946e-41	0.839658003018263	0.629	0.062	8.88023189190336e-37	4	CD7
KLRB1	6.52102200243213e-41	0.817944016302618	0.257	0.009	1.34391742448124e-36	4	KLRB1
GZMK	9.31801192108695e-40	2.09931537076342	0.486	0.037	1.92034907681681e-35	4	GZMK
PDCD1	1.40800510908477e-38	0.813016697730888	0.314	0.015	2.9017577293128e-34	4	PDCD1
SLC38A1	1.36995367049523e-36	0.501469625156969	0.543	0.048	2.82333751952363e-32	4	SLC38A1
FYN	2.33464226630038e-35	0.888225479015091	0.657	0.077	4.81146424661846e-31	4	FYN
SYNE2	1.88151475140075e-34	0.833805065739674	0.657	0.077	3.8776137511618e-30	4	SYNE2
TUBA4A	1.86850132907061e-33	1.45258642241224	0.857	0.145	3.85079438908162e-29	4	TUBA4A
FAM46C	1.22180271824878e-32	0.683946259845373	0.6	0.068	2.51801322203891e-28	4	FAM46C
PRF1	9.67010193673439e-29	0.461559021791513	0.314	0.021	1.99291130814159e-24	4	PRF1
GPR171	3.73211456577046e-28	0.518978647329473	0.257	0.014	7.69151490859634e-24	4	GPR171
ETS1	8.95017837974173e-27	0.922062703726428	0.6	0.086	1.84454226228097e-22	4	ETS1
IL321	4.28497858160245e-26	2.02745374080476	0.886	0.213	8.83091235882448e-22	4	IL32
CCL5	2.7739601898147e-23	2.10573008224619	0.771	0.164	5.71685455518912e-19	4	CCL5
CNOT6L	5.93277087350704e-23	0.939957298260851	0.857	0.209	1.22268474932107e-18	4	CNOT6L
CYFIP2	3.75539075790304e-22	0.476774685021661	0.4	0.046	7.73948481296238e-18	4	CYFIP2
LTB	2.04066037564924e-21	1.14438190486998	0.543	0.087	4.20559696817551e-17	4	LTB
TNFRSF18	9.02615226926259e-20	0.772476859198339	0.314	0.032	1.86019972117233e-15	4	TNFRSF18
RUNX3	1.86192813290383e-19	1.0764290168514	0.629	0.127	3.8372476891015e-15	4	RUNX3
STAT4	2.93555376166146e-19	0.549767911690352	0.429	0.06	6.04988274740811e-15	4	STAT4
CST7	4.45748392798289e-19	1.26599553075631	0.6	0.119	9.18642862717994e-15	4	CST7
LAT	1.14633200673112e-18	0.464084427749307	0.457	0.069	2.36247563267216e-14	4	LAT
RBM38	1.82187853828104e-18	0.732894078229157	0.6	0.12	3.75470947954339e-14	4	RBM38
NKG7	2.46661903485094e-18	1.41454157493953	0.429	0.062	5.08345516892429e-14	4	NKG7
ISG20	9.18191389233068e-18	0.768924334507728	0.686	0.164	1.89230063407043e-13	4	ISG20
GIMAP7	1.95551367255318e-17	0.889887719683043	0.629	0.137	4.03011812776484e-13	4	GIMAP7
BATF	2.90443805673528e-17	0.913171298200398	0.543	0.109	5.98575639112574e-13	4	BATF
FAM102A	3.06292551442334e-17	0.454170013902153	0.343	0.043	6.31238319267506e-13	4	FAM102A
CLEC2D	5.12174203045882e-17	0.845602121339152	0.486	0.086	1.05553981505726e-12	4	CLEC2D
CD52	6.37373745918563e-17	1.06638645865377	0.914	0.271	1.31356355296357e-12	4	CD52
IL2RG	5.36511336041884e-16	0.738659430318346	0.743	0.193	1.10569621244872e-11	4	IL2RG
ATP8A1	6.85336675956204e-16	0.295781487161488	0.257	0.026	1.41241035547814e-11	4	ATP8A1
RORA	3.78941187422836e-15	0.485589005473132	0.343	0.049	7.80959893159723e-11	4	RORA
DUSP4	6.8555850677086e-14	0.99707087811154	0.686	0.189	1.41286752660406e-09	4	DUSP4
LEPROTL1	4.77178478123429e-13	0.935004151376379	0.886	0.389	9.83417125564574e-09	4	LEPROTL1
PDE7A	5.1460516832522e-13	0.720289748193818	0.543	0.13	1.06054979140145e-08	4	PDE7A
RCAN3	5.20453035722159e-13	0.573297814644808	0.514	0.121	1.0726016613198e-08	4	RCAN3
IRF4	6.73526433631182e-13	0.389608229471064	0.343	0.054	1.3880706270705e-08	4	IRF4
LBH	1.00065451399302e-12	0.393830041726132	0.343	0.056	2.06224888788821e-08	4	LBH
TNFRSF4	1.26082871368178e-12	0.695307171319693	0.314	0.05	2.59844189602677e-08	4	TNFRSF4
STK17A	4.75490993566896e-12	0.82364361750635	0.629	0.195	9.79939388642016e-08	4	STK17A
SOCS1	8.06717044455395e-12	0.61557333704902	0.771	0.258	1.66256315691812e-07	4	SOCS1
ICAM3	1.33839109511946e-11	0.309944371241602	0.457	0.101	2.75829020793169e-07	4	ICAM3
SNTB2	1.56067835612033e-11	0.266291823381496	0.4	0.08	3.21640202412838e-07	4	SNTB2
GNB5	1.98569292690374e-11	0.251583031576936	0.257	0.037	4.09231455305591e-07	4	GNB5
RAC21	3.08750149038138e-11	0.798209030946506	0.886	0.39	6.36303182152699e-07	4	RAC2
PSIP1	3.3234669363363e-11	0.388438327685237	0.629	0.185	6.84933300909547e-07	4	PSIP1
FKBP11	1.11802043245531e-10	0.277093335607571	0.257	0.039	2.30412830924715e-06	4	FKBP11
SLC9A3R1	1.28990738398806e-10	0.399654261216472	0.514	0.137	2.65837012766099e-06	4	SLC9A3R1
RARRES3	1.35417120113852e-10	0.858457250040409	0.543	0.162	2.79081142842638e-06	4	RARRES3
CD48	1.66194593339373e-10	0.752635157431043	0.657	0.223	3.42510437413115e-06	4	CD48
ACAP1	1.7242560552024e-10	0.457702801859636	0.4	0.089	3.55351930416664e-06	4	ACAP1
CHST12	2.23962688976986e-10	0.556951412844264	0.4	0.092	4.61564705712671e-06	4	CHST12
CYTIP	2.31574510249212e-10	0.797064294113082	0.857	0.393	4.77251908172602e-06	4	CYTIP
PVT1	2.70551363107713e-10	0.373192193711536	0.257	0.04	5.57579304228685e-06	4	PVT1
RNF19A	3.08873190236856e-10	0.789892521966177	0.6	0.195	6.36556757759137e-06	4	RNF19A
ODC1	4.11774441123796e-10	0.749588997561124	0.686	0.258	8.48625945712031e-06	4	ODC1
APOBEC3G	4.71126464609542e-10	0.447771975669848	0.543	0.16	9.70944530913806e-06	4	APOBEC3G
LIMD2	4.99543267417547e-10	0.56326093230803	0.571	0.175	1.02950871982082e-05	4	LIMD2
PDE3B	5.01321583769511e-10	0.446681672906908	0.457	0.119	1.03317365199058e-05	4	PDE3B
SIRT7	5.58919218939071e-10	0.300192290142428	0.543	0.16	1.15187661831153e-05	4	SIRT7
BIRC3	6.05291433998834e-10	0.77299109474164	0.8	0.306	1.2474451163282e-05	4	BIRC3
GTF2B	7.36583180640943e-10	0.602079295452607	0.829	0.362	1.51802427698292e-05	4	GTF2B
LRBA	8.81472858263753e-10	0.340056711286987	0.314	0.06	1.81662741359577e-05	4	LRBA
CCR6	1.28223791535616e-09	0.265213765653092	0.257	0.043	2.64256411975751e-05	4	CCR6
CD69	1.35996033765684e-09	0.896778277100786	0.629	0.217	2.80274225987698e-05	4	CD69
PPP2R5C1	1.41585383796484e-09	0.791565908830999	0.771	0.361	2.91793317466173e-05	4	PPP2R5C
PITPNC1	1.49214670055965e-09	0.372723381664254	0.4	0.094	3.07516513518339e-05	4	PITPNC1
C12orf65	1.78288643787705e-09	0.399595427292862	0.343	0.073	3.67435065982082e-05	4	C12orf65
PTPN7	2.28893566619229e-09	0.602256182904563	0.514	0.158	4.71726751445568e-05	4	PTPN7
CCND2	2.45125645478374e-09	0.664560628325467	0.657	0.236	5.05179442766381e-05	4	CCND2
AKTIP	2.83370439321336e-09	0.335180303367812	0.286	0.054	5.83998138397341e-05	4	AKTIP
TNFRSF9	2.95851500226112e-09	0.281631555493338	0.343	0.074	6.09720356815995e-05	4	TNFRSF9
SS18L2	3.73685657150028e-09	0.496503905418713	0.6	0.201	7.70128770820492e-05	4	SS18L2
HIST1H4C2	5.04388476283848e-09	0.694092243522064	0.571	0.202	0.000103949421077338	4	HIST1H4C
SMCHD11	5.55451893876965e-09	0.396201224817796	0.743	0.294	0.000114473080809104	4	SMCHD1
NT5C3A	5.87970719425081e-09	0.445563516976444	0.457	0.131	0.000121174885566315	4	NT5C3A
CXCR41	9.0886685098646e-09	0.85146437122466	1	0.668	0.0001873083693198	4	CXCR4
PDCL3	9.7972561561635e-09	0.715983374867685	0.686	0.275	0.000201911652122374	4	PDCL3
MAGEH1	1.02173372932919e-08	0.409621302001618	0.314	0.071	0.000210569104277453	4	MAGEH1
RSBN1	1.07001769258892e-08	0.598851538432877	0.486	0.149	0.000220519946265651	4	RSBN1
NCK2	1.45206439561745e-08	0.485820701652196	0.543	0.178	0.0002992559512928	4	NCK2
EMB	1.65400076043902e-08	0.438724912732864	0.743	0.299	0.000340873016718877	4	EMB
PURA	1.87447524724428e-08	0.564149164251205	0.629	0.236	0.000386310603704574	4	PURA
UBE2S	1.91776835201478e-08	0.767467985772168	0.943	0.522	0.000395232879666726	4	UBE2S
RAB27A	2.25069992492701e-08	0.409962459993621	0.4	0.108	0.000463846747528208	4	RAB27A
CWF19L2	2.49089422032284e-08	0.492688836515294	0.457	0.133	0.000513348389866333	4	CWF19L2
PDE4D	2.51222309140113e-08	0.336147550842224	0.314	0.068	0.000517744056906859	4	PDE4D
G3BP2	2.54559208294125e-08	0.6155731853165	0.771	0.35	0.000524621072373362	4	G3BP2
RGS14	2.6461345260629e-08	0.393804927973459	0.314	0.07	0.000545341864476304	4	RGS14
IL7R	3.00116924569179e-08	0.879407164808566	0.829	0.361	0.000618510969844621	4	IL7R
KMT2E	3.01344233319761e-08	0.671741207556487	0.8	0.433	0.000621040330448694	4	KMT2E
TNIP2	3.01553740696218e-08	0.291697263897303	0.571	0.197	0.000621472104200835	4	TNIP2
STK4	3.49960345876449e-08	0.461640963509491	0.857	0.429	0.000721233276816774	4	STK4
TRIR	4.4021440002557e-08	0.690576874746411	0.943	0.589	0.000907237857012698	4	TRIR
CRIP1	4.60497867195387e-08	0.54747825284841	0.6	0.213	0.000949040054502973	4	CRIP1
TERF2IP	4.76449835366414e-08	0.630832031252128	0.771	0.362	0.000981915465706642	4	TERF2IP
RHOF	5.58198195615499e-08	0.452568596705886	0.429	0.123	0.00115039066134398	4	RHOF
ZNF830	7.4188318268569e-08	0.373995327117976	0.371	0.102	0.00152894705119694	4	ZNF830
BTG1	9.04120863527043e-08	0.84706936057374	1	0.863	0.00186330268764288	4	BTG1
RASAL3	9.91049479119536e-08	0.48800883116489	0.429	0.132	0.00204245387151745	4	RASAL3
RHOH	1.02947343330742e-07	0.420050587352335	0.514	0.173	0.00212164179870327	4	RHOH
RBM12	1.13675095679952e-07	0.298834109533496	0.571	0.202	0.00234273004686813	4	RBM12
ISCA1	1.35862866962732e-07	0.298733699456238	0.571	0.221	0.00279999782523494	4	ISCA1
TSTD1	1.43973855931424e-07	0.568322231228844	0.629	0.255	0.00296715719689072	4	TSTD1
ZFP36L2	1.44380328226301e-07	0.843719873540623	1	0.692	0.00297553418441583	4	ZFP36L2
PCNX4	1.46405502871151e-07	0.705293354764274	0.571	0.223	0.00301727100867155	4	PCNX4
GADD45A	1.48352503516259e-07	0.555494972964809	0.686	0.278	0.00305739674496658	4	GADD45A
PDCD41	1.67530645837926e-07	0.451434858036609	0.714	0.316	0.00345263908007381	4	PDCD4
STK17B1	1.68287706024955e-07	0.600016435297338	0.8	0.396	0.0034682413334683	4	STK17B
SURF2	1.74876831102009e-07	0.383534388488524	0.429	0.13	0.0036040366121813	4	SURF2
JUND1	1.78679499544154e-07	0.796312920620811	1	0.871	0.00368240580610548	4	JUND
BBC3	1.88160849264181e-07	0.332654888817809	0.343	0.088	0.0038778069424855	4	BBC3
GBP5	1.99096071468519e-07	0.438014493908962	0.4	0.118	0.0041031709368947	4	GBP5
CUL3	2.19195919089905e-07	0.308043232281786	0.6	0.246	0.00451740869652385	4	CUL3
AC016831.51	2.2141246251333e-07	0.663386958528526	0.657	0.264	0.00456308943993722	4	AC016831.5
PAFAH1B1	2.66634094086685e-07	0.424755457156913	0.771	0.359	0.00549506204503249	4	PAFAH1B1
KIF20B	3.15331423191475e-07	0.276652692683667	0.343	0.09	0.0064986653005531	4	KIF20B
EML2	3.28083756650097e-07	0.261812212598849	0.314	0.078	0.00676147814080185	4	EML2
ZC3H7A	3.92558371148759e-07	0.37195048851976	0.514	0.183	0.00809023547100477	4	ZC3H7A
ITM2C	4.10828346807885e-07	0.290058368087022	0.314	0.078	0.0084667613993637	4	ITM2C
PARP8	4.25038834410041e-07	0.310202878786785	0.457	0.16	0.00875962533835653	4	PARP8
SYTL3	4.78047377963223e-07	0.359579214671314	0.429	0.137	0.00985207841244407	4	SYTL3
MXD4	5.18690478437828e-07	0.460017544311675	0.771	0.373	0.0106896920701252	4	MXD4
HLA-F	5.25013178878136e-07	0.48841785702777	0.857	0.467	0.0108199966034995	4	HLA-F
PAXX	5.3305034512199e-07	0.472144521851839	0.657	0.29	0.0109856345626191	4	PAXX
PIM2	5.63984908353791e-07	0.366629871132184	0.314	0.081	0.0116231649762633	4	PIM2
SRSF7	5.99404100022735e-07	0.475441341612693	0.886	0.572	0.0123531190973685	4	SRSF7
RHBDD2	6.30169061331974e-07	0.447882103314058	0.543	0.202	0.0129871541849906	4	RHBDD2
PPP1R2	7.27420911517733e-07	0.603220597089396	0.714	0.412	0.014991417565469	4	PPP1R2
CCND31	7.55437586411327e-07	0.367483616005505	0.543	0.227	0.015568813218351	4	CCND3
BOD1L1	7.57683877887328e-07	0.428155735955771	0.8	0.403	0.0156151070393799	4	BOD1L1
TMX4	7.9206278657808e-07	0.342597357122018	0.629	0.261	0.0163236219685877	4	TMX4
CENPC	1.00036799078824e-06	0.449899692726333	0.429	0.144	0.0206165839221548	4	CENPC
POLR2J3	1.03062969341721e-06	0.506851563986165	0.514	0.194	0.0212402473516353	4	POLR2J3
HDAC4	1.21293010363695e-06	0.342038932498996	0.314	0.083	0.0249972765058539	4	HDAC4
DDX241	1.32639433992452e-06	0.578359981675133	0.914	0.556	0.0273356609515044	4	DDX24
NSMCE3	1.48587309210772e-06	0.377018368452264	0.486	0.181	0.030622358555248	4	NSMCE3
AKNA	1.56366158011838e-06	0.47168970943099	0.486	0.178	0.0322255015046596	4	AKNA
GIMAP4	1.57780837035538e-06	0.490697187069661	0.771	0.363	0.032517052704654	4	GIMAP4
PIP4K2A	1.57996393701255e-06	0.510177510829579	0.657	0.296	0.0325614767778917	4	PIP4K2A
SDR39U1	1.61728428102283e-06	0.261345075292443	0.371	0.112	0.0333306117475995	4	SDR39U1
HNRNPLL	1.81677813800732e-06	0.409836252593854	0.371	0.115	0.0374419806461929	4	HNRNPLL
EIF4A2	1.8337314209136e-06	0.57807484986803	0.943	0.564	0.0377913708536084	4	EIF4A2
GABPB1	2.04011734740243e-06	0.263729296397989	0.571	0.232	0.0420447784126166	4	GABPB1
FAM177A11	2.10189800790165e-06	0.538432680787824	0.714	0.364	0.0433180160448451	4	FAM177A1
CACYBP	2.12583334574473e-06	0.459800185504816	0.829	0.442	0.043811299422453	4	CACYBP
ZC3H151	2.21857874147355e-06	0.391301121700752	0.886	0.446	0.0457226892830284	4	ZC3H15
XRCC6	2.29361567062858e-06	0.543290767886031	0.857	0.49	0.0472691253559844	4	XRCC6
ARHGDIB1	2.42028112598264e-06	0.543712684042247	1	0.749	0.0498795737253763	4	ARHGDIB
KLF13	2.4730014824717e-06	0.334490871127141	0.571	0.231	0.0509660875522592	4	KLF13
CD28	2.53158860413786e-06	0.336112976998568	0.4	0.132	0.0521735095426772	4	CD28
DOK21	2.67375266935851e-06	0.456698091153425	0.829	0.434	0.0551033687628095	4	DOK2
UFD1	2.83110690714021e-06	0.3591738047924	0.686	0.326	0.0583462822492526	4	UFD1
RGCC1	2.94618597381691e-06	0.788335803273454	0.914	0.571	0.0607179467343927	4	RGCC
NCOR1	2.98462130627428e-06	0.43634629690497	0.714	0.384	0.0615100605010065	4	NCOR1
UBE2D2	3.05819421912649e-06	0.504094583400117	0.8	0.49	0.0630263246619779	4	UBE2D2
NDUFS5	3.40511642238984e-06	0.45380563831277	0.971	0.601	0.0701760443490322	4	NDUFS5
HECA	3.84719204215245e-06	0.281060397298591	0.657	0.295	0.0792867807967199	4	HECA
GPBP1	4.1209533618062e-06	0.417335349604329	0.8	0.453	0.0849287278334641	4	GPBP1
CMC21	4.24966971587094e-06	0.352083874465419	0.571	0.243	0.0875814431743841	4	CMC2
RSRC2	4.25042767083777e-06	0.356800267901269	0.886	0.453	0.0875970638682957	4	RSRC2
FNBP1	4.26470873412125e-06	0.502186521172752	0.743	0.408	0.0878913823015049	4	FNBP1
SUB1	4.43657083696619e-06	0.464619069115938	0.971	0.649	0.0914332883790361	4	SUB1
TSPYL2	4.57570767339503e-06	0.326740295008673	0.457	0.173	0.0943007594409982	4	TSPYL2
EVL	4.88397113832008e-06	0.358844494855564	0.629	0.287	0.100653761189639	4	EVL
ZNF2921	5.22112426207763e-06	0.458249010939949	0.629	0.288	0.107602149917158	4	ZNF292
AKIRIN1	5.25591256952423e-06	0.25600654473939	0.657	0.297	0.108319102145325	4	AKIRIN1
KANSL1	5.41219249824681e-06	0.377407726540751	0.514	0.209	0.111539875196368	4	KANSL1
RPS27	5.53992313254327e-06	0.568182168044478	1	0.948	0.114172275838584	4	RPS27
CRTC3	5.84466876571203e-06	0.395912188547956	0.429	0.162	0.120452778592559	4	CRTC3
PIK3R1	5.91892265662883e-06	0.451987398879526	0.857	0.485	0.121983077030463	4	PIK3R1
PBXIP1	6.01477364781302e-06	0.379102115325298	0.4	0.141	0.123958470107779	4	PBXIP1
FBXO33	6.59615182546481e-06	0.285912184187822	0.457	0.179	0.135940092971004	4	FBXO33
CDC42SE2	6.69224122731076e-06	0.379977400396539	0.657	0.313	0.137920399453648	4	CDC42SE2
CORO1A	7.00599764499243e-06	0.473002442179423	0.829	0.478	0.144386605465649	4	CORO1A
PRKCH	7.04254331147253e-06	0.347957157723299	0.486	0.19	0.145139775106137	4	PRKCH
NOP58	7.23072457086682e-06	0.349950927297009	0.543	0.248	0.149018002680994	4	NOP58
ATXN7L3B	7.37527006567343e-06	0.254359680306871	0.429	0.15	0.151996940783464	4	ATXN7L3B
GLCCI1	7.47164599789633e-06	0.351115488938432	0.314	0.097	0.153983152370646	4	GLCCI1
TMEM126A	7.57950980079218e-06	0.565646995479539	0.571	0.237	0.156206117484526	4	TMEM126A
EXOSC6	7.81844005016412e-06	0.30527244304375	0.457	0.175	0.161130230993832	4	EXOSC6
THAP5	8.96137338036263e-06	0.349927617387302	0.343	0.106	0.184684943995893	4	THAP5
KLF16	9.52407189435744e-06	0.270616512287477	0.429	0.153	0.196281597670812	4	KLF16
PTPRC	1.00160875688274e-05	0.594212451362683	0.943	0.682	0.206421548705964	4	PTPRC
TLE4	1.00926091487067e-05	0.427198113664673	0.571	0.263	0.207998581945697	4	TLE4
CRIPT	1.05419914021757e-05	0.411499622952641	0.429	0.156	0.217259900807439	4	CRIPT
CDKN1B	1.1016360070309e-05	0.282626097510027	0.514	0.201	0.227036164688999	4	CDKN1B
MFAP1	1.10311729023082e-05	0.590635239891087	0.429	0.166	0.22734144234367	4	MFAP1
ABHD17A	1.10786325723419e-05	0.311230382173257	0.714	0.373	0.228319538683393	4	ABHD17A
MED19	1.1365349944415e-05	0.417879933822863	0.343	0.112	0.234228497004449	4	MED19
LDHB	1.15858138933682e-05	0.385114953023146	0.743	0.393	0.238772038528426	4	LDHB
GRPEL1	1.2040580334953e-05	0.308846697107994	0.543	0.232	0.248144320123047	4	GRPEL1
NKTR1	1.21134087289913e-05	0.489571354242109	0.571	0.264	0.249645240495782	4	NKTR
RAP1B	1.21913112764139e-05	0.474972535484634	0.943	0.588	0.251250734095615	4	RAP1B
ANKRD44	1.24195153344327e-05	0.3436618727826	0.486	0.197	0.255953791527323	4	ANKRD44
PSMB8	1.2784081958328e-05	0.534422929878432	0.771	0.442	0.263467145079182	4	PSMB8
PRDM2	1.28311274096888e-05	0.310173444102739	0.6	0.281	0.264436704786277	4	PRDM2
AC058791.1	1.28589591638306e-05	0.563961933058337	0.486	0.202	0.265010289407385	4	AC058791.1
TTC39C	1.29872182886233e-05	0.371205345562924	0.371	0.127	0.267653581710237	4	TTC39C
RABGAP1L	1.30891568696665e-05	0.465644323768734	0.457	0.184	0.269754433926957	4	RABGAP1L
PTTG1	1.32888262353637e-05	0.252837279246119	0.343	0.109	0.27386941988461	4	PTTG1
SF1	1.33871923848114e-05	0.319655424941275	0.8	0.449	0.275896647858578	4	SF1
TSC22D31	1.39340728416142e-05	0.547788734871221	0.914	0.628	0.287167307192827	4	TSC22D3
RPSA	1.40364909242335e-05	0.528992597322095	1	0.786	0.289278041457528	4	RPSA
DNAJC1	1.43227792147904e-05	0.292003537500239	0.629	0.304	0.295178156837615	4	DNAJC1
PPP1R12A	1.45836553027254e-05	0.311317148304641	0.743	0.409	0.300554552133868	4	PPP1R12A
TRABD	1.60477002366411e-05	0.48190638724898	0.657	0.32	0.330727054176936	4	TRABD
RIOK1	1.63336042358067e-05	0.264144374651937	0.4	0.142	0.33661924969574	4	RIOK1
HNRNPUL1	1.76759499989794e-05	0.310095899512378	0.743	0.398	0.364283653528967	4	HNRNPUL1
PSME11	1.76777764848928e-05	0.500815612528236	0.886	0.557	0.364321295577155	4	PSME1
YPEL5	1.79675503133843e-05	0.359006891840941	0.857	0.534	0.370293244408536	4	YPEL5
GPBP1L1	1.8061623086929e-05	0.39385874871525	0.543	0.233	0.37223199019852	4	GPBP1L1
PTPN22	1.81730524871956e-05	0.379206270067149	0.457	0.181	0.374528438708615	4	PTPN22
NR3C1	2.00933827522512e-05	0.463156263710763	0.714	0.407	0.414104525141145	4	NR3C1
RSL1D1	2.25643600265697e-05	0.396752961476872	0.771	0.409	0.465028895787575	4	RSL1D1
PRPF4B	2.30438034079613e-05	0.26177628274396	0.629	0.308	0.474909744434674	4	PRPF4B
ARG2	2.41226529871439e-05	0.543518585537201	0.257	0.072	0.49714375541205	4	ARG2
EZR	2.44849442968353e-05	0.642646465899604	0.943	0.576	0.504610217013479	4	EZR
CCT2	2.50173492314966e-05	0.421169793421584	0.714	0.368	0.515582550311913	4	CCT2
HSPE11	2.60765356038155e-05	0.593253368181363	1	0.707	0.537411322259033	4	HSPE1
LUZP1	2.64482406023022e-05	0.289797663170808	0.571	0.26	0.545071790572846	4	LUZP1
RNF125	2.66626973203224e-05	0.270547874750782	0.286	0.087	0.549491529074525	4	RNF125
SLC25A32	2.77151403749679e-05	0.332732962612555	0.314	0.1	0.571181327987713	4	SLC25A32
ANAPC16	2.79946246434249e-05	0.362706389818052	0.8	0.484	0.576941219276345	4	ANAPC16
RPS15A1	2.86240218342225e-05	0.594262971747371	1	0.912	0.589912465981492	4	RPS15A
SCAND1	2.92374075567189e-05	0.355549803087712	0.829	0.479	0.602553732336421	4	SCAND1
ODF2L	3.05847804734099e-05	0.403552501390203	0.343	0.126	0.630321740776505	4	ODF2L
PAF1	3.45193612584141e-05	0.268548561024449	0.457	0.186	0.711409516174657	4	PAF1
CDC40	3.54861243907474e-05	0.48326966073255	0.571	0.278	0.731333537568913	4	CDC40
SEPT61	3.61046434252006e-05	0.477797394149612	0.514	0.228	0.744080596349959	4	SEPT6
TLK1	3.98863056593803e-05	0.303469710584634	0.457	0.188	0.822016873334169	4	TLK1
ZFYVE28	4.09407335079798e-05	0.277743166017759	0.257	0.075	0.843747576865955	4	ZFYVE28
USP16	4.10558458084223e-05	0.375064016922311	0.657	0.336	0.846119926265775	4	USP16
FAM133B	4.24899476002451e-05	0.517223808673097	0.829	0.48	0.875675330093451	4	FAM133B
LSM1	4.28598807925146e-05	0.267462069939809	0.514	0.239	0.883299283252934	4	LSM1
NOLC1	4.42239544195079e-05	0.308763493694947	0.429	0.171	0.911411476631637	4	NOLC1
PNISR	4.46306872605337e-05	0.44637164085765	0.714	0.428	0.919793833752338	4	PNISR
FOXP1	4.48356001869835e-05	0.457801786862433	0.657	0.368	0.924016884253543	4	FOXP1
BTN3A1	4.4841937286979e-05	0.318892613848576	0.286	0.088	0.92414748554735	4	BTN3A1
DNAJC21	4.51960175275524e-05	0.275934553720717	0.6	0.282	0.931444725225327	4	DNAJC21
FYB11	4.57214405545452e-05	0.49726834422607	0.886	0.611	0.942273168388622	4	FYB1
MIR4435-2HG	4.60028946375938e-05	0.271290344122981	0.343	0.121	0.94807365558617	4	MIR4435-2HG
PTRHD1	4.73495946794699e-05	0.284714684210333	0.571	0.259	0.975827796749196	4	PTRHD1
C6orf481	4.77366282290774e-05	0.320619689189833	0.543	0.259	0.983804171173057	4	C6orf48
DDIT4	4.82085784829874e-05	0.647061094147036	0.686	0.394	0.993530593955887	4	DDIT4
RPS25	4.91866034489154e-05	0.532095154144799	1	0.873	1	4	RPS25
DUSP5	4.99071389475202e-05	0.312326815946865	0.714	0.371	1	4	DUSP5
HLA-C	5.01163051232842e-05	0.391701643556283	1	0.937	1	4	HLA-C
ZBTB11	5.10645976589285e-05	0.323566528674231	0.371	0.144	1	4	ZBTB11
RPS3	5.21363177111046e-05	0.626713489628802	1	0.898	1	4	RPS3
RBM18	5.2403949314069e-05	0.398758469358652	0.371	0.134	1	4	RBM18
MRPL57	5.34313279256102e-05	0.256109823335166	0.771	0.429	1	4	MRPL57
APRT	5.77939059340712e-05	0.3623699314396	0.857	0.537	1	4	APRT
ZC3HAV1	6.15098989426995e-05	0.377035209545136	0.657	0.332	1	4	ZC3HAV1
NDUFA121	6.22760495653567e-05	0.307866088816935	0.771	0.447	1	4	NDUFA12
SNRPB21	6.52260263570452e-05	0.360760675681493	0.771	0.435	1	4	SNRPB2
FNBP4	6.89310331092581e-05	0.267028434174838	0.543	0.253	1	4	FNBP4
CCDC167	6.91940326906133e-05	0.250383862948892	0.4	0.158	1	4	CCDC167
DUSP10	7.07946718245004e-05	0.30844357258198	0.514	0.239	1	4	DUSP10
NARF	7.16004971017706e-05	0.250641832691397	0.514	0.226	1	4	NARF
JAK1	7.23419714362351e-05	0.301571777322355	0.829	0.529	1	4	JAK1
PPDPF1	7.47031129426531e-05	0.416226685612445	0.886	0.531	1	4	PPDPF
AC016831.1	7.47170755160733e-05	0.348847710135245	0.571	0.253	1	4	AC016831.1
RALGAPA11	7.64953956501271e-05	0.318667625107794	0.486	0.21	1	4	RALGAPA1
PHB2	7.89953810187368e-05	0.340700440907179	0.771	0.419	1	4	PHB2
H2AFV1	8.22436319805606e-05	0.464408503907191	0.657	0.346	1	4	H2AFV
MOB3A	8.33670414102273e-05	0.310373484706803	0.486	0.211	1	4	MOB3A
RAB11B	8.40640503241088e-05	0.271425987974958	0.6	0.279	1	4	RAB11B
SELENOT	8.59116778581901e-05	0.349809985699868	0.8	0.505	1	4	SELENOT
APOBEC3C	8.73723699120769e-05	0.456205601551936	0.486	0.227	1	4	APOBEC3C
TNFSF9	8.82694093780834e-05	0.329035618177803	0.514	0.227	1	4	TNFSF9
FAM107B	8.94782130986073e-05	0.367180263062576	0.743	0.435	1	4	FAM107B
TMEM109	9.16950853525375e-05	0.373991470561457	0.629	0.288	1	4	TMEM109
RPL28	9.40961048907573e-05	0.473434883340231	1	0.961	1	4	RPL28
STK24	9.45007860925113e-05	0.254860838417801	0.629	0.311	1	4	STK24
GRK6	9.56502804386276e-05	0.275896494176979	0.371	0.141	1	4	GRK6
BTG3	9.92713746666788e-05	0.426505654365347	0.571	0.296	1	4	BTG3
EIF1	9.97257476018467e-05	0.439447003699571	1	0.942	1	4	EIF1
ITGAE	0.000100361750987364	0.33480701265943	0.371	0.149	1	4	ITGAE
ANKRD371	0.000100739872594866	0.465449141322481	0.6	0.313	1	4	ANKRD37
C2orf69	0.000104403085822744	0.259121576758237	0.314	0.109	1	4	C2orf69
HMGN1	0.000105134359030203	0.428072028514345	0.857	0.544	1	4	HMGN1
H2AFZ1	0.000105987356188976	0.542099990439397	0.743	0.43	1	4	H2AFZ
OSER1	0.000106166114001728	0.352450518515929	0.657	0.388	1	4	OSER1
CLEC2B	0.000109976648085552	0.570533053200696	0.829	0.567	1	4	CLEC2B
ARMCX3	0.000111443870523945	0.279611800510593	0.629	0.307	1	4	ARMCX3
IDI11	0.000111485202198045	0.399678532638105	0.686	0.383	1	4	IDI1
MRPL12	0.000114494892847446	0.352612109697144	0.457	0.211	1	4	MRPL12
PRPF38A	0.000114854973213144	0.261149769318933	0.486	0.22	1	4	PRPF38A
PLEKHA3	0.000123171925995084	0.29646758567163	0.457	0.201	1	4	PLEKHA3
SMNDC1	0.00012363860848126	0.262593189433341	0.457	0.197	1	4	SMNDC1
GSPT1	0.000124957778876263	0.42232516711168	0.686	0.412	1	4	GSPT1
SMAP21	0.000124978657619446	0.290042037016395	0.886	0.59	1	4	SMAP2
NCL	0.000130056459825864	0.488690731031455	0.943	0.634	1	4	NCL
TMEM59	0.000132211436215828	0.377947074074477	0.971	0.646	1	4	TMEM59
RBM25	0.000140444294148193	0.374889363475021	0.829	0.499	1	4	RBM25
GABARAPL1	0.000140695439909686	0.407795061358065	0.714	0.399	1	4	GABARAPL1
USP15	0.000143370274599655	0.301478589846834	0.714	0.418	1	4	USP15
TMEM2	0.000147409194035339	0.332527234528976	0.486	0.22	1	4	TMEM2
PSMA4	0.000148833997239063	0.38709455290296	0.743	0.456	1	4	PSMA4
RPL23A	0.000156037231668347	0.476870450476006	1	0.876	1	4	RPL23A
TOX4	0.000159051072939632	0.276970084473265	0.543	0.278	1	4	TOX4
SNRNP48	0.000159803786935668	0.317998892117499	0.286	0.096	1	4	SNRNP48
VPS4B	0.000174014712128048	0.448138389321681	0.543	0.304	1	4	VPS4B
ORAI1	0.000174445302421401	0.399290810256395	0.514	0.25	1	4	ORAI1
GCN1	0.000177429939165472	0.260659198871241	0.257	0.085	1	4	GCN1
ELF2	0.000177913853540701	0.378269519912076	0.514	0.232	1	4	ELF2
HINT1	0.000178247184529521	0.415825253589006	1	0.688	1	4	HINT1
ISG20L21	0.000185643183069394	0.317558607257691	0.543	0.277	1	4	ISG20L2
NDUFAF81	0.000186495775276112	0.265505950565897	0.514	0.259	1	4	NDUFAF8
IL12RB1	0.000187026921493061	0.274878372219072	0.257	0.084	1	4	IL12RB1
UBE2N	0.000194854065653991	0.347642225889375	0.714	0.398	1	4	UBE2N
STAT31	0.000198643113423595	0.38269983109238	0.8	0.496	1	4	STAT3
TMEM11	0.000199949036972638	0.38980257510537	0.343	0.134	1	4	TMEM11
ARID5B	0.00020034104639905	0.455328205594604	0.743	0.437	1	4	ARID5B
SYAP11	0.000204474181930895	0.324538990614754	0.743	0.438	1	4	SYAP1
ARHGEF1	0.000206636314514012	0.340640134915157	0.543	0.281	1	4	ARHGEF1
AC020916.11	0.000207038684209667	0.35692696720476	0.514	0.238	1	4	AC020916.1
CKS21	0.000207570396461309	0.413111878226439	0.771	0.44	1	4	CKS2
CELF21	0.000213789933424343	0.285147238497233	0.857	0.538	1	4	CELF2
YY1	0.000218200709643195	0.326704946118102	0.771	0.448	1	4	YY1
BSDC1	0.000218233094166301	0.252714725607265	0.4	0.168	1	4	BSDC1
CDK2AP2	0.000223167299765185	0.278291683500108	0.543	0.279	1	4	CDK2AP2
RPL141	0.00022475914456272	0.432043993779842	1	0.863	1	4	RPL14
RAD21	0.000225501315057786	0.324585746472357	0.686	0.374	1	4	RAD21
CHMP2B	0.000232955527092668	0.341689077558803	0.714	0.419	1	4	CHMP2B
HUWE1	0.000233123458048111	0.30961625897686	0.514	0.268	1	4	HUWE1
PPP2CA	0.0002446291652568	0.302919318216785	0.686	0.392	1	4	PPP2CA
SARAF	0.000251698013013607	0.383764753945358	0.943	0.676	1	4	SARAF
RPL30	0.00025284441417306	0.43764344087157	1	0.929	1	4	RPL30
COPB1	0.000259877669310301	0.341857493102148	0.629	0.342	1	4	COPB1
LGALS8	0.000264775486033105	0.405693042482352	0.571	0.302	1	4	LGALS8
UBR2	0.000267142365331896	0.305078193261321	0.4	0.172	1	4	UBR2
CUTA	0.000276132076020322	0.252877566424378	0.829	0.488	1	4	CUTA
BUB3	0.000278200781105188	0.370320097245091	0.514	0.252	1	4	BUB3
PEF1	0.000285962330215363	0.39965585972448	0.4	0.175	1	4	PEF1
HLA-A1	0.000287296413913988	0.534036972201854	1	0.937	1	4	HLA-A
ABRACL	0.000289807435551773	0.461865345751665	0.714	0.42	1	4	ABRACL
BCL7B	0.000289815611151525	0.259149974792337	0.543	0.267	1	4	BCL7B
PRPF4	0.000290771145504559	0.307448804184036	0.371	0.155	1	4	PRPF4
POP7	0.00030879976716558	0.385288131919066	0.343	0.137	1	4	POP7
DEK	0.000316102069536985	0.292511481536037	0.914	0.595	1	4	DEK
EVI2B	0.00031925375479012	0.259585542398542	0.8	0.492	1	4	EVI2B
FUS	0.00032316454414448	0.398944454935412	0.943	0.653	1	4	FUS
JPT1	0.00032671781514723	0.591332425360354	0.829	0.533	1	4	JPT1
LRRC59	0.000327660101333406	0.280632311952686	0.543	0.284	1	4	LRRC59
RPL18	0.000329289189242805	0.460785708575894	1	0.896	1	4	RPL18
MAF1	0.000333782212437409	0.40740752530786	0.857	0.507	1	4	MAF
ANKRD12	0.000335639628325593	0.370102077763554	0.8	0.557	1	4	ANKRD12
RPL36AL	0.000337133156146012	0.453228935281567	0.943	0.705	1	4	RPL36AL
B2M	0.000347766045874508	0.304912299610249	1	0.997	1	4	B2M
EIF3K	0.000348671220977288	0.377251926193073	0.943	0.656	1	4	EIF3K
PTP4A11	0.000350730825623718	0.43118752621294	0.486	0.233	1	4	PTP4A1
POLE3	0.000350931409636654	0.254038795395829	0.457	0.21	1	4	POLE3
METRNL1	0.000352944917887266	0.430360935809075	0.971	0.628	1	4	METRNL
PCSK7	0.000365516567578564	0.393296576594088	0.429	0.199	1	4	PCSK7
PDHA1	0.000365715998529041	0.273533666866126	0.457	0.221	1	4	PDHA1
SIAH2	0.000369926799001106	0.42315416910877	0.514	0.255	1	4	SIAH2
ALKBH7	0.000388583632462625	0.286404343939049	0.686	0.418	1	4	ALKBH7
MBNL1	0.000390806690998429	0.257645026222898	0.857	0.553	1	4	MBNL1
SRSF3	0.000394764882273907	0.390604944463945	0.914	0.64	1	4	SRSF3
SUMO1	0.000395000283988622	0.257104377288305	0.771	0.467	1	4	SUMO1
PHPT1	0.000395563949016543	0.367516345037372	0.743	0.437	1	4	PHPT1
PDLIM2	0.000399937343831744	0.360143037467848	0.371	0.157	1	4	PDLIM2
RPL22L1	0.000406375239738081	0.347067863101382	0.771	0.471	1	4	RPL22L1
PPP1CA	0.000406717603041636	0.347100395885056	0.857	0.527	1	4	PPP1CA
DAP3	0.000407367510088132	0.352632532936673	0.6	0.313	1	4	DAP3
LRRC8C	0.000422577308191205	0.291001422210713	0.457	0.217	1	4	LRRC8C
IDH3A	0.000423625495466096	0.333304844935389	0.314	0.121	1	4	IDH3A
RBCK1	0.000439182486264538	0.256408213424169	0.543	0.281	1	4	RBCK1
TANK	0.00046225079608113	0.272098385091645	0.771	0.45	1	4	TANK
AAMP	0.000465741835511256	0.296018987783768	0.457	0.215	1	4	AAMP
ARID5A1	0.000468033990716259	0.297459511245763	0.686	0.402	1	4	ARID5A
PLP21	0.000474969781822367	0.374331569007578	0.657	0.385	1	4	PLP2
PEX16	0.00048564248325899	0.260394878836389	0.371	0.157	1	4	PEX16
COX14	0.000489634653795355	0.322138498475344	0.714	0.433	1	4	COX14
MAGOH	0.000495844310816246	0.314591022421569	0.686	0.393	1	4	MAGOH
EIF5	0.000498406627113076	0.37448351892651	0.914	0.631	1	4	EIF5
NEPRO	0.000511260499426474	0.251010506617145	0.286	0.109	1	4	NEPRO
CYCS1	0.000512215527769095	0.313520363722453	0.886	0.585	1	4	CYCS
YWHAB	0.000515518933252994	0.411074057146702	0.971	0.687	1	4	YWHAB
HNRNPA1	0.000526100765284223	0.421159566786876	1	0.711	1	4	HNRNPA1
RPS7	0.000535412338728657	0.397574801514153	1	0.879	1	4	RPS7
PCBP2	0.000540526345809842	0.326984608821619	0.886	0.605	1	4	PCBP2
TBCB	0.00054347796137516	0.294959297616969	0.657	0.414	1	4	TBCB
AAK1	0.000551494534926632	0.331445022551225	0.657	0.386	1	4	AAK1
SEPT71	0.000584225376942984	0.298123579961342	0.629	0.365	1	4	SEPT7
TAX1BP1	0.000584768547877283	0.281763845837749	0.8	0.558	1	4	TAX1BP1
SUPT4H11	0.000592692261880147	0.353828128735964	0.543	0.279	1	4	SUPT4H1
RPL36A	0.000600608969104849	0.314028268793221	0.971	0.706	1	4	RPL36A
SFPQ	0.000605404634061236	0.384678646154927	0.886	0.635	1	4	SFPQ
SEC11C	0.000610345927888094	0.294494364284887	0.6	0.342	1	4	SEC11C
DNAJC2	0.000619338194743754	0.307829955153087	0.429	0.205	1	4	DNAJC2
DNAJA11	0.000622906233422288	0.355927324213057	1	0.797	1	4	DNAJA1
EPC1	0.00062548590980579	0.317685086262335	0.6	0.352	1	4	EPC1
SLC25A3	0.000628375480081631	0.318110544717543	0.943	0.667	1	4	SLC25A3
IER3IP1	0.000643380284727076	0.278939733498462	0.514	0.254	1	4	IER3IP1
SLBP	0.000666156470280604	0.412138503609633	0.457	0.247	1	4	SLBP
CS	0.00067351083456426	0.270506060450885	0.4	0.183	1	4	CS
PARP1	0.000676040384455191	0.27564974168887	0.6	0.34	1	4	PARP1
RBM39	0.000687080816202385	0.380833496828998	0.914	0.643	1	4	RBM39
TFCP2	0.000729841977184101	0.275989988811234	0.257	0.093	1	4	TFCP2
HNRNPDL	0.000748024660782999	0.309286300556517	0.914	0.634	1	4	HNRNPDL
DDX27	0.000760390425246123	0.480945871142511	0.514	0.269	1	4	DDX27
TRIM38	0.000764027952557143	0.302439335707731	0.6	0.312	1	4	TRIM38
RPL6	0.000788421166883204	0.383481767466368	0.971	0.86	1	4	RPL6
RPS4X1	0.000788743304461107	0.453333182049375	1	0.923	1	4	RPS4X
STK16	0.000821377729396008	0.298444688999875	0.286	0.109	1	4	STK16
PMF1	0.000824728234330467	0.273815093423073	0.514	0.267	1	4	PMF1
SPSB3	0.0008253218761793	0.42039047958751	0.429	0.22	1	4	SPSB3
MZT2B	0.000828892074136668	0.280043883090243	0.886	0.584	1	4	MZT2B
FAU	0.000833966367908148	0.328579888210253	1	0.914	1	4	FAU
RPS27A	0.000835828733787097	0.451334269769494	1	0.932	1	4	RPS27A
C19orf531	0.000846966609542851	0.287425884350654	0.829	0.52	1	4	C19orf53
MRPL32	0.000857501056036931	0.336448640095748	0.4	0.197	1	4	MRPL32
SRSF10	0.000870324694123825	0.273695009676588	0.629	0.359	1	4	SRSF10
DPY30	0.000878969089805349	0.275793398529912	0.6	0.338	1	4	DPY30
SMG1	0.00089172430284502	0.329347707802162	0.543	0.285	1	4	SMG1
H2AFY1	0.000901811885964081	0.369010575230194	0.657	0.373	1	4	H2AFY
CNBP	0.00090266274334068	0.397673689052627	0.857	0.585	1	4	CNBP
KPNA2	0.00090716343003358	0.490207130186159	0.543	0.279	1	4	KPNA2
SQSTM1	0.000916091974235894	0.508535222782311	0.943	0.698	1	4	SQSTM1
RPS15	0.00092006010296716	0.324818138545636	1	0.91	1	4	RPS15
IL27RA	0.000921689589871629	0.274490139256343	0.286	0.11	1	4	IL27RA
RPL32	0.000954935581501933	0.352945902114627	1	0.934	1	4	RPL32
AMD1	0.000961980112071507	0.266826505294196	0.8	0.485	1	4	AMD1
SAMD4B	0.000979307473151013	0.340119413565203	0.486	0.254	1	4	SAMD4B
AIP	0.00099266076948406	0.388877539367803	0.543	0.296	1	4	AIP
HNRNPF	0.00101538348269769	0.252964112525173	0.914	0.564	1	4	HNRNPF
CTDSP2	0.00101890681545406	0.380462747955522	0.514	0.28	1	4	CTDSP2
ANKRD13D	0.0010362782367227	0.253591800335153	0.429	0.21	1	4	ANKRD13D
GLUD1	0.00104951686577889	0.305280193503872	0.657	0.407	1	4	GLUD1
RPS19	0.00107471907067221	0.549461303357305	1	0.934	1	4	RPS19
RPL31	0.00113258898623449	0.291085641074994	0.971	0.672	1	4	RPL31
PHIP	0.00115096481025648	0.2599205298379	0.6	0.333	1	4	PHIP
PSMB91	0.00116032682617666	0.489698926493994	0.657	0.408	1	4	PSMB9
KDM2A	0.00120137601327298	0.254600510118293	0.514	0.294	1	4	KDM2A
CD99	0.00123650412752607	0.252864208211935	0.886	0.609	1	4	CD99
MRFAP1	0.00129822590001696	0.278713864946012	0.714	0.452	1	4	MRFAP1
DYNLRB1	0.0012993465080245	0.250756911955112	0.829	0.535	1	4	DYNLRB1
SEC22C	0.00132721858869902	0.345806272659267	0.343	0.165	1	4	SEC22C
HSPD11	0.00134073202644604	0.441887513671549	0.914	0.67	1	4	HSPD1
MTG2	0.00138934031894669	0.281689883040233	0.257	0.098	1	4	MTG2
XRCC5	0.00139426434042657	0.282931151328142	0.829	0.516	1	4	XRCC5
RPS3A	0.00139869005224668	0.412985051306193	1	0.923	1	4	RPS3A
RPL17	0.00141286232425297	0.285209562983019	0.886	0.599	1	4	RPL17
RPL18A	0.00142911891913776	0.422064305658145	1	0.886	1	4	RPL18A
TMC8	0.00147969997327939	0.28573292571576	0.343	0.157	1	4	TMC8
RPS29	0.00149410068926809	0.390907106373079	1	0.86	1	4	RPS29
RPL24	0.00153829848384686	0.408202721743815	1	0.847	1	4	RPL24
RAF1	0.00154231743476124	0.26946607978904	0.457	0.228	1	4	RAF1
ZDHHC17	0.00154748742570021	0.294668529590616	0.257	0.096	1	4	ZDHHC17
MALAT12	0.00155592280813788	0.791645145651837	0.771	0.642	1	4	MALAT1
RSL24D1	0.00156652143458824	0.416675241181093	0.657	0.405	1	4	RSL24D1
SUN2	0.00160426442349755	0.315177347335216	0.486	0.264	1	4	SUN2
EIF5B	0.00160873073789193	0.274999679171904	0.629	0.377	1	4	EIF5B
H3F3B2	0.00162360961544314	0.626040337668693	0.771	0.614	1	4	H3F3B
TSN	0.0016260020482617	0.278884477542161	0.371	0.164	1	4	TSN
CALM1	0.00172882194762995	0.357125351325117	0.943	0.848	1	4	CALM1
RPS51	0.00176837623695917	0.494003514427919	1	0.82	1	4	RPS5
FAM129A1	0.00179561980824899	0.398431112947847	0.543	0.306	1	4	FAM129A
PFN1	0.0018343179204473	0.361523072629224	1	0.877	1	4	PFN1
SSR2	0.00200002756202214	0.345910906617384	0.857	0.574	1	4	SSR2
SESN1	0.00200761188684748	0.282686111269029	0.457	0.231	1	4	SESN1
BAG1	0.00201286997084736	0.317426247574234	0.629	0.395	1	4	BAG1
ATP5H1	0.00206046035192495	0.294064706685252	0.629	0.359	1	4	ATP5H
TSTA3	0.00216654145899611	0.278853860090286	0.4	0.202	1	4	TSTA3
HIGD2A	0.00221795308984226	0.339088582148097	0.771	0.545	1	4	HIGD2A
MZT2A	0.00227283080257548	0.250793629889283	0.571	0.322	1	4	MZT2A
COMMD6	0.00228454604843416	0.290779095740594	0.886	0.627	1	4	COMMD6
SRSF2	0.00229207651736743	0.436533541224856	0.857	0.574	1	4	SRSF2
RNF213	0.00230585363974863	0.361588176807149	0.743	0.482	1	4	RNF213
TMA7	0.00230624699398869	0.295124843869967	0.886	0.647	1	4	TMA7
SLC35E1	0.00234505370119751	0.324985981776199	0.371	0.177	1	4	SLC35E1
RPL7A	0.00240963800675573	0.348112568415875	0.971	0.899	1	4	RPL7A
RPS121	0.00244570320408481	0.393383291035946	1	0.952	1	4	RPS12
DNPH1	0.00254552053728211	0.260398107079414	0.6	0.367	1	4	DNPH1
PNP	0.00258312812085341	0.273123317961558	0.657	0.417	1	4	PNP
SSR4	0.00258399396112811	0.383613531647318	0.886	0.665	1	4	SSR4
ASH1L	0.00260146560565325	0.254892056088897	0.543	0.321	1	4	ASH1L
DUSP2	0.00264893611927296	0.332274387996572	1	0.695	1	4	DUSP2
MAD1L1	0.00265366281465595	0.407101960739669	0.314	0.143	1	4	MAD1L1
RPL13	0.00276109970203686	0.383190976248313	1	0.968	1	4	RPL13
DNAJC5	0.00309364716334661	0.301605923471805	0.429	0.232	1	4	DNAJC5
PTP4A2	0.00327091091022587	0.273166432313684	0.8	0.537	1	4	PTP4A2
LEO1	0.00330915800523997	0.271566284222124	0.257	0.102	1	4	LEO1
EIF4A31	0.00334576798620916	0.371711137248024	0.914	0.635	1	4	EIF4A3
NIPBL	0.00343456198616891	0.274775383983317	0.6	0.398	1	4	NIPBL
NOL7	0.00343651948909969	0.293773502164151	0.686	0.438	1	4	NOL7
SELENOH	0.00343793417684558	0.285286457676085	0.8	0.546	1	4	SELENOH
RPS181	0.00349279240627786	0.372669679446449	1	0.95	1	4	RPS18
PPP2R2A	0.00353601814080203	0.294801446664774	0.486	0.273	1	4	PPP2R2A
ACAA1	0.00382842230898358	0.306590537070226	0.571	0.332	1	4	ACAA1
SAT2	0.00389690313828325	0.252226291799323	0.657	0.42	1	4	SAT2
RPL21	0.00391701825161523	0.362062003947079	1	0.911	1	4	RPL21
B4GALT5	0.00396295301917503	0.272653947606715	0.4	0.204	1	4	B4GALT5
IMP3	0.00396361007736908	0.319492168830146	0.514	0.299	1	4	IMP3
BUD31	0.00406992013591956	0.458093595014508	0.6	0.385	1	4	BUD31
BTF3	0.00411460636035901	0.360660384118198	0.943	0.746	1	4	BTF3
ANXA11	0.00426876385763838	0.457458470898851	0.886	0.748	1	4	ANXA1
GSTK1	0.00439531453065745	0.273068006026286	0.743	0.519	1	4	GSTK1
MYO1G	0.00441592603850472	0.26610701051425	0.514	0.286	1	4	MYO1G
QSOX11	0.00450242964231402	0.276427354481885	0.6	0.357	1	4	QSOX1
BCL7C	0.00452013689108084	0.299831682737294	0.543	0.319	1	4	BCL7C
BDP1	0.00453558177768825	0.318559450861344	0.457	0.27	1	4	BDP1
RPL26	0.004597603800561	0.348903076854469	1	0.916	1	4	RPL26
EEF1D	0.00461242185243778	0.307529194410845	0.943	0.735	1	4	EEF1D
PTMA1	0.00477021757447214	0.2532418506313	1	0.94	1	4	PTMA
RPS14	0.00483749685059163	0.308586467905336	1	0.927	1	4	RPS14
SP110	0.00488456114429032	0.296531108449479	0.514	0.305	1	4	SP110
RPL10	0.00504201026475761	0.306300519146366	1	0.974	1	4	RPL10
TMEM183A	0.00512509779963951	0.28433254251031	0.4	0.204	1	4	TMEM183A
TDG	0.00530132064313046	0.375951459367417	0.4	0.216	1	4	TDG
ATP6V1D	0.00543691775499858	0.263129830296576	0.6	0.357	1	4	ATP6V1D
SLC25A5	0.0054433974351493	0.308975597317542	0.914	0.637	1	4	SLC25A5
MARCKSL1	0.00549647692530309	0.273636565588281	0.429	0.231	1	4	MARCKSL1
RPLP1	0.00554976938615863	0.272070584995304	1	0.98	1	4	RPLP1
CCNT2	0.00561316825419223	0.262826198057613	0.286	0.13	1	4	CCNT2
NUP98	0.00563683024734943	0.367378877130615	0.4	0.212	1	4	NUP98
RBM26	0.0056470542869183	0.382486636107547	0.4	0.218	1	4	RBM26
PHF21A	0.00572428568260724	0.30436658371503	0.286	0.135	1	4	PHF21A
PPIG	0.0061286034331524	0.27726007866066	0.686	0.459	1	4	PPIG
RPL39	0.00628867025727652	0.276949915359388	1	0.926	1	4	RPL39
TMEM243	0.00641777807443843	0.410667069928026	0.4	0.22	1	4	TMEM243
RPS6	0.006450373562037	0.38091842086245	1	0.902	1	4	RPS6
CCNI	0.00646615635751142	0.263701892765712	0.886	0.676	1	4	CCNI
TMEM173	0.00647506721589957	0.264500284392541	0.371	0.195	1	4	TMEM173
RPL33	0.00648462668132957	0.405903074503382	1	0.891	1	4	RPL3
RPL411	0.00663616952550916	0.282074052471895	1	0.976	1	4	RPL41
MFSD14B	0.00687369615751088	0.290908855408587	0.4	0.218	1	4	MFSD14B
RPS2	0.00693904470825307	0.286817661230602	1	0.926	1	4	RPS2
ARL4C1	0.00698453373652228	0.311512124745941	0.857	0.59	1	4	ARL4C
HNRNPA2B1	0.00709992241858538	0.329037472928457	0.943	0.772	1	4	HNRNPA2B1
SH3BGRL3	0.00727639410363659	0.268516494714731	0.971	0.867	1	4	SH3BGRL3
GON4L	0.00746821966389174	0.257949333624202	0.343	0.182	1	4	GON4L
RPL29	0.00747273484265731	0.364407054512461	0.971	0.866	1	4	RPL29
DOCK10	0.00752589948917562	0.26434683354917	0.543	0.336	1	4	DOCK10
RTRAF	0.00774612347437378	0.35094296661394	0.686	0.502	1	4	RTRAF
MRPL14	0.00857136098377554	0.293120803836166	0.514	0.32	1	4	MRPL14
NHP2	0.00867467493481055	0.352281694432815	0.514	0.312	1	4	NHP2
FAM89B	0.00869875446136605	0.360747490451535	0.429	0.254	1	4	FAM89B
RPS21	0.00890798590361751	0.260904676416948	1	0.832	1	4	RPS21
GMPS	0.0089385022669434	0.284037897605266	0.343	0.174	1	4	GMPS
PRPF8	0.00932457144706534	0.451657437862854	0.486	0.289	1	4	PRPF8
GCHFR1	0.00942456661636362	0.267696698186322	0.429	0.247	1	4	GCHFR
RPL35A	0.00944639033443934	0.34803439858061	1	0.864	1	4	RPL35A
EIF3A	0.00998050895888031	0.268976276089315	0.771	0.546	1	4	EIF3A
