# Supplementary material for: Single-cell RNA-seq reveals the genesis and heterogeneity of tumor microenvironment in pancreatic undifferentiated carcinoma with osteoclast-like giant-cells
Source: Mol Cancer. 2022 Jun 22;21:133. doi: 10.1186/s12943-022-01596-8 (PMC9214989; doi:10.1186/s12943-022-01596-8)
Supplement: Supplementary file 22 — Additional file 22: Table S14. WIKIpathway analysis of clusters in myeloid cell clusters. [file 12943_2022_1596_MOESM22_ESM.csv]

Table S14 WIKIpathway analysis of clusters in myeloid cell clusters
	Cluster	cluster	ID	Description	GeneRatio	BgRatio	pvalue	p.adjust	qvalue	geneID	Count
1	0	0	WP623	Oxidative phosphorylation	13/161	62/7856	2.41E-10	5.25E-08	4.06E-08	ATP5F1A/ATP5F1B/ATP5F1D/ATP5F1E/ATP5MC2/ATP5MC3/ATP5ME/ATP5MF/ATP5MG/ATP5PB/ATP5PD/ATP5PF/ATP5PO	13
2	0	0	WP2328	Allograft Rejection	15/161	90/7856	2.98E-10	5.25E-08	4.06E-08	C2/C3/HLA-DMA/HLA-DMB/HLA-DOA/HLA-DPA1/HLA-DPB1/HLA-DQA1/HLA-DQB1/HLA-DRA/HLA-DRB1/IL1A/IL1B/TNF/VIM	15
3	0	0	WP5088	Prostaglandin signaling	10/161	33/7856	6.10E-10	5.78E-08	4.48E-08	AREG/CCL2/CCL3/CXCL1/IL1A/IL1B/NFKB1/NLRP3/PTGER4/TNF	10
4	0	0	WP5115	Network map of SARS-CoV-2 signaling pathway	22/161	222/7856	6.57E-10	5.78E-08	4.48E-08	APOC1/CCL2/CCL20/CCL3/CCL4/CD163/CTSB/CTSD/CTSL/CXCL1/CXCL2/CXCL3/DUSP1/HLA-DRA/HLA-DRB1/IL18/IL1A/IL1B/IRAK1/JUN/NLRP3/TNF	22
5	0	0	WP111	Electron transport chain: OXPHOS system in mitochondria	15/161	106/7856	3.18E-09	2.24E-07	1.73E-07	ATP5F1A/ATP5F1B/ATP5F1C/ATP5F1D/ATP5F1E/ATP5IF1/ATP5MC2/ATP5MC3/ATP5ME/ATP5MF/ATP5MG/ATP5PB/ATP5PD/ATP5PF/ATP5PO	15
6	0	0	WP5095	Overview of proinflammatory and profibrotic mediators	16/161	129/7856	6.63E-09	3.89E-07	3.01E-07	AREG/CCL2/CCL20/CCL3/CCL3L1/CCL4/CCL4L2/CXCL1/CXCL2/CXCL3/IL18/IL1A/IL1B/IL1RN/NFKB1/TNF	16
7	0	0	WP2865	IL1 and megakaryocytes in obesity	8/161	25/7856	2.10E-08	1.06E-06	8.19E-07	CCL2/HBEGF/IL18/IL1B/IRAK1/NFKB1/NLRP3/PLA2G7	8
8	0	0	WP4496	Signal transduction through IL1R	8/161	35/7856	3.84E-07	1.69E-05	1.31E-05	IL1A/IL1B/IL1RN/IRAK1/JUN/MAP2K3/NFKB1/TNF	8
9	0	0	WP4217	Ebola virus pathway in host	14/161	132/7856	4.43E-07	1.73E-05	1.34E-05	CTSB/CTSL/HAVCR2/HLA-DMA/HLA-DMB/HLA-DOA/HLA-DPA1/HLA-DPB1/HLA-DQA1/HLA-DQB1/HLA-DRA/HLA-DRB1/MERTK/NFKB1	14
10	0	0	WP530	Cytokines and inflammatory response	7/161	27/7856	8.38E-07	2.95E-05	2.29E-05	CXCL1/CXCL2/HLA-DRA/HLA-DRB1/IL1A/IL1B/TNF	7
11	0	0	WP4754	IL-18 signaling pathway	19/161	279/7856	3.81E-06	0.0001219	9.44E-05	CCL2/CCL20/CCL3/CCL4/CD83/CFLAR/CXCL2/CXCL3/GRN/HMOX1/IL18/IL1B/IRAK1/JUN/NFKB1/PLA2G7/TNF/TNFAIP2/TNFAIP3	19
12	0	0	WP5039	SARS-CoV-2 innate immunity evasion and cell-specific immune response	9/161	68/7856	8.93E-06	0.000261892	0.000202841	CCL2/CCL3/CCL4/CXCL1/CXCL2/CXCL3/HAVCR2/NFKB1/TNF	9
13	0	0	WP2431	Spinal cord injury	11/161	120/7856	3.22E-05	0.000871801	0.000675228	ANXA1/CCL2/CXCL1/CXCL2/FCGR2A/IL1A/IL1B/LGALS3/TNF/VCAN/VIM	11
14	0	0	WP3624	Lung fibrosis	8/161	63/7856	3.89E-05	0.000903301	0.000699626	CCL2/CCL3/CCL4/CXCL2/HMOX1/IL1B/PDGFB/TNF	8
15	0	0	WP3893	Development and heterogeneity of the ILC family	6/161	32/7856	3.93E-05	0.000903301	0.000699626	AREG/ID2/IL18/IL1B/TNF/ZBTB16	6
16	0	0	WP4478	LTF danger signal response pathway	5/161	20/7856	4.11E-05	0.000903301	0.000699626	IL1A/IL1B/IRAK1/NFKB1/TNF	5
17	0	0	WP3617	Photodynamic therapy-induced NF-kB survival signaling	6/161	35/7856	6.70E-05	0.001386462	0.001073845	CFLAR/CXCL2/IL1A/IL1B/NFKB1/TNF	6
18	0	0	WP195	IL-1 signaling pathway	7/161	57/7856	0.000148933	0.002912474	0.002255774	CCL2/IL1A/IL1B/IRAK1/JUN/MAP2K3/NFKB1	7
19	0	0	WP4891	COVID-19 adverse outcome pathway	4/161	15/7856	0.000194469	0.003602787	0.002790436	CCL2/CCL3/IL1B/TNF	4
20	0	0	WP3945	TYROBP causal network in microglia	7/161	63/7856	0.000281206	0.004949219	0.003833277	ADAP2/C3/IL18/ITGAX/MAF/RGS1/RNASE6	7
21	0	0	WP4304	Oligodendrocyte specification and differentiation, leading to myelin components for CNS	5/161	31/7856	0.000375017	0.006285992	0.004868636	CXCL1/CXCL2/IL1B/PDGFB/TNF	5
22	0	0	WP5055	Burn wound healing	9/161	111/7856	0.000432071	0.006690759	0.005182137	CCL2/CXCL1/IL1A/IL1B/KLF4/NFKB1/TNF/TNFAIP3/VIM	9
23	0	0	WP5113	Antiviral and anti-inflammatory effects of Nrf2 on SARS-CoV-2 pathway	5/161	32/7856	0.00043718	0.006690759	0.005182137	CCL2/HMOX1/IL1B/NFKB1/TNF	5
24	0	0	WP3877	MYD88 distinct input-output pathway	4/161	19/7856	0.000517959	0.007596735	0.005883835	IL1A/IRAK1/JUN/NFKB1	4
25	0	0	WP231	TNF-alpha signaling pathway	8/161	94/7856	0.000653195	0.009196985	0.007123263	CCL2/CFLAR/JUN/MAP2K3/NFKB1/TNF/TNFAIP3/TXN	8
26	0	0	WP2864	Apoptosis-related network due to altered Notch3 in ovarian cancer	6/161	54/7856	0.000772962	0.01046472	0.008105151	APOE/NFKB1/RIPK2/THBS1/TNF/VIM	6
27	0	0	WP2882	Nuclear receptors meta-pathway	16/161	322/7856	0.000890397	0.011309988	0.008759829	AKAP13/CCL2/CCL20/DBI/FKBP5/FTL/GADD45B/GPX3/HBEGF/HMOX1/IL1B/JUN/PDGFB/TNF/TNFAIP3/TXN	16
28	0	0	WP4482	Vitamin D in inflammatory diseases	4/161	22/7856	0.000931789	0.011309988	0.008759829	DUSP1/MAP2K3/NFKB1/TNF	4
29	0	0	WP4961	STING pathway in Kawasaki-like disease and COVID-19	4/161	22/7856	0.000931789	0.011309988	0.008759829	FCGR2A/IL1B/NFKB1/NLRP3	4
30	0	0	WP4553	FBXL10 enhancement of MAP/ERK signaling in diffuse large B-cell lymphoma	5/161	38/7856	0.000986996	0.011580748	0.008969539	H2AJ/H2AZ1/H2AZ2/H3-3B/MACROH2A1	5
31	0	0	WP3656	Interleukin-1 induced activation of NF-kB	3/161	11/7856	0.001235192	0.013984631	0.010831398	IL1A/IRAK1/NFKB1	3
32	0	0	WP75	Toll-like receptor signaling pathway	8/161	104/7856	0.001271925	0.013984631	0.010831398	CCL3/CCL4/IL1B/IRAK1/JUN/MAP2K3/NFKB1/TNF	8
33	0	0	WP262	Ebstein-Barr virus LMP1 signaling	4/161	24/7856	0.001311059	0.013984631	0.010831398	CCL20/IRAK1/NFKB1/TNF	4
34	0	0	WP4932	7q11.23 copy number variation syndrome	8/161	106/7856	0.001438764	0.01489544	0.011536839	ATP5F1A/ATP5F1B/ATP5F1D/ATP5F1E/ATP5MC2/ATP5MC3/ATP5PB/ATP5PO	8
35	0	0	WP615	Senescence and autophagy in cancer	8/161	108/7856	0.001622551	0.016318231	0.012638821	CCL3/CD44/CXCL1/IL1A/IL1B/JUN/MAP2K3/THBS1	8
36	0	0	WP4329	miRNAs involvement in the immune response in sepsis	6/161	64/7856	0.001896609	0.017921612	0.013880674	CCL3/CCL4/IL1A/IRAK1/NFKB1/TNF	6
37	0	0	WP314	Fas ligand pathway and stress induction of heat shock proteins	5/161	44/7856	0.001934719	0.017921612	0.013880674	CFLAR/IL1A/JUN/RIPK2/TNF	5
38	0	0	WP4136	Fibrin complement receptor 3 signaling pathway	5/161	44/7856	0.001934719	0.017921612	0.013880674	CCL2/CXCL3/IRAK1/NFKB1/TNF	5
39	0	0	WP5092	Interactions of natural killer cells in pancreatic cancer	4/161	28/7856	0.002370435	0.021394699	0.016570655	CCL2/CCL3/CCL4/TNF	4
40	0	0	WP69	T-cell receptor (TCR) signaling pathway	7/161	91/7856	0.002550588	0.022445174	0.01738427	CD83/IL1A/IL1B/JUN/NFKB1/RIPK2/VIM	7
41	0	0	WP4969	RAS and bradykinin pathways in COVID-19	4/161	29/7856	0.002706358	0.022746528	0.017617676	IL1A/IL1B/NFKB1/TNF	4
42	0	0	WP15	Selenium micronutrient network	7/161	92/7856	0.002714074	0.022746528	0.017617676	CCL2/GPX3/IL1B/NFKB1/SELENOP/TNF/TXN	7
43	0	0	WP1449	Regulation of toll-like receptor signaling pathway	9/161	145/7856	0.002870961	0.02350182	0.018202666	CCL3/CCL4/IL1B/IRAK1/JUN/MAP2K3/NFKB1/TNF/TNFAIP3	9
44	0	0	WP2880	Glucocorticoid receptor pathway	6/161	71/7856	0.003221816	0.025774528	0.019962927	AKAP13/CCL2/CCL20/GADD45B/JUN/TNFAIP3	6
45	0	0	WP3611	Photodynamic therapy-induced AP-1 survival signaling.	5/161	51/7856	0.003730829	0.029183377	0.022603154	CFLAR/HBEGF/JUN/MAP2K3/TNF	5
46	0	0	WP2806	Complement system	7/161	99/7856	0.004094885	0.031334773	0.024269456	C2/C3/C3AR1/CFD/ITGAX/THBS1/TXN	7
47	0	0	WP1533	Vitamin B12 metabolism	5/161	53/7856	0.004410888	0.032812816	0.025414233	APOE/CCL2/IL1B/NFKB1/TNF	5
48	0	0	WP5094	Orexin receptor pathway	9/161	155/7856	0.004474475	0.032812816	0.025414233	CEBPA/CXCL2/GADD45B/HBEGF/IL1B/KLF4/RUNX1/SGK1/TNF	9
49	0	0	WP4493	Cells and molecules involved in local acute inflammatory response	3/161	17/7856	0.004650857	0.03341024	0.02587695	C3/IL1A/TNF	3
50	0	0	WP408	Oxidative stress response	4/161	34/7856	0.004881575	0.034366291	0.026617432	GPX3/HMOX1/MT1X/NFKB1	4
51	0	0	WP560	TGF-beta receptor signaling	5/161	58/7856	0.006490368	0.044796263	0.03469567	JUN/NFKB1/THBS1/TNF/ZEB2	5
52	0	0	WP5090	Complement system in neuronal development and plasticity	7/161	109/7856	0.006918021	0.046829681	0.036270596	C2/C3/C3AR1/CFD/COLEC12/ITGAX/MERTK	7
53	0	0	WP516	Hypertrophy model	3/161	20/7856	0.007454228	0.049507325	0.038344489	HBEGF/IL18/IL1A	3
54	1	1	WP5055	Burn wound healing	7/67	111/7856	4.02E-05	0.009450985	0.008170393	COL1A1/CXCL8/CXCR4/HMGB1/SPARC/TAGLN/TIMP1	7
55	1	1	WP615	Senescence and autophagy in cancer	6/67	108/7856	0.000296765	0.034869946	0.030145127	COL1A1/COL3A1/CXCL8/IGFBP7/IRF1/SPARC	6
56	1	1	WP3967	miR-509-3p alteration of YAP1/ECM axis	3/67	19/7856	0.000521092	0.040818854	0.035287968	COL1A1/COL3A1/SPARC	3
57	2	2	WP477	Cytoplasmic ribosomal proteins	8/47	91/7856	5.16E-08	5.78E-06	4.94E-06	RPL41/RPLP0/RPS12/RPS15A/RPS18/RPS4X/RPS5/RPS8	8
58	2	2	WP5055	Burn wound healing	8/47	111/7856	2.45E-07	1.37E-05	1.17E-05	COL1A1/COL1A2/DCN/S100A6/SPARC/TAGLN/TIMP1/XIST	8
59	2	2	WP383	Striated muscle contraction pathway	5/47	38/7856	2.67E-06	9.96E-05	8.52E-05	ACTA2/ACTG1/MYL9/TPM1/TPM2	5
60	2	2	WP2911	miRNA targets in ECM and membrane receptors	4/47	43/7856	0.000116989	0.003275684	0.002801572	COL1A2/COL3A1/COL4A1/COL6A2	4
61	2	2	WP306	Focal adhesion	7/47	202/7856	0.000175921	0.003394678	0.002903343	ACTG1/COL1A1/COL1A2/COL4A1/COL6A2/ILK/MYL9	7
62	2	2	WP3967	miR-509-3p alteration of YAP1/ECM axis	3/47	19/7856	0.000181858	0.003394678	0.002903343	COL1A1/COL3A1/SPARC	3
63	2	2	WP615	Senescence and autophagy in cancer	5/47	108/7856	0.000433587	0.006937398	0.005933301	COL1A1/COL3A1/IGFBP7/SERPINE1/SPARC	5
64	2	2	WP5036	Angiotensin II receptor type 1 pathway	3/47	28/7856	0.000592042	0.008288593	0.007088928	ACTA2/COL1A1/COL1A2	3
65	2	2	WP453	Inflammatory response pathway	3/47	33/7856	0.000965572	0.012016009	0.01027685	COL1A1/COL1A2/COL3A1	3
66	2	2	WP4754	IL-18 signaling pathway	7/47	279/7856	0.001228007	0.01375368	0.011763016	ACTA2/CLDN4/COL1A1/COL1A2/COL3A1/HSPB1/TIMP1	7
67	2	2	WP4629	Aerobic glycolysis	2/47	12/7856	0.002225668	0.022661342	0.019381411	ALDOA/GAPDH	2
68	2	2	WP3888	VEGFA-VEGFR2 signaling pathway	8/47	439/7856	0.004088969	0.038163711	0.032640016	ACTG1/ALDOA/CALR/GAPDH/HSPB1/IGFBP7/PTMA/ZC3H15	8
69	2	2	WP1946	Cori cycle	2/47	17/7856	0.004499701	0.038766656	0.033155693	ALDOA/GAPDH	2
70	3	3	WP2328	Allograft Rejection	11/126	90/7856	1.66E-07	4.59E-05	4.08E-05	C1QA/C1QB/C1QC/CD86/HLA-DMB/HLA-DPB1/HLA-DQA2/HLA-DRA/IL10/TGFB1/TUBA1B	11
71	3	3	WP3937	Microglia pathogen phagocytosis pathway	7/126	40/7856	2.77E-06	0.000384233	0.00034167	C1QA/C1QB/C1QC/CYBB/FCER1G/FCGR1A/TREM2	7
72	3	3	WP3888	VEGFA-VEGFR2 signaling pathway	20/126	439/7856	1.96E-05	0.001808029	0.001607748	ALDOA/AP2S1/ATP6V0D1/CLTC/CYBB/CYCS/DNAJA1/ENG/GPX1/HBEGF/HERPUD1/HSP90AA1/HSPA1A/NAPA/NR4A1/NR4A2/NR4A3/PLAUR/STIP1/TPP1	20
73	3	3	WP2806	Complement system	9/126	99/7856	2.71E-05	0.001874867	0.001667182	C5AR1/C5AR2/CD93/F13A1/FCGR3A/FKBP2/GNAI2/PLAUR/VSIG4	9
74	3	3	WP558	Complement and coagulation cascades	7/126	59/7856	3.94E-05	0.001980073	0.001760734	C1QA/C1QB/C1QC/C5AR1/CLTC/PLAUR/THBD	7
75	3	3	WP3941	Oxidative damage response	6/126	41/7856	4.29E-05	0.001980073	0.001760734	C1QA/C1QB/C1QC/C5AR1/CYCS/TNFRSF1B	6
76	3	3	WP2873	Aryl hydrocarbon receptor pathway	6/126	48/7856	0.000106799	0.003948757	0.00351134	HES1/HSP90AA1/JUND/NFE2L2/PTGES3/TGFB1	6
77	3	3	WP2355	Corticotropin-releasing hormone signaling pathway	8/126	93/7856	0.000114044	0.003948757	0.00351134	FOSB/FOSL2/GNAI2/HSP90AA1/JUND/NR4A1/NR4A2/TGFB1	8
78	3	3	WP5094	Orexin receptor pathway	10/126	155/7856	0.000181287	0.005579611	0.004961539	FOSB/FOSL2/HBEGF/HES1/ID3/IL10/KLF4/NFE2L2/NR4A1/NR4A3	10
79	3	3	WP516	Hypertrophy model	4/126	20/7856	0.000250492	0.006410659	0.005700529	ATF3/HBEGF/JUND/NR4A3	4
80	3	3	WP4217	Ebola virus pathway in host	9/126	132/7856	0.000254575	0.006410659	0.005700529	CLTC/GSN/HLA-DMB/HLA-DPB1/HLA-DQA2/HLA-DRA/RAB7A/REL/SOCS3	9
81	3	3	WP5090	Complement system in neuronal development and plasticity	8/126	109/7856	0.000343559	0.007930493	0.007052006	C1QA/C1QB/C1QC/C5AR1/C5AR2/CYCS/PLSCR1/TGFB1	8
82	3	3	WP530	Cytokines and inflammatory response	4/126	27/7856	0.000831893	0.016939887	0.015063399	CD4/HLA-DRA/IL10/TGFB1	4
83	3	3	WP2359	Parkin-ubiquitin proteasomal system pathway	6/126	70/7856	0.000856168	0.016939887	0.015063399	HSPA1A/HSPA1B/HSPA4/HSPA8/HSPA9/TUBA1B	6
84	3	3	WP4484	Control of immune tolerance by vasoactive intestinal peptide	3/126	13/7856	0.001024407	0.01891739	0.016821848	CD86/IL10/TGFB1	3
85	3	3	WP2882	Nuclear receptors meta-pathway	13/126	322/7856	0.001896152	0.032827124	0.029190755	DNAJB1/FGD4/HBEGF/HES1/HSP90AA1/HSP90AB1/HSPA1A/JUND/NFE2L2/PTGES3/RGS2/TGFB1/THBD	13
86	4	4	WP69	T-cell receptor (TCR) signaling pathway	13/104	91/7856	1.46E-10	3.31E-08	2.84E-08	CD247/CD3D/CD3E/CD3G/FYN/GATA3/ICOS/IRF4/LAT/LCK/SKAP1/TNFRSF9/ZAP70	13
87	4	4	WP5098	T-cell activation SARS-CoV-2	12/104	88/7856	1.35E-09	1.54E-07	1.32E-07	CD247/CD3D/CD3E/CD3G/CTLA4/FYN/ICOS/LAT/LCK/RASGRP1/STAT4/ZAP70	12
88	4	4	WP5072	Modulators of TCR signaling and T cell activation	10/104	61/7856	5.49E-09	4.15E-07	3.56E-07	CD247/CD3D/CD3E/CD3G/LAT/LCK/RHOH/SH2D1A/SOCS1/ZAP70	10
89	4	4	WP4884	Pathogenesis of SARS-CoV-2 mediated by nsp9-nsp10 complex	7/104	22/7856	8.42E-09	4.78E-07	4.10E-07	CD2/CD247/CD3E/CD3G/FYN/LCK/ZAP70	7
90	4	4	WP4585	Cancer immunotherapy by PD-1 blockade	7/104	24/7856	1.67E-08	7.59E-07	6.51E-07	BATF/CD3D/CD3E/CD3G/LCK/PDCD1/ZAP70	7
91	4	4	WP3863	T-cell antigen receptor (TCR) pathway during Staphylococcus aureus infection	8/104	62/7856	1.35E-06	5.09E-05	4.37E-05	CD3D/CTLA4/FYN/ICOS/LAT/LCK/PDCD1/ZAP70	8
92	4	4	WP2583	T cell receptor and co-stimulatory signaling	6/104	29/7856	1.73E-06	5.60E-05	4.81E-05	CTLA4/FYN/LCK/PDCD1/RASGRP1/ZAP70	6
93	4	4	WP4559	Interactions between immune cells and microRNAs in tumor microenvironment	6/104	40/7856	1.24E-05	0.000352039	0.000302005	CCL5/CTLA4/IL2RB/IL2RG/PDCD1/SOCS1	6
94	4	4	WP585	Interferon type I signaling pathways	6/104	55/7856	7.98E-05	0.002012859	0.001726774	FYN/LCK/PDCD4/SOCS1/STAT4/ZAP70	6
95	4	4	WP5115	Network map of SARS-CoV-2 signaling pathway	11/104	222/7856	0.000158615	0.003600559	0.003088817	CCL5/CCR6/CD2/CD247/CD3E/CD3G/EIF4A2/FYN/LCK/SKAP1/ZAP70	11
96	4	4	WP49	IL-2 signaling pathway	5/104	42/7856	0.000212802	0.004391454	0.003767304	CCND2/FYN/IL2RB/IL2RG/LCK	5
97	4	4	WP5092	Interactions of natural killer cells in pancreatic cancer	4/104	28/7856	0.000464741	0.00879135	0.007541849	CCL5/CD96/PRF1/TIGIT	4
98	4	4	WP453	Inflammatory response pathway	4/104	33/7856	0.000882839	0.0148109	0.01270585	IL2RB/IL2RG/LCK/ZAP70	4
99	4	4	WP5063	FOXP3 in COVID-19	3/104	15/7856	0.000913448	0.0148109	0.01270585	IL2RB/IL2RG/IL7R	3
100	4	4	WP5033	Genes associated with the development of rheumatoid arthritis	3/104	19/7856	0.001871912	0.028328269	0.024302016	CCR6/CTLA4/STAT4	3
101	4	4	WP4223	Ras signaling	8/104	186/7856	0.003153003	0.044599589	0.038260719	ETS1/GNB5/LAT/RAC2/RASAL3/RASGRP1/STK4/ZAP70	8
102	4	4	WP2203	Thymic stromal lymphopoietin (TSLP) signaling pathway	4/104	47/7856	0.003340057	0.044599589	0.038260719	FYN/IL7R/LCK/STAT4	4
