# Supplementary material for: Single-cell RNA-seq reveals the genesis and heterogeneity of tumor microenvironment in pancreatic undifferentiated carcinoma with osteoclast-like giant-cells
Source: Mol Cancer. 2022 Jun 22;21:133. doi: 10.1186/s12943-022-01596-8 (PMC9214989; doi:10.1186/s12943-022-01596-8)
Supplement: Supplementary file 23 — Additional file 23: Table S15. [file 12943_2022_1596_MOESM23_ESM.csv]

	p_val	avg_log2FC	pct.1	pct.2	p_val_adj	cluster	gene
RBPJ	4.8849838232858e-63	0.279718498163378	0.254	0.65	1.00674631614097e-58	0	RBPJ
IFNGR1	3.65739678106814e-59	0.272228521277325	0.196	0.527	7.53752902610332e-55	0	IFNGR1
HLA-DRA	5.72859753946656e-59	2.56118912493266	0.536	0.398	1.18060666690866e-54	0	HLA-DRA
CD74	1.98241220741052e-56	2.37967636427223	0.546	0.422	4.08555331825233e-52	0	CD74
FTL	2.58987045524609e-53	0.813809352104411	0.977	0.995	5.33746402121666e-49	0	FTL
HLA-DRB1	3.00918176618446e-53	2.2017099999716	0.432	0.252	6.20162270192955e-49	0	HLA-DRB1
CTSL	4.74800504427362e-52	0.262816572501257	0.317	0.738	9.78516359574351e-48	0	CTSL
CAPNS1	1.60402011124237e-49	0.250535971801898	0.3	0.697	3.30572504725941e-45	0	CAPNS1
CLTB	5.16935217798909e-49	0.267919392573822	0.293	0.697	1.06535179036177e-44	0	CLTB
ARGLU1	1.72541534796691e-48	0.314962900295445	0.351	0.775	3.55590849062501e-44	0	ARGLU1
TAX1BP1	1.94215057152919e-48	0.266111118422291	0.284	0.662	4.00257811286451e-44	0	TAX1BP1
ATP6V0B	2.22041356018699e-46	0.265280002208616	0.318	0.74	4.57605030618937e-42	0	ATP6V0B
YPEL5	3.7139199141357e-45	0.274975252964928	0.272	0.64	7.65401755104227e-41	0	YPEL5
MT-CO1	4.4406764146588e-44	0.574720310262532	0.969	0.978	9.15179002297032e-40	0	MT-CO1
RANBP2	1.57976824482169e-43	0.268170820958832	0.176	0.447	3.25574437575303e-39	0	RANBP2
RHOG	1.64507360906571e-42	0.259518730023444	0.193	0.464	3.39033220092352e-38	0	RHOG
PLTP	9.89772353210222e-41	0.494740523960906	0.272	0.611	2.03982184273095e-36	0	PLTP
SDCBP	3.50116957859945e-40	0.274971071021317	0.34	0.738	7.21556038453561e-36	0	SDCBP
MT-ND4L	3.77792640574731e-40	0.32025775941841	0.316	0.686	7.78592852960463e-36	0	MT-ND4L
CHD1	5.16110339467199e-40	0.258866710684814	0.179	0.436	1.06365179860795e-35	0	CHD1
C6orf62	5.62483853581546e-40	0.323710003756273	0.239	0.538	1.15922297384621e-35	0	C6orf62
CKLF	8.104432074382e-40	0.335463181644519	0.237	0.534	1.67024240620939e-35	0	CKLF
SERPINB1	4.63345342047643e-39	0.294914306350235	0.209	0.483	9.54908415425987e-35	0	SERPINB1
LMO7	4.82736687371417e-39	0.277053412028616	0.227	0.511	9.94872039003752e-35	0	LMO7
CFLAR	6.57604669380709e-39	0.300424067389431	0.23	0.523	1.3552574631267e-34	0	CFLAR
TMSB4X	8.68832091928187e-39	0.367351883825218	0.98	0.997	1.7905760582548e-34	0	TMSB4X
LAP3	3.1285240256456e-38	0.302660140283826	0.181	0.44	6.44757516445301e-34	0	LAP3
UBALD2	5.74787013548631e-38	0.327082353600785	0.226	0.511	1.18457855622237e-33	0	UBALD2
BLVRB	1.66194610011253e-37	0.351282658532628	0.249	0.553	3.42510471772191e-33	0	BLVRB
AMD1	6.03558517667354e-37	0.318667053848606	0.218	0.487	1.24387374906065e-32	0	AMD1
CTSC	7.92493753634087e-37	0.284177387530148	0.324	0.673	1.63325037686449e-32	0	CTSC
ERO1A	8.69261830155095e-35	0.367525310564263	0.192	0.44	1.79146170576664e-30	0	ERO1A
SCAMP2	3.28387304961417e-34	0.260019454285615	0.167	0.388	6.76773396794983e-30	0	SCAMP2
PSME2	3.5620090561618e-34	0.259143736072621	0.285	0.605	7.34094446384386e-30	0	PSME2
FCGRT	1.3409290224859e-33	0.285116578312346	0.348	0.749	2.7635206224412e-29	0	FCGRT
PPP4R3A	3.41860011491341e-33	0.281317174359803	0.147	0.354	7.04539297682505e-29	0	PPP4R3A
PDCD4	2.22974268340075e-32	0.311260078047015	0.177	0.401	4.59527669622061e-28	0	PDCD4
LYZ	2.71874579281715e-32	1.98892482011163	0.275	0.137	5.60306320441686e-28	0	LYZ
CIB1	3.55617308776079e-32	0.36875458180228	0.341	0.728	7.3289171165662e-28	0	CIB1
CHMP1B	3.75117840470578e-32	0.301763738482137	0.246	0.529	7.73080357425813e-28	0	CHMP1B
CNOT6L	8.46029113716922e-32	0.272267099464891	0.105	0.284	1.7435814004592e-27	0	CNOT6L
METRNL	8.896691024638e-32	0.311923213850258	0.25	0.538	1.83351905326764e-27	0	METRNL
MT-ATP8	1.81534985582692e-31	0.255621428444656	0.106	0.286	3.7412545178737e-27	0	MT-ATP8
FTH1	2.69247663230786e-31	0.443325169595028	0.982	0.998	5.54892509152326e-27	0	FTH1
MFSD1	8.76200049327253e-31	0.271529588175711	0.156	0.364	1.80576068165854e-26	0	MFSD1
PLSCR1	1.36386777751967e-30	0.289619460413452	0.176	0.393	2.81079510269029e-26	0	PLSCR1
CYLD	3.07658219378564e-30	0.284589008322563	0.152	0.352	6.34052824317282e-26	0	CYLD
MALAT1	5.17527444762469e-30	0.880928251402474	0.657	0.442	1.06657231091097e-25	0	MALAT1
GLRX	1.14467535986479e-29	0.34283786930616	0.215	0.47	2.35906144914536e-25	0	GLRX
STK4	1.81502688234684e-29	0.33654154864751	0.135	0.325	3.74058890182861e-25	0	STK4
ABL2	1.69373354156178e-28	0.262721800590044	0.223	0.46	3.49061545580468e-24	0	ABL2
IDI1	1.89401326001336e-28	0.310203187927211	0.175	0.385	3.90337192756153e-24	0	IDI1
ARID5A	2.59057476399921e-28	0.268883605049904	0.142	0.333	5.33891553112597e-24	0	ARID5A
GRN	6.17198752606809e-28	0.300101183652231	0.382	0.779	1.27198490924737e-23	0	GRN
SMAP2	7.21812849515817e-28	0.294723700336698	0.133	0.319	1.48758410156715e-23	0	SMAP2
JPT1	9.60848013329325e-28	0.414600885894792	0.232	0.483	1.98021167067041e-23	0	JPT1
EIF5A	2.76126763459532e-27	0.312987130154345	0.387	0.765	5.69069646813749e-23	0	EIF5A
MT-CO2	3.20205847413486e-27	0.433155440433289	0.952	0.968	6.59912230934453e-23	0	MT-CO2
MAP2K3	4.49163480306708e-27	0.281133824890527	0.158	0.35	9.25681016564095e-23	0	MAP2K3
NCL	2.06132494902439e-26	0.28552162267328	0.445	0.842	4.24818458744437e-22	0	NCL
TIPARP	7.98752940754115e-26	0.286390634838753	0.243	0.483	1.64614993560016e-21	0	TIPARP
ARHGAP18	1.23741898656864e-25	0.380924204241615	0.171	0.374	2.55019678941932e-21	0	ARHGAP18
HLA-DQA1	4.42463666859151e-25	1.61177170732703	0.255	0.137	9.11873371030025e-21	0	HLA-DQA1
NEAT1	5.5841705664908e-25	0.91767823380254	0.58	0.431	1.15084171204809e-20	0	NEAT1
QSOX1	6.56927375607836e-25	0.377744921956154	0.223	0.472	1.35386162839019e-20	0	QSOX1
SRGN	1.66100173290888e-24	1.61702722240275	0.449	0.405	3.4231584713519e-20	0	SRGN
HNRNPU	3.24927231541282e-24	0.267644406184807	0.445	0.839	6.69642531483428e-20	0	HNRNPU
SOCS1	3.89419870863716e-24	0.253597484544501	0.163	0.349	8.02555411863032e-20	0	SOCS1
IVNS1ABP	9.28012288467604e-24	0.260517666882744	0.158	0.335	1.91254052530288e-19	0	IVNS1ABP
B2M	4.04455431624222e-23	0.303520063067786	0.988	0.999	8.3354219903436e-19	0	B2M
LRRFIP1	4.83955212046503e-23	0.32654168730586	0.344	0.659	9.97383296506638e-19	0	LRRFIP1
TRAC	5.0417692225282e-23	0.291395405466268	0.114	0.274	1.03905821907084e-18	0	TRAC
CTNNB1	5.49021615372505e-23	0.313761227644093	0.431	0.804	1.1314786471212e-18	0	CTNNB1
HNRNPH1	9.00792666234756e-23	0.439634398846403	0.415	0.799	1.85644360584321e-18	0	HNRNPH1
ATP5E	1.37060294130971e-22	0.752542509480188	0.513	0.417	2.82467560174518e-18	0	ATP5E
ERRFI1	1.78682848340075e-22	0.272556278740211	0.251	0.49	3.6824748214406e-18	0	ERRFI1
HLA-A	2.30296030520826e-22	0.478597995806392	0.854	0.968	4.7461708930037e-18	0	HLA-A
OTUD1	6.93485609122484e-22	0.297572328510221	0.132	0.292	1.42920449184053e-17	0	OTUD1
HLA-DPA1	7.55193218725279e-22	1.78845467206583	0.399	0.33	1.55637770447093e-17	0	HLA-DPA1
DDX3X	7.70124120276973e-22	0.39644564223185	0.401	0.764	1.58714879947881e-17	0	DDX3X
HSPD1	8.06402649502835e-22	0.260436707261275	0.432	0.792	1.66191522036039e-17	0	HSPD1
EIF4A3	1.08375887702337e-21	0.483410695189597	0.315	0.616	2.23351866965746e-17	0	EIF4A3
SERPINE2	1.74738776342427e-21	0.298907435889944	0.167	0.35	3.60119144164107e-17	0	SERPINE2
FKBP2	3.70233145782312e-21	0.357422642513419	0.242	0.474	7.63013490142766e-17	0	FKBP2
C1QA	7.94737436515077e-21	1.69044470043464	0.259	0.157	1.63787438291392e-16	0	C1QA
LARS	8.47241250730149e-21	0.251804255713245	0.11	0.254	1.74607949362976e-16	0	LARS
MT-ATP6	1.01080408823239e-19	0.370438688230851	0.967	0.981	2.08316614543813e-15	0	MT-ATP6
PRDM1	1.28025497993082e-19	0.282358310520233	0.127	0.272	2.63847748813944e-15	0	PRDM1
PIM3	3.10126578109165e-19	0.310690063660652	0.261	0.486	6.39139864825178e-15	0	PIM3
MT1X	3.92377544459669e-19	0.437867089466951	0.344	0.63	8.08650881376931e-15	0	MT1X
TGFBI	5.56311958065712e-19	0.33153560616329	0.36	0.666	1.14650331437763e-14	0	TGFBI
PLIN2	8.12709716221504e-19	0.481916326058492	0.244	0.466	1.6749134541609e-14	0	PLIN2
GLUL	8.40054518109884e-19	0.626199291445048	0.338	0.636	1.73126835637266e-14	0	GLUL
S100A11	1.0096312078398e-18	0.411877231049525	0.858	0.974	2.08074895623704e-14	0	S100A11
HSP90AA1	1.16226115609885e-17	0.328916956172528	0.89	0.979	2.39530401660412e-13	0	HSP90AA1
CDC42SE1	1.19597957864878e-17	0.536441519860388	0.254	0.468	2.46479431363727e-13	0	CDC42SE1
EFHD2	1.3756625580808e-17	0.470109333812471	0.206	0.39	2.83510296594872e-13	0	EFHD2
CDKN2A	2.02076918580701e-17	0.269496449913866	0.136	0.277	4.16460321502967e-13	0	CDKN2A
NORAD	2.50121157824324e-17	0.284881177981922	0.162	0.321	5.15474694160149e-13	0	NORAD
TYMP	2.60931692229666e-17	0.345522433179608	0.395	0.731	5.37754124516118e-13	0	TYMP
HLA-B	8.72043858625518e-17	0.360326904893183	0.887	0.987	1.79719518824133e-12	0	HLA-B
FXYD5	1.77327902196777e-16	0.427750533071736	0.312	0.579	3.65455073637338e-12	0	FXYD5
ETS2	2.1658020950725e-16	0.372690454001112	0.167	0.323	4.46350153773492e-12	0	ETS2
CD44	2.31538716425603e-16	0.380932710308861	0.38	0.676	4.77178140681524e-12	0	CD44
NINJ1	2.97585420816844e-16	0.431218174902199	0.205	0.38	6.13293793761433e-12	0	NINJ1
HSPE1	3.12165581204543e-16	0.287862755341269	0.458	0.831	6.43342046304443e-12	0	HSPE1
MAFF	8.09653743110952e-16	0.403779457163275	0.282	0.509	1.66861539917736e-11	0	MAFF
S100A4	2.03025980113339e-15	0.553232018274819	0.726	0.811	4.18416242415581e-11	0	S100A4
MT-ND6	2.17178980891619e-15	0.403681576871082	0.13	0.26	4.47584161719538e-11	0	MT-ND6
KDM6B	3.11573677651706e-15	0.454695884067216	0.256	0.455	6.421221922724e-11	0	KDM6B
ANKRD36C	3.50081627669927e-15	0.52169100515888	0.132	0.262	7.21483226464953e-11	0	ANKRD36C
TIMP1	5.53477220800745e-15	0.349537585978264	0.947	0.991	1.14066120434826e-10	0	TIMP1
MT-CO3	1.84848994253501e-14	0.340276919558612	0.954	0.968	3.80955292257041e-10	0	MT-CO3
MMP23B	2.01423424925025e-14	0.361364754219199	0.188	0.351	4.15113536427984e-10	0	MMP23B
SPP1	2.69026865377746e-14	2.32428420597653	0.317	0.253	5.54437466856996e-10	0	SPP1
TFF3	6.08461389253756e-14	2.18913987938161	0.354	0.311	1.25397807711307e-09	0	TFF3
REL	7.56890437557991e-14	0.426135806031344	0.23	0.405	1.55987550276326e-09	0	REL
APLP2	2.01885555167554e-13	0.624361377504309	0.331	0.597	4.16065940644813e-09	0	APLP2
HLA-DPB1	3.07411157751648e-13	1.712875902208	0.38	0.35	6.33543655010371e-09	0	HLA-DPB1
H2AFV	3.32201840585889e-13	0.297830284128165	0.168	0.31	6.84634773263459e-09	0	H2AFV
CREM	4.67146544601231e-13	0.674243715077358	0.228	0.401	9.62742313768677e-09	0	CREM
HSPH1	5.12487810807265e-13	0.264430816938666	0.423	0.696	1.05618612929269e-08	0	HSPH1
FAM96B	6.70994414362876e-13	0.255062942958722	0.184	0.337	1.38285238856045e-08	0	FAM96B
DUSP5	7.94317426033892e-13	0.397180556318562	0.216	0.379	1.63700878331325e-08	0	DUSP5
UCHL1	8.81385696566047e-13	0.446775379062206	0.167	0.304	1.81644778205297e-08	0	UCHL1
H2AFY	1.01411109631845e-12	0.316329884890297	0.156	0.29	2.08998155840269e-08	0	H2AFY
BST2	1.10775082267187e-12	0.359995559018954	0.394	0.674	2.28296367044447e-08	0	BST2
CD82	2.65288531302131e-12	0.260153060260726	0.142	0.257	5.46733134160563e-08	0	CD82
DUSP2	5.50442542607588e-12	1.14246571287688	0.265	0.197	1.13440703605998e-07	0	DUSP2
KRT19	6.37679279040075e-12	1.4316920498404	0.308	0.253	1.31419322617369e-07	0	KRT19
TM4SF1	7.75349629091607e-12	0.554284474657603	0.282	0.49	1.59791805059489e-07	0	TM4SF1
TPM3	2.30318199091654e-11	0.674429191361136	0.371	0.675	4.7466277650799e-07	0	TPM3
H3F3B	2.66936028603442e-11	0.377771766009228	0.565	0.434	5.50128461348833e-07	0	H3F3B
PHLDA2	3.44965730898419e-11	0.475127687039174	0.324	0.54	7.10939874808551e-07	0	PHLDA2
IL1B	5.52809876467345e-11	1.81223654038001	0.254	0.194	1.13928587441155e-06	0	IL1B
CXCL8	1.25808844288723e-10	1.66773476936112	0.377	0.364	2.5927944719463e-06	0	CXCL8
H2AFJ	1.82734379708407e-10	0.267495798778258	0.213	0.355	3.76597283141055e-06	0	H2AFJ
SLC16A3	1.82996486265331e-10	0.395736683333294	0.26	0.433	3.77137458544221e-06	0	SLC16A3
CCL4	2.53622703255035e-10	1.975572208876	0.326	0.29	5.22691029138302e-06	0	CCL4
GAPDH	4.09210457421949e-10	0.291367781720787	0.859	0.977	8.43341831700894e-06	0	GAPDH
H3F3A	4.59342984946985e-10	0.54412367899131	0.487	0.426	9.46659957677242e-06	0	H3F3A
MT-ND3	5.64016436640209e-10	0.338131250950227	0.903	0.945	1.16238147427181e-05	0	MT-ND3
ATP5I	7.23479139139219e-10	0.309624700901021	0.211	0.356	1.49101815785202e-05	0	ATP5I
PGK1	1.1278230623306e-09	0.328618370291554	0.449	0.786	2.32433054915714e-05	0	PGK1
BTG2	3.24126166472231e-09	0.265779919765252	0.377	0.605	6.6799161648262e-05	0	BTG2
ATPIF1	4.12615100294655e-09	0.352635424049415	0.205	0.347	8.50358460197255e-05	0	ATPIF1
PLAUR	5.15004958777586e-09	0.615192213878716	0.394	0.68	0.000106137371954473	0	PLAUR
RGS2	2.18573165470537e-08	0.456959831725008	0.214	0.345	0.000450457436718229	0	RGS2
OCIAD2	2.34722085499409e-08	0.305095590234061	0.168	0.269	0.000483738746005732	0	OCIAD2
LGALS3	6.19895374366578e-08	0.255240022061279	0.55	0.893	0.00127754237703208	0	LGALS3
NAMPT	6.87357024163655e-08	0.649777367179728	0.311	0.509	0.00141657409109888	0	NAMPT
RGCC	7.1688902948945e-08	0.359460563908257	0.332	0.516	0.00147743660087481	0	RGCC
PABPC1	9.44007129329102e-08	0.29203905760957	0.522	0.887	0.00194550429283435	0	PABPC1
F13A1	1.02286199822207e-07	0.540810353575518	0.153	0.253	0.00210801629213587	0	F13A1
CTSB	2.32754737035342e-07	0.783303909091425	0.647	0.886	0.00479684237556136	0	CTSB
TNFAIP3	3.47833963366637e-07	0.477798096548796	0.321	0.503	0.00716851015102302	0	TNFAIP3
SEPT2	4.35825867890001e-07	0.316825585796649	0.225	0.35	0.00898193531134502	0	SEPT2
COTL1	4.91468086811666e-07	0.536317512623458	0.298	0.474	0.0101286658011016	0	COTL1
NPC2	4.95715434233111e-07	0.547391405676926	0.442	0.757	0.0102161993841102	0	NPC2
TSPO	5.38391983933072e-07	0.447483235273106	0.464	0.825	0.0110957203968767	0	TSPO
S100A6	6.87194941552208e-07	0.364484630505857	0.887	0.98	0.0141624005504495	0	S100A6
AES	7.96836859384974e-07	0.334217782230046	0.225	0.35	0.0164220108350649	0	AES
C14orf2	8.18463865724563e-07	0.394755936937572	0.226	0.352	0.0168677218087175	0	C14orf2
LRRC75A	1.34084048008312e-06	0.586502714305749	0.194	0.304	0.0276333814540329	0	LRRC75A
RNASET2	2.06542086745895e-06	0.738966607991855	0.223	0.351	0.0425662586574616	0	RNASET2
WDR83OS	2.14340686960754e-06	0.370542900388486	0.24	0.376	0.0441734721757419	0	WDR83OS
ATP5O	2.53097661128843e-06	0.308560976810231	0.236	0.361	0.0521608969820433	0	ATP5O
S100A10	2.92981319517723e-06	0.430984114586637	0.719	0.873	0.0603805201394074	0	S100A10
ATP5G3	3.31607893236302e-06	0.250514013166749	0.254	0.378	0.0683410707170694	0	ATP5G3
SH3BGRL3	4.08887693354139e-06	0.649897863372354	0.623	0.866	0.0842676647233545	0	SH3BGRL3
PPDPF	4.28730682140136e-06	0.361794202598677	0.51	0.867	0.0883571062822607	0	PPDPF
GMFG	4.60606048462418e-06	0.411819666581572	0.176	0.271	0.0949263005276197	0	GMFG
MINOS1	8.00810543803645e-06	0.347956875928792	0.241	0.365	0.165039044972493	0	MINOS1
ARPC3	1.23915942222855e-05	0.287669783230048	0.537	0.888	0.255378365327082	0	ARPC3
GPX1	1.45292018575739e-05	0.890574044408008	0.37	0.388	0.299432321082741	0	GPX1
C1orf56	1.53414011757123e-05	0.71688583709563	0.224	0.34	0.316170936830255	0	C1orf56
HSP90AB1	3.11132820058735e-05	0.322226074823947	0.78	0.961	0.641213628859047	0	HSP90AB1
CCL3	3.16182814638519e-05	1.87612677828828	0.308	0.31	0.651621162688524	0	CCL3
CAPG	4.03428916303974e-05	0.578425901677709	0.246	0.361	0.83142665361086	0	CAPG
SAT1	8.330584229671e-05	0.631735403345144	0.611	0.831	1	0	SAT1
ALDOA	0.000116532307979014	0.557266185630474	0.523	0.575	1	0	ALDOA
ARHGDIB	0.000136037945208646	0.404562482697732	0.299	0.422	1	0	ARHGDIB
CTGF	0.000170398958129694	0.595937111309399	0.414	0.396	1	0	CTGF
CSTB	0.000234196689715481	0.718325670667205	0.464	0.765	1	0	CSTB
ATP5H	0.000277596423754779	0.472873611960539	0.239	0.351	1	0	ATP5H
SDC4	0.000376659042144484	0.4654999612577	0.175	0.25	1	0	SDC4
RPS26	0.000387660752961006	0.261337987725564	0.559	0.892	1	0	RPS26
ZNF331	0.00045495280360019	0.580727438824604	0.198	0.284	1	0	ZNF331
ATP5D	0.00149524722664593	0.359505135210722	0.259	0.36	1	0	ATP5D
SGK1	0.00194929697247407	0.636418885299668	0.242	0.338	1	0	SGK1
ATP5B	0.00195851663390889	0.347507130147883	0.267	0.37	1	0	ATP5B
ATP5J2	0.00242944721573633	0.506264325155927	0.244	0.352	1	0	ATP5J2
ATP5J	0.00330746069123311	0.371627964839363	0.269	0.379	1	0	ATP5J
NR4A3	0.00355280845759052	0.507348632237455	0.184	0.253	1	0	NR4A3
PKM	0.0044029505123997	0.295239027716049	0.574	0.897	1	0	PKM
IGKC	0.00562066553014239	5.27742393015747	0.359	0.411	1	0	IGKC
IFI27	0.0070214224246122	0.646725734194458	0.514	0.632	1	0	IFI27
KRT18	0.00806085708960388	0.837974118267991	0.37	0.416	1	0	KRT18
SOD2	0.00837574390296439	0.515925261519589	0.446	0.675	1	0	SOD2
COL10A1	5.86020808597338e-290	2.1168978325161	0.855	0.195	1.20773028443825e-285	1	COL10A1
SFRP2	1.13665509882594e-243	2.33823327331103	0.852	0.25	2.34253249317038e-239	1	SFRP2
CTHRC1	2.08427227367638e-233	1.80545840815822	0.944	0.411	4.29547672881964e-229	1	CTHRC1
ISLR	2.21213899385115e-226	1.45298322645378	0.853	0.243	4.55899725242784e-222	1	ISLR
DCN	8.61337848818151e-224	1.7081043344722	0.982	0.699	1.77513117262933e-219	1	DCN
CDH11	3.17535608591556e-222	1.40181730105827	0.886	0.345	6.54409135746338e-218	1	CDH11
GJB2	2.01107322833965e-220	1.513447200043	0.707	0.138	4.14462081628519e-216	1	GJB2
DPYSL3	7.33854356686556e-216	0.930793668774953	0.819	0.216	1.51240044369532e-211	1	DPYSL3
PLXDC2	9.98961712968734e-212	1.03397595977794	0.829	0.227	2.05876019425726e-207	1	PLXDC2
SFRP4	4.03588377757458e-211	2.12686392433864	0.681	0.135	8.31755287720345e-207	1	SFRP4
GJA1	1.06982039472145e-209	0.948183954533135	0.699	0.14	2.20479285148144e-205	1	GJA1
FIBIN	2.92034390120031e-206	0.966105944317091	0.661	0.128	6.01853674598372e-202	1	FIBIN
PDGFC	3.82932598753591e-206	0.825602964222944	0.746	0.181	7.89185792771277e-202	1	PDGFC
APOD	8.72671816473013e-205	2.54679506456565	0.594	0.083	1.79848934656923e-200	1	APOD
FBLN1	3.06497332809813e-203	1.69088297194629	0.869	0.338	6.31660353187743e-199	1	FBLN1
SDC1	2.18415036765571e-202	1.28007538570163	0.66	0.127	4.50131549270166e-198	1	SDC1
FZD1	2.63649654749689e-201	1.04617997475248	0.661	0.141	5.43355573473634e-197	1	FZD1
COL11A1	2.37789349985481e-199	1.79565563495493	0.79	0.237	4.90060071385078e-195	1	COL11A1
NRP2	1.43805604187044e-198	0.755018765638028	0.772	0.211	2.96368969669078e-194	1	NRP2
CLMP	2.44902236510878e-197	0.644852590934595	0.588	0.092	5.04719019225268e-193	1	CLMP
GAS1	4.62764939698998e-197	1.13065698936734	0.655	0.144	9.53712264225665e-193	1	GAS1
PCDH7	5.14491753140987e-196	0.706620084016681	0.597	0.095	1.06031605404826e-191	1	PCDH7
PTK7	6.13860898834587e-196	0.826259244738288	0.775	0.229	1.2651059264082e-191	1	PTK7
COLEC12	1.36805212498175e-195	0.853299195440084	0.561	0.078	2.81941862437489e-191	1	COLEC12
SPON1	3.439954522613e-195	0.890053972732465	0.521	0.061	7.08940227565312e-191	1	SPON1
FNDC1	1.18682652612725e-194	0.963030799691253	0.639	0.122	2.44593078769565e-190	1	FNDC1
TMEM158	1.04389879041895e-190	1.314651932945	0.748	0.233	2.15137101717442e-186	1	TMEM158
CTSK	1.65805726268917e-190	1.44246506937932	0.87	0.386	3.41709021267612e-186	1	CTSK
PLPP4	1.51087676931358e-187	0.657562954916574	0.599	0.112	3.11376593387836e-183	1	PLPP4
COL8A1	1.97300499463427e-187	1.22051753923611	0.82	0.248	4.06616599344176e-183	1	COL8A1
PHLDA3	2.20606494406308e-185	0.810698309104059	0.811	0.26	4.54647924321961e-181	1	PHLDA3
SSPN	1.03970295729732e-184	0.902597623847126	0.813	0.288	2.14272382469406e-180	1	SSPN
RARRES2	2.11347866525567e-184	1.29033660272986	0.955	0.475	4.3556681812254e-180	1	RARRES2
INHBA	9.11613543803945e-184	1.26048929776405	0.893	0.342	1.87874435242555e-179	1	INHBA
MFAP2	1.01438509716665e-183	0.834283260844628	0.836	0.259	2.09054624675075e-179	1	MFAP2
ZFHX4	1.14066984660569e-183	0.656709166419783	0.546	0.084	2.35080648686966e-179	1	ZFHX4
NUAK1	6.15608765383543e-182	0.913855999933219	0.618	0.125	1.26870810457894e-177	1	NUAK1
ARL4C	1.48571831151355e-181	0.93263915790911	0.815	0.252	3.06191686819828e-177	1	ARL4C
KIAA1217	4.02434990665788e-181	0.770451462954812	0.696	0.19	8.29378272263122e-177	1	KIAA1217
GXYLT2	1.48126790432465e-180	0.574723888277901	0.62	0.118	3.05274502402267e-176	1	GXYLT2
COL8A2	1.76970715769777e-180	0.690911305733972	0.585	0.105	3.64718948129934e-176	1	COL8A2
PDGFRL	2.83070416623949e-180	1.17058067065726	0.643	0.161	5.83379821620296e-176	1	PDGFRL
TSHZ2	5.39733789525616e-180	0.812879533217162	0.594	0.113	1.11233736683334e-175	1	TSHZ2
NBL1	5.68954580829465e-180	1.21574428642115	0.936	0.482	1.17255849563144e-175	1	NBL1
NTM	2.94422834741202e-178	0.874903815161347	0.735	0.212	6.06776020118143e-174	1	NTM
LUM	3.91679185886408e-177	1.37038360022239	0.984	0.739	8.07211634193298e-173	1	LUM
IGFBP3	2.76655746548118e-176	1.72593115187999	0.721	0.199	5.70159828061016e-172	1	IGFBP3
RUNX2	9.48633385772134e-176	0.67231459354302	0.628	0.139	1.95503854473779e-171	1	RUNX2
VCAN	9.85113842945092e-175	1.45471284695477	0.95	0.515	2.03022111892554e-170	1	VCAN
FBLN2	1.00309157099352e-174	0.9303439735455	0.758	0.23	2.06727141866055e-170	1	FBLN2
SLC44A1	1.12118325861048e-173	0.788112400464917	0.786	0.271	2.31064657767033e-169	1	SLC44A1
SEPTIN11	7.75587737238612e-173	1.23999081984868	0.641	0.152	1.59840876767506e-168	1	SEPTIN11
GREM1	1.72138854539746e-172	0.952484814947137	0.614	0.123	3.54760965320963e-168	1	GREM1
MXRA8	6.28848906788317e-172	1.07488824006013	0.925	0.452	1.29599471200004e-167	1	MXRA8
BICC1	1.39132546473227e-171	0.58381658921557	0.697	0.188	2.86738265026674e-167	1	BICC1
PDGFRA	8.88019634343827e-171	0.719752438719766	0.63	0.137	1.83011966441919e-166	1	PDGFRA
DIO2	2.30197544156622e-170	0.985265961121217	0.518	0.075	4.74414118752382e-166	1	DIO2
MXRA5	4.38018717062932e-170	1.21969107206544	0.828	0.318	9.02712773994997e-166	1	MXRA5
MMP2	2.2115653063915e-169	1.24110696955627	0.911	0.368	4.55781493994225e-165	1	MMP2
FRMD6	1.20017010648299e-167	0.620134206670377	0.656	0.169	2.47343057245079e-163	1	FRMD6
FBN1	1.56325593672289e-165	1.08829908561301	0.894	0.398	3.2217141599922e-161	1	FBN1
LRRC15	2.40491865312678e-165	0.77444905505325	0.5	0.074	4.95629685222897e-161	1	LRRC15
RNF144A	3.74009884217455e-165	0.587681451617383	0.497	0.076	7.70796970383753e-161	1	RNF144A
HTRA1	1.16743969459281e-164	1.24635438497836	0.905	0.424	2.40597646658633e-160	1	HTRA1
THBS2	7.54567191466237e-163	1.21539186370766	0.912	0.449	1.55508752489277e-158	1	THBS2
GASK1B	8.70137668532567e-163	0.84754867258801	0.493	0.072	1.79326672107877e-158	1	GASK1B
FAP	9.74343655985685e-163	0.758089545288305	0.853	0.305	2.0080248406209e-158	1	FAP
HTRA3	1.29658792667845e-162	1.16126277534864	0.694	0.202	2.67213805809161e-158	1	HTRA3
FGFR1	1.04483049410867e-161	0.651648787441689	0.776	0.243	2.15329116530856e-157	1	FGFR1
CDC42EP3	1.05852994905471e-160	0.553730223180874	0.668	0.169	2.18152437200686e-156	1	CDC42EP3
OMD	5.83142428303797e-159	0.92004085324763	0.444	0.053	1.2017982304913e-154	1	OMD
CNTN1	7.48644347643047e-159	0.624755703249875	0.414	0.038	1.54288113605755e-154	1	CNTN1
IGFL2	7.1568334670091e-158	1.67270318763859	0.561	0.112	1.47495180921591e-153	1	IGFL2
TTC3	1.20234281940397e-157	0.801774205636475	0.896	0.405	2.47790831650965e-153	1	TTC3
COL6A3	2.3132463721353e-157	1.35151601645284	0.947	0.569	4.76736944833365e-153	1	COL6A3
MATN3	2.44951385712629e-156	0.862514911963902	0.419	0.045	5.04820310815156e-152	1	MATN3
ELN	2.94340639512387e-156	0.880737758331642	0.515	0.091	6.06606623971078e-152	1	ELN
IL1R1	4.28467452269173e-156	0.739924627359714	0.761	0.262	8.83028572381539e-152	1	IL1R1
PLAT	3.30786144468376e-155	0.897090465877929	0.822	0.32	6.81717165134876e-151	1	PLAT
PDPN	2.1383027306491e-152	0.537784158223344	0.662	0.15	4.40682809759473e-148	1	PDPN
GPX8	3.70667579511702e-152	0.615206266512328	0.788	0.283	7.63908814615667e-148	1	GPX8
MMP14	4.55770437183254e-152	0.942571930483897	0.875	0.389	9.39297293990968e-148	1	MMP14
HMCN1	1.7342785998176e-151	0.57495539907011	0.455	0.063	3.57417476636409e-147	1	HMCN1
ANTXR1	5.11098281604823e-151	0.975836593482431	0.839	0.379	1.05332244855938e-146	1	ANTXR1
HSPG2	1.9459398205576e-149	0.575337910133795	0.817	0.291	4.01038737618716e-145	1	HSPG2
NOX4	8.33909673600215e-149	0.440884791683833	0.456	0.069	1.71860444632268e-144	1	NOX4
COL12A1	1.4662067596127e-148	1.63054337155464	0.836	0.398	3.02170551088582e-144	1	COL12A1
LRP1	1.21436321541534e-146	0.819443707414272	0.912	0.414	2.50268115064948e-142	1	LRP1
TMEM45A	1.84047596599828e-146	0.550286362943206	0.707	0.226	3.79303691832586e-142	1	TMEM45A
LOXL1	1.93812820723771e-146	0.542361886130741	0.705	0.215	3.99428842229619e-142	1	LOXL1
BNC2	3.15077367117169e-146	0.532828010141003	0.523	0.105	6.49342945891774e-142	1	BNC2
ITGB5	1.03901864444895e-144	0.717457870738371	0.863	0.37	2.14131352434485e-140	1	ITGB5
FOXO1	2.94075146314993e-144	0.572216157107753	0.599	0.153	6.06059469040569e-140	1	FOXO1
SULF2	3.22568520906037e-144	0.69112040358035	0.676	0.218	6.64781464735252e-140	1	SULF2
PODNL1	8.82459626580148e-144	0.387497676329951	0.579	0.127	1.81866104441903e-139	1	PODNL1
CMTM3	3.95390318438781e-143	0.523907767240265	0.733	0.258	8.14859907270483e-139	1	CMTM3
KIF26B	1.1562094349964e-142	0.559433697476318	0.487	0.092	2.38283202458408e-138	1	KIF26B
CREB3L1	1.45469240015353e-142	0.430784423087619	0.553	0.124	2.99797556747641e-138	1	CREB3L1
ACKR3	2.34624123696896e-142	0.601043324667911	0.509	0.1	4.83536856526933e-138	1	ACKR3
ETV1	3.88302402932416e-142	0.598887738889714	0.555	0.136	8.00252422203416e-138	1	ETV1
MFAP5	4.66959456758428e-142	1.0178244216411	0.668	0.179	9.62356744433444e-138	1	MFAP5
ANKH	1.43831469797152e-139	0.455304004689091	0.711	0.23	2.96422276104952e-135	1	ANKH
PERP	1.48689462248244e-139	0.398088158139047	0.687	0.2	3.06434112747406e-135	1	PERP
MDK	5.80855667928048e-139	0.856711460590755	0.852	0.37	1.19708544603291e-134	1	MDK
SGCD	1.00403889912493e-138	0.426791422075064	0.494	0.097	2.06922376720656e-134	1	SGCD
SHISA2	1.17036313165188e-138	0.510483873795112	0.353	0.03	2.41200137802135e-134	1	SHISA2
PAM	1.85955885951877e-138	0.644852208436247	0.763	0.291	3.83236485358223e-134	1	PAM
SRPX2	5.56924172632189e-138	0.501554504187882	0.612	0.167	1.14776502737768e-133	1	SRPX2
S100A16	1.25895061111146e-137	0.519128593318663	0.822	0.289	2.59457131443961e-133	1	S100A16
COL16A1	2.14170003117588e-137	0.63112831581952	0.66	0.207	4.41382959425037e-133	1	COL16A1
SULF1	2.99118040255757e-137	1.13356751794635	0.88	0.433	6.16452369163089e-133	1	SULF1
GOPC	5.11530997840336e-137	0.51360774093486	0.719	0.264	1.05421423344915e-132	1	GOPC
TCF4	7.95472863235954e-137	1.02724698786466	0.91	0.437	1.63939002384298e-132	1	TCF4
C1S	8.79760436158751e-137	0.886217724034879	0.958	0.516	1.81309828287957e-132	1	C1S
ITGBL1	6.36509664010489e-136	0.831846668099405	0.754	0.233	1.31178276655922e-131	1	ITGBL1
GLT8D2	6.54999141934026e-136	0.609561239033398	0.726	0.264	1.34988773161183e-131	1	GLT8D2
MITF	1.72375569524436e-135	0.505089969240612	0.502	0.109	3.5524881123291e-131	1	MITF
MICAL2	1.04809543188976e-134	0.552563689171182	0.687	0.236	2.16001987558161e-130	1	MICAL2
FGF7	3.05133841508719e-134	0.641510668796191	0.488	0.092	6.28850333965319e-130	1	FGF7
SCARF2	3.3447073423578e-134	0.558478014115018	0.532	0.123	6.89310736186519e-130	1	SCARF2
PODN	6.65633323405699e-134	0.456272647274183	0.494	0.101	1.37180371620681e-129	1	PODN
BHLHE41	1.07721956467005e-133	0.5257784269492	0.484	0.097	2.22004180082851e-129	1	BHLHE41
PLXNC1	1.85148157402863e-132	0.432090680842462	0.413	0.058	3.81571837591561e-128	1	PLXNC1
ATP5F1A	4.25240827845885e-132	0.494220344009348	0.518	0.109	8.76378822107585e-128	1	ATP5F1A
BOC	7.54728794521337e-132	0.451895045239575	0.425	0.069	1.55542057262902e-127	1	BOC
AOPEP	1.08444067919626e-131	0.711648435249165	0.533	0.123	2.23492379575558e-127	1	AOPEP
PLAU	1.29585474585656e-131	1.10171141326401	0.737	0.289	2.67062704573579e-127	1	PLAU
TPBG	1.64885293547378e-131	0.486883314387154	0.628	0.191	3.39812101471792e-127	1	TPBG
MAN1A1	2.01389802200696e-131	0.645890648137033	0.657	0.22	4.15044243355415e-127	1	MAN1A1
GAS7	3.08824302975373e-130	0.384603192159242	0.422	0.067	6.36456006001946e-126	1	GAS7
AEBP1	3.2261309702159e-130	1.02791149852566	0.953	0.593	6.64873331651795e-126	1	AEBP1
POGLUT3	3.45052312558303e-130	0.428888008589398	0.417	0.064	7.11118310951407e-126	1	POGLUT3
PPFIBP1	6.55051100826342e-130	0.604849398656893	0.809	0.347	1.34999481369301e-125	1	PPFIBP1
TIMP2	6.58206582837278e-130	0.896366648133481	0.958	0.582	1.35649794656935e-125	1	TIMP2
ITGA11	4.56158625747363e-129	0.508610079260524	0.604	0.168	9.4009731180274e-125	1	ITGA11
NKD2	4.77820633744163e-129	0.408850765516421	0.341	0.031	9.84740544083346e-125	1	NKD2
SH3PXD2B	5.44242300351018e-129	0.481741149123388	0.556	0.156	1.12162895679341e-124	1	SH3PXD2B
ZNF521	8.87329193944692e-129	0.422970068437467	0.391	0.055	1.82869673580062e-124	1	ZNF521
COL5A1	9.58082568947452e-129	1.05583267905276	0.889	0.467	1.9745123663438e-124	1	COL5A1
MPZL1	1.01548871201682e-128	0.404068394521736	0.707	0.255	2.09282068659546e-124	1	MPZL1
COL3A1	4.78961253537224e-128	1.50245444082856	0.987	0.877	9.87091247414865e-124	1	COL3A1
ZBED1	2.07987044826311e-127	0.378832531547837	0.583	0.17	4.28640500682544e-123	1	ZBED1
UNC5B	2.10507364152252e-127	0.487007170771782	0.67	0.224	4.33834626781376e-123	1	UNC5B
WNT2	3.22753473582004e-127	0.477994835055994	0.461	0.086	6.65162633705151e-123	1	WNT2
RUNX1	7.66222852387193e-127	0.574199582463969	0.795	0.323	1.57910867648477e-122	1	RUNX1
TANC2	8.92673714252901e-127	0.384617910059914	0.455	0.087	1.8397112577038e-122	1	TANC2
PDLIM4	1.4253864694686e-126	0.41252915118961	0.708	0.241	2.93757897492783e-122	1	PDLIM4
MICOS10	2.47365338928519e-126	0.692205623858282	0.608	0.168	5.09795226997786e-122	1	MICOS10
ATP5IF1	3.38939031729921e-126	0.571110387197154	0.555	0.134	6.98519450492194e-122	1	ATP5IF1
SPOCK1	3.39603854631168e-126	0.447986363698488	0.546	0.133	6.99889584009374e-122	1	SPOCK1
SEPTIN2	7.69734031012623e-126	0.573593926143532	0.601	0.162	1.58634486451391e-121	1	SEPTIN2
LSAMP	8.26377779588394e-126	0.598612575721669	0.336	0.033	1.70308196595372e-121	1	LSAMP
BMPR2	1.05022187427276e-125	0.497441437783665	0.699	0.26	2.16440226068873e-121	1	BMPR2
LOX	1.53647153337941e-125	0.530776290208346	0.698	0.225	3.16651418314162e-121	1	LOX
HOXB2	2.42880587718908e-125	0.509898430176778	0.619	0.201	5.00552603229897e-121	1	HOXB2
COL1A2	5.82259408857485e-125	1.49057825545691	0.993	0.902	1.19997841571439e-120	1	COL1A2
GPNMB	9.92043858977492e-125	0.484623608100772	0.732	0.263	2.04450318896671e-120	1	GPNMB
GULP1	1.35490159683143e-124	0.372275347512888	0.443	0.081	2.7923167009099e-120	1	GULP1
FKBP9	9.60444133326998e-124	0.447540678733666	0.739	0.283	1.97937931437361e-119	1	FKBP9
DCHS1	1.31680521485696e-123	0.301087237030843	0.365	0.045	2.7138038672987e-119	1	DCHS1
NCOR2	1.73266396332306e-123	0.441413736987583	0.668	0.23	3.57084716201249e-119	1	NCOR2
SH3BP5	4.31254501636862e-123	0.337045577181231	0.539	0.133	8.8877240242341e-119	1	SH3BP5
FSCN1	4.79283660754621e-123	0.470917068885756	0.681	0.234	9.87755696449198e-119	1	FSCN1
PRRX2	9.64725961940992e-123	0.395970236377818	0.551	0.147	1.98820373496419e-118	1	PRRX2
FLNB	1.09944839108791e-122	0.312001604507542	0.538	0.134	2.26585318919308e-118	1	FLNB
PTGFRN	1.75710813761126e-122	0.552640864778073	0.598	0.191	3.62122416080305e-118	1	PTGFRN
PALLD	1.9147418348243e-122	0.872927044055062	0.912	0.498	3.94609144738941e-118	1	PALLD
HHIP	6.46110306935698e-122	0.668071339892688	0.294	0.018	1.33156873156378e-117	1	HHIP
ZCCHC24	7.98404300387751e-122	0.569274346656208	0.593	0.183	1.64543142266912e-117	1	ZCCHC24
RCN3	9.12873992674395e-122	0.697877564919407	0.867	0.41	1.88134201150266e-117	1	RCN3
TAFA5	1.33728909905376e-121	0.389456439828619	0.304	0.023	2.7560191042399e-117	1	TAFA5
NXN	3.42737265101865e-121	0.380116532815771	0.578	0.179	7.06347229648433e-117	1	NXN
C1QTNF3	4.60979283957434e-121	1.27698276482359	0.482	0.105	9.50032206307876e-117	1	C1QTNF3
LXN	5.28652336342604e-121	0.573866332670487	0.584	0.165	1.08949959996847e-116	1	LXN
ATP5PO	6.59937242871343e-121	0.510272237490627	0.539	0.129	1.36006466383355e-116	1	ATP5PO
TLN2	1.49190458778892e-120	0.324456854224874	0.416	0.072	3.07466616497418e-116	1	TLN2
TENM3	1.50211614866493e-120	0.367371121354717	0.396	0.064	3.09571117078355e-116	1	TENM3
IRS1	1.78882551529006e-120	0.378248815390858	0.452	0.095	3.68659050446129e-116	1	IRS1
PTPRD	1.838236854387e-120	0.350219762107417	0.321	0.029	3.78842233320617e-116	1	PTPRD
WWTR1	7.35911846199484e-120	0.360248783340933	0.654	0.22	1.51664072383252e-115	1	WWTR1
MACROH2A1	1.24580754008526e-119	0.431097879371261	0.481	0.104	2.56748475936172e-115	1	MACROH2A1
NUPR1	1.40017453385267e-119	0.709907166673218	0.903	0.442	2.88561969681697e-115	1	NUPR1
ATP5PF	1.88763929461182e-119	0.632252421182111	0.593	0.162	3.8902358222655e-115	1	ATP5PF
GLT8D1	3.20967539637673e-119	0.415122378315812	0.645	0.227	6.6148200243928e-115	1	GLT8D1
GOLM1	3.75399986735286e-119	0.491498181153096	0.687	0.248	7.73661832662751e-115	1	GOLM1
LAMA2	3.38014483363434e-118	0.395005471721056	0.369	0.052	6.96614048763701e-114	1	LAMA2
HSD17B6	4.37195349913922e-118	0.409871503612001	0.359	0.051	9.01015896637602e-114	1	HSD17B6
PDZRN3	6.04152017545522e-118	0.385741836421377	0.413	0.075	1.24509689295957e-113	1	PDZRN3
RIN2	9.88704333568739e-118	0.37222815959236	0.584	0.176	2.03762076105181e-113	1	RIN2
COL5A2	3.92540811649523e-117	1.17826096179556	0.932	0.569	8.08987358728503e-113	1	COL5A2
P3H3	4.20638833890914e-117	0.456918049214796	0.622	0.207	8.66894572765785e-113	1	P3H3
RASGRF2	4.63368513474243e-117	0.351455450846912	0.326	0.035	9.54956169419068e-113	1	RASGRF2
SEC23A	4.67100970226791e-117	0.410751720158802	0.695	0.266	9.62648389540394e-113	1	SEC23A
ISM1	9.05331744726372e-117	0.518636030959983	0.332	0.037	1.86579819270658e-112	1	ISM1
ZEB1	1.65786832565154e-116	0.507917281706838	0.674	0.248	3.41670083233527e-112	1	ZEB1
VAT1	1.82719110314584e-116	0.324954739443794	0.576	0.179	3.76565814447326e-112	1	VAT1
RO60	2.76300018654479e-116	0.467325988465119	0.448	0.092	5.69426708445017e-112	1	RO60
VGLL4	3.18832794060945e-116	0.572715423598964	0.816	0.369	6.57082505280201e-112	1	VGLL4
DIP2C	3.31692191361102e-116	0.308830035309386	0.423	0.081	6.83584437176096e-112	1	DIP2C
SPIN1	4.87420300100745e-116	0.459656908836407	0.591	0.195	1.00452449647763e-111	1	SPIN1
LAMP5	4.92387985612961e-116	0.598977393302891	0.34	0.04	1.01476239954975e-111	1	LAMP5
TMEM98	8.42450571778496e-116	0.469384689924873	0.708	0.283	1.7362063833783e-111	1	TMEM98
TSPAN4	1.65950223688975e-115	0.467597024350697	0.809	0.349	3.42006816000609e-111	1	TSPAN4
KDM5B	1.89665321045849e-115	0.386910143431758	0.637	0.222	3.90881260143391e-111	1	KDM5B
LARS1	2.4544675220457e-115	0.415281629538027	0.418	0.078	5.05841211618399e-111	1	LARS1
ATP5F1D	6.70310235410032e-115	0.521064790446251	0.593	0.159	1.38144236415654e-110	1	ATP5F1D
MARVELD1	7.12952447602556e-115	0.384945330185125	0.689	0.261	1.46932369926411e-110	1	MARVELD1
EMILIN1	1.22433181359464e-114	0.667658381081543	0.854	0.392	2.52322543463718e-110	1	EMILIN1
DSG2	1.39260022666798e-114	0.284303038647651	0.49	0.115	2.87000980714004e-110	1	DSG2
DNM1	2.91693224471215e-114	0.307403883027621	0.374	0.06	6.01150566312728e-110	1	DNM1
SVIL	4.22843095837052e-114	0.561030910197708	0.754	0.315	8.7143733621058e-110	1	SVIL
ATXN1	7.59208994733745e-114	0.412390689422176	0.619	0.212	1.56465381724677e-109	1	ATXN1
TMEM43	1.88878923780239e-113	0.360732823603	0.657	0.235	3.89260574018694e-109	1	TMEM43
IRS2	2.50867687257223e-113	0.376070449321864	0.567	0.165	5.17013216668411e-109	1	IRS2
PMP22	4.35909351551912e-113	0.60197291266845	0.886	0.434	8.98365582613336e-109	1	PMP22
LRRC17	4.53840846825489e-113	0.677240187026278	0.42	0.084	9.3532060122265e-109	1	LRRC17
ALDH1A1	1.24101936668337e-112	0.374898955124932	0.36	0.051	2.55761681279775e-108	1	ALDH1A1
DACT1	5.4269874726527e-112	0.397378004729516	0.415	0.086	1.118447848239e-107	1	DACT1
TMEM119	6.77183235636357e-112	0.404510628422472	0.414	0.079	1.39560693032297e-107	1	TMEM119
CZIB	7.93904816477147e-112	0.359593986680502	0.446	0.093	1.63615843627775e-107	1	CZIB
PYCR1	8.23977076300811e-112	0.391329912224099	0.505	0.139	1.69813435654834e-107	1	PYCR1
LMCD1	9.52603718546833e-112	0.535253974142346	0.719	0.278	1.96322100355317e-107	1	LMCD1
SCUBE2	1.4159763948552e-111	0.404329854331107	0.315	0.035	2.91818575215708e-107	1	SCUBE2
TP53I13	1.56260916060141e-111	0.324427776491109	0.678	0.254	3.22038121908344e-107	1	TP53I13
SEPTIN7	1.89809538702452e-111	0.603687403566087	0.648	0.196	3.91178478311884e-107	1	SEPTIN7
SLC6A6	4.11909045365982e-111	0.620912496908173	0.447	0.098	8.48903351594752e-107	1	SLC6A6
MRC2	8.71868140166511e-111	0.487849975691649	0.811	0.348	1.79683305006916e-106	1	MRC2
CXCL14	1.79131289041369e-110	1.5182828384482	0.414	0.077	3.69171673585358e-106	1	CXCL14
GPC1	2.01117999579506e-110	0.610570590000869	0.638	0.233	4.14484085333404e-106	1	GPC1
NPDC1	2.02429212006992e-110	0.298050997671784	0.58	0.171	4.17186363025209e-106	1	NPDC1
MMP11	2.15767297141512e-110	2.0436658742679	0.796	0.442	4.44674822678943e-106	1	MMP11
CCN2	2.24643793842131e-110	1.17168959142885	0.617	0.202	4.62968394729248e-106	1	CCN2
CNN2	2.5513181776488e-110	0.464950471642287	0.767	0.327	5.25801163231642e-106	1	CNN2
ATP5MC3	4.15851268736064e-110	0.519573909446999	0.581	0.161	8.57027879738155e-106	1	ATP5MC3
MAP4K5	6.41613062652492e-110	0.329505873664913	0.65	0.233	1.32230036082052e-105	1	MAP4K5
ARHGAP21	6.89484752794797e-110	0.359137514859218	0.598	0.2	1.4209591270348e-105	1	ARHGAP21
WNT5A	2.10453792597694e-109	0.564369419778479	0.41	0.084	4.33724221164587e-105	1	WNT5A
MICOS13	3.72931191141319e-109	0.439714928598315	0.529	0.136	7.68573891823145e-105	1	MICOS13
PTTG1IP	4.22681498817656e-109	0.566507438664054	0.882	0.435	8.71104300913307e-105	1	PTTG1IP
CD55	6.02045018790386e-109	0.600213681934626	0.855	0.415	1.24075457922511e-104	1	CD55
PAWR	8.15280790832321e-109	0.418038564251299	0.703	0.277	1.68021218182633e-104	1	PAWR
TCF12	1.1583233854743e-108	0.327546805853002	0.593	0.201	2.38718866512399e-104	1	TCF12
SH3D19	1.29822673437962e-108	0.362305261701462	0.492	0.132	2.67551547688295e-104	1	SH3D19
MINDY2	1.87111542184493e-108	0.321885782411146	0.648	0.231	3.85618177288021e-104	1	MINDY2
RAI14	2.78089791912282e-108	0.326178276532808	0.639	0.232	5.73115252152021e-104	1	RAI14
IRF2BP2	4.64475505454936e-108	0.382510332941975	0.756	0.314	9.57237569192077e-104	1	IRF2BP2
FMOD	1.19249807258934e-107	0.39993546979005	0.611	0.193	2.45761927779937e-103	1	FMOD
EDIL3	1.37046575718565e-107	0.571517505808592	0.742	0.299	2.8243928789839e-103	1	EDIL3
NDN	1.54005114668464e-107	0.364076456294217	0.656	0.241	3.17389140820237e-103	1	NDN
MICU1	1.59415484777991e-107	0.292601573932801	0.574	0.193	3.28539372578961e-103	1	MICU1
TUG1	2.41864476688304e-107	0.43024531847052	0.422	0.087	4.98458500006926e-103	1	TUG1
BASP1	2.90228263900613e-107	0.417535098673748	0.801	0.302	5.98131429072774e-103	1	BASP1
H2AZ2	5.44820126888507e-107	0.385737786447114	0.494	0.123	1.12281979950452e-102	1	H2AZ2
HOPX	7.22149360265556e-107	0.950590529108643	0.67	0.263	1.48827761657128e-102	1	HOPX
CIAO2B	8.24434455731089e-107	0.397368588634731	0.521	0.133	1.6990769698162e-102	1	CIAO2B
CCDC80	1.13027290036134e-106	0.826411745929721	0.913	0.498	2.32937942035468e-102	1	CCDC80
CCN4	1.82100215300035e-106	0.400745523965499	0.331	0.045	3.75290333711841e-102	1	CCN4
SYNDIG1	1.93359695231138e-106	0.267269385507649	0.311	0.037	3.98494995901852e-102	1	SYNDIG1
CHPF	4.08022309146872e-106	0.479948289741272	0.808	0.353	8.40893176920788e-102	1	CHPF
FZD7	2.47694272243775e-105	0.300690468775195	0.388	0.076	5.10473125667196e-101	1	FZD7
PRICKLE1	2.9815929624411e-105	0.386782849956317	0.336	0.051	6.14476493629487e-101	1	PRICKLE1
ATP5MPL	5.56939568614151e-105	0.357715402953708	0.538	0.145	1.1477967569569e-100	1	ATP5MPL
SPON2	1.05420705306255e-104	0.807866571849688	0.878	0.428	2.1726153156566e-100	1	SPON2
DENND2B	1.46572209731306e-104	0.333847363213387	0.406	0.082	3.02070667035248e-100	1	DENND2B
SKIL	2.59871709277585e-104	0.334200592852393	0.776	0.335	5.35569605650176e-100	1	SKIL
CERCAM	2.87123782841223e-104	0.500662960335712	0.752	0.318	5.91733404057476e-100	1	CERCAM
CDK14	3.99657244536378e-104	0.359231493678685	0.493	0.143	8.23653615265022e-100	1	CDK14
EPRS1	8.76864252178204e-104	0.358824161533022	0.42	0.089	1.80712953731406e-99	1	EPRS1
ATP5F1B	1.17280360270182e-103	0.373787954747257	0.564	0.154	2.41703094480819e-99	1	ATP5F1B
RARRES1	1.36799341099486e-103	0.64164220228073	0.509	0.142	2.81929762071931e-99	1	RARRES1
ATP5MC1	1.37216155371381e-103	0.383045336972097	0.486	0.121	2.82788774604879e-99	1	ATP5MC1
PARVA	2.07714540723156e-103	0.37135940580051	0.77	0.328	4.28078896976353e-99	1	PARVA
ATP5PD	3.05444378127863e-103	0.417952319656932	0.558	0.156	6.29490318883713e-99	1	ATP5PD
CTDSPL	3.20338005085166e-103	0.336817518529037	0.581	0.203	6.60184594680019e-99	1	CTDSPL
H3-3A	3.70192004933256e-103	0.957118881870633	0.674	0.247	7.62928702966948e-99	1	H3-3A
PRRX1	6.91686746788367e-103	0.572030441894836	0.824	0.376	1.42549721645615e-98	1	PRRX1
OGA	1.13844322140168e-102	0.320283921366225	0.416	0.087	2.34621763498672e-98	1	OGA
H2AZ1	1.15691433400151e-102	0.408738304366732	0.567	0.156	2.38428475094372e-98	1	H2AZ1
DESI2	1.85425342814346e-102	0.324016128574398	0.657	0.255	3.82143089006085e-98	1	DESI2
PWWP3A	2.1790543364929e-102	0.343481043494594	0.362	0.063	4.49081308207822e-98	1	PWWP3A
TGFBR1	6.48574738720037e-102	0.340168507738727	0.542	0.177	1.33664767902812e-97	1	TGFBR1
SPSB1	8.07708983285476e-102	0.360160952987126	0.538	0.168	1.66460744365304e-97	1	SPSB1
GALNT1	2.39070622378512e-101	0.406292559521257	0.699	0.293	4.92700645659875e-97	1	GALNT1
VEGFB	3.87551160741847e-101	0.46116290651238	0.828	0.379	7.98704187172873e-97	1	VEGFB
FAM229B	9.19387467670813e-101	0.28822773335576	0.516	0.158	1.89476563212278e-96	1	FAM229B
TEAD1	1.02556277585904e-100	0.406766639252101	0.613	0.225	2.11358232476789e-96	1	TEAD1
CASC4	1.41174006636038e-100	0.391714115146192	0.716	0.307	2.9094551027621e-96	1	CASC4
SNED1	1.66211497045077e-100	0.286064898665031	0.388	0.075	3.42545274260198e-96	1	SNED1
CES1	1.7513957515985e-100	0.411502887665232	0.44	0.104	3.60945150446935e-96	1	CES1
GLIS2	3.80015309500068e-100	0.45024673626339	0.499	0.156	7.83173551348691e-96	1	GLIS2
WBP1L	5.51593967114337e-100	0.397856940546465	0.544	0.183	1.13678000682594e-95	1	WBP1L
KIAA0930	6.80770925966531e-100	0.287250990955344	0.513	0.158	1.40300080132442e-95	1	KIAA0930
CTDSP2	1.05006891636691e-99	0.289366617228821	0.686	0.276	2.16408702974056e-95	1	CTDSP2
ATP5MF	2.26013829030142e-99	0.3945511090579	0.545	0.154	4.65791900248219e-95	1	ATP5MF
COPZ2	3.27746654295638e-99	0.405446507098887	0.71	0.298	6.75453079837881e-95	1	COPZ2
MGAT1	4.24311046574094e-99	0.276542125432185	0.734	0.312	8.7446263588455e-95	1	MGAT1
BMP4	5.9112115645719e-99	0.351922918250258	0.38	0.078	1.21824159134262e-94	1	BMP4
FAM174C	8.36101884915856e-99	0.29404709338641	0.4	0.084	1.72312237462309e-94	1	FAM174C
PHF14	8.68687335741218e-99	0.303678340619901	0.623	0.235	1.79027773022908e-94	1	PHF14
RBIS	1.28643250360485e-98	0.36455202911892	0.514	0.137	2.65120874667924e-94	1	RBIS
ATP5MD	1.4484439754395e-98	0.401087713483783	0.549	0.154	2.98509818898327e-94	1	ATP5MD
FAM3C	1.6971578091938e-98	0.328383862879882	0.811	0.373	3.4976725289675e-94	1	FAM3C
RHOBTB3	2.39451783830883e-98	0.43797427928966	0.776	0.34	4.93486181297068e-94	1	RHOBTB3
CSGALNACT2	3.19253344208022e-98	0.352099971498178	0.579	0.208	6.57949217078313e-94	1	CSGALNACT2
SFT2D2	4.08087127010383e-98	0.358632905206234	0.508	0.158	8.41026760055699e-94	1	SFT2D2
TRIO	5.46376998440053e-98	0.388215048581866	0.538	0.176	1.1260283560851e-93	1	TRIO
ATP5MG	5.9003676094747e-98	0.525296153974573	0.619	0.191	1.21600676063664e-93	1	ATP5MG
TUT4	1.41232480351088e-97	0.372318759039763	0.371	0.072	2.91066018755556e-93	1	TUT4
STEAP1	1.49663433714125e-97	0.28406139259395	0.479	0.126	3.0844137054144e-93	1	STEAP1
CMTM8	1.52018848583507e-97	0.292251138679431	0.314	0.046	3.1329564504575e-93	1	CMTM8
LRIG3	2.8346771077782e-97	0.288071697383878	0.362	0.071	5.8419860514201e-93	1	LRIG3
PTPN14	3.83104184265976e-97	0.332417491702913	0.504	0.156	7.8953941335375e-93	1	PTPN14
H2AJ	5.89554551241621e-97	0.331863079695084	0.539	0.15	1.21501297465386e-92	1	H2AJ
ATP5PB	6.37035648973472e-97	0.332835601946837	0.42	0.097	1.31286676896943e-92	1	ATP5PB
TWIST1	6.87098375969285e-97	0.540761547437921	0.665	0.267	1.4160410430351e-92	1	TWIST1
SARS1	8.05645132413235e-97	0.369880678901755	0.429	0.1	1.66035405339044e-92	1	SARS1
ATP5MC2	1.37509716601601e-96	0.604968323857637	0.615	0.194	2.8339377494424e-92	1	ATP5MC2
MFAP4	1.56416832834089e-96	0.379525051137645	0.579	0.178	3.22359450787775e-92	1	MFAP4
SUGCT	1.78414543148723e-96	0.468662012842179	0.461	0.123	3.67694531975204e-92	1	SUGCT
CKAP4	3.12458243750875e-96	0.376864528559192	0.793	0.355	6.43945194546178e-92	1	CKAP4
SH3PXD2A	3.15532196222058e-96	0.378649346348192	0.713	0.306	6.5028030319404e-92	1	SH3PXD2A
ZC2HC1A	4.37667064315826e-96	0.253711222268125	0.48	0.145	9.01988052848486e-92	1	ZC2HC1A
MAGED1	4.88761195492457e-96	0.38012862768478	0.694	0.286	1.0072879477904e-91	1	MAGED1
HCFC1R1	5.87906714347835e-96	0.477659604987283	0.845	0.42	1.21161694759945e-91	1	HCFC1R1
IGF1R	9.52989782813379e-96	0.293586537774286	0.559	0.193	1.96401664340009e-91	1	IGF1R
PLPP3	1.14391783890001e-95	0.483543699904416	0.466	0.134	2.35750027418904e-91	1	PLPP3
ATP5F1C	1.17127732813881e-95	0.382332570318595	0.529	0.15	2.41388544556128e-91	1	ATP5F1C
MARCHF7	1.41861849169673e-95	0.332779736335108	0.376	0.076	2.9236308495378e-91	1	MARCHF7
DDR2	1.71890316382917e-95	0.4154642808041	0.716	0.322	3.54248753033554e-91	1	DDR2
DCBLD1	1.98610210689629e-95	0.299236816497092	0.492	0.15	4.09315783210257e-91	1	DCBLD1
STXBP5	2.16671293144824e-95	0.331140474459754	0.417	0.106	4.46537868042168e-91	1	STXBP5
LTBP2	2.36239521736857e-95	0.390361550708995	0.559	0.174	4.86866030347489e-91	1	LTBP2
PDGFD	2.40807429902351e-95	0.354908785720198	0.291	0.037	4.96280032285755e-91	1	PDGFD
SMIM3	2.74229703747992e-95	0.377488748570783	0.75	0.335	5.65159996454237e-91	1	SMIM3
SEC24D	3.79880166154507e-95	0.321686510334132	0.641	0.256	7.82895034427824e-91	1	SEC24D
ADRA2A	1.03113359439313e-94	0.553601213025047	0.279	0.033	2.1250632246848e-90	1	ADRA2A
CYS1	1.15981940750793e-94	0.254717757945164	0.295	0.041	2.39027181693309e-90	1	CYS1
ASPN	1.18859834129895e-94	1.4721655608522	0.723	0.364	2.44958232158302e-90	1	ASPN
UBL3	1.27799961500949e-94	0.264977446073068	0.586	0.214	2.63382940657307e-90	1	UBL3
HOXB3	1.44449033355566e-94	0.399654487608042	0.447	0.124	2.97695012842486e-90	1	HOXB3
RFLNB	2.54133100465494e-94	0.277952454224458	0.493	0.15	5.23742906749337e-90	1	RFLNB
ATP5ME	4.11647394419727e-94	0.374195903495017	0.566	0.168	8.48364115159616e-90	1	ATP5ME
SNX9	6.15046179617433e-94	0.275160465380244	0.72	0.302	1.26754867157357e-89	1	SNX9
ENPP1	7.48912921718722e-94	0.477902315417275	0.441	0.123	1.54343464037011e-89	1	ENPP1
SEPTIN8	2.11302004105144e-93	0.325408628455562	0.356	0.068	4.35472300260291e-89	1	SEPTIN8
TPST1	2.68378170404875e-93	0.319061769109948	0.479	0.144	5.53100571387406e-89	1	TPST1
COL1A1	3.36942547330079e-93	1.28961429530653	0.992	0.925	6.9440489579256e-89	1	COL1A1
P3H4	4.01870304611411e-93	0.301779702693927	0.585	0.216	8.28214510773658e-89	1	P3H4
GLI3	5.54057924290289e-93	0.320374056840926	0.441	0.124	1.14185797616986e-88	1	GLI3
ALDH2	5.72884036711065e-93	0.289225192095142	0.514	0.164	1.18065671125783e-88	1	ALDH2
NOTCH2	7.68726336050856e-93	0.356580916051085	0.559	0.201	1.58426810596721e-88	1	NOTCH2
H1-10	9.02352745884723e-93	0.458136076648832	0.505	0.141	1.85965877399383e-88	1	H1-10
SLIT2	1.21002148449933e-92	0.389026587041269	0.426	0.114	2.49373327740467e-88	1	SLIT2
CYBRD1	1.24293866773325e-92	0.349285469267266	0.745	0.325	2.56157230033146e-88	1	CYBRD1
AFAP1	1.79932895277101e-92	0.269034310869585	0.537	0.185	3.70823703876577e-88	1	AFAP1
DCXR	1.81880010198033e-92	0.373227444948304	0.549	0.193	3.74836513017127e-88	1	DCXR
NET1	2.60837754404838e-92	0.327842225844791	0.481	0.138	5.37560528052931e-88	1	NET1
RTF2	9.03172027533116e-92	0.265058397215308	0.416	0.098	1.861347231543e-87	1	RTF2
CCN1	9.54462120262981e-92	0.574483906770011	0.583	0.189	1.96705098364998e-87	1	CCN1
TSKU	1.189756705254e-91	0.320098079841022	0.414	0.11	2.45196959385796e-87	1	TSKU
LUZP1	1.33260871401774e-91	0.307232527115202	0.65	0.261	2.74637329871916e-87	1	LUZP1
HDLBP	1.7471238170151e-91	0.384062911689671	0.87	0.425	3.60064747448643e-87	1	HDLBP
CDKN1C	1.81584082291628e-91	0.472769735963048	0.624	0.238	3.74226635194817e-87	1	CDKN1C
GRP	2.13461418412351e-91	0.657151690934147	0.268	0.031	4.39922637206015e-87	1	GRP
ESYT2	3.84335766637191e-91	0.261304117527772	0.614	0.237	7.92077581462587e-87	1	ESYT2
GLG1	4.65071184737446e-91	0.323216753774131	0.796	0.364	9.58465204625402e-87	1	GLG1
SPTLC1	6.4150308546668e-91	0.289007672265147	0.461	0.137	1.32207370883828e-86	1	SPTLC1
CRISPLD1	1.85737508546212e-90	0.32239942381672	0.273	0.035	3.82786431362888e-86	1	CRISPLD1
PIK3R1	2.20352580123795e-90	0.536827634425149	0.673	0.292	4.54124632377129e-86	1	PIK3R1
OSBPL8	3.50522052263061e-90	0.349914818656776	0.773	0.361	7.22390897508943e-86	1	OSBPL8
CCPG1	3.5067914596445e-90	0.307167865614157	0.804	0.381	7.22714651918136e-86	1	CCPG1
SOX4	4.40753616370308e-90	0.617568490519333	0.831	0.416	9.08349127977568e-86	1	SOX4
FKBP7	7.36831052584112e-90	0.257156844525819	0.642	0.26	1.5185351162706e-85	1	FKBP7
FBLN5	7.47849632784526e-90	0.325409239255306	0.4	0.095	1.54124330820563e-85	1	FBLN5
TARS1	8.74047592429278e-90	0.269070675074473	0.331	0.061	1.8013246832375e-85	1	TARS1
FKBP14	9.58960161854869e-90	0.320352964554926	0.565	0.206	1.9763209975667e-85	1	FKBP14
SPATS2L	4.91311690658972e-89	0.551607247904335	0.902	0.483	1.01254426327908e-84	1	SPATS2L
DBN1	7.30650236270719e-89	0.267275609042711	0.575	0.221	1.50579707193032e-84	1	DBN1
SPATS2	7.6801110190551e-89	0.360993968324573	0.495	0.167	1.58279407991707e-84	1	SPATS2
VGLL3	1.35978706731155e-88	0.377165556010538	0.466	0.14	2.80238516702237e-84	1	VGLL3
KDELR3	1.8623209505134e-88	0.297461440766167	0.621	0.239	3.83805724691307e-84	1	KDELR3
PPIC	2.10562307461703e-88	0.481878630724784	0.851	0.449	4.33947859447824e-84	1	PPIC
C14orf132	2.68292818467333e-88	0.281078797970261	0.302	0.05	5.52924669579327e-84	1	C14orf132
SLC39A13	2.72735579073852e-88	0.284242799869151	0.617	0.249	5.62080754913301e-84	1	SLC39A13
FLRT2	3.0025873327853e-88	0.316825001427723	0.277	0.037	6.18803223413722e-84	1	FLRT2
NFYB	3.19402287361886e-88	0.295011696082925	0.506	0.172	6.5825617402411e-84	1	NFYB
STMN1	3.79651881594327e-88	0.252755544323052	0.53	0.175	7.82424562777749e-84	1	STMN1
VSNL1	4.57733794139856e-88	0.26958243050994	0.28	0.041	9.4334357634283e-84	1	VSNL1
SGMS2	4.74228252355307e-88	0.288252486520234	0.433	0.122	9.77337005279052e-84	1	SGMS2
NARS1	5.97567020537691e-88	0.27647539735757	0.376	0.083	1.23152587262613e-83	1	NARS1
ARL2BP	6.69636115624022e-88	0.285333354426605	0.635	0.26	1.38005307068955e-83	1	ARL2BP
LMO4	8.12753335508911e-88	0.416720488893175	0.727	0.328	1.67500334915031e-83	1	LMO4
RAB34	1.2535285622783e-87	0.308177169266431	0.774	0.362	2.58339701399936e-83	1	RAB34
DYRK2	1.64279240566294e-87	0.37711300468387	0.512	0.177	3.38563086883076e-83	1	DYRK2
PLAAT3	1.92346704616679e-87	0.312320697846292	0.357	0.075	3.96407323544514e-83	1	PLAAT3
FSTL1	3.26016052238814e-87	0.622606731905234	0.917	0.503	6.71886482058971e-83	1	FSTL1
APCDD1	4.36897326605646e-87	0.433822778166299	0.464	0.143	9.00401700401576e-83	1	APCDD1
APBB2	5.06870116581295e-87	0.285004672181713	0.558	0.209	1.04460862326239e-82	1	APBB2
NAGK	5.3721156885655e-87	0.255322052569511	0.609	0.247	1.10713932225646e-82	1	NAGK
TMED9	6.39706408119943e-87	0.385353221274192	0.855	0.434	1.31837093649439e-82	1	TMED9
TMEM87A	9.74633140659579e-87	0.287022381319199	0.684	0.296	2.00862143958533e-82	1	TMEM87A
ARMH4	1.05500608121007e-86	0.281748076924726	0.262	0.032	2.17426203276584e-82	1	ARMH4
ANTKMT	1.36849212450299e-86	0.25355107116608	0.374	0.084	2.82032541938821e-82	1	ANTKMT
ATP5F1E	1.4456961353656e-86	0.769596400557442	0.67	0.256	2.97943516537497e-82	1	ATP5F1E
LAPTM4A	1.52871204215503e-86	0.590844913793971	0.951	0.628	3.15052264767731e-82	1	LAPTM4A
PPP1CC	1.81800465124009e-86	0.285622597089571	0.723	0.322	3.74672578574071e-82	1	PPP1CC
FAM114A1	1.82001769831039e-86	0.384664349794748	0.809	0.382	3.75087447444788e-82	1	FAM114A1
MIB1	2.75252588598913e-86	0.286220459653176	0.512	0.178	5.672680598435e-82	1	MIB1
MARCHF6	3.99110964509889e-86	0.313209678459082	0.383	0.088	8.2252778675843e-82	1	MARCHF6
PCSK1N	4.66053039477561e-86	1.10697392192753	0.263	0.033	9.60488709059305e-82	1	PCSK1N
PLEC	1.38647809698549e-85	0.320304024855586	0.822	0.401	2.8573927100774e-81	1	PLEC
TRIM59	2.01432449722993e-85	0.250948554744206	0.284	0.043	4.15132135634117e-81	1	TRIM59
FAM162A	3.7928930513645e-85	0.295478811147733	0.703	0.306	7.8167732895571e-81	1	FAM162A
ENC1	4.06899409834504e-85	0.706287680297727	0.516	0.185	8.38578993727928e-81	1	ENC1
PDLIM7	4.77755199726602e-85	0.428878605488824	0.784	0.374	9.84605691116554e-81	1	PDLIM7
SLC66A3	5.34187184964605e-85	0.296229864948374	0.326	0.064	1.10090636949355e-80	1	SLC66A3
ROR2	1.17511806108771e-84	0.270359259815517	0.356	0.085	2.42180081209566e-80	1	ROR2
SEMA3C	4.87585657702218e-84	0.600033246917661	0.418	0.113	1.0048652819585e-79	1	SEMA3C
GOLIM4	7.896666231775e-84	0.320739757072208	0.801	0.382	1.62742394370651e-79	1	GOLIM4
TSPAN9	8.38783672227712e-84	0.3374319221088	0.509	0.181	1.72864927009409e-79	1	TSPAN9
GALNT5	9.88840006931207e-84	0.313438905601874	0.373	0.089	2.03790037028452e-79	1	GALNT5
PBX1	1.23093637033401e-83	0.384488077313454	0.519	0.184	2.53683676562137e-79	1	PBX1
SLC25A36	1.3172579529523e-83	0.268453302593469	0.643	0.272	2.71473691523939e-79	1	SLC25A36
SPTAN1	2.9525556739901e-83	0.258660564672016	0.69	0.296	6.08492198852619e-79	1	SPTAN1
PLS3	3.33510006353469e-83	0.313975409543008	0.786	0.372	6.87330772093863e-79	1	PLS3
ALDH1A3	3.62752724512357e-83	0.466487956433967	0.311	0.059	7.47597089947516e-79	1	ALDH1A3
TNFRSF19	6.28306506334062e-83	0.319283137822773	0.271	0.041	1.29487687890387e-78	1	TNFRSF19
SERINC5	8.68023273560171e-83	0.259763508714052	0.423	0.123	1.78890916448016e-78	1	SERINC5
KCND2	1.69116877081864e-82	0.322581331151414	0.25	0.032	3.48532971978014e-78	1	KCND2
UBTD2	1.83627962134007e-82	0.31477217534413	0.422	0.127	3.78438867161975e-78	1	UBTD2
RAB23	2.2067591141366e-82	0.272453260827053	0.463	0.152	4.54790985832411e-78	1	RAB23
CTIF	2.24413083902903e-82	0.252091264989998	0.371	0.093	4.62492924615493e-78	1	CTIF
STAT2	3.40974251259217e-82	0.288758529816685	0.61	0.247	7.02713834420121e-78	1	STAT2
SCG5	1.67187509636143e-81	0.31279710515322	0.417	0.12	3.44556738609128e-77	1	SCG5
GET3	6.84062084859481e-81	0.25845119378251	0.361	0.083	1.4097835506869e-76	1	GET3
P4HA1	7.69864405713023e-81	0.298373567833283	0.687	0.293	1.58661355373397e-76	1	P4HA1
RUNX1T1	9.16371470551616e-81	0.342855205656689	0.439	0.136	1.88854996365982e-76	1	RUNX1T1
GARS1	1.5206321799699e-80	0.261376007095833	0.335	0.07	3.13387085969996e-76	1	GARS1
ZBTB20	1.96545480079572e-80	0.464420383570433	0.809	0.392	4.0506057989599e-76	1	ZBTB20
PDLIM5	3.20111561495694e-80	0.328249078494199	0.784	0.379	6.59717917086477e-76	1	PDLIM5
CCND2	3.73009539245438e-80	0.326248536621791	0.644	0.279	7.68735359430924e-76	1	CCND2
RFNG	4.52253826338936e-80	0.268615550450955	0.562	0.225	9.32049910701914e-76	1	RFNG
EFEMP2	1.26559896494424e-79	0.339233056148788	0.876	0.435	2.60827290685358e-75	1	EFEMP2
PLOD2	1.92224003524056e-79	0.281083455184667	0.761	0.349	3.96154448862726e-75	1	PLOD2
BORCS7	2.12187310683883e-79	0.251801999549336	0.646	0.283	4.37296828588414e-75	1	BORCS7
SYNC	4.60644632336807e-79	0.264807361699285	0.359	0.092	9.49342522782925e-75	1	SYNC
STEAP2	6.10814537997398e-79	0.279261653427783	0.342	0.078	1.25882768135884e-74	1	STEAP2
CXCL12	6.33644472377868e-79	0.57580869421848	0.476	0.152	1.30587789312355e-74	1	CXCL12
MARCKS	6.83340819203125e-79	0.632202378557777	0.945	0.617	1.40829709429572e-74	1	MARCKS
LEF1	6.92913858398873e-79	0.321530774735423	0.368	0.097	1.42802617077424e-74	1	LEF1
TMEM263	1.0168123575565e-78	0.254746300262189	0.655	0.284	2.09554858768819e-74	1	TMEM263
SRPK2	1.01818621219855e-78	0.257382775574125	0.518	0.195	2.09837996472e-74	1	SRPK2
WASL	1.96954411509937e-78	0.269071568573857	0.686	0.311	4.05903346680829e-74	1	WASL
WDR86	2.50701429673463e-78	0.28335437623104	0.253	0.036	5.1667057641404e-74	1	WDR86
FNDC3B	4.44801180557914e-78	0.276326995938066	0.755	0.354	9.16690753011805e-74	1	FNDC3B
PSD3	4.46240237681721e-78	0.301368753926864	0.444	0.144	9.19656505838259e-74	1	PSD3
P3H1	4.47393983633995e-78	0.311362972947955	0.595	0.247	9.220342608713e-74	1	P3H1
FHL2	6.41509644135826e-78	0.282182541464848	0.717	0.319	1.32208722559952e-73	1	FHL2
MDFIC	8.98058440588235e-78	0.268946115571479	0.499	0.183	1.85080864020829e-73	1	MDFIC
NFIC	1.08011090070015e-77	0.318448175885532	0.841	0.409	2.22600055525293e-73	1	NFIC
LMAN1	4.85191777439357e-77	0.356666840037115	0.863	0.436	9.99931734124771e-73	1	LMAN1
SHFL	5.9376680913875e-77	0.25097870251069	0.317	0.066	1.22369401695405e-72	1	SHFL
RARS1	7.83662847542506e-77	0.253808288215977	0.296	0.057	1.61505076250035e-72	1	RARS1
PDLIM2	9.1167345562936e-77	0.430227717093671	0.848	0.452	1.87886782470655e-72	1	PDLIM2
CDC42BPA	1.03012613187813e-76	0.255180878629614	0.597	0.245	2.12298694518763e-72	1	CDC42BPA
ENAH	1.43940265262677e-76	0.335925060008558	0.695	0.323	2.96646492679852e-72	1	ENAH
CHD9	2.44711956544151e-76	0.265933111203799	0.713	0.329	5.04326871241841e-72	1	CHD9
HMGN4	2.62493900123788e-76	0.26811882464525	0.369	0.096	5.40973678765115e-72	1	HMGN4
CLIC4	1.34122275788833e-75	0.283081593128925	0.792	0.397	2.76412598173205e-71	1	CLIC4
CYP1B1	1.46903221671074e-75	0.512037757534908	0.471	0.153	3.02752849541916e-71	1	CYP1B1
STRA6	1.7603185082291e-75	0.384918192668892	0.28	0.05	3.62784041360936e-71	1	STRA6
CFAP410	5.64054905667686e-75	0.290956338415434	0.31	0.065	1.16246075509053e-70	1	CFAP410
SSC5D	8.55442371293395e-75	0.303275701887937	0.415	0.128	1.76298118299856e-70	1	SSC5D
CMTM4	2.60686625691413e-74	0.263720982207416	0.326	0.077	5.37249066887434e-70	1	CMTM4
SPHK1	4.01772735513329e-74	0.336153950313957	0.579	0.244	8.28013430619419e-70	1	SPHK1
H3-3B	4.3901967060471e-74	0.664666737983346	0.683	0.268	9.04775639149247e-70	1	H3-3B
ARL6IP5	9.39808316397922e-74	0.310174235813244	0.846	0.452	1.93685095926448e-69	1	ARL6IP5
FZD2	9.93660106969896e-74	0.281652329499994	0.275	0.052	2.04783411445426e-69	1	FZD2
SPRY1	1.15303519539019e-73	0.382548347413623	0.536	0.208	2.37629023417964e-69	1	SPRY1
LTBP1	1.24372932765086e-73	0.276175706199042	0.756	0.34	2.56320177135566e-69	1	LTBP1
GNG11	1.63253669298453e-73	0.339357203909115	0.736	0.333	3.36449487057181e-69	1	GNG11
SESN3	5.0014095031148e-73	0.435702655341018	0.366	0.103	1.03074048449693e-68	1	SESN3
OLFML3	5.70207869579488e-73	0.275026230969975	0.681	0.286	1.17514139841637e-68	1	OLFML3
RTL8C	9.59677143490103e-73	0.25449114214308	0.701	0.324	1.97779862501875e-68	1	RTL8C
MXRA7	2.6190221551433e-72	0.301037421083006	0.803	0.401	5.39754275953482e-68	1	MXRA7
EMP1	4.26781965382177e-72	0.329257814502405	0.824	0.4	8.79554952456129e-68	1	EMP1
RBMS3	4.71730262002369e-72	0.342850348188042	0.554	0.233	9.72188896960683e-68	1	RBMS3
ACVR1	9.78218510810912e-72	0.265460899714537	0.44	0.153	2.01601052893021e-67	1	ACVR1
MIDEAS	1.41723989001831e-71	0.283518579024905	0.296	0.061	2.92078968933873e-67	1	MIDEAS
RUFY3	1.8502470436281e-71	0.251245636768185	0.487	0.182	3.81317413221315e-67	1	RUFY3
MRFAP1	3.24425894437988e-71	0.294022742507664	0.828	0.42	6.6860932584725e-67	1	MRFAP1
SLC22A17	4.73716580521874e-71	0.25681642070876	0.407	0.133	9.76282500797531e-67	1	SLC22A17
DKK3	6.94455003470153e-71	0.285158999886176	0.866	0.442	1.43120231665164e-66	1	DKK3
FOXP1	1.31598870059485e-70	0.276305633508646	0.778	0.384	2.71212111305592e-66	1	FOXP1
RNF217	2.08507513621203e-70	0.295420731502576	0.39	0.122	4.29713134821937e-66	1	RNF217
SPRED1	2.31831969466998e-70	0.264308078721987	0.538	0.219	4.77782505874537e-66	1	SPRED1
FAM168A	3.12660620479747e-70	0.254286048676578	0.373	0.114	6.44362272746711e-66	1	FAM168A
DDX17	4.21399457823653e-70	0.263343493801764	0.871	0.452	8.68462142628766e-66	1	DDX17
EPB41L2	4.87819564183097e-70	0.263846893811306	0.683	0.318	1.00534733982494e-65	1	EPB41L2
H1-0	5.87548039246973e-70	0.266955810305842	0.34	0.083	1.21087775408409e-65	1	H1-0
PRELP	7.74657329956021e-70	0.306137485274152	0.606	0.231	1.59649129130636e-65	1	PRELP
TIMP3	8.72611031321167e-70	0.90101215438638	0.883	0.586	1.79836407444979e-65	1	TIMP3
BCAT1	8.8623758471677e-70	0.266877491183273	0.512	0.197	1.82644703834279e-65	1	BCAT1
RAB31	1.61632376675118e-69	0.390045765978813	0.831	0.445	3.33108165089751e-65	1	RAB31
LBH	1.69327504289416e-69	0.33151851668982	0.655	0.297	3.48967053590058e-65	1	LBH
COMP	1.69843867483195e-69	0.987355800259667	0.349	0.09	3.50031226496117e-65	1	COMP
ADAMTS12	2.13051679289586e-69	0.270174705610156	0.552	0.22	4.39078205847908e-65	1	ADAMTS12
MYDGF	2.19158914796962e-69	0.331000873731361	0.882	0.469	4.5166460750506e-65	1	MYDGF
MSRB3	2.9099228105234e-69	0.265431084053259	0.732	0.351	5.99705992020768e-65	1	MSRB3
SEC31A	3.48323105824532e-69	0.304593245420506	0.853	0.443	7.17859088793779e-65	1	SEC31A
OSTC	1.51131670833374e-68	0.413371463988192	0.888	0.496	3.11467260420501e-64	1	OSTC
TOP2B	1.90988641068655e-68	0.252354370536623	0.447	0.162	3.9360849037839e-64	1	TOP2B
CLEC11A	2.13539319485799e-68	0.353896461039262	0.851	0.416	4.40083183528284e-64	1	CLEC11A
MRGPRF	3.00515002553519e-68	0.250822169730827	0.349	0.095	6.19331368762547e-64	1	MRGPRF
LTBP4	1.15772904880622e-67	0.299618216254505	0.586	0.249	2.38596379668474e-63	1	LTBP4
SEPTIN10	1.33629633635245e-67	0.253380550082306	0.341	0.091	2.75397311958877e-63	1	SEPTIN10
PLSCR4	2.38181752445219e-67	0.330079939537333	0.473	0.18	4.90868773614353e-63	1	PLSCR4
LOXL2	4.24094495787776e-66	0.458666786450091	0.658	0.309	8.74016346369027e-62	1	LOXL2
ANGPTL2	5.59113291643203e-66	0.267966044848408	0.501	0.193	1.15227658274748e-61	1	ANGPTL2
SNAI2	9.18509397825795e-66	0.277701158419862	0.508	0.206	1.89295601797918e-61	1	SNAI2
FAT1	1.23622657778028e-65	0.279667214452787	0.672	0.317	2.54773935414737e-61	1	FAT1
PEBP1	2.59660022529181e-65	0.399520480778104	0.924	0.538	5.3513334043039e-61	1	PEBP1
PCSK5	6.11438217520254e-65	0.29366207430094	0.261	0.054	1.26011302248749e-60	1	PCSK5
FBXO32	3.233112109594e-64	0.507180601612623	0.732	0.377	6.66312074666229e-60	1	FBXO32
FLNA	3.38951757864203e-64	0.652641816616928	0.916	0.578	6.98545677782335e-60	1	FLNA
SSR3	2.06458307246612e-63	0.291658745358006	0.871	0.485	4.25489925404543e-59	1	SSR3
PHLDB1	2.16743561165572e-63	0.283616254839345	0.606	0.277	4.46686805206127e-59	1	PHLDB1
ZNF469	3.98411541408376e-63	0.261269196147415	0.31	0.081	8.21086345688523e-59	1	ZNF469
LAMB1	8.39148038282103e-63	0.275776103274827	0.803	0.388	1.72940019209559e-58	1	LAMB1
C3	2.3123991016577e-62	1.04423223729893	0.356	0.107	4.76562330860635e-58	1	C3
HAND2	5.36107979059623e-62	0.305164911639071	0.342	0.1	1.10486493404398e-57	1	HAND2
ITGAV	8.90981540031059e-62	0.30026498910829	0.774	0.39	1.83622385585001e-57	1	ITGAV
NDUFC2	1.03968621549468e-61	0.308525993989355	0.874	0.497	2.14268932151298e-57	1	NDUFC2
MTDH	1.05457999428253e-61	0.341354739672979	0.901	0.48	2.17338391021687e-57	1	MTDH
CUTA	1.08373424998273e-60	0.281634752375542	0.849	0.455	2.23346791578942e-56	1	CUTA
TENT5A	1.37896539149951e-60	0.269953888941363	0.334	0.093	2.84190977534135e-56	1	TENT5A
LAMB2	2.13033631234535e-60	0.255478783252399	0.721	0.353	4.39041010611253e-56	1	LAMB2
MCC	2.74974880719066e-60	0.25414026709693	0.297	0.08	5.66695731673923e-56	1	MCC
NNMT	6.52566030783995e-60	0.555331937704833	0.95	0.639	1.34487333284274e-55	1	NNMT
CPE	1.79684418153908e-59	0.316026850105214	0.811	0.395	3.7031161737339e-55	1	CPE
CALU	2.50205040247112e-59	0.444807306917327	0.924	0.582	5.15647567445273e-55	1	CALU
IGFBP6	3.60320630808492e-59	0.257281951646527	0.648	0.306	7.42584788033221e-55	1	IGFBP6
CD99	1.09243645093686e-58	0.503611985809439	0.956	0.668	2.25140228173578e-54	1	CD99
FN1	1.52804361635931e-57	0.923363055165162	0.975	0.855	3.1491450889549e-53	1	FN1
VSTM4	7.42164128518965e-57	0.267300390438329	0.375	0.135	1.52952605246473e-52	1	VSTM4
SGIP1	1.00302090511046e-56	0.274696075447359	0.446	0.178	2.06712578334215e-52	1	SGIP1
IGFBP5	1.23979632602454e-56	0.668656513122795	0.79	0.423	2.55509624830397e-52	1	IGFBP5
ZCCHC14	2.35615364841911e-56	0.26630188163369	0.377	0.139	4.85579705402695e-52	1	ZCCHC14
HILPDA	1.59088233591499e-55	0.359330768248497	0.326	0.103	3.27864940608721e-51	1	HILPDA
MMP28	2.2495698234415e-55	0.279319118825216	0.293	0.083	4.63613844913059e-51	1	MMP28
RPL27A	4.16044240809973e-55	0.497626519810735	0.978	0.78	8.57425575885273e-51	1	RPL27A
CAPZB	4.97247337900354e-55	0.33012814559725	0.911	0.561	1.02477703867884e-50	1	CAPZB
VMP1	1.0540298008921e-54	0.25346058837566	0.854	0.472	2.17225001665854e-50	1	VMP1
AHNAK	1.39844433177738e-53	0.251060554599313	0.915	0.528	2.88205392336e-49	1	AHNAK
CADM1	5.72725609300918e-53	0.301293844336161	0.476	0.194	1.18033020820826e-48	1	CADM1
SSR2	9.18440785189776e-52	0.306632227184669	0.906	0.532	1.89281461419761e-47	1	SSR2
PRDX5	1.17743927497268e-51	0.277547353807851	0.896	0.523	2.4265846017912e-47	1	PRDX5
DAD1	5.93809998074897e-51	0.294089484312242	0.898	0.533	1.22378302503256e-46	1	DAD1
RTN4	1.22552239606155e-50	0.301260710951853	0.939	0.593	2.52567910604325e-46	1	RTN4
CNN3	1.2479458498005e-50	0.317120133989153	0.91	0.543	2.57189160185385e-46	1	CNN3
TUBA1A	5.47612807696584e-50	0.603490954588685	0.933	0.631	1.12857523538189e-45	1	TUBA1A
NR2F1	5.23373360139408e-49	0.419406296377535	0.35	0.131	1.07862015791131e-44	1	NR2F1
ZNF503	7.38928271088572e-49	0.256144428563029	0.481	0.223	1.52285727388644e-44	1	ZNF503
NISCH	2.72211702444161e-48	0.281086209439781	0.357	0.139	5.61001097567172e-44	1	NISCH
SERPINF1	3.97423081972777e-47	0.51001737665793	0.931	0.597	8.19049229637697e-43	1	SERPINF1
TUBB	5.15701911249045e-47	0.264287447116823	0.926	0.568	1.06281006889316e-42	1	TUBB
RBP1	1.06655082842441e-45	0.277082739739053	0.464	0.207	2.19805460229987e-41	1	RBP1
ADAM12	4.07461110852038e-45	0.258158719931323	0.484	0.222	8.39736603354966e-41	1	ADAM12
ARF4	7.68106142606887e-45	0.293951556574003	0.894	0.535	1.58298994929853e-40	1	ARF4
BRI3	1.56026295193644e-44	0.278215516828676	0.909	0.582	3.2155459176458e-40	1	BRI3
CCNL1	3.66715480222269e-44	0.309641737931222	0.761	0.428	7.55763933190075e-40	1	CCNL1
MEST	9.0770733473757e-44	0.275950271592528	0.341	0.134	1.87069404616066e-39	1	MEST
C1R	1.34000243694477e-43	0.339394975588108	0.961	0.63	2.76161102229947e-39	1	C1R
NDUFA4	8.05920068345164e-43	0.34257746623899	0.915	0.59	1.66092066885255e-38	1	NDUFA4
THBS1	8.84836742933119e-43	0.379563455781342	0.802	0.456	1.82356004351087e-38	1	THBS1
EGR2	4.66059598447393e-41	0.319396053289019	0.386	0.168	9.60502226440231e-37	1	EGR2
LGALS1	1.63674656406543e-40	0.421638656015526	0.987	0.931	3.37317099388244e-36	1	LGALS1
POSTN	1.03713620713619e-39	0.841563201630592	0.832	0.543	2.13743400928698e-35	1	POSTN
FST	1.73001961160374e-39	0.250730543752167	0.263	0.085	3.56539741755414e-35	1	FST
DDIT4	2.60853320017981e-37	0.454035097587834	0.591	0.318	5.37592607225058e-33	1	DDIT4
RPS20	2.84257442676396e-35	0.369034543676892	0.933	0.658	5.85826163611784e-31	1	RPS20
COL6A1	3.15961118584881e-35	0.572991086471233	0.917	0.623	6.51164269291581e-31	1	COL6A1
P4HB	1.56296157097458e-33	0.27014218929856	0.926	0.582	3.22110750162151e-29	1	P4HB
TSC22D3	3.24065955248435e-32	0.270335234042795	0.907	0.575	6.67867527171499e-28	1	TSC22D3
EPHA3	1.7779975980107e-30	0.30740781325055	0.285	0.126	3.66427524974025e-26	1	EPHA3
PKDCC	8.93280069280572e-30	0.254525269822642	0.27	0.116	1.84096089478033e-25	1	PKDCC
HSPA5	6.29297155462257e-29	0.370548733300239	0.915	0.588	1.29691850769217e-24	1	HSPA5
RPS11	7.72131631380557e-29	0.326241368658675	0.977	0.79	1.59128607911219e-24	1	RPS11
SPARC	1.38185455033252e-28	0.564420801259319	0.982	0.906	2.84786404278029e-24	1	SPARC
TCIM	3.19728482498562e-23	0.274261737245112	0.334	0.174	6.58928429581287e-19	1	TCIM
RPL13A	1.56350592265799e-21	0.321862317436075	0.982	0.857	3.22222935600585e-17	1	RPL13A
IER2	5.13757728926277e-18	0.421275756321408	0.846	0.652	1.05880330354416e-13	1	IER2
DUSP1	7.46748801346455e-18	0.377632906478731	0.905	0.706	1.53897460469491e-13	1	DUSP1
RGS16	3.31183115133536e-16	0.381164981281924	0.47	0.298	6.82535281978704e-12	1	RGS16
ADGRF5	2.87209607784046e-280	1.40432800767372	0.721	0.073	5.91910280682139e-276	2	ADGRF5
ESAM	4.02872417512052e-274	0.998170817180982	0.656	0.052	8.30279765250588e-270	2	ESAM
HIGD1B	2.07624667132947e-261	1.54796738301317	0.64	0.053	4.27893676494291e-257	2	HIGD1B
TINAGL1	1.61262872809553e-251	1.35755162214024	0.735	0.099	3.32346654573207e-247	2	TINAGL1
GJA4	1.19853158861414e-250	1.39114010420072	0.647	0.061	2.47005375097488e-246	2	GJA4
EBF1	2.04093754082102e-249	1.0831250142247	0.75	0.114	4.20616817787805e-245	2	EBF1
MCAM	2.94457981443047e-244	2.03579916243893	0.829	0.164	6.06848453955975e-240	2	MCAM
NDUFA4L2	5.64116567453647e-240	2.22131859217663	0.926	0.263	1.16258783386522e-235	2	NDUFA4L2
COX4I2	3.17045905233127e-234	1.14371078613895	0.611	0.055	6.53399906094952e-230	2	COX4I2
LINGO1	1.71906760151446e-230	0.69501246858144	0.503	0.028	3.54282641996114e-226	2	LINGO1
ANGPT2	5.73779093040087e-227	1.22955118303965	0.683	0.093	1.18250133284632e-222	2	ANGPT2
RGS5	3.86332726367181e-225	2.38525932583779	0.825	0.18	7.96193115770124e-221	2	RGS5
PGF	3.80639363896391e-224	1.32475116016236	0.707	0.107	7.84459665054073e-220	2	PGF
FAM13C	8.539782835368e-224	0.820656299881206	0.563	0.051	1.75996384454099e-219	2	FAM13C
TRPC6	3.30690656920169e-220	0.569788457559302	0.455	0.02	6.81520374846777e-216	2	TRPC6
TPPP3	2.39571470227157e-219	1.50011629105247	0.668	0.092	4.93732842991147e-215	2	TPPP3
HEYL	3.2667191747133e-211	0.835791054944829	0.659	0.094	6.73238154716664e-207	2	HEYL
CSPG4	6.09372392080089e-210	0.819531761129668	0.558	0.055	1.25585556283786e-205	2	CSPG4
ENPEP	8.72259603498754e-210	0.843700586900118	0.575	0.063	1.79763981685058e-205	2	ENPEP
TBX2	3.61937550678142e-209	1.09605119060975	0.729	0.142	7.45917098192583e-205	2	TBX2
APOLD1	2.9440302491742e-205	0.961741787842083	0.579	0.063	6.06735194052311e-201	2	APOLD1
CCDC102B	4.7141449548512e-205	1.46736928007244	0.747	0.147	9.71538133745285e-201	2	CCDC102B
PTP4A3	1.45486985114503e-204	1.12352567419049	0.649	0.096	2.99834127622479e-200	2	PTP4A3
EFHD1	9.27744525725069e-203	0.752598953552051	0.531	0.052	1.91198869306679e-198	2	EFHD1
FILIP1	4.13177292797948e-202	0.825026977700168	0.603	0.078	8.51517082727292e-198	2	FILIP1
A2M	2.44692094722964e-201	1.79257868468862	0.932	0.337	5.04285938014556e-197	2	A2M
S1PR3	2.76066071208346e-201	1.02829067779249	0.652	0.104	5.68944566153281e-197	2	S1PR3
GJC1	9.91595469864695e-196	0.877392802011707	0.604	0.086	2.04357910384415e-191	2	GJC1
ABCC9	4.70296744734646e-192	1.23243999153012	0.649	0.106	9.69234561223632e-188	2	ABCC9
CPM	6.7917673723618e-192	0.948063127434446	0.587	0.077	1.39971533777004e-187	2	CPM
FAM162B	5.57336521450095e-191	0.628820442269284	0.498	0.044	1.1486148370565e-186	2	FAM162B
NOTCH3	9.46108384558561e-189	1.42990756383924	0.899	0.331	1.94983476973674e-184	2	NOTCH3
ARHGAP15	4.4332212390894e-188	0.604862566986975	0.51	0.05	9.13642565163934e-184	2	ARHGAP15
KCNJ8	6.33467033181491e-180	1.16623413671946	0.616	0.106	1.30551220868373e-175	2	KCNJ8
ARHGAP29	6.53976918113754e-179	0.674737525875235	0.599	0.093	1.34778103054064e-174	2	ARHGAP29
LYPD1	8.92590268918836e-179	0.903708792349141	0.474	0.043	1.83953928521483e-174	2	LYPD1
GUCY1A2	2.07876774073369e-178	0.842582448167688	0.591	0.092	4.28413243687806e-174	2	GUCY1A2
AVPR1A	3.25212001964346e-178	0.562354615505482	0.365	0.014	6.70229414848321e-174	2	AVPR1A
ADAMTS1	6.91982224593019e-178	1.43667326575405	0.723	0.165	1.42610616666375e-173	2	ADAMTS1
PPP1R14A	1.38711712773317e-174	1.43326055027567	0.872	0.246	2.85870968854528e-170	2	PPP1R14A
ADCY3	2.33486554038389e-173	0.71402881556648	0.563	0.085	4.81192439217717e-169	2	ADCY3
GPR4	3.20227417520829e-173	0.577684849514497	0.387	0.022	6.59956684768677e-169	2	GPR4
CLMN	1.18434318330593e-172	0.601997921470168	0.471	0.047	2.44081286647518e-168	2	CLMN
EPAS1	1.98849035730045e-172	1.2596125891932	0.829	0.275	4.0980797773605e-168	2	EPAS1
SSTR2	2.97759980178257e-172	0.671822882019849	0.387	0.023	6.1365354314937e-168	2	SSTR2
TMEM74B	8.36644528108368e-170	0.406878331381257	0.39	0.024	1.72424070797854e-165	2	TMEM74B
ADIRF	9.94608741710564e-169	2.61824497388419	0.805	0.254	2.0497891557913e-164	2	ADIRF
PEAR1	1.63359521208677e-168	0.444636843601376	0.418	0.033	3.36667637258963e-164	2	PEAR1
MEF2C	1.81129646329034e-167	1.05972727823869	0.769	0.218	3.73290088119506e-163	2	MEF2C
LPL	8.49035107233876e-166	0.772264130806437	0.421	0.034	1.7497764524983e-161	2	LPL
COL18A1	7.68245548846775e-165	1.87756828902133	0.932	0.559	1.58327725161832e-160	2	COL18A1
NRARP	2.91381262125499e-163	0.922934490462104	0.539	0.081	6.00507643114441e-159	2	NRARP
ADAP2	2.97141842241209e-163	0.436271373456553	0.442	0.04	6.12379622674907e-159	2	ADAP2
PLXDC1	7.24755997423495e-163	1.48807052523094	0.75	0.222	1.49364963509008e-158	2	PLXDC1
GPRC5C	1.02173476020036e-162	0.531099759588042	0.452	0.046	2.10569316729692e-158	2	GPRC5C
RASL12	1.12529957215275e-162	0.542072030395795	0.49	0.061	2.3191298882496e-158	2	RASL12
ITGA7	6.06912397230926e-162	0.542416751423185	0.389	0.027	1.25078575945321e-157	2	ITGA7
SOD3	2.51984555736502e-161	1.57287220402142	0.935	0.359	5.19314970917357e-157	2	SOD3
OLFML2A	3.56878318509052e-161	0.901912286229144	0.536	0.082	7.35490526615305e-157	2	OLFML2A
NEURL1B	1.10540357168247e-160	0.547841247204299	0.413	0.036	2.2781262208804e-156	2	NEURL1B
COL4A2	4.61803053828361e-160	1.75545124336717	0.942	0.583	9.5172991363487e-156	2	COL4A2
CDH6	6.71909264394752e-159	0.632687450535325	0.551	0.087	1.38473780299115e-154	2	CDH6
EPS8	1.51565192538986e-158	1.06160672367706	0.858	0.34	3.12360705303596e-154	2	EPS8
EGFLAM	6.33944413847025e-158	0.644663873629259	0.495	0.067	1.30649604249733e-153	2	EGFLAM
STOM	2.73683512233049e-157	1.11071069237482	0.853	0.336	5.64034350361091e-153	2	STOM
STEAP4	2.33274612968825e-156	1.00444290659951	0.457	0.05	4.80755649867451e-152	2	STEAP4
EGFL6	5.24551079863636e-156	1.43035789670272	0.5	0.072	1.08104732049097e-151	2	EGFL6
PDGFA	6.09801469058352e-156	1.15351377396336	0.82	0.265	1.25673984758236e-151	2	PDGFA
ATP1B2	1.70051950253356e-155	0.417352799458305	0.334	0.016	3.50460064277142e-151	2	ATP1B2
PLCE1	1.708791561575e-155	0.697921548761271	0.488	0.066	3.52164852924991e-151	2	PLCE1
KLHL23	5.16384594156445e-155	0.504937019423826	0.435	0.045	1.06421701009702e-150	2	KLHL23
PLAC9	1.74829448362426e-154	1.1233001645561	0.817	0.27	3.60306010130124e-150	2	PLAC9
ID4	9.19926875782145e-154	1.55333576554881	0.866	0.338	1.89587729829942e-149	2	ID4
PARM1	5.41239791766412e-153	0.469706119233174	0.42	0.041	1.1154410868514e-148	2	PARM1
SLC7A2	4.2011061491483e-150	0.527933774157734	0.44	0.05	8.65805966277973e-146	2	SLC7A2
OR51E1	9.80848582036849e-148	0.389350318483423	0.308	0.013	2.02143084271974e-143	2	OR51E1
NR2F2	2.0611651749181e-147	1.2649461049942	0.923	0.449	4.24785530898871e-143	2	NR2F2
GPX3	2.64911738724137e-146	1.08829112157937	0.515	0.084	5.45956602336574e-142	2	GPX3
GUCY1B3	4.77224499277671e-146	0.697807392655931	0.485	0.07	9.83511970561353e-142	2	GUCY1B3
MAP1B	1.15035500810571e-144	1.39879691844023	0.937	0.426	2.37076663620506e-140	2	MAP1B
RNF152	3.00925011960034e-144	0.675724466382936	0.616	0.136	6.20176357148434e-140	2	RNF152
RCSD1	3.85032220027027e-144	0.34891545414458	0.397	0.038	7.935129022537e-140	2	RCSD1
SEPT4	2.29037735499038e-143	0.850171192725709	0.529	0.096	4.72023869089968e-139	2	SEPT4
NDRG2	2.6136825092027e-143	0.616673119817558	0.543	0.097	5.38653828321585e-139	2	NDRG2
GUCY1A3	3.24412885522584e-143	0.567625644887512	0.461	0.062	6.68582515773494e-139	2	GUCY1A3
COL4A1	1.08435468792006e-142	1.95727781350198	0.925	0.548	2.23474657633446e-138	2	COL4A1
SCIN	1.68259369540456e-142	0.416204540051059	0.372	0.031	3.46765734685926e-138	2	SCIN
RERG	1.0047840302808e-140	0.634164224368756	0.567	0.111	2.07075940800569e-136	2	RERG
IGFBP7	4.03480504202913e-139	1.08696126550425	1	0.958	8.31532971111784e-135	2	IGFBP7
SPARCL1	4.33558558319053e-139	1.7544622753849	0.935	0.521	8.93520832839737e-135	2	SPARCL1
FRMD3	9.14990085310978e-139	0.278222058513168	0.288	0.012	1.88570306681739e-134	2	FRMD3
ADAMTS9	3.62857126229286e-138	0.663508310016313	0.387	0.04	7.47812251445935e-134	2	ADAMTS9
EBF2	1.45439954995849e-136	0.417699146820118	0.385	0.039	2.99737203250945e-132	2	EBF2
ARHGEF17	9.08124357298758e-136	0.807995489790949	0.7	0.218	1.87155348795701e-131	2	ARHGEF17
LHFPL6	1.82254278220347e-135	1.336443862955	0.868	0.431	3.75607841984314e-131	2	LHFPL6
PDE1A	2.5586827974724e-135	0.575484067521302	0.546	0.109	5.27318937731086e-131	2	PDE1A
SNCG	6.46352858492218e-133	1.07558288723766	0.375	0.038	1.33206860606661e-128	2	SNCG
GRK5	5.06802521966723e-132	0.369468474813129	0.447	0.067	1.04446931752122e-127	2	GRK5
LGI4	1.62110460139539e-130	0.331551150803907	0.293	0.016	3.34093447301576e-126	2	LGI4
SEMA5B	5.1868987336944e-129	0.324652643678859	0.25	0.007	1.06896796002708e-124	2	SEMA5B
FOXS1	1.32456695263806e-128	0.484925587465167	0.515	0.094	2.72980003269178e-124	2	FOXS1
MTHFD2	1.35151458191439e-128	0.655395543247408	0.67	0.187	2.78533640186736e-124	2	MTHFD2
DAAM2	2.54015578020386e-128	0.497478360863329	0.502	0.095	5.23500704742213e-124	2	DAAM2
CHST2	3.05376056670582e-128	0.348972757799748	0.349	0.034	6.29349515192402e-124	2	CHST2
ANGPT1	1.51697058412026e-127	0.543033486134359	0.493	0.09	3.12632467681345e-123	2	ANGPT1
TFPI	2.90964805080957e-126	0.923356383015281	0.841	0.339	5.99649366791345e-122	2	TFPI
KIAA0040	7.65192843276507e-126	0.586835615709832	0.598	0.149	1.57698593070855e-121	2	KIAA0040
ITGA1	2.29552877358943e-125	1.02859428088796	0.841	0.368	4.73085524949046e-121	2	ITGA1
JAG1	2.07374730049996e-124	0.84436942298223	0.76	0.268	4.27378581160037e-120	2	JAG1
RASD2	3.46785191953924e-124	0.270248664887616	0.272	0.014	7.14689602097842e-120	2	RASD2
HEY2	7.93599791818285e-124	0.425025669291489	0.408	0.057	1.6355298109583e-119	2	HEY2
LZTS1	9.43869118614479e-124	0.595390269428027	0.563	0.133	1.94521986655258e-119	2	LZTS1
CRIP1	5.47367256761181e-123	0.801391863621581	0.654	0.168	1.12806917945912e-118	2	CRIP1
CD36	1.11558386643597e-122	1.13672494667973	0.384	0.047	2.29910679033789e-118	2	CD36
ADGRA2	3.20760999625425e-120	0.720202086205503	0.709	0.242	6.61056344128039e-116	2	ADGRA2
FBLIM1	1.09786745382944e-119	0.767445064677574	0.81	0.34	2.26259503559709e-115	2	FBLIM1
EPB41L1	1.28529808932839e-119	0.53430494660273	0.507	0.109	2.64887083229688e-115	2	EPB41L1
PDLIM1	7.72763424179866e-119	0.939551189270102	0.86	0.405	1.59258814089228e-114	2	PDLIM1
GMFG1	9.1620898562085e-119	0.502710521703628	0.606	0.142	1.88821509846601e-114	2	GMFG
ECE1	2.50244665002013e-118	0.619877391063453	0.682	0.22	5.15729230102648e-114	2	ECE1
PRF1	1.09420851665811e-117	1.17510807457729	0.344	0.037	2.2550543319807e-113	2	PRF1
NRGN	2.52263101509057e-117	0.325853210093979	0.26	0.014	5.19889025900015e-113	2	NRGN
NFATC2	4.30496166384534e-117	0.433657306401904	0.351	0.041	8.87209549301886e-113	2	NFATC2
ISYNA1	1.18712924371926e-116	0.713273667157981	0.557	0.14	2.44655465838102e-112	2	ISYNA1
ARHGDIB1	1.71779396427608e-115	0.930180967932439	0.777	0.272	3.54020158097656e-111	2	ARHGDIB
ARHGAP6	6.23202212524473e-115	0.332628247690354	0.318	0.031	1.28435743979169e-110	2	ARHGAP6
FAM241A	1.23419496063388e-114	0.417974359209569	0.49	0.101	2.54355239437037e-110	2	FAM241A
NFASC	1.29353790115548e-114	0.448750221049674	0.295	0.024	2.66585226049133e-110	2	NFASC
INPP4B	3.74240761352087e-113	0.526311048817879	0.454	0.085	7.71272785070517e-109	2	INPP4B
MAP3K7CL	6.73652567339155e-113	0.577604202616208	0.473	0.094	1.38833057602926e-108	2	MAP3K7CL
PLN	2.91220344434007e-112	0.84585279424967	0.479	0.101	6.00176007844045e-108	2	PLN
RAB6B	1.24049964890503e-111	0.287260471296525	0.373	0.052	2.55654572642838e-107	2	RAB6B
KALRN	1.31119118527287e-111	0.392263451561227	0.38	0.055	2.70223391372887e-107	2	KALRN
RBPMS	5.21350090647342e-111	0.729249349650211	0.781	0.328	1.07445040181511e-106	2	RBPMS
C1orf54	2.4982314200566e-110	0.4245826466704	0.618	0.179	5.14860513359466e-106	2	C1orf54
PDE5A	2.59259935022507e-110	0.558424221332274	0.551	0.14	5.34308800087885e-106	2	PDE5A
CCDC3	3.70567603071482e-110	0.450856558156475	0.354	0.045	7.63702773170016e-106	2	CCDC3
FOXC2	3.78416632134851e-110	0.520510628685548	0.495	0.106	7.79878837166714e-106	2	FOXC2
NID1	2.02357374738208e-109	0.971857996784185	0.745	0.322	4.17038313597972e-105	2	NID1
MAP3K20	3.28779791345243e-109	0.610851454152953	0.726	0.268	6.77582271983411e-105	2	MAP3K20
PTGIR	5.719997732511e-109	0.473846450692459	0.538	0.13	1.17883433269319e-104	2	PTGIR
MAP2	1.37000142783066e-108	0.287440450291163	0.274	0.021	2.82343594261622e-104	2	MAP2
NES	2.39457649460298e-108	0.548717622877989	0.517	0.117	4.93498269772728e-104	2	NES
LAMA5	2.9676634854596e-107	0.33573747695915	0.38	0.057	6.1160576771837e-103	2	LAMA5
BATF3	7.28354377749592e-107	0.323786825141518	0.481	0.105	1.50106553710414e-102	2	BATF3
PPM1L	9.68564592596046e-107	0.261386769076371	0.305	0.031	1.99611476888119e-102	2	PPM1L
CRIP2	5.92700356463258e-106	0.781050573027963	0.854	0.403	1.22149616463513e-101	2	CRIP2
SLCO3A1	9.05229610986398e-106	0.365265166291482	0.565	0.151	1.86558770528187e-101	2	SLCO3A1
PDE3A	1.35398217344218e-105	0.553713825241792	0.476	0.104	2.790421861247e-101	2	PDE3A
BCAM	1.93220165624534e-105	0.590803304670363	0.346	0.047	3.98207439335603e-101	2	BCAM
CCR10	3.66454029617623e-105	0.291189100692364	0.315	0.035	7.5522510963896e-101	2	CCR10
CAV2	4.73148328050829e-104	0.667075092280001	0.818	0.362	9.75111389279953e-100	2	CAV2
PPP1R12B	9.58515225350772e-104	0.558490974600546	0.545	0.142	1.97540402792541e-99	2	PPP1R12B
ADAMTS4	7.74213719122152e-103	0.758177548547292	0.555	0.151	1.59557705373884e-98	2	ADAMTS4
MOCS1	1.75519197271864e-102	0.340749784352724	0.325	0.041	3.61727513657585e-98	2	MOCS1
CAV1	2.6099494455067e-102	1.02388712839269	0.911	0.508	5.37884481224475e-98	2	CAV1
PLEKHH3	3.05183318113412e-102	0.481278532953675	0.531	0.137	6.2895230029993e-98	2	PLEKHH3
LURAP1L	5.21760868040127e-102	0.43376343687712	0.541	0.143	1.0752969729439e-97	2	LURAP1L
ANO1	2.16896519962827e-101	0.453015032922941	0.522	0.128	4.4700203799139e-97	2	ANO1
MYO1B	2.72900069174263e-101	0.862613562215561	0.702	0.295	5.62419752561238e-97	2	MYO1B
FAM213A	5.84674371995817e-101	0.474636285056303	0.416	0.075	1.20495541324618e-96	2	FAM213A
SAMHD1	3.731282224096e-100	0.382324674954974	0.543	0.139	7.68979953563944e-96	2	SAMHD1
HIPK2	7.48245931318924e-100	0.571513425979629	0.562	0.162	1.54206003985517e-95	2	HIPK2
ARHGAP26	2.14177059122736e-99	0.287789389894353	0.365	0.058	4.41397501146047e-95	2	ARHGAP26
ARHGEF7	4.24255338216977e-99	0.55453156452761	0.596	0.186	8.74347826531368e-95	2	ARHGEF7
EDNRB	1.10326906911548e-98	0.483704024741843	0.291	0.032	2.27372722454009e-94	2	EDNRB
KCNE4	9.78473062903188e-98	0.786824739399937	0.729	0.289	2.01653513533718e-93	2	KCNE4
PTK2	2.82126966134225e-97	0.573498784417343	0.658	0.24	5.81435464506024e-93	2	PTK2
GPM6B	5.54770388238477e-97	0.443308515886313	0.443	0.095	1.14332629312068e-92	2	GPM6B
HES4	7.36044627521147e-97	0.870358659522276	0.801	0.378	1.51691437285833e-92	2	HES4
COL14A1	9.70676103812417e-97	1.20001741660041	0.58	0.183	2.00046638234701e-92	2	COL14A1
FKBP5	1.10204545835127e-96	0.581337960474217	0.777	0.315	2.27120548511614e-92	2	FKBP5
EHD2	1.70540812788237e-96	0.626516848198775	0.75	0.331	3.51467561075277e-92	2	EHD2
LAPTM4B	2.65932878796047e-96	0.57290356801606	0.623	0.223	5.48061069910773e-92	2	LAPTM4B
CAMK2N1	1.69309475452521e-95	1.0820469948516	0.803	0.411	3.48929897960101e-91	2	CAMK2N1
AOC3	1.9230410524362e-95	0.401859357882866	0.452	0.102	3.96319530496576e-91	2	AOC3
KLF9	5.2364943794056e-95	0.818825433374895	0.849	0.414	1.0791891266517e-90	2	KLF9
C20orf27	1.14966069089115e-94	0.675024805726885	0.603	0.213	2.36933571785757e-90	2	C20orf27
FJX1	1.46842082966045e-94	0.509130252855644	0.432	0.095	3.02626848784722e-90	2	FJX1
MGLL	3.31550051191856e-94	0.520847835258708	0.584	0.176	6.83291500501296e-90	2	MGLL
UACA	3.41884180325428e-94	1.0517064231439	0.846	0.493	7.04589107232675e-90	2	UACA
NRP1	3.53898883739328e-94	0.530994362818765	0.726	0.279	7.29350209498381e-90	2	NRP1
PAG1	5.27903337037459e-94	0.330238032228903	0.452	0.102	1.0879559873005e-89	2	PAG1
PRR16	5.58702329962487e-94	0.352692941388507	0.428	0.093	1.15142963181969e-89	2	PRR16
OLFML2B	1.82914777765024e-93	1.05738720915104	0.724	0.325	3.76969065495939e-89	2	OLFML2B
LGALSL	3.01425816671838e-92	0.361182260158975	0.418	0.09	6.21208465578992e-88	2	LGALSL
FRZB	2.00957858663383e-91	0.772229539824956	0.611	0.202	4.14154050919367e-87	2	FRZB
PARD6G	5.75408436576182e-91	0.407240268332778	0.413	0.089	1.18585924693985e-86	2	PARD6G
OAZ2	4.85301672218609e-90	0.574482845801756	0.685	0.281	1.00015821627533e-85	2	OAZ2
MIR4435-2HG	5.99955468645359e-90	0.770176952854562	0.586	0.186	1.23644822533122e-85	2	MIR4435-2HG
COL5A3	1.15777228120213e-89	0.640145360155901	0.543	0.159	2.38605289432947e-85	2	COL5A3
NCK2	2.07498957040904e-89	0.505134664280312	0.666	0.258	4.27634600565599e-85	2	NCK2
FXYD1	2.48456938428408e-89	0.587053696024045	0.495	0.133	5.12044904407107e-85	2	FXYD1
KCNMB1	7.4961825284568e-88	0.441317747551193	0.397	0.081	1.54488825728966e-83	2	KCNMB1
CYGB	7.53703472529799e-88	0.981882066893772	0.618	0.223	1.55330748653666e-83	2	CYGB
RAP2A	4.81312041403509e-87	0.497693080196921	0.539	0.169	9.91935986128491e-83	2	RAP2A
CACNA1H	6.06783320952923e-87	0.358384585526823	0.373	0.072	1.25051974615188e-82	2	CACNA1H
CYFIP2	1.46890473758772e-86	0.44142771530384	0.401	0.087	3.02726577369454e-82	2	CYFIP2
ARHGAP10	2.75953316191152e-86	0.389168348820554	0.562	0.179	5.68712189338346e-82	2	ARHGAP10
KHDRBS3	3.88779222737252e-86	0.433169459384932	0.51	0.149	8.01235100139202e-82	2	KHDRBS3
IFITM3	4.55211838156347e-86	0.735166791529235	0.995	0.833	9.38146077256415e-82	2	IFITM3
CSRP2	6.04152202626929e-86	1.13410773319384	0.716	0.316	1.24509727439384e-81	2	CSRP2
LINC00924	6.05278530480146e-85	0.267680816980767	0.259	0.029	1.24741852346653e-80	2	LINC00924
IFITM1	9.00772372379664e-85	0.741113469439262	0.688	0.269	1.85640178223725e-80	2	IFITM1
SETBP1	2.68684494177259e-84	0.306626030265837	0.432	0.102	5.53731874049914e-80	2	SETBP1
MYH11	4.43114999227799e-84	1.45285141390219	0.44	0.114	9.13215701908571e-80	2	MYH11
PDGFRB	1.52360022700453e-83	0.909947783459788	0.882	0.517	3.13998770783364e-79	2	PDGFRB
RHOQ	7.28907097508333e-83	0.608452484834359	0.709	0.321	1.50220463725492e-78	2	RHOQ
TESC	1.21259987212982e-82	0.285579207855051	0.291	0.04	2.49904707647235e-78	2	TESC
PLPP1	3.85192707279125e-82	0.522650233942726	0.649	0.261	7.9384365043155e-78	2	PLPP1
LAMA4	4.86663219002895e-82	0.778533571606776	0.832	0.461	1.00296422804307e-77	2	LAMA4
SLC25A5	6.28327044075671e-82	0.718970391714765	0.866	0.509	1.29491920513555e-77	2	SLC25A5
FOXC1	7.21597362081881e-82	0.442748361911282	0.488	0.14	1.48714000351455e-77	2	FOXC1
SPRY2	9.57790704664583e-82	0.375232601980276	0.406	0.096	1.97391086324324e-77	2	SPRY2
SERPINI1	2.95303874452715e-81	0.557956131201224	0.349	0.068	6.085917548596e-77	2	SERPINI1
NPNT	4.85228731687636e-81	0.355240786534922	0.37	0.074	1.00000789313505e-76	2	NPNT
FAM46A	1.18402090246838e-80	0.541316285651681	0.488	0.136	2.44014867789709e-76	2	FAM46A
PLXND1	1.57899499689681e-80	0.328312289396532	0.574	0.191	3.25415078910463e-76	2	PLXND1
SNHG15	3.69533166190564e-80	0.333178240994961	0.389	0.086	7.61570902202133e-76	2	SNHG15
PEAK1	3.77292428152954e-80	0.464675190297785	0.622	0.239	7.77561965180422e-76	2	PEAK1
PTMA	2.27096668512171e-79	0.6369782376198	0.998	0.951	4.68023524136733e-75	2	PTMA
CD248	2.46661714831542e-79	0.804995417682922	0.632	0.276	5.08345128096325e-75	2	CD248
TNS2	5.49090596390027e-79	0.416807356220972	0.57	0.196	1.13162081010021e-74	2	TNS2
NCOA7	9.66334662554964e-79	0.623776036372689	0.627	0.239	1.99151910605953e-74	2	NCOA7
SORT1	1.7140819170899e-78	0.360938417791089	0.577	0.197	3.53255142293057e-74	2	SORT1
VIM	6.63013732208072e-78	0.658299891181992	0.998	0.973	1.36640500070761e-73	2	VIM
CARMN	1.04618501563949e-77	0.445071367044753	0.353	0.072	2.15608269873142e-73	2	CARMN
RSU1	1.05724009711412e-77	0.469372206790853	0.716	0.337	2.1788661161425e-73	2	RSU1
SUSD2	1.35876888398231e-77	0.400909438334606	0.358	0.074	2.80028679299914e-73	2	SUSD2
MGP	2.04068053602671e-77	1.49162661844044	0.991	0.756	4.20563851669746e-73	2	MGP
NFIA	2.12030952230373e-77	0.48000783815965	0.591	0.202	4.36974589451576e-73	2	NFIA
KLHDC8B	3.54597338305561e-76	0.380267544485555	0.411	0.105	7.3078965451393e-72	2	KLHDC8B
PAMR1	4.78379499523115e-75	0.260676603823903	0.32	0.061	9.85892310567188e-71	2	PAMR1
PMEPA1	1.07850386596845e-74	0.90648065437805	0.868	0.56	2.22268861737438e-70	2	PMEPA1
INAFM1	1.51800970871645e-73	0.583490898143956	0.74	0.363	3.12846620869373e-69	2	INAFM1
UBA2	2.18568541585123e-73	0.484280338963473	0.658	0.298	4.50447907352779e-69	2	UBA2
CHSY1	2.22730335912412e-73	0.420744760739178	0.649	0.278	4.5902494928189e-69	2	CHSY1
CDC42EP4	2.43233358384817e-73	0.297889806034296	0.373	0.087	5.0127962829527e-69	2	CDC42EP4
MAPRE2	2.54962232980006e-73	0.356613499856323	0.557	0.198	5.25451665948494e-69	2	MAPRE2
HIP1	3.32964237582393e-73	0.396111435173236	0.606	0.231	6.86205997233553e-69	2	HIP1
B3GNT2	7.80124981124516e-73	0.355399759917457	0.521	0.175	1.60775957359951e-68	2	B3GNT2
SYNPO2	1.4790181822568e-72	0.773454795909464	0.557	0.206	3.04810857181304e-68	2	SYNPO2
PTEN	1.9956221419603e-72	0.525696893616822	0.834	0.453	4.11277767236598e-68	2	PTEN
RASL11A	2.29543695221825e-72	0.377563182812227	0.37	0.085	4.73066601482659e-68	2	RASL11A
EDNRA	2.37363567921937e-72	0.614258962029241	0.649	0.268	4.89182577130319e-68	2	EDNRA
CHCHD10	3.93930035886167e-72	0.609308543378934	0.812	0.452	8.11850410957801e-68	2	CHCHD10
MEF2D	6.92641685918581e-72	0.365516769666266	0.591	0.221	1.4274652505096e-67	2	MEF2D
YPEL2	1.55138108721554e-71	0.351404368956726	0.531	0.178	3.1972412826425e-67	2	YPEL2
NAB1	2.76238971695726e-71	0.369500281688262	0.457	0.14	5.69300896767723e-67	2	NAB1
FKBP4	5.15188339121266e-71	0.310522500709527	0.577	0.215	1.06175164809502e-66	2	FKBP4
TRPV2	5.69404009385688e-71	0.255689503176397	0.449	0.13	1.17348472294296e-66	2	TRPV2
S100A3	1.01350594607128e-70	0.27576308533725	0.315	0.064	2.08873440425831e-66	2	S100A3
CDH13	6.19129828823215e-70	0.422985428852635	0.473	0.152	1.27596466422176e-65	2	CDH13
HLA-F	1.70867845720134e-69	0.312695947633249	0.736	0.339	3.52141543244624e-65	2	HLA-F
CD59	2.10747324918952e-69	0.821739249478172	0.933	0.666	4.34329161925468e-65	2	CD59
ZBTB16	6.4635083578193e-69	0.873623944645095	0.433	0.13	1.33206443746298e-64	2	ZBTB16
PACSIN2	1.11629994549712e-68	0.290649990675423	0.467	0.148	2.30058255767501e-64	2	PACSIN2
IFIT3	1.30253487644032e-68	0.282597397647922	0.397	0.104	2.68439412685585e-64	2	IFIT3
ARHGAP42	2.3689549226818e-68	0.382067950008808	0.529	0.189	4.88217920015492e-64	2	ARHGAP42
LAMC1	2.37623305300951e-68	0.609582897435062	0.777	0.421	4.8971786989473e-64	2	LAMC1
ETS1	2.78788404611429e-68	0.407211694760647	0.68	0.315	5.74555023063695e-64	2	ETS1
AC006453.2	4.15022081173131e-68	0.340040317714073	0.432	0.12	8.55319007089705e-64	2	AC006453.2
GSN	5.54672469160966e-68	0.598550942477493	0.94	0.63	1.14312449169383e-63	2	GSN
C1QTNF1	5.65720019558333e-68	0.567747886596752	0.628	0.273	1.16589238830777e-63	2	C1QTNF1
ZEB2	9.37915473137376e-68	0.498734666219421	0.764	0.391	1.93294999858882e-63	2	ZEB2
FHL1	4.71666195338997e-67	0.606150302355597	0.644	0.283	9.7205686197414e-63	2	FHL1
ACP5	5.58255754230816e-67	0.337677230781416	0.293	0.056	1.15050928389429e-62	2	ACP5
MYLK	2.5449520273227e-66	1.08999766497519	0.822	0.457	5.24489163310935e-62	2	MYLK
SASH1	4.12189979814037e-66	0.332583991258214	0.42	0.122	8.49482329398748e-62	2	SASH1
NFIL3	9.09139400347768e-66	0.416558681476268	0.64	0.272	1.87364539017671e-61	2	NFIL3
AC020916.1	1.03559661937916e-65	0.549478368441656	0.519	0.168	2.13426107287852e-61	2	AC020916.1
BGN	1.06945096006348e-65	0.781577068844922	0.983	0.811	2.20403148359482e-61	2	BGN
NUDT4	1.42322408395147e-65	0.437259186798336	0.711	0.324	2.93312251461559e-61	2	NUDT4
CYTOR	3.23271689289019e-65	0.838964356904838	0.611	0.251	6.66230624455739e-61	2	CYTOR
LDHB	5.58712292449744e-65	0.62390645412679	0.818	0.496	1.15145016350968e-60	2	LDHB
TMEM165	2.82482450284031e-64	0.438677394973096	0.781	0.416	5.82168081790359e-60	2	TMEM165
MTUS1	2.93377747354653e-64	0.391250367251533	0.507	0.179	6.04622199523205e-60	2	MTUS1
MYC	4.63875466686114e-64	0.501760208055392	0.56	0.212	9.56000949293413e-60	2	MYC
PHLDA1	5.10398473246911e-64	0.733463870772606	0.86	0.506	1.05188021351456e-59	2	PHLDA1
CYSTM1	7.95415770386883e-64	0.318932681329533	0.757	0.375	1.63927236119033e-59	2	CYSTM1
SPTSSA	1.95747820185164e-63	0.384989922197523	0.661	0.315	4.03416682619604e-59	2	SPTSSA
H1F0	4.81819326326946e-63	0.273902691817491	0.384	0.102	9.92981449627202e-59	2	H1F0
FRMD4A	6.38248849924934e-63	0.323410310157689	0.408	0.12	1.3153670548103e-58	2	FRMD4A
NOTCH1	9.48011236006599e-63	0.251734419488316	0.382	0.102	1.953756356286e-58	2	NOTCH1
ATP5F1	1.1775917939946e-62	0.292368030934876	0.533	0.185	2.42689892824348e-58	2	ATP5F1
TBC1D1	1.84246519115963e-62	0.337809972788025	0.534	0.203	3.79713651246088e-58	2	TBC1D1
SOCS2	2.34363611960307e-62	0.318713423092272	0.358	0.093	4.82999967888997e-58	2	SOCS2
SERPING1	5.920127024475e-62	0.825161405306741	0.935	0.624	1.22007897847405e-57	2	SERPING1
TACC1	8.93035880696396e-62	0.394631418351505	0.798	0.43	1.8404576465272e-57	2	TACC1
BLOC1S1	8.96770901520827e-62	0.359119604066073	0.817	0.443	1.84815515094427e-57	2	BLOC1S1
CREB5	5.73169247218838e-61	0.293534117413729	0.363	0.098	1.1812445015933e-56	2	CREB5
AGRN	6.44511202556825e-61	0.366862175099807	0.546	0.215	1.32827313734936e-56	2	AGRN
CRYAB	6.79191854137826e-61	0.587326176932472	0.733	0.346	1.39974649219264e-56	2	CRYAB
ATP5A1	1.27491261302586e-60	0.382248386012353	0.56	0.205	2.62746740418499e-56	2	ATP5A1
MYLIP	1.8352470681279e-60	0.347153930810057	0.572	0.22	3.78226068270478e-56	2	MYLIP
DUSP14	2.39973320533584e-60	0.457281581157331	0.517	0.202	4.94561016287664e-56	2	DUSP14
COBLL1	5.82402006150312e-60	0.402792718357743	0.527	0.204	1.20027229447518e-55	2	COBLL1
PRKG1	7.15402370214407e-60	0.376009175387703	0.598	0.253	1.47437274477487e-55	2	PRKG1
LRRC32	7.57931946835301e-60	0.390462618458758	0.642	0.285	1.56202194923287e-55	2	LRRC32
FILIP1L	9.76891117126398e-60	0.829619915670824	0.829	0.49	2.01327490328579e-55	2	FILIP1L
OAF	1.142489702073e-59	0.398370446321825	0.522	0.202	2.35455702700225e-55	2	OAF
ARHGAP1	2.00876654035527e-59	0.384488903204976	0.68	0.332	4.13986696301817e-55	2	ARHGAP1
ITPR1	2.86176357657094e-59	0.311981556276003	0.406	0.124	5.89780855495506e-55	2	ITPR1
PROS1	2.9867738876895e-59	0.33913188828487	0.524	0.197	6.1554423051393e-55	2	PROS1
PDK4	3.21128950237951e-59	0.581641016230621	0.272	0.054	6.61814653545394e-55	2	PDK4
TNS1	3.55276161139753e-59	0.368708515862783	0.683	0.32	7.32188640492917e-55	2	TNS1
DLC1	9.01432730919233e-59	0.411042170500576	0.695	0.342	1.85776271515145e-54	2	DLC1
VASP	1.20700167205603e-58	0.378810626052096	0.661	0.322	2.48750974594027e-54	2	VASP
CHN1	3.59810605884269e-58	0.395943167523635	0.601	0.262	7.41533677666891e-54	2	CHN1
CYCS	3.7173049923221e-58	0.34268416905107	0.813	0.458	7.66099385867661e-54	2	CYCS
C11orf96	4.4955010312538e-58	0.952014356462737	0.969	0.728	9.26477807531096e-54	2	C11orf96
PROCR	4.86967606922977e-58	0.331952420936281	0.445	0.153	1.00359154110756e-53	2	PROCR
TES	4.99931503871992e-58	0.361475626994392	0.606	0.261	1.03030883632979e-53	2	TES
TMTC1	7.18274162684748e-58	0.267667675967889	0.259	0.05	1.480291221877e-53	2	TMTC1
SDC2	1.04940842108961e-57	0.617235650253201	0.805	0.461	2.16272581502357e-53	2	SDC2
C9orf3	1.4350010140535e-57	0.257078427337864	0.426	0.133	2.95739358986285e-53	2	C9orf3
TGFB1I1	1.90321483896711e-57	0.488601765845633	0.854	0.501	3.92233546162731e-53	2	TGFB1I1
RRAS	4.23414661029862e-57	0.412199606256809	0.834	0.449	8.72615274916442e-53	2	RRAS
PPP1R12A	6.97418867353672e-57	0.435232615457814	0.789	0.444	1.43731054372918e-52	2	PPP1R12A
ABTB1	9.61952004001077e-57	0.278124250335737	0.443	0.153	1.98248688504582e-52	2	ABTB1
H2AFJ1	9.68624002981815e-57	0.422118390409048	0.579	0.224	1.99623720774522e-52	2	H2AFJ
PLEKHG2	1.11694656169007e-56	0.273553986975411	0.43	0.144	2.30191516898706e-52	2	PLEKHG2
ABI2	2.09705640581384e-56	0.33506795766126	0.625	0.289	4.32182354674174e-52	2	ABI2
MOB3B	2.95406038494525e-56	0.254196473426863	0.348	0.095	6.08802304733366e-52	2	MOB3B
MFGE8	4.54620721647091e-56	0.51152676983558	0.945	0.62	9.36927845242489e-52	2	MFGE8
COX7A1	5.07053248788732e-56	0.383974073053792	0.777	0.394	1.0449860404287e-51	2	COX7A1
H1FX	1.5621774899917e-55	0.276123646220072	0.512	0.179	3.2194915891239e-51	2	H1FX
PKIG	4.24280827084458e-55	0.34681005789805	0.676	0.322	8.7440035653836e-51	2	PKIG
NID2	4.33669236064207e-55	0.445344772593662	0.531	0.224	8.93748928604724e-51	2	NID2
GGT5	4.34551787651764e-55	0.523882284053555	0.769	0.405	8.9556777917152e-51	2	GGT5
UGCG	7.1533128283735e-55	0.364756037623297	0.658	0.311	1.47422624079949e-50	2	UGCG
COX14	7.71846482312741e-55	0.291552929312741	0.743	0.373	1.59069841539833e-50	2	COX14
JAK1	8.0175566204577e-55	0.396377751522567	0.795	0.475	1.65233824391013e-50	2	JAK1
CRISPLD2	8.80939634731377e-55	0.618634791899287	0.67	0.338	1.8155284932179e-50	2	CRISPLD2
OSTF1	1.51661961608018e-54	0.278555363862553	0.567	0.256	3.12560136677964e-50	2	OSTF1
ZFHX3	1.60806683751041e-54	0.413026707984977	0.714	0.358	3.31406494542521e-50	2	ZFHX3
ANXA6	2.79565799919182e-54	0.436902504257673	0.757	0.436	5.76157157053442e-50	2	ANXA6
SGCE	5.59426403967488e-54	0.31229831457605	0.611	0.275	1.1529218759366e-49	2	SGCE
ZNF703	1.49184290245486e-53	0.362275411617376	0.584	0.256	3.07453903766922e-49	2	ZNF703
OSMR	1.57069078246142e-53	0.28314535089342	0.632	0.287	3.23703663357475e-49	2	OSMR
SMOC2	2.4933891841257e-53	0.67793466599336	0.594	0.271	5.13862576956466e-49	2	SMOC2
SMDT1	3.28231752053399e-53	0.289010796379929	0.767	0.397	6.7645281780685e-49	2	SMDT1
RASD1	5.73292124100873e-53	0.469672649989554	0.368	0.111	1.18149773855949e-48	2	RASD1
SORBS3	8.18833146967522e-53	0.305620712125124	0.659	0.327	1.68753323258537e-48	2	SORBS3
AQP1	8.43131920653811e-53	0.699706732258046	0.315	0.085	1.73761057527544e-48	2	AQP1
ARHGEF12	9.19111507160204e-53	0.31550899975963	0.584	0.266	1.89419690510646e-48	2	ARHGEF12
SEMA5A	9.81003478090516e-53	0.371789528009808	0.568	0.253	2.02175006799674e-48	2	SEMA5A
GLRX5	1.37956741056759e-52	0.299057317824745	0.712	0.38	2.84315047643875e-48	2	GLRX5
HSPB2	1.58424691976427e-52	0.311831866473728	0.452	0.168	3.26497447694219e-48	2	HSPB2
LPP	1.63016462076315e-52	0.579726385543372	0.882	0.522	3.35960626693077e-48	2	LPP
GAMT	2.49430718904396e-52	0.279421670572927	0.495	0.197	5.1405176859007e-48	2	GAMT
RAPH1	2.66641297677868e-52	0.270038691250539	0.414	0.141	5.49521050384318e-48	2	RAPH1
TPGS1	2.84628671843242e-52	0.289333947575786	0.64	0.3	5.86591229801737e-48	2	TPGS1
UTRN	4.31268693960999e-52	0.361570667568252	0.716	0.362	8.88801651384223e-48	2	UTRN
BCL6	4.81409062546785e-52	0.305780117318119	0.449	0.159	9.92135937002669e-48	2	BCL6
SEPT11	4.94314201174252e-52	0.311241165753283	0.548	0.206	1.01873213720002e-47	2	SEPT11
RBBP7	5.138403741106e-52	0.347467429781857	0.623	0.302	1.05897362700453e-47	2	RBBP7
SSRP1	1.07299308064375e-51	0.336305057692331	0.555	0.25	2.2113314398987e-47	2	SSRP1
AES1	2.90856507852532e-51	0.375257998562729	0.565	0.23	5.99426177033283e-47	2	AES
ATP5B1	3.11116240548514e-51	0.517092078334893	0.601	0.26	6.41179460146432e-47	2	ATP5B
SEPT21	3.77327651008345e-51	0.281143847019855	0.577	0.228	7.77634555963098e-47	2	SEPT2
SSBP4	4.02828216736191e-51	0.280226531954425	0.604	0.286	8.30188671871616e-47	2	SSBP4
NMD3	4.9539119485858e-51	0.266839318588358	0.522	0.221	1.02095171348405e-46	2	NMD3
CSRP1	6.01421391196448e-51	0.692470399149421	0.853	0.502	1.23946934511676e-46	2	CSRP1
C1QBP	7.72196283809278e-51	0.283635077503198	0.74	0.408	1.59141932130254e-46	2	C1QBP
ATP5D1	1.16158231304312e-50	0.433954685622584	0.596	0.25	2.39390498895057e-46	2	ATP5D
SPRY4	1.17328621422098e-50	0.335017060907169	0.382	0.125	2.41802555888802e-46	2	SPRY4
SPTBN1	1.2031486408691e-50	0.322436061363542	0.803	0.463	2.47956903396713e-46	2	SPTBN1
HMGN3	1.5208443371688e-50	0.294160193009962	0.704	0.353	3.13430809447119e-46	2	HMGN3
RNASEH2C	1.61728831308732e-50	0.314447497534776	0.75	0.398	3.33306948444166e-46	2	RNASEH2C
ING1	2.68127600148355e-50	0.256693448979608	0.558	0.24	5.52584171145745e-46	2	ING1
MYADM	3.28463931415386e-50	0.533058273663242	0.904	0.594	6.76931316253969e-46	2	MYADM
HSPB8	4.19312926415049e-50	0.317674357347238	0.349	0.108	8.64162010048774e-46	2	HSPB8
MID1IP1	8.10657556753375e-50	0.26863705235364	0.433	0.16	1.67068415871303e-45	2	MID1IP1
SEPT7	9.45382078110302e-50	0.689092866952436	0.623	0.31	1.94833792477752e-45	2	SEPT7
ASAH1	1.32073755390789e-49	0.332143581254966	0.723	0.39	2.72190802484876e-45	2	ASAH1
GLUD1	2.41592655931941e-49	0.261675283520956	0.61	0.297	4.97898304610136e-45	2	GLUD1
PUF60	2.55131092272202e-49	0.261687606956684	0.683	0.354	5.25799668063782e-45	2	PUF60
LMNA	4.6328135074882e-49	0.715858908489508	0.957	0.763	9.54776535758244e-45	2	LMNA
STX18	1.22816419226991e-48	0.258656865995258	0.455	0.176	2.53112358384906e-44	2	STX18
SBDS	1.97858948347203e-48	0.445024652557608	0.899	0.532	4.07767506648751e-44	2	SBDS
MPG	2.1331006609799e-48	0.269154950315804	0.745	0.407	4.39610715221347e-44	2	MPG
SLC12A2	2.20754573285343e-48	0.325744357063908	0.433	0.162	4.54953100083763e-44	2	SLC12A2
TLN1	2.58843285723715e-48	0.398365278839252	0.858	0.535	5.33450127548003e-44	2	TLN1
UBXN1	2.85447374048453e-48	0.284900129555215	0.798	0.449	5.88278493176458e-44	2	UBXN1
MT1M	3.39606192473077e-48	1.72529237812836	0.462	0.186	6.99894402067764e-44	2	MT1M
IFITM2	3.55704647021367e-48	0.558963027794011	0.955	0.675	7.33071707046336e-44	2	IFITM2
EIF3K	3.81555103867362e-48	0.39189843751824	0.896	0.598	7.86346913560247e-44	2	EIF3K
CHURC1	4.17651913311851e-48	0.320881939637412	0.779	0.439	8.60738828144394e-44	2	CHURC1
MRPL34	4.78772287897437e-48	0.302766498213558	0.666	0.332	9.86701808127828e-44	2	MRPL34
MAP1LC3A	4.95959988908289e-48	0.340710381148022	0.712	0.377	1.02212394114109e-43	2	MAP1LC3A
UQCRC2	5.61007645634413e-48	0.269706678387738	0.709	0.376	1.15618065688796e-43	2	UQCRC2
CYC1	8.41698295458276e-48	0.262439270601413	0.69	0.363	1.73465601710996e-43	2	CYC1
PDLIM3	2.37593956632322e-47	0.70810848099711	0.849	0.529	4.89657385223551e-43	2	PDLIM3
EPHX1	2.5261715580117e-47	0.321684636514149	0.586	0.275	5.20618696390631e-43	2	EPHX1
ZMIZ1	2.74861289313595e-47	0.294938200285358	0.517	0.227	5.66461631146387e-43	2	ZMIZ1
KANK2	3.60856631454382e-47	0.345665061351108	0.654	0.328	7.43689431764336e-43	2	KANK2
STOML2	6.70817260645198e-47	0.271166664551373	0.668	0.351	1.38248729246369e-42	2	STOML2
LRRFIP11	9.0456099678072e-47	0.322303780469233	0.788	0.448	1.86420975826539e-42	2	LRRFIP1
RBBP6	9.064103673192e-47	0.292375381769152	0.67	0.345	1.86802112600814e-42	2	RBBP6
ZNHIT1	4.67589010018586e-46	0.28132998322553	0.818	0.475	9.63654190747303e-42	2	ZNHIT1
ECM2	6.14534190173303e-46	0.298003817930851	0.57	0.266	1.26649351252816e-41	2	ECM2
MRPS7	1.34826160459483e-45	0.252727157442038	0.625	0.313	2.77863234090948e-41	2	MRPS7
B2M1	2.61619809072436e-45	0.383099340884364	1	0.992	5.39172264517382e-41	2	B2M
ROCK2	3.18559694591454e-45	0.325524931463034	0.702	0.388	6.56519674583527e-41	2	ROCK2
CPXM1	5.24425979722776e-45	0.370734125609758	0.517	0.231	1.08078950161067e-40	2	CPXM1
REV3L	6.63155589985481e-45	0.298243062060236	0.478	0.197	1.36669735540108e-40	2	REV3L
MRPL36	1.02627246352017e-44	0.276475589295182	0.627	0.324	2.11504492006872e-40	2	MRPL36
ATP5C1	1.26114409993359e-44	0.303809864463488	0.572	0.234	2.59909187555315e-40	2	ATP5C1
ATP5O1	1.35838052832134e-44	0.298861729908703	0.577	0.241	2.79948643081746e-40	2	ATP5O
NDUFS6	1.52744858060836e-44	0.337096501925256	0.812	0.493	3.14791877977576e-40	2	NDUFS6
TAGLN2	1.90849840555127e-44	0.471120697376518	0.914	0.666	3.93322436400061e-40	2	TAGLN2
SLC25A3	2.48170970088305e-44	0.406552942070802	0.943	0.68	5.11455552254988e-40	2	SLC25A3
CALD1	2.5642939915041e-44	0.559244627982923	0.997	0.888	5.2847534870908e-40	2	CALD1
ATP2B4	3.26978765376234e-44	0.282207290066489	0.584	0.282	6.73870537563881e-40	2	ATP2B4
ATP5G31	7.38547431207248e-44	0.419652552167283	0.592	0.259	1.52207240097502e-39	2	ATP5G3
EEF1D	7.40782117656783e-44	0.461256909601256	0.967	0.725	1.52667786627886e-39	2	EEF1D
COX7B	7.96555415055997e-44	0.305919297317425	0.858	0.54	1.64162105488891e-39	2	COX7B
MRVI1	1.14221977165827e-43	0.382291770149138	0.533	0.242	2.35400072741052e-39	2	MRVI1
CAVIN3	1.4476679014183e-43	0.488952527459388	0.873	0.545	2.98349877803298e-39	2	CAVIN3
CRTAP	1.99130363117798e-43	0.304319372278902	0.779	0.456	4.10387765349469e-39	2	CRTAP
IFRD1	3.15524108613481e-43	0.266819989900358	0.652	0.319	6.50263635441523e-39	2	IFRD1
RAB13	3.18501932489925e-43	0.279576769062993	0.798	0.468	6.56400632668486e-39	2	RAB13
A1BG	5.44108586926091e-43	0.269406940324494	0.524	0.232	1.12135338679598e-38	2	A1BG
IER5L	9.22235879119378e-43	0.403738489298313	0.74	0.412	1.90063592327713e-38	2	IER5L
ESD	1.19613074276392e-42	0.25237891624203	0.796	0.446	2.46510584776216e-38	2	ESD
C5orf24	1.81067201085421e-42	0.288186043875922	0.622	0.324	3.73161394716945e-38	2	C5orf24
SELENOW	2.10098257734743e-42	0.401674054098379	0.93	0.626	4.32991499365531e-38	2	SELENOW
EIF3G	6.67827952348236e-42	0.293229235908436	0.842	0.504	1.37632662699448e-37	2	EIF3G
PELO	8.9752705245063e-42	0.362187504212861	0.555	0.272	1.8497135023955e-37	2	PELO
IL6ST	1.10365235855354e-41	0.279044646902173	0.712	0.379	2.27451714574299e-37	2	IL6ST
ENDOD1	1.43895583455998e-41	0.26598796625524	0.394	0.15	2.96554407944466e-37	2	ENDOD1
BRK1	2.2184089193067e-41	0.303286635204506	0.875	0.544	4.57191894179918e-37	2	BRK1
TMEM47	3.56091417044013e-41	0.278944404600691	0.611	0.299	7.33868801386006e-37	2	TMEM47
FMO3	3.61679997796162e-41	0.418459799654351	0.265	0.075	7.45386307458111e-37	2	FMO3
SLC25A6	7.19696846568715e-41	0.460860170553265	0.937	0.664	1.48322323109346e-36	2	SLC25A6
RAP1B	8.68632327315423e-41	0.30659344838622	0.829	0.527	1.79016436336436e-36	2	RAP1B
SLIT3	8.90006240500771e-41	0.604581595777193	0.476	0.224	1.83421386104804e-36	2	SLIT3
NFATC1	2.99795909315243e-40	0.295983523534562	0.337	0.118	6.17849389507784e-36	2	NFATC1
EIF4A1	3.61316582993198e-40	0.276923036315427	0.836	0.517	7.44637345890682e-36	2	EIF4A1
ATP5G2	3.8826550948808e-40	0.533071628024282	0.627	0.308	8.00176388503984e-36	2	ATP5G2
IGFBP2	5.573485072587e-40	0.619425503272339	0.546	0.256	1.14863953860945e-35	2	IGFBP2
AKAP12	5.93333955307205e-40	0.255807189931278	0.74	0.4	1.22280194849262e-35	2	AKAP12
RHOC	8.99830472669931e-40	0.398663990199448	0.884	0.603	1.85446062112546e-35	2	RHOC
PCBP2	1.18552183217377e-39	0.303297767485027	0.866	0.544	2.44324194392693e-35	2	PCBP2
NR4A1	1.32451932288321e-39	0.607458082648464	0.786	0.455	2.72970187253001e-35	2	NR4A1
FUNDC2	2.713949177887e-39	0.251307262729309	0.699	0.371	5.59317786070731e-35	2	FUNDC2
EVA1B	2.87131591873554e-39	0.39820018655371	0.769	0.479	5.91749497692208e-35	2	EVA1B
NDUFB10	3.46869880810814e-39	0.271489867645394	0.832	0.505	7.14864137363007e-35	2	NDUFB10
PCBP1	1.48640339911896e-38	0.279819827786239	0.839	0.531	3.06332876524426e-34	2	PCBP1
BAG3	1.88339273038886e-38	0.293925823716002	0.615	0.311	3.88148407805839e-34	2	BAG3
RCAN2	2.42334088497522e-38	0.421030034112784	0.295	0.099	4.99426322984542e-34	2	RCAN2
UQCRH	5.55280277817483e-38	0.34760428280034	0.896	0.595	1.14437712455405e-33	2	UQCRH
FKBP1A	8.29946826303557e-38	0.252413973216074	0.851	0.548	1.710437414329e-33	2	FKBP1A
MPRIP	9.10380136199857e-38	0.31197210959412	0.67	0.362	1.87620242269429e-33	2	MPRIP
LGALS3BP	1.17516214562802e-37	0.418696609264193	0.865	0.587	2.4218916659248e-33	2	LGALS3BP
ILK	1.19691289224874e-37	0.272724863888568	0.795	0.471	2.46671777963543e-33	2	ILK
SEM1	3.6465767876833e-37	0.30110381062925	0.884	0.564	7.51523010173651e-33	2	SEM1
PTMS	4.77970228456592e-37	0.420895754038336	0.947	0.684	9.8504884382619e-33	2	PTMS
GADD45GIP1	5.27885295026246e-37	0.250439701663429	0.807	0.476	1.08791880451959e-32	2	GADD45GIP1
RPS7	7.27038414299153e-37	0.356927922784335	0.985	0.889	1.49835346802913e-32	2	RPS7
MXI1	1.24547289761264e-36	0.256124577528475	0.435	0.192	2.5667950946899e-32	2	MXI1
TGFB3	1.85840642111887e-36	0.28621095244666	0.433	0.185	3.82998979328389e-32	2	TGFB3
VCL	1.26232126000975e-35	0.255697227578598	0.786	0.449	2.6015178847541e-31	2	VCL
JUND	1.4081421040326e-35	0.561340556671203	0.988	0.838	2.90204006220078e-31	2	JUND
LAMB21	2.49334695357345e-35	0.269984028333468	0.729	0.418	5.13853873661952e-31	2	LAMB2
CD276	4.31237933911171e-35	0.323351729843124	0.596	0.335	8.88738257997532e-31	2	CD276
IGFBP4	5.4710711819515e-35	0.478928648170922	0.949	0.739	1.12753305988839e-30	2	IGFBP4
GEM	1.06090324536753e-34	0.348252789972964	0.719	0.405	2.18641549837795e-30	2	GEM
GNG111	1.57178218569524e-34	0.273756093868457	0.704	0.414	3.23928590649933e-30	2	GNG11
MYL9	2.22759148920645e-34	0.635601133787736	0.978	0.789	4.59084330010558e-30	2	MYL9
CEBPD	4.14399169028507e-34	0.697993427419047	0.889	0.565	8.5403524745085e-30	2	CEBPD
CCL2	8.07719087579213e-34	0.919094963939848	0.459	0.204	1.664628267592e-29	2	CCL2
PRSS23	9.6175674501639e-34	0.53362323915409	0.853	0.604	1.98208447580428e-29	2	PRSS23
UQCRB	2.71575433107982e-33	0.315480047319005	0.913	0.638	5.5968981009224e-29	2	UQCRB
DSTN	5.22612005459564e-33	0.532049521716659	0.974	0.749	1.07705108205162e-28	2	DSTN
HLA-C	1.25123457245756e-32	0.369601435772917	0.988	0.882	2.57866933037778e-28	2	HLA-C
LAMB11	1.69502448907394e-32	0.37238660812832	0.755	0.474	3.49327596953248e-28	2	LAMB1
SERTAD1	1.87206064384365e-32	0.318821768131614	0.755	0.439	3.85812978089737e-28	2	SERTAD1
HLA-A1	2.55406216610777e-32	0.390518292124542	0.988	0.898	5.26366671813149e-28	2	HLA-A
HIC1	4.23745968924165e-32	0.276944459173203	0.545	0.288	8.73298067355811e-28	2	HIC1
MARCKSL1	5.7878724102466e-32	0.420171704536478	0.639	0.391	1.19282262502772e-27	2	MARCKSL1
YWHAZ	1.18777616814711e-31	0.2519463964842	0.88	0.614	2.44788790493438e-27	2	YWHAZ
ISG15	1.49587395305872e-31	0.299194017283477	0.721	0.444	3.08284662985873e-27	2	ISG15
PCOLCE	2.22439695824292e-31	0.579948939321828	0.885	0.638	4.58425969124284e-27	2	PCOLCE
MAGED2	1.20701929531124e-30	0.257834128897207	0.807	0.517	2.48754606570693e-26	2	MAGED2
MMP9	5.72931282512437e-30	2.47852602450768	0.271	0.098	1.18075408012988e-25	2	MMP9
LMOD1	6.26189103038121e-30	0.50915329343868	0.45	0.237	1.29051312245126e-25	2	LMOD1
TPM2	7.90491293611597e-30	0.523353630552558	0.967	0.788	1.62912350700414e-25	2	TPM2
CD81	1.68276644850502e-28	0.338917714307469	0.954	0.764	3.46801337372399e-24	2	CD81
THY1	1.70192981397494e-28	0.90015047909557	0.795	0.723	3.50750715362096e-24	2	THY1
ACTA2	2.25809091707904e-28	1.17025257969653	0.926	0.745	4.6536995710082e-24	2	ACTA2
SOCS3	2.73743573060941e-28	0.254222502050213	0.697	0.391	5.64158129721294e-24	2	SOCS3
CPE1	1.38988707426935e-27	0.74421886310893	0.738	0.487	2.8644182713617e-23	2	CPE
YBX3	1.01928323791899e-26	0.337653461595492	0.894	0.61	2.10064082502725e-22	2	YBX3
LTBP41	1.47889375709245e-26	0.31112783349547	0.565	0.315	3.04785214399183e-22	2	LTBP4
RPS17	7.2125960094161e-26	0.306237332728227	0.853	0.608	1.48644391158056e-21	2	RPS17
CLIC1	3.35886604321637e-25	0.301492310206684	0.913	0.701	6.92228702846461e-21	2	CLIC1
ARID5B	4.45628242968762e-25	0.289498995812555	0.82	0.518	9.18395245934322e-21	2	ARID5B
HLA-B1	8.41223011916695e-25	0.305145632738019	0.995	0.927	1.73367650525912e-20	2	HLA-B
EID1	1.87597183070622e-24	0.321442059859645	0.952	0.675	3.86619034590246e-20	2	EID1
CNN1	2.69540978510897e-24	0.412432384004802	0.406	0.206	5.55497002613108e-20	2	CNN1
PPP1R15A	5.31819208692226e-24	0.398880195609387	0.873	0.632	1.09602620719381e-19	2	PPP1R15A
ZFP36	1.07754916341122e-23	0.668102942392887	0.925	0.696	2.22072107087419e-19	2	ZFP36
FOSB	1.44394317948941e-23	0.498568318054748	0.906	0.719	2.97582249860974e-19	2	FOSB
FABP5	1.46068433262765e-23	0.258850514267317	0.502	0.277	3.01032434111232e-19	2	FABP5
PPIA	2.04722269381017e-23	0.311851391460198	0.966	0.792	4.21912124967337e-19	2	PPIA
HSPB1	6.68497034430131e-23	0.372203448652305	0.969	0.795	1.37770553825706e-18	2	HSPB1
TSC22D1	1.1506066302966e-22	0.254573914303515	0.842	0.544	2.37128520437826e-18	2	TSC22D1
FOS	1.92650799460326e-22	0.747354547223631	0.95	0.831	3.97034032607786e-18	2	FOS
C12orf57	9.43680809716902e-22	0.263211793290663	0.878	0.596	1.94483178074556e-17	2	C12orf57
COX4I1	1.19771368127284e-21	0.25547469638792	0.884	0.646	2.46836812573519e-17	2	COX4I1
ATF3	2.21541581475878e-21	0.431891712855553	0.812	0.554	4.56575045263638e-17	2	ATF3
SORBS1	2.7094245723462e-21	0.251040647118121	0.342	0.172	5.58385310114829e-17	2	SORBS1
PTGER3	8.55742314229873e-21	0.278147059053879	0.291	0.136	1.76359933539635e-16	2	PTGER3
JUN	2.87644643696407e-20	0.520167961184537	0.976	0.842	5.92806846193925e-16	2	JUN
TPM4	5.2833042670229e-20	0.286569689581406	0.961	0.758	1.08883617639075e-15	2	TPM4
NACA	1.34054991328014e-19	0.251145431464893	0.979	0.84	2.76273931627904e-15	2	NACA
RPS8	3.63309875808754e-19	0.266438462909335	0.991	0.928	7.4874532305426e-15	2	RPS8
APOE	1.20338334007893e-18	0.89641498968977	0.461	0.257	2.48005272556868e-14	2	APOE
H3F3A1	1.57121707322795e-18	0.343514302890668	0.647	0.413	3.23812126621548e-14	2	H3F3A
BTF3	3.02386507676929e-18	0.278296634446648	0.949	0.734	6.23188353671383e-14	2	BTF3
COL6A2	3.72126445337516e-18	0.498658816591734	0.954	0.809	7.66915391196086e-14	2	COL6A2
EEF2	3.82915524535713e-18	0.276703596321995	0.955	0.725	7.89150604515652e-14	2	EEF2
MT1X1	7.1775476209558e-18	0.340017222281849	0.709	0.447	1.47922078920278e-13	2	MT1X
H3F3B1	9.14899964134664e-18	0.467712914854375	0.654	0.461	1.88551733608513e-13	2	H3F3B
ID3	1.0020633113741e-17	0.549919144355004	0.844	0.649	2.06515227841089e-13	2	ID3
TIMP11	1.89955996439379e-17	0.352798828499939	0.998	0.963	3.91480313061917e-13	2	TIMP1
ID1	2.88157412052842e-17	0.301536491289642	0.598	0.385	5.93863610499701e-13	2	ID1
RPS16	4.95082696252616e-17	0.250703162330207	0.99	0.863	1.02031592870702e-12	2	RPS16
IER3	5.11595938526781e-15	0.644779822785086	0.865	0.666	1.05434806970984e-10	2	IER3
RHOB	5.94506684532174e-14	0.280955778992116	0.801	0.54	1.22521882615236e-09	2	RHOB
COL15A1	1.13435043358014e-13	0.380219654492694	0.498	0.334	2.33778280856531e-09	2	COL15A1
ZFP36L1	1.31052031980026e-13	0.297940231057792	0.916	0.692	2.70085132707637e-09	2	ZFP36L1
COL6A11	8.18203249720189e-13	0.27643854330501	0.902	0.679	1.68623507734834e-08	2	COL6A1
JUNB	1.13432901427064e-12	0.386350342780927	0.971	0.832	2.33773866551035e-08	2	JUNB
MT-CO21	1.50745310137514e-12	0.258145750329344	0.976	0.957	3.10671009662402e-08	2	MT-CO2
TAGLN	8.94437971090536e-11	0.512305503187487	0.943	0.83	1.84334721462049e-06	2	TAGLN
ACTG2	1.00012812711212e-09	0.779216440496379	0.325	0.212	2.06116405716537e-05	2	ACTG2
MT-CO31	1.56901293329926e-09	0.271148941376977	0.985	0.957	3.23357875423644e-05	2	MT-CO3
MT1E	1.63912292936594e-09	0.484691446662426	0.822	0.602	3.37806844513026e-05	2	MT1E
MT2A	4.69446443251156e-09	0.515748170729194	0.971	0.861	9.67482174896307e-05	2	MT2A
CLU	6.45060440724601e-06	0.829201480278754	0.193	0.319	0.132940506228933	2	CLU
MFAP41	9.98276659653233e-05	0.375892907117514	0.221	0.329	1	2	MFAP4
RRM2	3.81702814317311e-83	1.38723779881739	0.273	0.006	7.86651330026546e-79	3	RRM2
PCLAF	1.67947216787498e-82	2.08124718697548	0.473	0.024	3.46122419077355e-78	3	PCLAF
TK1	1.63105259283521e-63	1.81795567458788	0.364	0.018	3.36143628857408e-59	3	TK1
TYMS	1.36468369412479e-36	2.14724208587696	0.473	0.062	2.81247662522179e-32	3	TYMS
POSTN1	2.23720642072812e-23	1.48581344307002	1	0.632	4.61065871247858e-19	3	POSTN
TUBA1B	4.78715291215306e-18	1.53524257276533	0.927	0.771	9.86584343665623e-14	3	TUBA1B
CTGF1	2.1304480085386e-16	1.26521998178507	0.855	0.397	4.39064030079719e-12	3	CTGF
H2AFZ	2.96497765301374e-16	1.8159483422308	0.709	0.338	6.11052244509601e-12	3	H2AFZ
CCL21	4.15546646999832e-16	1.65941552870224	0.636	0.243	8.56400084801953e-12	3	CCL2
PRSS231	1.60399110544332e-13	1.25395360777076	0.891	0.644	3.30566526920814e-09	3	PRSS23
RRAD	5.60764651209e-13	1.35253140058802	0.673	0.296	1.15567986967663e-08	3	RRAD
TIMP31	6.19197471327761e-13	0.99506363894873	0.927	0.68	1.27610406865938e-08	3	TIMP3
CD741	1.34211321890743e-11	0.990465556734931	0.818	0.475	2.76596113284633e-07	3	CD74
TAGLN1	2.85224565285861e-11	0.802867073139928	0.982	0.848	5.87819306597631e-07	3	TAGLN
STMN11	3.76789695873395e-11	1.98701431731457	0.564	0.287	7.7652588422548e-07	3	STMN1
SERPINE1	3.9357056241535e-11	1.15657892980753	0.818	0.554	8.11109572081794e-07	3	SERPINE1
LGALS11	9.21620904149126e-11	0.729724514507926	1	0.948	1.89936852136093e-06	3	LGALS1
TPM21	2.55370044616502e-10	0.876988189024873	0.964	0.818	5.26292124950149e-06	3	TPM2
ACTB	7.35834966312253e-10	0.499544036787204	1	0.988	1.51648228207292e-05	3	ACTB
TUBB1	1.1889554389908e-09	1.33044395733326	0.782	0.684	2.45031826421615e-05	3	TUBB
HLA-DRA1	3.504840183391e-09	0.97696038939055	0.745	0.458	7.22312513395051e-05	3	HLA-DRA
RPS5	3.62320991459255e-09	0.724763001349833	0.964	0.862	7.46707331298379e-05	3	RPS5
TNFRSF12A	2.82138854343515e-08	1.26189681704744	0.691	0.516	0.000581459964916549	3	TNFRSF12A
HLA-DRB11	3.55696012449397e-08	1.11416696118774	0.618	0.333	0.000733053912056962	3	HLA-DRB1
S100A61	1.11467837218751e-07	0.506942187600717	0.982	0.935	0.00229724065724124	3	S100A6
COL1A11	1.52990830941128e-07	0.369299271510227	1	0.946	0.0031529880348657	3	COL1A1
DNAJA1	1.64127008997031e-07	0.870169134625184	0.873	0.727	0.00338249352841982	3	DNAJA1
HMGB1	2.11989953621945e-07	0.971583939989852	0.818	0.783	0.00436890095419467	3	HMGB1
MS4A6A	2.76787796171993e-07	1.14528864584479	0.255	0.075	0.00570431969130861	3	MS4A6A
HSP90AA11	3.86613611671862e-07	0.593354915926014	0.964	0.937	0.00796771992294541	3	HSP90AA1
LUM1	4.28665929841604e-07	0.550856055835495	0.964	0.817	0.00883437614810561	3	LUM
ANXA5	6.6705868694042e-07	0.881389894590191	0.782	0.743	0.0137474124791551	3	ANXA5
IL32	1.16232454889358e-06	1.34739679742737	0.673	0.579	0.0239543466281477	3	IL32
S100A101	1.20131431320085e-06	0.757288849654508	0.873	0.799	0.0247578866807563	3	S100A10
PTMA1	1.97992390537357e-06	0.45620658919694	1	0.959	0.0408042517658438	3	PTMA
S100A111	2.03768025902702e-06	0.603028620773414	0.982	0.918	0.0419945524582878	3	S100A11
SPARC1	2.48905762930007e-06	0.368551213432066	0.982	0.93	0.0512969886822451	3	SPARC
DUT	4.32899174773063e-06	1.51974689445663	0.6	0.524	0.0892161909289806	3	DUT
BIRC3	4.91612440155813e-06	1.31008892422585	0.309	0.125	0.101316407791711	3	BIRC3
SH3BGRL31	7.25353226918975e-06	1.04907087552993	0.782	0.75	0.149488046535731	3	SH3BGRL3
RPL41	1.06761959945778e-05	0.316451611696293	1	0.988	0.220025723252254	3	RPL41
IL1B1	1.09885418085459e-05	0.796561492054916	0.436	0.219	0.226462858132322	3	IL1B
RPL37A	1.13606483732709e-05	0.496142638514799	0.982	0.903	0.23413160232474	3	RPL37A
C1QB	1.4761980997161e-05	1.06674818925098	0.4	0.193	0.304229666370491	3	C1QB
IER31	1.60317333169538e-05	0.507150197057389	0.909	0.698	0.330397991929101	3	IER3
ACTA21	2.20713023537154e-05	0.293992290567639	0.964	0.774	0.454867470207722	3	ACTA2
CXCL2	2.32969036243112e-05	0.856148834541204	0.564	0.365	0.480125886793429	3	CXCL2
HSPA8	2.36880979247433e-05	0.607620050263786	0.873	0.831	0.488188010131035	3	HSPA8
TUBB2A	3.83387893645559e-05	1.63874389923257	0.491	0.365	0.790124110014132	3	TUBB2A
RAN	5.12612933260512e-05	0.983557057022901	0.655	0.649	1	3	RAN
HMGA1	6.25521662636036e-05	1.46487370249257	0.345	0.178	1	3	HMGA1
HLA-DPB11	8.13789890580046e-05	1.16334431645599	0.527	0.361	1	3	HLA-DPB1
COMP1	0.000107149612845245	0.342731801564406	0.364	0.172	1	3	COMP
RPLP0	0.0001148194610225	0.465957485257941	0.909	0.872	1	3	RPLP0
H3F3A2	0.000121627185376505	0.834382106505492	0.691	0.451	1	3	H3F3A
DNAJC9	0.000166085630424872	0.981124480039061	0.273	0.125	1	3	DNAJC9
HES41	0.000171967830342709	1.01481437463474	0.564	0.452	1	3	HES4
YBX1	0.000215835485748845	0.604114927953066	0.745	0.778	1	3	YBX1
CHCHD2	0.000237748261625467	0.678100820973012	0.745	0.732	1	3	CHCHD2
NDUFA41	0.000252915054282605	0.728775357126491	0.745	0.696	1	3	NDUFA4
HIST1H4C	0.00025322567835479	1.2395083891484	0.327	0.182	1	3	HIST1H4C
FCGR2A	0.000263420603899469	1.03952528791053	0.255	0.112	1	3	FCGR2A
IGFBP61	0.000336219057945874	0.997245566431842	0.545	0.416	1	3	IGFBP6
MFGE81	0.000343613136208747	0.79461269924264	0.709	0.678	1	3	MFGE8
CKS2	0.000356578332193318	1.4345965242328	0.364	0.223	1	3	CKS2
RPS2	0.000392783435582144	0.390777315051801	0.982	0.937	1	3	RPS2
TUBA1C	0.000440795790507439	1.05705251320221	0.564	0.529	1	3	TUBA1C
HLA-DPA11	0.000575207413266521	1.28711872192069	0.491	0.36	1	3	HLA-DPA1
CD441	0.000600901925045326	1.07728464652154	0.582	0.535	1	3	CD44
C12orf75	0.00061295579305765	1.30578418132117	0.418	0.286	1	3	C12orf75
RANBP1	0.000628849133893912	1.34899114876299	0.527	0.486	1	3	RANBP1
TNFAIP6	0.000642170776631077	1.24260349002217	0.491	0.391	1	3	TNFAIP6
PHAX	0.000653191836649748	0.26942654753811	0.073	0.314	1	3	PHAX
CXCR4	0.000684142955865192	1.19460069188191	0.327	0.176	1	3	CXCR4
PSMA7	0.000791232773226051	0.751795820405904	0.673	0.688	1	3	PSMA7
RRM1	0.000824054813428039	1.17153418882331	0.291	0.161	1	3	RRM1
LGALS31	0.000833073079464118	0.570550437017024	0.745	0.73	1	3	LGALS3
ANXA2	0.000951683528996794	0.583774817938511	0.8	0.812	1	3	ANXA2
RPL28	0.000964392447196187	0.284171465138168	0.982	0.966	1	3	RPL28
CAVIN1	0.0011196960479055	0.680060879259178	0.655	0.643	1	3	CAVIN1
HSPD11	0.00116246017319168	0.847559397879515	0.636	0.621	1	3	HSPD1
INHBA1	0.00123343627658664	0.548909870829906	0.655	0.521	1	3	INHBA
RPLP1	0.00145537678184735	0.251332916064917	1	0.989	1	3	RPLP1
ZNF644	0.00154020028812756	0.352555761138774	0.091	0.311	1	3	ZNF644
COX8A	0.00158969732797094	0.876918494024427	0.6	0.624	1	3	COX8A
VCAM1	0.00163117578624794	1.25255959626871	0.382	0.256	1	3	VCAM1
CD83	0.00167520938279472	0.975348520685592	0.345	0.207	1	3	CD83
RPL35	0.00168089422976189	0.428081636767031	0.945	0.886	1	3	RPL35
UBE2R2	0.00170318093760007	0.331971280901463	0.164	0.425	1	3	UBE2R2
EFEMP1	0.00170648167268265	1.03309009537785	0.418	0.3	1	3	EFEMP1
TXN	0.00173499223744474	0.805617058003171	0.673	0.697	1	3	TXN
COL15A11	0.00187409525288324	0.935843536901537	0.473	0.362	1	3	COL15A1
CXCL3	0.00194111979536763	1.00524842617658	0.364	0.23	1	3	CXCL3
MCM7	0.0019909593223607	1.17597599924956	0.255	0.136	1	3	MCM7
PAPSS1	0.00261517643364625	0.350687004416049	0.091	0.3	1	3	PAPSS1
RPS3A	0.00276770010245661	0.316969779991191	0.982	0.941	1	3	RPS3A
DSTN1	0.00298969998020022	0.593958811406612	0.782	0.79	1	3	DSTN
TPM1	0.00313464269437652	0.359161459136757	0.873	0.85	1	3	TPM1
ELP5	0.00360775647234008	0.299057692609118	0.109	0.31	1	3	ELP5
HLA-DQB1	0.00393877546702212	0.601075573984149	0.309	0.172	1	3	HLA-DQB1
STX4	0.00400554394809527	0.272752584198396	0.109	0.32	1	3	STX4
ATP5G32	0.00418853280088965	0.78579230941368	0.418	0.317	1	3	ATP5G3
MYL91	0.00469048061812212	0.275174306625057	0.873	0.822	1	3	MYL9
EMP3	0.0049284531565476	0.7805787097971	0.618	0.618	1	3	EMP3
GSTP1	0.00499638335237063	0.476231352507735	0.727	0.772	1	3	GSTP1
PLP2	0.00509094262791281	1.26720883326567	0.491	0.467	1	3	PLP2
SORBS31	0.00510710158783668	0.285107576718616	0.164	0.39	1	3	SORBS3
MTPN	0.00517149643461777	0.319343597974252	0.218	0.51	1	3	MTPN
ZNF207	0.00536446717268018	0.286645900879512	0.182	0.432	1	3	ZNF207
ATRAID	0.00546449880352013	0.259602028034445	0.255	0.551	1	3	ATRAID
ENO1	0.0055933599610248	0.540008877142637	0.691	0.71	1	3	ENO1
DPM3	0.00564427107013854	0.254540378133702	0.127	0.34	1	3	DPM3
RPS10	0.00565341547978609	0.349775311987437	0.873	0.881	1	3	RPS10
RPL27	0.00566347996494192	0.439055189474694	0.891	0.83	1	3	RPL27
GNAS	0.00571408197000173	0.353892833772965	0.873	0.826	1	3	GNAS
BUD31	0.00586474381230945	0.270055306729753	0.218	0.491	1	3	BUD31
CTSA	0.00603291099013557	0.414859786822214	0.255	0.526	1	3	CTSA
CMC1	0.00623073461735055	0.399681774996202	0.091	0.287	1	3	CMC1
SUGT1	0.00641474289612024	0.480243070830013	0.164	0.402	1	3	SUGT1
NAA20	0.00679485862205479	0.253679888756864	0.145	0.372	1	3	NAA20
GPAA1	0.00682211592197555	0.268701597118366	0.182	0.431	1	3	GPAA1
RPL15	0.0070395465761535	0.258076651424091	0.945	0.93	1	3	RPL15
YPEL51	0.00721230702810069	0.255749754524985	0.218	0.47	1	3	YPEL5
RFLNB1	0.00728852941865293	1.08990780254242	0.364	0.261	1	3	RFLNB
CIR1	0.00731787457383509	0.283930850363531	0.145	0.372	1	3	CIR1
TSR3	0.00748998990493007	0.354732915740371	0.164	0.396	1	3	TSR3
EEF1B2	0.00780784644249744	0.455167938543029	0.782	0.769	1	3	EEF1B2
CAPZA1	0.00789306987577149	0.308187816528006	0.182	0.418	1	3	CAPZA1
SSNA1	0.00802919306677001	0.305059669104636	0.164	0.387	1	3	SSNA1
TNFSF10	0.00805314037952858	1.22273828948325	0.364	0.28	1	3	TNFSF10
ID31	0.00816480785984936	0.30864484418397	0.782	0.682	1	3	ID3
DNAJC3	0.00853459941697485	0.316250751507008	0.2	0.448	1	3	DNAJC3
ASCC3	0.00923115059521009	0.274538126876526	0.091	0.268	1	3	ASCC3
H2AZ11	0.0094463820145191	0.517829081303655	0.109	0.294	1	3	H2AZ1
