# Supplementary material for: Single-cell RNA-seq reveals the genesis and heterogeneity of tumor microenvironment in pancreatic undifferentiated carcinoma with osteoclast-like giant-cells
Source: Mol Cancer. 2022 Jun 22;21:133. doi: 10.1186/s12943-022-01596-8 (PMC9214989; doi:10.1186/s12943-022-01596-8)
Supplement: Supplementary file 24 — Additional file 24: Table S16. GO BP analysis of clusters of fibroblasts. [file 12943_2022_1596_MOESM24_ESM.csv]

	ID	Description	GeneRatio	BgRatio	pvalue	p.adjust	qvalue	geneID	Count	cluster
GO:0043312	GO:0043312	neutrophil degranulation	23/135	487/18866	6.44279325297143e-13	1.16503772848154e-09	9.03306126090292e-10	FTL/YPEL5/RHOG/SDCBP/SERPINB1/CTSC/LYZ/FTH1/GRN/QSOX1/B2M/DDX3X/S100A11/HSP90AA1/HLA-B/CD44/BST2/PLAUR/LGALS3/CTSB/COTL1/NPC2/RNASET2	23	0
GO:0002283	GO:0002283	neutrophil activation involved in immune response	23/135	490/18866	7.31577851479776e-13	1.16503772848154e-09	9.03306126090292e-10	FTL/YPEL5/RHOG/SDCBP/SERPINB1/CTSC/LYZ/FTH1/GRN/QSOX1/B2M/DDX3X/S100A11/HSP90AA1/HLA-B/CD44/BST2/PLAUR/LGALS3/CTSB/COTL1/NPC2/RNASET2	23	0
GO:0060333	GO:0060333	interferon-gamma-mediated signaling pathway	11/135	91/18866	4.8497037418545e-11	5.14876880593553e-08	3.99207192224234e-08	IFNGR1/HLA-DRA/HLA-DRB1/HLA-DQA1/SOCS1/B2M/HLA-A/HLA-DPA1/HLA-B/CD44/HLA-DPB1	11	0
GO:0034341	GO:0034341	response to interferon-gamma	14/135	202/18866	2.02773586154391e-10	1.61458467975434e-07	1.25186008715316e-07	IFNGR1/HLA-DRA/HLA-DRB1/HLA-DQA1/SOCS1/B2M/HLA-A/HLA-DPA1/HLA-B/CD44/HLA-DPB1/BST2/CCL4/GAPDH	14	0
GO:0071346	GO:0071346	cellular response to interferon-gamma	13/135	182/18866	6.4027182367528e-10	4.07853151681153e-07	3.16226883861517e-07	IFNGR1/HLA-DRA/HLA-DRB1/HLA-DQA1/SOCS1/B2M/HLA-A/HLA-DPA1/HLA-B/CD44/HLA-DPB1/CCL4/GAPDH	13	0
GO:0002478	GO:0002478	antigen processing and presentation of exogenous peptide antigen	11/135	177/18866	5.93641605418675e-08	3.15124752209747e-05	2.44330387072318e-05	HLA-DRA/CD74/HLA-DRB1/CTSL/PSME2/HLA-DQA1/B2M/HLA-A/HLA-DPA1/HLA-B/HLA-DPB1	11	0
GO:0019884	GO:0019884	antigen processing and presentation of exogenous antigen	11/135	185/18866	9.32739779881922e-08	4.10316184701665e-05	3.1813658408993e-05	HLA-DRA/CD74/HLA-DRB1/CTSL/PSME2/HLA-DQA1/B2M/HLA-A/HLA-DPA1/HLA-B/HLA-DPB1	11	0
GO:0022407	GO:0022407	regulation of cell-cell adhesion	16/135	439/18866	1.03062150003558e-07	4.10316184701665e-05	3.1813658408993e-05	CD74/HLA-DRB1/CYLD/SOCS1/HLA-A/HLA-DPA1/HSPD1/SERPINE2/FXYD5/CD44/HLA-DPB1/HSPH1/IL1B/PLAUR/LGALS3/RGCC	16	0
GO:0048002	GO:0048002	antigen processing and presentation of peptide antigen	11/135	194/18866	1.51100395257118e-07	5.34727509882135e-05	4.14598277512514e-05	HLA-DRA/CD74/HLA-DRB1/CTSL/PSME2/HLA-DQA1/B2M/HLA-A/HLA-DPA1/HLA-B/HLA-DPB1	11	0
GO:0042110	GO:0042110	T cell activation	16/135	483/18866	3.73851156845783e-07	0.000119071593455382	9.23215593642322e-05	CD74/HLA-DRB1/CTSL/CYLD/SOCS1/B2M/CTNNB1/HLA-A/HLA-DPA1/HSPD1/PRDM1/CD44/HLA-DPB1/HSPH1/IL1B/LGALS3	16	0
GO:0033673	GO:0033673	negative regulation of kinase activity	12/135	268/18866	5.18902964739283e-07	0.00015024599479042	0.000116492474189317	PDCD4/CIB1/HNRNPU/SOCS1/ERRFI1/CDKN2A/DUSP5/UCHL1/DUSP2/IL1B/RGS2/TNFAIP3	12	0
GO:0050863	GO:0050863	regulation of T cell activation	13/135	332/18866	7.82303344683777e-07	0.000207636346068153	0.000160989793563872	CD74/HLA-DRB1/CYLD/SOCS1/CTNNB1/HLA-A/HLA-DPA1/HSPD1/PRDM1/HLA-DPB1/HSPH1/IL1B/LGALS3	13	0
GO:0019882	GO:0019882	antigen processing and presentation	11/135	232/18866	9.01245140880075e-07	0.000220805059515618	0.000171200089109689	HLA-DRA/CD74/HLA-DRB1/CTSL/PSME2/HLA-DQA1/B2M/HLA-A/HLA-DPA1/HLA-B/HLA-DPB1	11	0
GO:0071901	GO:0071901	negative regulation of protein serine/threonine kinase activity	9/135	148/18866	1.18999657437349e-06	0.000270724220669969	0.000209904658908287	PDCD4/CIB1/CDKN2A/DUSP5/UCHL1/DUSP2/IL1B/RGS2/TNFAIP3	9	0
GO:0051348	GO:0051348	negative regulation of transferase activity	12/135	296/18866	1.47827287849759e-06	0.000313886607867654	0.000243370398102129	PDCD4/CIB1/HNRNPU/SOCS1/ERRFI1/CDKN2A/DUSP5/UCHL1/DUSP2/IL1B/RGS2/TNFAIP3	12	0
GO:0006469	GO:0006469	negative regulation of protein kinase activity	11/135	246/18866	1.59963550199633e-06	0.000318427442116144	0.000246891111031802	PDCD4/CIB1/SOCS1/ERRFI1/CDKN2A/DUSP5/UCHL1/DUSP2/IL1B/RGS2/TNFAIP3	11	0
GO:0001818	GO:0001818	negative regulation of cytokine production	13/135	360/18866	1.92762353755131e-06	0.000361145939241231	0.000280012682296927	HLA-DRB1/TAX1BP1/SERPINB1/TMSB4X/PDCD4/CYLD/SRGN/ERRFI1/REL/BST2/RGCC/TNFAIP3/TSPO	13	0
GO:0050852	GO:0050852	T cell receptor signaling pathway	10/135	206/18866	2.33115431617328e-06	0.000407710509466852	0.000316116286940175	HLA-DRA/HLA-DRB1/PSME2/CYLD/HLA-DQA1/TRAC/HLA-A/HLA-DPA1/HLA-DPB1/LGALS3	10	0
GO:0045785	GO:0045785	positive regulation of cell adhesion	14/135	428/18866	2.43218200309896e-06	0.000407710509466852	0.000316116286940175	CD74/CIB1/CYLD/STK4/SOCS1/HLA-A/HLA-DPA1/HSPD1/CD44/NINJ1/HLA-DPB1/HSPH1/IL1B/PLAUR	14	0
GO:0032479	GO:0032479	regulation of type I interferon production	8/135	125/18866	3.25099832696583e-06	0.000517721483569309	0.000401412740792729	TAX1BP1/CYLD/LRRFIP1/CTNNB1/DDX3X/HSPD1/REL/TNFAIP3	8	0
GO:0032606	GO:0032606	type I interferon production	8/135	127/18866	3.66072461509439e-06	0.000555209899955983	0.000430479195338919	TAX1BP1/CYLD/LRRFIP1/CTNNB1/DDX3X/HSPD1/REL/TNFAIP3	8	0
GO:0061900	GO:0061900	glial cell activation	6/135	60/18866	4.37787145002144e-06	0.000609785806175961	0.00047279434893458	IFNGR1/CTSC/GRN/C1QA/IL1B/NAMPT	6	0
GO:1903037	GO:1903037	regulation of leukocyte cell-cell adhesion	12/135	329/18866	4.40347677929265e-06	0.000609785806175961	0.00047279434893458	CD74/HLA-DRB1/CYLD/SOCS1/HLA-A/HLA-DPA1/HSPD1/CD44/HLA-DPB1/HSPH1/IL1B/LGALS3	12	0
GO:0022409	GO:0022409	positive regulation of cell-cell adhesion	11/135	279/18866	5.37654676711508e-06	0.000713512560552563	0.000553218364721578	CD74/CYLD/SOCS1/HLA-A/HLA-DPA1/HSPD1/CD44/HLA-DPB1/HSPH1/IL1B/PLAUR	11	0
GO:0006457	GO:0006457	protein folding	10/135	230/18866	6.21543425670744e-06	0.000763315516467448	0.000591832835373918	CD74/RANBP2/ERO1A/GRN/QSOX1/B2M/HSPD1/HSP90AA1/HSPE1/HSPH1	10	0
GO:0043903	GO:0043903	regulation of symbiotic process	10/135	231/18866	6.4575931583068e-06	0.000763315516467448	0.000591832835373918	CD74/HLA-DRB1/CHD1/PLSCR1/DDX3X/BST2/CXCL8/CCL4/GAPDH/PABPC1	10	0
GO:0052547	GO:0052547	regulation of peptidase activity	14/135	466/18866	6.47080657601918e-06	0.000763315516467448	0.000591832835373918	SERPINB1/CFLAR/PSME2/GRN/DDX3X/HSPD1/SERPINE2/CD44/HSPE1/TIMP1/APLP2/BST2/GAPDH/PLAUR	14	0
GO:2001234	GO:2001234	negative regulation of apoptotic signaling pathway	10/135	233/18866	6.96651955744999e-06	0.000777100647957775	0.000602521067539929	CD74/CFLAR/IVNS1ABP/CTNNB1/DDX3X/CD44/IL1B/PLAUR/LGALS3/TNFAIP3	10	0
GO:0019886	GO:0019886	antigen processing and presentation of exogenous peptide antigen via MHC class II	7/135	99/18866	7.07564169255117e-06	0.000777100647957775	0.000602521067539929	HLA-DRA/CD74/HLA-DRB1/CTSL/HLA-DQA1/HLA-DPA1/HLA-DPB1	7	0
GO:1903039	GO:1903039	positive regulation of leukocyte cell-cell adhesion	10/135	235/18866	7.50979903616259e-06	0.000797290331005929	0.000618175036450437	CD74/CYLD/SOCS1/HLA-A/HLA-DPA1/HSPD1/CD44/HLA-DPB1/HSPH1/IL1B	10	0
GO:0042116	GO:0042116	macrophage activation	7/135	101/18866	8.07845338228713e-06	0.000829995936212403	0.000643533162473535	IFNGR1/CD74/CTSC/GRN/HSPD1/C1QA/NAMPT	7	0
GO:2001233	GO:2001233	regulation of apoptotic signaling pathway	13/135	413/18866	8.57799219174057e-06	0.000853778285334179	0.000661972686902085	CD74/CFLAR/CTSC/CYLD/STK4/IVNS1ABP/CTNNB1/DDX3X/CD44/IL1B/PLAUR/LGALS3/TNFAIP3	13	0
GO:0070663	GO:0070663	regulation of leukocyte proliferation	10/135	240/18866	9.03111114896875e-06	0.000861496932410145	0.000667957300978005	CD74/HLA-DRB1/CTNNB1/HLA-A/HLA-DPA1/HLA-DPB1/BST2/IL1B/LGALS3/TNFAIP3	10	0
GO:0002495	GO:0002495	antigen processing and presentation of peptide antigen via MHC class II	7/135	103/18866	9.19651356418993e-06	0.000861496932410145	0.000667957300978005	HLA-DRA/CD74/HLA-DRB1/CTSL/HLA-DQA1/HLA-DPA1/HLA-DPB1	7	0
GO:0002504	GO:0002504	antigen processing and presentation of peptide or polysaccharide antigen via MHC class II	7/135	104/18866	9.80192261605648e-06	0.000891974958061139	0.000691588284429128	HLA-DRA/CD74/HLA-DRB1/CTSL/HLA-DQA1/HLA-DPA1/HLA-DPB1	7	0
GO:0006458	GO:0006458	'de novo' protein folding	5/135	41/18866	1.06123540806529e-05	0.000938898548524428	0.00072797025360268	CD74/ERO1A/HSPD1/HSPE1/HSPH1	5	0
GO:0007159	GO:0007159	leukocyte cell-cell adhesion	12/135	364/18866	1.22236334108229e-05	0.00105222357874245	0.000815836244147665	CD74/HLA-DRB1/CYLD/SOCS1/HLA-A/HLA-DPA1/HSPD1/CD44/HLA-DPB1/HSPH1/IL1B/LGALS3	12	0
GO:0052548	GO:0052548	regulation of endopeptidase activity	13/135	434/18866	1.4527975305463e-05	0.00121767371968157	0.00094411717636056	SERPINB1/CFLAR/PSME2/DDX3X/HSPD1/SERPINE2/CD44/HSPE1/TIMP1/APLP2/BST2/GAPDH/PLAUR	13	0
GO:0070661	GO:0070661	leukocyte proliferation	11/135	313/18866	1.5852007716834e-05	0.00129458063020811	0.00100374656150317	CD74/HLA-DRB1/CTNNB1/HLA-A/HLA-DPA1/HSPD1/HLA-DPB1/BST2/IL1B/LGALS3/TNFAIP3	11	0
GO:0010951	GO:0010951	negative regulation of endopeptidase activity	10/135	258/18866	1.69239065542531e-05	0.0013475660593824	0.00104482854674415	SERPINB1/CFLAR/DDX3X/SERPINE2/CD44/TIMP1/APLP2/BST2/GAPDH/PLAUR	10	0
GO:0150076	GO:0150076	neuroinflammatory response	6/135	77/18866	1.87701136915162e-05	0.0014581173684751	0.00113054394660583	IFNGR1/CTSC/GRN/C1QA/IL1B/NAMPT	6	0
GO:0043407	GO:0043407	negative regulation of MAP kinase activity	6/135	79/18866	2.17498410793871e-05	0.00164936294852019	0.00127882524241208	PDCD4/DUSP5/UCHL1/DUSP2/IL1B/RGS2	6	0
GO:0019883	GO:0019883	antigen processing and presentation of endogenous antigen	4/135	24/18866	2.38421834766806e-05	0.00172950610858304	0.00134096383730837	CD74/B2M/HLA-A/HLA-B	4	0
GO:0050870	GO:0050870	positive regulation of T cell activation	9/135	214/18866	2.38927060526385e-05	0.00172950610858304	0.00134096383730837	CD74/CYLD/SOCS1/HLA-A/HLA-DPA1/HSPD1/HLA-DPB1/HSPH1/IL1B	9	0
GO:0010466	GO:0010466	negative regulation of peptidase activity	10/135	272/18866	2.66269104439624e-05	0.00181517039890882	0.00140738321270432	SERPINB1/CFLAR/DDX3X/SERPINE2/CD44/TIMP1/APLP2/BST2/GAPDH/PLAUR	10	0
GO:0050792	GO:0050792	regulation of viral process	9/135	217/18866	2.6661875404584e-05	0.00181517039890882	0.00140738321270432	CD74/HLA-DRB1/CHD1/PLSCR1/DDX3X/BST2/CXCL8/CCL4/PABPC1	9	0
GO:1990266	GO:1990266	neutrophil migration	7/135	122/18866	2.77817784623006e-05	0.00181517039890882	0.00140738321270432	CD74/RHOG/CKLF/IL1B/CXCL8/CCL4/LGALS3	7	0
GO:0001774	GO:0001774	microglial cell activation	5/135	50/18866	2.84956106579092e-05	0.00181517039890882	0.00140738321270432	IFNGR1/CTSC/GRN/C1QA/NAMPT	5	0
GO:0002269	GO:0002269	leukocyte activation involved in inflammatory response	5/135	50/18866	2.84956106579092e-05	0.00181517039890882	0.00140738321270432	IFNGR1/CTSC/GRN/C1QA/NAMPT	5	0
GO:0002711	GO:0002711	positive regulation of T cell mediated immunity	5/135	50/18866	2.84956106579092e-05	0.00181517039890882	0.00140738321270432	B2M/HLA-A/HSPD1/HLA-B/IL1B	5	0
GO:0019058	GO:0019058	viral life cycle	11/135	341/18866	3.48567244388793e-05	0.00217683661446726	0.00168779928861942	CD74/HLA-DRB1/CTSL/RANBP2/CHMP1B/PLSCR1/DDX3X/BST2/CXCL8/PABPC1/CTSB	11	0
GO:0051346	GO:0051346	negative regulation of hydrolase activity	13/135	473/18866	3.56434079453162e-05	0.00218315873665062	0.00169270111416421	SERPINB1/CFLAR/DDX3X/SERPINE2/CDC42SE1/CD44/TIMP1/APLP2/BST2/GAPDH/PLAUR/RGS2/LGALS3	13	0
GO:0044706	GO:0044706	multi-multicellular organism process	9/135	226/18866	3.66607105237699e-05	0.00220310118902278	0.00170816339401716	SERPINE2/PRDM1/MAFF/TIMP1/SPP1/IL1B/RGS2/NAMPT/CTSB	9	0
GO:0048143	GO:0048143	astrocyte activation	4/135	27/18866	3.87278589181082e-05	0.00228422649359583	0.0017710634897053	IFNGR1/GRN/C1QA/IL1B	4	0
GO:0042326	GO:0042326	negative regulation of phosphorylation	13/135	484/18866	4.51322387982092e-05	0.0026135669194963	0.00202641592766696	PDCD4/CIB1/CYLD/HNRNPU/SOCS1/ERRFI1/CDKN2A/DUSP5/UCHL1/DUSP2/IL1B/RGS2/TNFAIP3	13	0
GO:0043409	GO:0043409	negative regulation of MAPK cascade	8/135	187/18866	6.08129017725052e-05	0.00345873378831123	0.00268171179620859	PDCD4/CYLD/ERRFI1/DUSP5/UCHL1/DUSP2/IL1B/RGS2	8	0
GO:0043123	GO:0043123	positive regulation of I-kappaB kinase/NF-kappaB signaling	8/135	188/18866	6.31379249346012e-05	0.00352797001608254	0.00273539375616943	CD74/HLA-DRB1/CFLAR/CTNNB1/S100A4/REL/BST2/IL1B	8	0
GO:0045861	GO:0045861	negative regulation of proteolysis	11/135	369/18866	7.09920019235092e-05	0.00389844010562718	0.00302263587137119	SDCBP/SERPINB1/CFLAR/DDX3X/SERPINE2/CD44/TIMP1/APLP2/BST2/GAPDH/PLAUR	11	0
GO:1902041	GO:1902041	regulation of extrinsic apoptotic signaling pathway via death domain receptors	5/135	61/18866	7.51286074928272e-05	0.00405567143838398	0.00314454439211726	CFLAR/STK4/DDX3X/LGALS3/TNFAIP3	5	0
GO:0051085	GO:0051085	chaperone cofactor-dependent protein refolding	4/135	32/18866	7.71837409302169e-05	0.00409717024771235	0.00317672028460156	CD74/ERO1A/HSPE1/HSPH1	4	0
GO:0001933	GO:0001933	negative regulation of protein phosphorylation	12/135	444/18866	8.44721838297344e-05	0.004366008123464	0.00338516237549254	PDCD4/CIB1/CYLD/SOCS1/ERRFI1/CDKN2A/DUSP5/UCHL1/DUSP2/IL1B/RGS2/TNFAIP3	12	0
GO:0043122	GO:0043122	regulation of I-kappaB kinase/NF-kappaB signaling	9/135	252/18866	8.49897970658612e-05	0.004366008123464	0.00338516237549254	CD74/HLA-DRB1/CFLAR/CTNNB1/S100A4/REL/BST2/IL1B/TNFAIP3	9	0
GO:0001819	GO:0001819	positive regulation of cytokine production	12/135	447/18866	9.00249710189357e-05	0.00455126242373508	0.00352879836274726	CD74/B2M/LRRFIP1/CTNNB1/HLA-A/HLA-DPA1/DDX3X/HSPD1/HLA-DPB1/IL1B/GAPDH/RGCC	12	0
GO:0030593	GO:0030593	neutrophil chemotaxis	6/135	103/18866	9.72530255035077e-05	0.00477142191129488	0.00369949791089739	CD74/CKLF/IL1B/CXCL8/CCL4/LGALS3	6	0
GO:0032729	GO:0032729	positive regulation of interferon-gamma production	5/135	65/18866	0.000101950858022808	0.00477142191129488	0.00369949791089739	HLA-A/HLA-DPA1/HSPD1/HLA-DPB1/IL1B	5	0
GO:0002367	GO:0002367	cytokine production involved in immune response	6/135	104/18866	0.000102607174659882	0.00477142191129488	0.00369949791089739	CD74/B2M/HLA-A/HSPD1/BST2/IL1B	6	0
GO:0002456	GO:0002456	T cell mediated immunity	6/135	104/18866	0.000102607174659882	0.00477142191129488	0.00369949791089739	CTSC/B2M/HLA-A/HSPD1/HLA-B/IL1B	6	0
GO:0032649	GO:0032649	regulation of interferon-gamma production	6/135	104/18866	0.000102607174659882	0.00477142191129488	0.00369949791089739	HLA-DRB1/HLA-A/HLA-DPA1/HSPD1/HLA-DPB1/IL1B	6	0
GO:0097530	GO:0097530	granulocyte migration	7/135	150/18866	0.000103368323980956	0.00477142191129488	0.00369949791089739	CD74/RHOG/CKLF/IL1B/CXCL8/CCL4/LGALS3	7	0
GO:0001837	GO:0001837	epithelial to mesenchymal transition	7/135	152/18866	0.000112291244491667	0.00510925162437086	0.00396143247484889	RBPJ/SDCBP/PDCD4/CTNNB1/S100A4/IL1B/RGCC	7	0
GO:0050851	GO:0050851	antigen receptor-mediated signaling pathway	10/135	325/18866	0.000117955520870875	0.00529138498554558	0.0041026486577179	HLA-DRA/HLA-DRB1/PSME2/CYLD/HLA-DQA1/TRAC/HLA-A/HLA-DPA1/HLA-DPB1/LGALS3	10	0
GO:0009595	GO:0009595	detection of biotic stimulus	4/135	36/18866	0.000123661567502659	0.00547030684022181	0.00424137481522279	HLA-DRB1/HLA-A/HLA-B/TSPO	4	0
GO:0030198	GO:0030198	extracellular matrix organization	11/135	395/18866	0.000129600707142798	0.0056268660985082	0.00436276224641832	CTSL/CAPNS1/CFLAR/ERO1A/QSOX1/TGFBI/CD44/TIMP1/MMP23B/SPP1/RGCC	11	0
GO:0001890	GO:0001890	placenta development	7/135	156/18866	0.000132018560332258	0.0056268660985082	0.00436276224641832	RBPJ/STK4/PRDM1/SPP1/KRT19/PHLDA2/CTSB	7	0
GO:0043062	GO:0043062	extracellular structure organization	11/135	396/18866	0.000132500771550429	0.0056268660985082	0.00436276224641832	CTSL/CAPNS1/CFLAR/ERO1A/QSOX1/TGFBI/CD44/TIMP1/MMP23B/SPP1/RGCC	11	0
GO:1903900	GO:1903900	regulation of viral life cycle	7/135	157/18866	0.0001373657696973	0.00570343582544224	0.00442213019796331	CD74/HLA-DRB1/PLSCR1/DDX3X/BST2/CXCL8/PABPC1	7	0
GO:0051084	GO:0051084	'de novo' posttranslational protein folding	4/135	37/18866	0.000137885261713988	0.00570343582544224	0.00442213019796331	CD74/ERO1A/HSPE1/HSPH1	4	0
GO:0050777	GO:0050777	negative regulation of immune response	7/135	159/18866	0.000148587746991956	0.00606733300217156	0.00470427603836882	HLA-DRB1/GRN/HLA-A/HLA-B/BST2/LGALS3/TNFAIP3	7	0
GO:2001236	GO:2001236	regulation of extrinsic apoptotic signaling pathway	7/135	162/18866	0.000166804409163133	0.0067249625719567	0.00521416580808409	CFLAR/CYLD/STK4/DDX3X/IL1B/LGALS3/TNFAIP3	7	0
GO:0036294	GO:0036294	cellular response to decreased oxygen levels	8/135	218/18866	0.000176254681491302	0.00676838497600934	0.00524783315003484	RBPJ/CFLAR/ERO1A/PSME2/MALAT1/PGK1/NAMPT/RGCC	8	0
GO:0002709	GO:0002709	regulation of T cell mediated immunity	5/135	73/18866	0.000177110618858625	0.00676838497600934	0.00524783315003484	B2M/HLA-A/HSPD1/HLA-B/IL1B	5	0
GO:0032609	GO:0032609	interferon-gamma production	6/135	115/18866	0.000178452183752318	0.00676838497600934	0.00524783315003484	HLA-DRB1/HLA-A/HLA-DPA1/HSPD1/HLA-DPB1/IL1B	6	0
GO:0002429	GO:0002429	immune response-activating cell surface receptor signaling pathway	12/135	481/18866	0.000178506856510136	0.00676838497600934	0.00524783315003484	HLA-DRA/HLA-DRB1/PSME2/PLSCR1/CYLD/HLA-DQA1/TRAC/HLA-A/HLA-DPA1/HSP90AA1/HLA-DPB1/LGALS3	12	0
GO:0002757	GO:0002757	immune response-activating signal transduction	12/135	481/18866	0.000178506856510136	0.00676838497600934	0.00524783315003484	HLA-DRA/HLA-DRB1/PSME2/PLSCR1/CYLD/HLA-DQA1/TRAC/HLA-A/HLA-DPA1/HSP90AA1/HLA-DPB1/LGALS3	12	0
GO:0050670	GO:0050670	regulation of lymphocyte proliferation	8/135	219/18866	0.000181850856533194	0.00681405856539086	0.0052832459371749	CD74/HLA-DRB1/CTNNB1/HLA-A/HLA-DPA1/HLA-DPB1/IL1B/LGALS3	8	0
GO:0032944	GO:0032944	regulation of mononuclear cell proliferation	8/135	221/18866	0.000193482318840863	0.00716559518032733	0.00555580807834352	CD74/HLA-DRB1/CTNNB1/HLA-A/HLA-DPA1/HLA-DPB1/IL1B/LGALS3	8	0
GO:0042129	GO:0042129	regulation of T cell proliferation	7/135	167/18866	0.000201155414638159	0.00736413788071881	0.00570974715960219	HLA-DRB1/CTNNB1/HLA-A/HLA-DPA1/HLA-DPB1/IL1B/LGALS3	7	0
GO:0046651	GO:0046651	lymphocyte proliferation	9/135	283/18866	0.000203727427830051	0.00737354383680353	0.00571704002020692	CD74/HLA-DRB1/CTNNB1/HLA-A/HLA-DPA1/HSPD1/HLA-DPB1/IL1B/LGALS3	9	0
GO:0007249	GO:0007249	I-kappaB kinase/NF-kappaB signaling	9/135	286/18866	0.000220317353208066	0.00775399168197018	0.00601201833790037	CD74/HLA-DRB1/CFLAR/CTNNB1/S100A4/REL/BST2/IL1B/TNFAIP3	9	0
GO:0032943	GO:0032943	mononuclear cell proliferation	9/135	286/18866	0.000220317353208066	0.00775399168197018	0.00601201833790037	CD74/HLA-DRB1/CTNNB1/HLA-A/HLA-DPA1/HSPD1/HLA-DPB1/IL1B/LGALS3	9	0
GO:0002483	GO:0002483	antigen processing and presentation of endogenous peptide antigen	3/135	17/18866	0.000226411688044969	0.00775399168197018	0.00601201833790037	B2M/HLA-A/HLA-B	3	0
GO:0016045	GO:0016045	detection of bacterium	3/135	17/18866	0.000226411688044969	0.00775399168197018	0.00601201833790037	HLA-DRB1/HLA-A/HLA-B	3	0
GO:0019885	GO:0019885	antigen processing and presentation of endogenous peptide antigen via MHC class I	3/135	17/18866	0.000226411688044969	0.00775399168197018	0.00601201833790037	B2M/HLA-A/HLA-B	3	0
GO:0050727	GO:0050727	regulation of inflammatory response	11/135	425/18866	0.000244328402228447	0.0082308079939189	0.0063817154602111	HLA-DRB1/TMSB4X/CTSC/PDCD4/METRNL/CYLD/GRN/NEAT1/HSPD1/IL1B/TNFAIP3	11	0
GO:1903706	GO:1903706	regulation of hemopoiesis	12/135	498/18866	0.000245502907196953	0.0082308079939189	0.0063817154602111	CD74/HLA-DRB1/PSME2/CIB1/CYLD/SOCS1/B2M/CTNNB1/PRDM1/HLA-B/IL1B/LGALS3	12	0
GO:0097191	GO:0097191	extrinsic apoptotic signaling pathway	8/135	230/18866	0.000253660717267317	0.00841572275517088	0.00652508818760006	CFLAR/CIB1/CYLD/STK4/DDX3X/IL1B/LGALS3/TNFAIP3	8	0
GO:0001913	GO:0001913	T cell mediated cytotoxicity	4/135	44/18866	0.000272647639395142	0.00895239929354151	0.00694119763451983	CTSC/B2M/HLA-A/HLA-B	4	0
GO:0071453	GO:0071453	cellular response to oxygen levels	8/135	235/18866	0.000293222518828633	0.00952973186193056	0.00738882952923708	RBPJ/CFLAR/ERO1A/PSME2/MALAT1/PGK1/NAMPT/RGCC	8	0
GO:0014002	GO:0014002	astrocyte development	4/135	45/18866	0.000297597725081523	0.00957422984226921	0.00742333081383577	IFNGR1/GRN/C1QA/IL1B	4	0
GO:0071621	GO:0071621	granulocyte chemotaxis	6/135	127/18866	0.00030572923295352	0.00973747606956961	0.00754990295272587	CD74/CKLF/IL1B/CXCL8/CCL4/LGALS3	6	0
GO:0034393	GO:0034393	positive regulation of smooth muscle cell apoptotic process	3/135	19/18866	0.000319274182920301	0.00980875542025434	0.0076051690377317	PDCD4/STK4/CDKN2A	3	0
GO:0098543	GO:0098543	detection of other organism	3/135	19/18866	0.000319274182920301	0.00980875542025434	0.0076051690377317	HLA-DRB1/HLA-A/HLA-B	3	0
GO:0007162	GO:0007162	negative regulation of cell adhesion	9/135	301/18866	0.000321070950307741	0.00980875542025434	0.0076051690377317	CD74/HLA-DRB1/SOCS1/SERPINE2/TGFBI/CDKN2A/FXYD5/LGALS3/RGCC	9	0
GO:0002718	GO:0002718	regulation of cytokine production involved in immune response	5/135	83/18866	0.000323365563305088	0.00980875542025434	0.0076051690377317	CD74/B2M/HLA-A/BST2/IL1B	5	0
GO:0048708	GO:0048708	astrocyte differentiation	5/135	83/18866	0.000323365563305088	0.00980875542025434	0.0076051690377317	IFNGR1/GRN/SERPINE2/C1QA/IL1B	5	0
GO:0002576	GO:0002576	platelet degranulation	6/135	129/18866	0.000332520433982048	0.00996371255511508	0.00772531427061059	TMSB4X/QSOX1/SRGN/TIMP1/APLP2/F13A1	6	0
GO:0002460	GO:0002460	adaptive immune response based on somatic recombination of immune receptors built from immunoglobulin superfamily domains	10/135	370/18866	0.000334730688664777	0.00996371255511508	0.00772531427061059	CD74/HLA-DRB1/CTSC/B2M/HLA-A/HSPD1/C1QA/HLA-B/IL1B/TNFAIP3	10	0
GO:0032480	GO:0032480	negative regulation of type I interferon production	4/135	47/18866	0.00035234445250258	0.0103566558764222	0.00802998089269982	TAX1BP1/CYLD/REL/TNFAIP3	4	0
GO:1901342	GO:1901342	regulation of vasculature development	11/135	444/18866	0.000354435004875987	0.0103566558764222	0.00802998089269982	CFLAR/PDCD4/CIB1/GRN/CTNNB1/GLUL/IL1B/CXCL8/PGK1/RGCC/TNFAIP3	11	0
GO:0038061	GO:0038061	NIK/NF-kappaB signaling	7/135	184/18866	0.000362969289710368	0.0105096107975229	0.00814857371923947	TMSB4X/PSME2/PDCD4/CYLD/DDX3X/REL/IL1B	7	0
GO:0002726	GO:0002726	positive regulation of T cell cytokine production	3/135	20/18866	0.000373655183838742	0.0107215473921297	0.0083128976888164	B2M/HLA-A/IL1B	3	0
GO:0051090	GO:0051090	regulation of DNA-binding transcription factor activity	11/135	455/18866	0.000435448325316874	0.0122858923925973	0.00952580469405381	TAX1BP1/CFLAR/TMSB4X/CIB1/CYLD/LRRFIP1/CTNNB1/CDKN2A/IL1B/RGCC/TNFAIP3	11	0
GO:0001892	GO:0001892	embryonic placenta development	5/135	89/18866	0.000446740340564227	0.0122858923925973	0.00952580469405381	RBPJ/STK4/PRDM1/KRT19/PHLDA2	5	0
GO:0008625	GO:0008625	extrinsic apoptotic signaling pathway via death domain receptors	5/135	89/18866	0.000446740340564227	0.0122858923925973	0.00952580469405381	CFLAR/STK4/DDX3X/LGALS3/TNFAIP3	5	0
GO:0010718	GO:0010718	positive regulation of epithelial to mesenchymal transition	4/135	50/18866	0.000447461073011394	0.0122858923925973	0.00952580469405381	SDCBP/CTNNB1/IL1B/RGCC	4	0
GO:0050873	GO:0050873	brown fat cell differentiation	4/135	50/18866	0.000447461073011394	0.0122858923925973	0.00952580469405381	ERO1A/METRNL/HNRNPU/RGS2	4	0
GO:0022408	GO:0022408	negative regulation of cell-cell adhesion	7/135	191/18866	0.000454279596019487	0.0123665001138638	0.00958830348413601	CD74/HLA-DRB1/SOCS1/SERPINE2/FXYD5/LGALS3/RGCC	7	0
GO:0030217	GO:0030217	T cell differentiation	8/135	253/18866	0.000479592227460982	0.0129449258005358	0.0100367829226	CD74/CTSL/CYLD/SOCS1/B2M/CTNNB1/PRDM1/IL1B	8	0
GO:0007568	GO:0007568	aging	9/135	319/18866	0.000489549874465113	0.0130652161540755	0.0101300494414479	CTSC/ERO1A/PDCD4/B2M/C1QA/CDKN2A/TIMP1/NAMPT/TSPO	9	0
GO:0045926	GO:0045926	negative regulation of growth	8/135	254/18866	0.000492253041911791	0.0130652161540755	0.0101300494414479	STK4/DDX3X/SERPINE2/MT1X/CDKN2A/SPP1/BST2/RGS2	8	0
GO:0002683	GO:0002683	negative regulation of immune system process	11/135	463/18866	0.000503682284661203	0.0132580832780655	0.0102795879931725	CD74/HLA-DRB1/CIB1/GRN/SOCS1/CTNNB1/HLA-A/HLA-B/BST2/LGALS3/TNFAIP3	11	0
GO:0042098	GO:0042098	T cell proliferation	7/135	195/18866	0.000514163037015225	0.0134230268269958	0.0104074761418267	HLA-DRB1/CTNNB1/HLA-A/HLA-DPA1/HLA-DPB1/IL1B/LGALS3	7	0
GO:0007565	GO:0007565	female pregnancy	7/135	196/18866	0.000530074980274019	0.0137259253022175	0.0106423269467082	PRDM1/TIMP1/SPP1/IL1B/RGS2/NAMPT/CTSB	7	0
GO:0009895	GO:0009895	negative regulation of catabolic process	9/135	323/18866	0.000535456368367769	0.0137534559133173	0.0106636726671544	SDCBP/QSOX1/HNRNPU/SERPINE2/TIMP1/IL1B/NAMPT/PABPC1/TSPO	9	0
GO:0032088	GO:0032088	negative regulation of NF-kappaB transcription factor activity	5/135	93/18866	0.000546757757531798	0.0138387978575158	0.0107298421131065	TAX1BP1/TMSB4X/CYLD/CDKN2A/TNFAIP3	5	0
GO:0051235	GO:0051235	maintenance of location	9/135	324/18866	0.000547468926231393	0.0138387978575158	0.0107298421131065	FTL/TMSB4X/ERO1A/FTH1/SRGN/HNRNPU/PLIN2/IL1B/TSPO	9	0
GO:0002697	GO:0002697	regulation of immune effector process	11/135	470/18866	0.000570530639627201	0.0142189314003783	0.0110245767380939	CD74/GRN/B2M/HLA-A/HSPD1/C1QA/HLA-B/BST2/IL1B/LGALS3/TNFAIP3	11	0
GO:0042026	GO:0042026	protein refolding	3/135	23/18866	0.000571435861616459	0.0142189314003783	0.0110245767380939	B2M/HSPD1/HSP90AA1	3	0
GO:0002720	GO:0002720	positive regulation of cytokine production involved in immune response	4/135	55/18866	0.000644616635461166	0.0159155347592544	0.0123400295943851	CD74/B2M/HLA-A/IL1B	4	0
GO:0098581	GO:0098581	detection of external biotic stimulus	3/135	24/18866	0.00064966352992214	0.0159167564830924	0.0123409768518003	HLA-DRB1/HLA-A/HLA-B	3	0
GO:0044409	GO:0044409	entry into host	6/135	147/18866	0.000665430853637485	0.0161786051056137	0.0125439998604543	CD74/HLA-DRB1/CTSL/CTNNB1/CXCL8/CTSB	6	0
GO:0002696	GO:0002696	positive regulation of leukocyte activation	10/135	406/18866	0.000689717672715695	0.0166290332135259	0.0128932370218728	CD74/CTSC/CYLD/SOCS1/HLA-A/HLA-DPA1/HSPD1/HLA-DPB1/HSPH1/IL1B	10	0
GO:2001243	GO:2001243	negative regulation of intrinsic apoptotic signaling pathway	5/135	98/18866	0.000694399189136245	0.0166290332135259	0.0128932370218728	CD74/IVNS1ABP/DDX3X/CD44/PLAUR	5	0
GO:0002831	GO:0002831	regulation of response to biotic stimulus	10/135	409/18866	0.000729745195397816	0.0172789233987123	0.0133971260987785	IFNGR1/PSME2/PLSCR1/GRN/SOCS1/HLA-A/HSPD1/HLA-B/IL1B/TNFAIP3	10	0
GO:0050866	GO:0050866	negative regulation of cell activation	7/135	207/18866	0.000732387647983094	0.0172789233987123	0.0133971260987785	CD74/HLA-DRB1/GRN/SOCS1/SERPINE2/LGALS3/TNFAIP3	7	0
GO:0070665	GO:0070665	positive regulation of leukocyte proliferation	6/135	150/18866	0.000739760101774004	0.0173245288540456	0.013432486058528	CD74/HLA-A/HLA-DPA1/HLA-DPB1/BST2/IL1B	6	0
GO:0071456	GO:0071456	cellular response to hypoxia	7/135	208/18866	0.000753447090902466	0.0175162699600318	0.0135811515578731	RBPJ/CFLAR/ERO1A/PSME2/MALAT1/PGK1/RGCC	7	0
GO:0045069	GO:0045069	regulation of viral genome replication	5/135	100/18866	0.000761115902487131	0.0175663344160979	0.0136199687813487	PLSCR1/DDX3X/BST2/CXCL8/PABPC1	5	0
GO:0002792	GO:0002792	negative regulation of peptide secretion	5/135	101/18866	0.000796215080085647	0.0182442088494445	0.0141455553039071	CD74/SRGN/PIM3/IL1B/RGCC	5	0
GO:0002822	GO:0002822	regulation of adaptive immune response based on somatic recombination of immune receptors built from immunoglobulin superfamily domains	6/135	153/18866	0.000820356495274051	0.0186351111094716	0.0144486393994283	B2M/HLA-A/HSPD1/HLA-B/IL1B/TNFAIP3	6	0
GO:0060706	GO:0060706	cell differentiation involved in embryonic placenta development	3/135	26/18866	0.000825869863898259	0.0186351111094716	0.0144486393994283	STK4/PRDM1/KRT19	3	0
GO:0043030	GO:0043030	regulation of macrophage activation	4/135	59/18866	0.000841453874098804	0.0186351111094716	0.0144486393994283	CD74/CTSC/GRN/HSPD1	4	0
GO:0050707	GO:0050707	regulation of cytokine secretion	4/135	59/18866	0.000841453874098804	0.0186351111094716	0.0144486393994283	SRGN/SOCS1/GAPDH/RGCC	4	0
GO:0051701	GO:0051701	interaction with host	7/135	212/18866	0.0008425293562838	0.0186351111094716	0.0144486393994283	CD74/HLA-DRB1/CTSL/CTNNB1/CXCL8/GAPDH/CTSB	7	0
GO:0061077	GO:0061077	chaperone-mediated protein folding	4/135	60/18866	0.000896602994383943	0.0196943485318128	0.0152699137918311	CD74/ERO1A/HSPE1/HSPH1	4	0
GO:0050867	GO:0050867	positive regulation of cell activation	10/135	421/18866	0.000909542571511259	0.0198417334949545	0.0153841879795632	CD74/CTSC/CYLD/SOCS1/HLA-A/HLA-DPA1/HSPD1/HLA-DPB1/HSPH1/IL1B	10	0
GO:0009615	GO:0009615	response to virus	9/135	349/18866	0.000927803919158097	0.0201024182484254	0.0155863085882198	IFNGR1/PLSCR1/IVNS1ABP/DDX3X/BST2/IL1B/CCL4/TNFAIP3/NPC2	9	0
GO:0051651	GO:0051651	maintenance of location in cell	7/135	216/18866	0.000939737106281869	0.0201277302549582	0.0156059341248061	FTL/TMSB4X/ERO1A/FTH1/SRGN/HNRNPU/TSPO	7	0
GO:0002824	GO:0002824	positive regulation of adaptive immune response based on somatic recombination of immune receptors built from immunoglobulin superfamily domains	5/135	105/18866	0.000948809127040937	0.0201277302549582	0.0156059341248061	B2M/HLA-A/HSPD1/HLA-B/IL1B	5	0
GO:0031343	GO:0031343	positive regulation of cell killing	4/135	61/18866	0.00095425031977981	0.0201277302549582	0.0156059341248061	B2M/HLA-A/HLA-B/GAPDH	4	0
GO:1903902	GO:1903902	positive regulation of viral life cycle	4/135	61/18866	0.00095425031977981	0.0201277302549582	0.0156059341248061	CD74/HLA-DRB1/DDX3X/PABPC1	4	0
GO:0050729	GO:0050729	positive regulation of inflammatory response	6/135	158/18866	0.00096956830806419	0.0203162832972661	0.0157521277750595	CTSC/PDCD4/GRN/NEAT1/HSPD1/IL1B	6	0
GO:0002708	GO:0002708	positive regulation of lymphocyte mediated immunity	5/135	106/18866	0.000990135424553325	0.0206116426614532	0.0159811331682291	B2M/HLA-A/HSPD1/HLA-B/IL1B	5	0
GO:0045824	GO:0045824	negative regulation of innate immune response	4/135	62/18866	0.00101445704710012	0.0206881725976048	0.0160404702681917	GRN/HLA-A/HLA-B/TNFAIP3	4	0
GO:0001916	GO:0001916	positive regulation of T cell mediated cytotoxicity	3/135	28/18866	0.00102978221963607	0.0206881725976048	0.0160404702681917	B2M/HLA-A/HLA-B	3	0
GO:0030330	GO:0030330	DNA damage response, signal transduction by p53 class mediator	5/135	107/18866	0.00103278475448012	0.0206881725976048	0.0160404702681917	CD74/CNOT6L/CD44/BTG2/RGCC	5	0
GO:0048524	GO:0048524	positive regulation of viral process	5/135	107/18866	0.00103278475448012	0.0206881725976048	0.0160404702681917	CD74/HLA-DRB1/CHD1/DDX3X/PABPC1	5	0
GO:1903426	GO:1903426	regulation of reactive oxygen species biosynthetic process	5/135	107/18866	0.00103278475448012	0.0206881725976048	0.0160404702681917	CFLAR/HSPD1/HSP90AA1/IL1B/TSPO	5	0
GO:2001237	GO:2001237	negative regulation of extrinsic apoptotic signaling pathway	5/135	107/18866	0.00103278475448012	0.0206881725976048	0.0160404702681917	CFLAR/DDX3X/IL1B/LGALS3/TNFAIP3	5	0
GO:0017148	GO:0017148	negative regulation of translation	7/135	220/18866	0.00104558237709119	0.0208136241939714	0.0161377385306311	CNOT6L/NCL/DDX3X/EIF4A3/GAPDH/BTG2/RGS2	7	0
GO:0051251	GO:0051251	positive regulation of lymphocyte activation	9/135	357/18866	0.00108716104127695	0.0215068814687396	0.0166752520616915	CD74/CYLD/SOCS1/HLA-A/HLA-DPA1/HSPD1/HLA-DPB1/HSPH1/IL1B	9	0
GO:0097529	GO:0097529	myeloid leukocyte migration	7/135	222/18866	0.00110190838874917	0.0216640630750994	0.0167971220273265	CD74/RHOG/CKLF/IL1B/CXCL8/CCL4/LGALS3	7	0
GO:0032102	GO:0032102	negative regulation of response to external stimulus	10/135	433/18866	0.00112429152195962	0.0219685183892111	0.0170331799193883	HLA-DRB1/PDCD4/METRNL/GRN/HLA-A/SERPINE2/HLA-B/SPP1/PLAUR/TNFAIP3	10	0
GO:0032507	GO:0032507	maintenance of protein location in cell	4/135	64/18866	0.00114279345654994	0.0220593767218882	0.0171036264693216	TMSB4X/SRGN/HNRNPU/TSPO	4	0
GO:0060135	GO:0060135	maternal process involved in female pregnancy	4/135	64/18866	0.00114279345654994	0.0220593767218882	0.0171036264693216	PRDM1/SPP1/RGS2/CTSB	4	0
GO:1902105	GO:1902105	regulation of leukocyte differentiation	8/135	290/18866	0.00116382579244096	0.0222937367415317	0.0172853363283925	CD74/HLA-DRB1/CYLD/SOCS1/CTNNB1/PRDM1/HLA-B/IL1B	8	0
GO:0002821	GO:0002821	positive regulation of adaptive immune response	5/135	110/18866	0.00116893376321375	0.0222937367415317	0.0172853363283925	B2M/HLA-A/HSPD1/HLA-B/IL1B	5	0
GO:2001242	GO:2001242	regulation of intrinsic apoptotic signaling pathway	6/135	166/18866	0.00125076078809335	0.0237123399409365	0.0183852431633271	CD74/CYLD/IVNS1ABP/DDX3X/CD44/PLAUR	6	0
GO:0002449	GO:0002449	lymphocyte mediated immunity	9/135	366/18866	0.00129225600504006	0.0243540554796012	0.0188827940692867	CD74/HLA-DRB1/CTSC/B2M/HLA-A/HSPD1/C1QA/HLA-B/IL1B	9	0
GO:0032963	GO:0032963	collagen metabolic process	5/135	113/18866	0.00131794177200914	0.0245500770918756	0.0190347784375908	CTSL/ERRFI1/MMP23B/RGCC/CTSB	5	0
GO:0048762	GO:0048762	mesenchymal cell differentiation	7/135	229/18866	0.00131807321278202	0.0245500770918756	0.0190347784375908	RBPJ/SDCBP/PDCD4/CTNNB1/S100A4/IL1B/RGCC	7	0
GO:0002819	GO:0002819	regulation of adaptive immune response	6/135	168/18866	0.00132992134114924	0.0245500985779878	0.0190347950967394	B2M/HLA-A/HSPD1/HLA-B/IL1B/TNFAIP3	6	0
GO:0048608	GO:0048608	reproductive structure development	10/135	443/18866	0.00133349044081378	0.0245500985779878	0.0190347950967394	RBPJ/STK4/TIPARP/CTNNB1/SERPINE2/PRDM1/SPP1/KRT19/PHLDA2/CTSB	10	0
GO:0030098	GO:0030098	lymphocyte differentiation	9/135	368/18866	0.00134182582328181	0.0245615818801871	0.0190436986171755	RBPJ/CD74/CTSL/CYLD/SOCS1/B2M/CTNNB1/PRDM1/IL1B	9	0
GO:0071356	GO:0071356	cellular response to tumor necrosis factor	8/135	297/18866	0.00135433169137736	0.024648836783068	0.0191113512659928	TAX1BP1/TMSB4X/PSME2/CIB1/CYLD/CXCL8/CCL4/TNFAIP3	8	0
GO:0052126	GO:0052126	movement in host environment	6/135	169/18866	0.00137090978558492	0.0248087935629998	0.0192353729484583	CD74/HLA-DRB1/CTSL/CTNNB1/CXCL8/CTSB	6	0
GO:0036293	GO:0036293	response to decreased oxygen levels	9/135	371/18866	0.00141904932267787	0.0255086600300783	0.0197780108834384	RBPJ/CFLAR/ERO1A/PSME2/MALAT1/HSPD1/PGK1/NAMPT/RGCC	9	0
GO:0061458	GO:0061458	reproductive system development	10/135	447/18866	0.00142560172224613	0.0255086600300783	0.0197780108834384	RBPJ/STK4/TIPARP/CTNNB1/SERPINE2/PRDM1/SPP1/KRT19/PHLDA2/CTSB	10	0
GO:0001906	GO:0001906	cell killing	6/135	172/18866	0.00149968330741252	0.0266843091290999	0.020689544482151	CTSC/LYZ/B2M/HLA-A/HLA-B/GAPDH	6	0
GO:0002724	GO:0002724	regulation of T cell cytokine production	3/135	32/18866	0.00152692764364555	0.0270181363611726	0.0209483757426459	B2M/HLA-A/IL1B	3	0
GO:1904019	GO:1904019	epithelial cell apoptotic process	5/135	117/18866	0.00153787624250466	0.0270615239357864	0.0209820160797669	CFLAR/PDCD4/STK4/RGCC/TNFAIP3	5	0
GO:0006959	GO:0006959	humoral immune response	9/135	377/18866	0.00158425034790199	0.0277243810882848	0.02149595902937	RBPJ/HLA-DRB1/LYZ/HLA-A/C1QA/IL1B/CXCL8/GAPDH/RGCC	9	0
GO:0070372	GO:0070372	regulation of ERK1 and ERK2 cascade	8/135	306/18866	0.00163490009750074	0.0284447825861546	0.0220545186968913	CD74/HLA-DRB1/CFLAR/CIB1/ERRFI1/CD44/IL1B/CCL4	8	0
GO:0034249	GO:0034249	negative regulation of cellular amide metabolic process	7/135	238/18866	0.00164327786368994	0.0284447825861546	0.0220545186968913	CNOT6L/NCL/DDX3X/EIF4A3/GAPDH/BTG2/RGS2	7	0
GO:1901222	GO:1901222	regulation of NIK/NF-kappaB signaling	5/135	119/18866	0.00165744324471111	0.0285349012670535	0.0221243917615492	TMSB4X/PDCD4/CYLD/DDX3X/IL1B	5	0
GO:0045088	GO:0045088	regulation of innate immune response	8/135	307/18866	0.00166872133506914	0.0285746099580387	0.0221551796948058	IFNGR1/PSME2/PLSCR1/GRN/SOCS1/HLA-A/HLA-B/TNFAIP3	8	0
GO:0002791	GO:0002791	regulation of peptide secretion	9/135	381/18866	0.0017027320673926	0.029001078260136	0.0224858397416439	CD74/HLA-DRB1/SRGN/SOCS1/PIM3/GLUL/IL1B/GAPDH/RGCC	9	0
GO:0050663	GO:0050663	cytokine secretion	4/135	72/18866	0.00177072556777642	0.0299987283689782	0.0232593627211842	SRGN/SOCS1/GAPDH/RGCC	4	0
GO:0060326	GO:0060326	cell chemotaxis	8/135	311/18866	0.00180959328356296	0.0304949979267091	0.023644142819486	CD74/RHOG/CKLF/TMSB4X/IL1B/CXCL8/CCL4/LGALS3	8	0
GO:0032481	GO:0032481	positive regulation of type I interferon production	4/135	74/18866	0.00195878023551922	0.0322609308404053	0.0250133499963946	LRRFIP1/CTNNB1/DDX3X/HSPD1	4	0
GO:0001914	GO:0001914	regulation of T cell mediated cytotoxicity	3/135	35/18866	0.00198360713694241	0.0322609308404053	0.0250133499963946	B2M/HLA-A/HLA-B	3	0
GO:0034390	GO:0034390	smooth muscle cell apoptotic process	3/135	35/18866	0.00198360713694241	0.0322609308404053	0.0250133499963946	PDCD4/STK4/CDKN2A	3	0
GO:0034391	GO:0034391	regulation of smooth muscle cell apoptotic process	3/135	35/18866	0.00198360713694241	0.0322609308404053	0.0250133499963946	PDCD4/STK4/CDKN2A	3	0
GO:0070536	GO:0070536	protein K63-linked deubiquitination	3/135	35/18866	0.00198360713694241	0.0322609308404053	0.0250133499963946	CYLD/OTUD1/TNFAIP3	3	0
GO:1901223	GO:1901223	negative regulation of NIK/NF-kappaB signaling	3/135	35/18866	0.00198360713694241	0.0322609308404053	0.0250133499963946	TMSB4X/CYLD/DDX3X	3	0
GO:0002698	GO:0002698	negative regulation of immune effector process	5/135	124/18866	0.00198612564993565	0.0322609308404053	0.0250133499963946	GRN/HLA-A/HLA-B/BST2/LGALS3	5	0
GO:0042692	GO:0042692	muscle cell differentiation	9/135	390/18866	0.00199541707238928	0.0322609308404053	0.0250133499963946	RBPJ/CFLAR/PDCD4/HNRNPU/CTNNB1/KDM6B/UCHL1/KRT19/RGS2	9	0
GO:0001959	GO:0001959	regulation of cytokine-mediated signaling pathway	6/135	183/18866	0.00205215026708923	0.032770445313711	0.0254083994731772	IFNGR1/CD74/TAX1BP1/CYLD/SOCS1/TNFAIP3	6	0
GO:0006986	GO:0006986	response to unfolded protein	6/135	183/18866	0.00205215026708923	0.032770445313711	0.0254083994731772	ERO1A/HSPD1/HSP90AA1/HSPE1/HSPH1/CXCL8	6	0
GO:0002479	GO:0002479	antigen processing and presentation of exogenous peptide antigen via MHC class I, TAP-dependent	4/135	75/18866	0.00205779876381231	0.032770445313711	0.0254083994731772	PSME2/B2M/HLA-A/HLA-B	4	0
GO:0002695	GO:0002695	negative regulation of leukocyte activation	6/135	184/18866	0.00210908895171998	0.0332315429621957	0.0257659092090593	CD74/HLA-DRB1/GRN/SOCS1/LGALS3/TNFAIP3	6	0
GO:0000289	GO:0000289	nuclear-transcribed mRNA poly(A) tail shortening	3/135	36/18866	0.00215269309780057	0.0332315429621957	0.0257659092090593	CNOT6L/BTG2/PABPC1	3	0
GO:0001893	GO:0001893	maternal placenta development	3/135	36/18866	0.00215269309780057	0.0332315429621957	0.0257659092090593	PRDM1/SPP1/CTSB	3	0
GO:0043368	GO:0043368	positive T cell selection	3/135	36/18866	0.00215269309780057	0.0332315429621957	0.0257659092090593	CD74/CTSL/CYLD	3	0
GO:0033077	GO:0033077	T cell differentiation in thymus	4/135	76/18866	0.00216022400162278	0.0332315429621957	0.0257659092090593	CD74/B2M/CTNNB1/IL1B	4	0
GO:0034612	GO:0034612	response to tumor necrosis factor	8/135	320/18866	0.00216100870642841	0.0332315429621957	0.0257659092090593	TAX1BP1/TMSB4X/PSME2/CIB1/CYLD/CXCL8/CCL4/TNFAIP3	8	0
GO:2000045	GO:2000045	regulation of G1/S transition of mitotic cell cycle	6/135	185/18866	0.0021672139561414	0.0332315429621957	0.0257659092090593	PSME2/CNOT6L/DDX3X/CDKN2A/BTG2/RGCC	6	0
GO:0046598	GO:0046598	positive regulation of viral entry into host cell	2/135	10/18866	0.0022028102353682	0.0332315429621957	0.0257659092090593	CD74/HLA-DRB1	2	0
GO:0075294	GO:0075294	positive regulation by symbiont of entry into host	2/135	10/18866	0.0022028102353682	0.0332315429621957	0.0257659092090593	CD74/HLA-DRB1	2	0
GO:0001704	GO:0001704	formation of primary germ layer	5/135	127/18866	0.00220485630184188	0.0332315429621957	0.0257659092090593	CTNNB1/ETS2/KDM6B/DUSP5/DUSP2	5	0
GO:0019079	GO:0019079	viral genome replication	5/135	127/18866	0.00220485630184188	0.0332315429621957	0.0257659092090593	PLSCR1/DDX3X/BST2/CXCL8/PABPC1	5	0
GO:0070482	GO:0070482	response to oxygen levels	9/135	396/18866	0.00221195827566264	0.0332315429621957	0.0257659092090593	RBPJ/CFLAR/ERO1A/PSME2/MALAT1/HSPD1/PGK1/NAMPT/RGCC	9	0
GO:0042176	GO:0042176	regulation of protein catabolic process	9/135	397/18866	0.00224980436731471	0.0336414408915369	0.0260837215009652	SDCBP/CTSC/PSME2/TIPARP/SERPINE2/HSP90AA1/TIMP1/IL1B/TNFAIP3	9	0
GO:1903409	GO:1903409	reactive oxygen species biosynthetic process	5/135	128/18866	0.00228152101966863	0.0339562824656289	0.0263278323273124	CFLAR/HSPD1/HSP90AA1/IL1B/TSPO	5	0
GO:0070371	GO:0070371	ERK1 and ERK2 cascade	8/135	325/18866	0.0023782477346212	0.0352312513245047	0.0273163730008388	CD74/HLA-DRB1/CFLAR/CIB1/ERRFI1/CD44/IL1B/CCL4	8	0
GO:0030308	GO:0030308	negative regulation of cell growth	6/135	190/18866	0.00247618655615231	0.0363576473862597	0.0281897185055491	DDX3X/SERPINE2/CDKN2A/SPP1/BST2/RGS2	6	0
GO:0045765	GO:0045765	regulation of angiogenesis	9/135	403/18866	0.00248786724968105	0.0363576473862597	0.0281897185055491	CIB1/GRN/CTNNB1/GLUL/IL1B/CXCL8/PGK1/RGCC/TNFAIP3	9	0
GO:0006826	GO:0006826	iron ion transport	4/135	79/18866	0.00248852971121024	0.0363576473862597	0.0281897185055491	FTL/ATP6V0B/FTH1/B2M	4	0
GO:0051051	GO:0051051	negative regulation of transport	10/135	483/18866	0.00251124504630376	0.0364405781335852	0.0282540184421683	CD74/SDCBP/SRGN/SERPINE2/PIM3/BST2/IL1B/RGS2/LGALS3/RGCC	10	0
GO:0010661	GO:0010661	positive regulation of muscle cell apoptotic process	3/135	38/18866	0.00251708859949411	0.0364405781335852	0.0282540184421683	PDCD4/STK4/CDKN2A	3	0
GO:0042590	GO:0042590	antigen processing and presentation of exogenous peptide antigen via MHC class I	4/135	80/18866	0.00260517009004797	0.0375450983565737	0.0291104026256372	PSME2/B2M/HLA-A/HLA-B	4	0
GO:0003157	GO:0003157	endocardium development	2/135	11/18866	0.00267972484370211	0.0382732001219337	0.0296749326567153	RBPJ/STK4	2	0
GO:0045657	GO:0045657	positive regulation of monocyte differentiation	2/135	11/18866	0.00267972484370211	0.0382732001219337	0.0296749326567153	CD74/HLA-DRB1	2	0
GO:0042770	GO:0042770	signal transduction in response to DNA damage	5/135	133/18866	0.00269426759580355	0.0383091173778318	0.029702780919902	CD74/CNOT6L/CD44/BTG2/RGCC	5	0
GO:0032691	GO:0032691	negative regulation of interleukin-1 beta production	3/135	39/18866	0.0027126935882124	0.03839968479314	0.0297730019085206	SERPINB1/ERRFI1/TNFAIP3	3	0
GO:0060537	GO:0060537	muscle tissue development	9/135	409/18866	0.00274555413533897	0.0386928757568788	0.0300003260433406	RBPJ/CFLAR/TIPARP/HNRNPU/CTNNB1/MAFF/KDM6B/BTG2/RGS2	9	0
GO:0016049	GO:0016049	cell growth	10/135	490/18866	0.00278443568228915	0.039067963207449	0.0302911482061226	SDCBP/CIB1/CTNNB1/DDX3X/SERPINE2/HSP90AA1/CDKN2A/SPP1/BST2/RGS2	10	0
GO:0022617	GO:0022617	extracellular matrix disassembly	4/135	82/18866	0.00284960656533351	0.0396331742820404	0.0307293817617671	CTSL/CAPNS1/CD44/TIMP1	4	0
GO:1903313	GO:1903313	positive regulation of mRNA metabolic process	4/135	82/18866	0.00284960656533351	0.0396331742820404	0.0307293817617671	CNOT6L/NCL/BTG2/PABPC1	4	0
GO:0060759	GO:0060759	regulation of response to cytokine stimulus	6/135	196/18866	0.00288942599509617	0.0400122686712231	0.0310233106841905	IFNGR1/CD74/TAX1BP1/CYLD/SOCS1/TNFAIP3	6	0
GO:0010939	GO:0010939	regulation of necrotic cell death	3/135	40/18866	0.00291742626124158	0.0400517355260967	0.0310539111110378	CFLAR/CYLD/TSPO	3	0
GO:1903427	GO:1903427	negative regulation of reactive oxygen species biosynthetic process	3/135	40/18866	0.00291742626124158	0.0400517355260967	0.0310539111110378	CFLAR/HSPD1/TSPO	3	0
GO:0050671	GO:0050671	positive regulation of lymphocyte proliferation	5/135	136/18866	0.00296646838836214	0.0405273215569747	0.0314226543411262	CD74/HLA-A/HLA-DPA1/HLA-DPB1/IL1B	5	0
GO:0048145	GO:0048145	regulation of fibroblast proliferation	4/135	83/18866	0.00297751750214508	0.0405273215569747	0.0314226543411262	CD74/FTH1/CTNNB1/S100A6	4	0
GO:0031330	GO:0031330	negative regulation of cellular catabolic process	7/135	265/18866	0.0030033572683089	0.0407050761683568	0.0315604754824308	SDCBP/QSOX1/HNRNPU/TIMP1/NAMPT/PABPC1/TSPO	7	0
GO:0032946	GO:0032946	positive regulation of mononuclear cell proliferation	5/135	137/18866	0.00306146344969563	0.041316784268138	0.0320347602720158	CD74/HLA-A/HLA-DPA1/HLA-DPB1/IL1B	5	0
GO:0048144	GO:0048144	fibroblast proliferation	4/135	84/18866	0.00310929954431951	0.0415135845454789	0.0321873483743513	CD74/FTH1/CTNNB1/S100A6	4	0
GO:0033574	GO:0033574	response to testosterone	3/135	41/18866	0.00313142328605091	0.0415135845454789	0.0321873483743513	CFLAR/SPP1/TSPO	3	0
GO:1902042	GO:1902042	negative regulation of extrinsic apoptotic signaling pathway via death domain receptors	3/135	41/18866	0.00313142328605091	0.0415135845454789	0.0321873483743513	CFLAR/DDX3X/TNFAIP3	3	0
GO:0002705	GO:0002705	positive regulation of leukocyte mediated immunity	5/135	138/18866	0.00315863630372989	0.0415135845454789	0.0321873483743513	B2M/HLA-A/HSPD1/HLA-B/IL1B	5	0
GO:0031392	GO:0031392	regulation of prostaglandin biosynthetic process	2/135	12/18866	0.00320063042985697	0.0415135845454789	0.0321873483743513	CD74/IL1B	2	0
GO:0060213	GO:0060213	positive regulation of nuclear-transcribed mRNA poly(A) tail shortening	2/135	12/18866	0.00320063042985697	0.0415135845454789	0.0321873483743513	BTG2/PABPC1	2	0
GO:0071888	GO:0071888	macrophage apoptotic process	2/135	12/18866	0.00320063042985697	0.0415135845454789	0.0321873483743513	CTSL/CDKN2A	2	0
GO:0097284	GO:0097284	hepatocyte apoptotic process	2/135	12/18866	0.00320063042985697	0.0415135845454789	0.0321873483743513	CFLAR/STK4	2	0
GO:1905461	GO:1905461	positive regulation of vascular associated smooth muscle cell apoptotic process	2/135	12/18866	0.00320063042985697	0.0415135845454789	0.0321873483743513	PDCD4/STK4	2	0
GO:0043154	GO:0043154	negative regulation of cysteine-type endopeptidase activity involved in apoptotic process	4/135	85/18866	0.00324500921181175	0.0415135845454789	0.0321873483743513	CFLAR/DDX3X/CD44/PLAUR	4	0
GO:0110110	GO:0110110	positive regulation of animal organ morphogenesis	4/135	85/18866	0.00324500921181175	0.0415135845454789	0.0321873483743513	RBPJ/CFLAR/CTNNB1/TNFAIP3	4	0
GO:0043405	GO:0043405	regulation of MAP kinase activity	8/135	342/18866	0.00324782428318992	0.0415135845454789	0.0321873483743513	CD74/PDCD4/MAP2K3/DUSP5/UCHL1/DUSP2/IL1B/RGS2	8	0
GO:0031348	GO:0031348	negative regulation of defense response	7/135	269/18866	0.00326211040732611	0.0415135845454789	0.0321873483743513	HLA-DRB1/PDCD4/METRNL/GRN/HLA-A/HLA-B/TNFAIP3	7	0
GO:0002221	GO:0002221	pattern recognition receptor signaling pathway	6/135	201/18866	0.00327155721221827	0.0415135845454789	0.0321873483743513	CTSL/CYLD/DDX3X/HSPD1/CTSB/TNFAIP3	6	0
GO:0010952	GO:0010952	positive regulation of peptidase activity	6/135	201/18866	0.00327155721221827	0.0415135845454789	0.0321873483743513	CFLAR/PSME2/GRN/DDX3X/HSPD1/HSPE1	6	0
GO:0071470	GO:0071470	cellular response to osmotic stress	3/135	42/18866	0.00335481702974307	0.0422335661649473	0.0327455824912721	ERRFI1/DDX3X/TSPO	3	0
GO:1902622	GO:1902622	regulation of neutrophil migration	3/135	42/18866	0.00335481702974307	0.0422335661649473	0.0327455824912721	CD74/RHOG/CXCL8	3	0
GO:0071902	GO:0071902	positive regulation of protein serine/threonine kinase activity	8/135	345/18866	0.00342408323750803	0.0429358468955239	0.0332900923132774	CD74/CIB1/STK4/MAP2K3/DDX3X/DUSP5/IL1B/RGCC	8	0
GO:0010506	GO:0010506	regulation of autophagy	8/135	347/18866	0.00354565987221999	0.0442859870314537	0.0343369166572884	CAPNS1/ATP6V0B/ABL2/QSOX1/UCHL1/GAPDH/NAMPT/TSPO	8	0
GO:0002369	GO:0002369	T cell cytokine production	3/135	43/18866	0.00358773562568168	0.04429045723952	0.034340382610564	B2M/HLA-A/IL1B	3	0
GO:0071364	GO:0071364	cellular response to epidermal growth factor stimulus	3/135	43/18866	0.00358773562568168	0.04429045723952	0.034340382610564	CFLAR/NCL/ERRFI1	3	0
GO:0150077	GO:0150077	regulation of neuroinflammatory response	3/135	43/18866	0.00358773562568168	0.04429045723952	0.034340382610564	CTSC/GRN/IL1B	3	0
GO:0035966	GO:0035966	response to topologically incorrect protein	6/135	205/18866	0.00360345455368178	0.0443127519439246	0.034357668697165	ERO1A/HSPD1/HSP90AA1/HSPE1/HSPH1/CXCL8	6	0
GO:1902806	GO:1902806	regulation of cell cycle G1/S phase transition	6/135	206/18866	0.0036902042690349	0.0452050022956776	0.035049470506704	PSME2/CNOT6L/DDX3X/CDKN2A/BTG2/RGCC	6	0
GO:0048505	GO:0048505	regulation of timing of cell differentiation	2/135	13/18866	0.00376488244168404	0.0459431056580983	0.035621755225613	RBPJ/SERPINE2	2	0
GO:0002700	GO:0002700	regulation of production of molecular mediator of immune response	5/135	144/18866	0.00378898710189263	0.0460607783188093	0.0357129921295304	CD74/B2M/HLA-A/BST2/IL1B	5	0
GO:0050708	GO:0050708	regulation of protein secretion	8/135	352/18866	0.00386428829465236	0.0467975597660371	0.0362842519081627	HLA-DRB1/SRGN/SOCS1/PIM3/GLUL/IL1B/GAPDH/RGCC	8	0
GO:0045165	GO:0045165	cell fate commitment	7/135	278/18866	0.00390646743296242	0.0471291620226717	0.0365413580451748	RBPJ/CTSL/CYLD/CTNNB1/PRDM1/ETS2/KDM6B	7	0
GO:0046631	GO:0046631	alpha-beta T cell activation	5/135	146/18866	0.00401780428963778	0.0482894591037598	0.0374409885342214	CTSL/SOCS1/HLA-A/PRDM1/HSPH1	5	0
GO:0032722	GO:0032722	positive regulation of chemokine production	3/135	45/18866	0.00408263913318605	0.0487011447160957	0.0377601868971199	CD74/DDX3X/IL1B	3	0
GO:0052372	GO:0052372	modulation by symbiont of entry into host	3/135	45/18866	0.00408263913318605	0.0487011447160957	0.0377601868971199	CD74/HLA-DRB1/CXCL8	3	0
GO:0045682	GO:0045682	regulation of epidermis development	4/135	91/18866	0.00414486288499974	0.0491062521760003	0.0380742849227123	CTSL/CTNNB1/ERRFI1/MAFF	4	0
GO:0002703	GO:0002703	regulation of leukocyte mediated immunity	6/135	211/18866	0.0041474354271096	0.0491062521760003	0.0380742849227123	B2M/HLA-A/HSPD1/HLA-B/BST2/IL1B	6	0
GO:0031341	GO:0031341	regulation of cell killing	4/135	92/18866	0.00430961496885783	0.0497297161727306	0.0385576845876976	B2M/HLA-A/HLA-B/GAPDH	4	0
GO:0045582	GO:0045582	positive regulation of T cell differentiation	4/135	92/18866	0.00430961496885783	0.0497297161727306	0.0385576845876976	CD74/CYLD/SOCS1/IL1B	4	0
GO:1903321	GO:1903321	negative regulation of protein modification by small protein conjugation or removal	4/135	92/18866	0.00430961496885783	0.0497297161727306	0.0385576845876976	IVNS1ABP/CTNNB1/TNFAIP3/TSPO	4	0
GO:0031641	GO:0031641	regulation of myelination	3/135	46/18866	0.00434485973119223	0.0497297161727306	0.0385576845876976	CTSC/CTNNB1/TYMP	3	0
GO:0032692	GO:0032692	negative regulation of interleukin-1 production	3/135	46/18866	0.00434485973119223	0.0497297161727306	0.0385576845876976	SERPINB1/ERRFI1/TNFAIP3	3	0
GO:0001666	GO:0001666	response to hypoxia	8/135	359/18866	0.004347112496129	0.0497297161727306	0.0385576845876976	RBPJ/CFLAR/ERO1A/PSME2/MALAT1/HSPD1/PGK1/RGCC	8	0
GO:0003306	GO:0003306	Wnt signaling pathway involved in heart development	2/135	14/18866	0.00437184318002027	0.0497297161727306	0.0385576845876976	RBPJ/CTNNB1	2	0
GO:0040034	GO:0040034	regulation of development, heterochronic	2/135	14/18866	0.00437184318002027	0.0497297161727306	0.0385576845876976	RBPJ/SERPINE2	2	0
GO:0060211	GO:0060211	regulation of nuclear-transcribed mRNA poly(A) tail shortening	2/135	14/18866	0.00437184318002027	0.0497297161727306	0.0385576845876976	BTG2/PABPC1	2	0
GO:0070486	GO:0070486	leukocyte aggregation	2/135	14/18866	0.00437184318002027	0.0497297161727306	0.0385576845876976	CD44/IL1B	2	0
GO:2001279	GO:2001279	regulation of unsaturated fatty acid biosynthetic process	2/135	14/18866	0.00437184318002027	0.0497297161727306	0.0385576845876976	CD74/IL1B	2	0
GO:0062197	GO:0062197	cellular response to chemical stress	8/135	360/18866	0.00441972056704434	0.0498767898176939	0.0386717173964504	CFLAR/ERO1A/CTNNB1/ERRFI1/DDX3X/KDM6B/TNFAIP3/TSPO	8	0
GO:0070997	GO:0070997	neuron death	8/135	360/18866	0.00441972056704434	0.0498767898176939	0.0386717173964504	GRN/CTNNB1/HSPD1/C1QA/REL/GAPDH/BTG2/NAMPT	8	0
GO:0006006	GO:0006006	glucose metabolic process	6/135	214/18866	0.00444116041819992	0.0498767898176939	0.0386717173964504	RANBP2/TFF3/CREM/PHLDA2/GAPDH/PGK1	6	0
GO:0045185	GO:0045185	maintenance of protein location	4/135	93/18866	0.00447873214689496	0.0498767898176939	0.0386717173964504	TMSB4X/SRGN/HNRNPU/TSPO	4	0
GO:0051702	GO:0051702	interaction with symbiont	4/135	93/18866	0.00447873214689496	0.0498767898176939	0.0386717173964504	CHD1/HSPD1/CCL4/GAPDH	4	0
GO:2000117	GO:2000117	negative regulation of cysteine-type endopeptidase activity	4/135	93/18866	0.00447873214689496	0.0498767898176939	0.0386717173964504	CFLAR/DDX3X/CD44/PLAUR	4	0
GO:0045580	GO:0045580	regulation of T cell differentiation	5/135	150/18866	0.00450483616771758	0.049992694056378	0.0387615831632695	CD74/CYLD/SOCS1/PRDM1/IL1B	5	0
GO:0043281	GO:0043281	regulation of cysteine-type endopeptidase activity involved in apoptotic process	6/135	215/18866	0.0045424000759504	0.0500607067193841	0.0388143164384616	CFLAR/DDX3X/HSPD1/CD44/HSPE1/PLAUR	6	0
GO:0070374	GO:0070374	positive regulation of ERK1 and ERK2 cascade	6/135	215/18866	0.0045424000759504	0.0500607067193841	0.0388143164384616	CD74/HLA-DRB1/CFLAR/CIB1/CD44/CCL4	6	0
GO:0030574	GO:0030574	collagen catabolic process	3/135	47/18866	0.00461707668201197	0.0503995603496943	0.0390770448914758	CTSL/MMP23B/CTSB	3	0
GO:0070849	GO:0070849	response to epidermal growth factor	3/135	47/18866	0.00461707668201197	0.0503995603496943	0.0390770448914758	CFLAR/NCL/ERRFI1	3	0
GO:0010660	GO:0010660	regulation of muscle cell apoptotic process	4/135	94/18866	0.00465226710920255	0.0503995603496943	0.0390770448914758	CFLAR/PDCD4/STK4/CDKN2A	4	0
GO:1904035	GO:1904035	regulation of epithelial cell apoptotic process	4/135	94/18866	0.00465226710920255	0.0503995603496943	0.0390770448914758	CFLAR/PDCD4/RGCC/TNFAIP3	4	0
GO:1905954	GO:1905954	positive regulation of lipid localization	4/135	94/18866	0.00465226710920255	0.0503995603496943	0.0390770448914758	PLTP/PLIN2/SPP1/IL1B	4	0
GO:0002224	GO:0002224	toll-like receptor signaling pathway	5/135	152/18866	0.0047634974438874	0.0514296249450216	0.039875700279607	CTSL/DDX3X/HSPD1/CTSB/TNFAIP3	5	0
GO:0009913	GO:0009913	epidermal cell differentiation	8/135	365/18866	0.00479689274794643	0.0516152141966533	0.0400195959697096	RBPJ/CTSL/CAPNS1/STK4/CTNNB1/ERRFI1/MAFF/KRT19	8	0
GO:0050709	GO:0050709	negative regulation of protein secretion	4/135	95/18866	0.00483027207090804	0.0517993823092327	0.0401623897868165	SRGN/PIM3/IL1B/RGCC	4	0
GO:0009409	GO:0009409	response to cold	3/135	48/18866	0.00489939792179745	0.05204116084624	0.0403498515559048	METRNL/HSPD1/HSP90AA1	3	0
GO:0060485	GO:0060485	mesenchyme development	7/135	290/18866	0.00491088762950088	0.05204116084624	0.0403498515559048	RBPJ/SDCBP/PDCD4/CTNNB1/S100A4/IL1B/RGCC	7	0
GO:0097193	GO:0097193	intrinsic apoptotic signaling pathway	7/135	290/18866	0.00491088762950088	0.05204116084624	0.0403498515559048	CD74/ERO1A/CYLD/IVNS1ABP/DDX3X/CD44/PLAUR	7	0
GO:0051098	GO:0051098	regulation of binding	8/135	367/18866	0.0049545034976522	0.05204116084624	0.0403498515559048	TMSB4X/CYLD/STK4/B2M/CTNNB1/EIF4A3/PHLDA2/PLAUR	8	0
GO:0035635	GO:0035635	entry of bacterium into host cell	2/135	15/18866	0.00502088173480663	0.05204116084624	0.0403498515559048	CTNNB1/CXCL8	2	0
GO:0042362	GO:0042362	fat-soluble vitamin biosynthetic process	2/135	15/18866	0.00502088173480663	0.05204116084624	0.0403498515559048	PLTP/IL1B	2	0
GO:0043518	GO:0043518	negative regulation of DNA damage response, signal transduction by p53 class mediator	2/135	15/18866	0.00502088173480663	0.05204116084624	0.0403498515559048	CD74/CD44	2	0
GO:0090594	GO:0090594	inflammatory response to wounding	2/135	15/18866	0.00502088173480663	0.05204116084624	0.0403498515559048	GRN/TIMP1	2	0
GO:2000345	GO:2000345	regulation of hepatocyte proliferation	2/135	15/18866	0.00502088173480663	0.05204116084624	0.0403498515559048	CFLAR/TNFAIP3	2	0
GO:0002706	GO:0002706	regulation of lymphocyte mediated immunity	5/135	154/18866	0.00503255181809793	0.05204116084624	0.0403498515559048	B2M/HLA-A/HSPD1/HLA-B/IL1B	5	0
GO:0051250	GO:0051250	negative regulation of lymphocyte activation	5/135	154/18866	0.00503255181809793	0.05204116084624	0.0403498515559048	CD74/HLA-DRB1/SOCS1/LGALS3/TNFAIP3	5	0
GO:0006417	GO:0006417	regulation of translation	9/135	450/18866	0.00512276689314145	0.0528026296267169	0.0409402525338438	CNOT6L/EIF5A/NCL/DDX3X/EIF4A3/GAPDH/BTG2/RGS2/PABPC1	9	0
GO:0045058	GO:0045058	T cell selection	3/135	49/18866	0.00519192753608707	0.0530822964330279	0.0411570907814206	CD74/CTSL/CYLD	3	0
GO:0045862	GO:0045862	positive regulation of proteolysis	8/135	370/18866	0.00519834116586367	0.0530822964330279	0.0411570907814206	CFLAR/CTSC/PSME2/GRN/DDX3X/HSPD1/HSPE1/IL1B	8	0
GO:0046634	GO:0046634	regulation of alpha-beta T cell activation	4/135	97/18866	0.00519989842609252	0.0530822964330279	0.0411570907814206	SOCS1/HLA-A/PRDM1/HSPH1	4	0
GO:0050673	GO:0050673	epithelial cell proliferation	9/135	453/18866	0.00534511760093903	0.0543427703362061	0.0421343928641625	SERPINB1/CFLAR/GRN/B2M/CTNNB1/ERRFI1/GLUL/RGCC/TNFAIP3	9	0
GO:0051146	GO:0051146	striated muscle cell differentiation	7/135	295/18866	0.00538245946869766	0.0543427703362061	0.0421343928641625	RBPJ/CFLAR/HNRNPU/KDM6B/UCHL1/KRT19/RGS2	7	0
GO:0002832	GO:0002832	negative regulation of response to biotic stimulus	4/135	98/18866	0.00539162179787791	0.0543427703362061	0.0421343928641625	GRN/HLA-A/HLA-B/TNFAIP3	4	0
GO:0010657	GO:0010657	muscle cell apoptotic process	4/135	98/18866	0.00539162179787791	0.0543427703362061	0.0421343928641625	CFLAR/PDCD4/STK4/CDKN2A	4	0
GO:0002699	GO:0002699	positive regulation of immune effector process	6/135	223/18866	0.0054146940095286	0.0544031559001532	0.0421812125065718	CD74/B2M/HLA-A/HSPD1/HLA-B/IL1B	6	0
GO:0061014	GO:0061014	positive regulation of mRNA catabolic process	3/135	50/18866	0.00549476582096425	0.0550340538986514	0.0426703760873292	CNOT6L/BTG2/PABPC1	3	0
GO:0002474	GO:0002474	antigen processing and presentation of peptide antigen via MHC class I	4/135	99/18866	0.00558801910967204	0.0555908704789467	0.0431021010141647	PSME2/B2M/HLA-A/HLA-B	4	0
GO:0010717	GO:0010717	regulation of epithelial to mesenchymal transition	4/135	99/18866	0.00558801910967204	0.0555908704789467	0.0431021010141647	SDCBP/CTNNB1/IL1B/RGCC	4	0
GO:0035051	GO:0035051	cardiocyte differentiation	5/135	158/18866	0.00560272195407908	0.0555908704789467	0.0431021010141647	RBPJ/PDCD4/HNRNPU/KDM6B/RGS2	5	0
GO:0034116	GO:0034116	positive regulation of heterotypic cell-cell adhesion	2/135	16/18866	0.00571137392175907	0.0556291313174393	0.0431317663622945	CD44/IL1B	2	0
GO:0045953	GO:0045953	negative regulation of natural killer cell mediated cytotoxicity	2/135	16/18866	0.00571137392175907	0.0556291313174393	0.0431317663622945	HLA-A/HLA-B	2	0
GO:0048820	GO:0048820	hair follicle maturation	2/135	16/18866	0.00571137392175907	0.0556291313174393	0.0431317663622945	RBPJ/CTNNB1	2	0
GO:0050710	GO:0050710	negative regulation of cytokine secretion	2/135	16/18866	0.00571137392175907	0.0556291313174393	0.0431317663622945	SRGN/RGCC	2	0
GO:0051238	GO:0051238	sequestering of metal ion	2/135	16/18866	0.00571137392175907	0.0556291313174393	0.0431317663622945	FTL/FTH1	2	0
GO:1902166	GO:1902166	negative regulation of intrinsic apoptotic signaling pathway in response to DNA damage by p53 class mediator	2/135	16/18866	0.00571137392175907	0.0556291313174393	0.0431317663622945	CD74/CD44	2	0
GO:0032675	GO:0032675	regulation of interleukin-6 production	5/135	159/18866	0.00575210371803669	0.0556852593980148	0.0431752849864473	CD74/HSPD1/HLA-B/IL1B/TNFAIP3	5	0
GO:1902107	GO:1902107	positive regulation of leukocyte differentiation	5/135	159/18866	0.00575210371803669	0.0556852593980148	0.0431752849864473	CD74/HLA-DRB1/CYLD/SOCS1/IL1B	5	0
GO:0002702	GO:0002702	positive regulation of production of molecular mediator of immune response	4/135	100/18866	0.00578914007663808	0.055873973163916	0.043321603252928	CD74/B2M/HLA-A/IL1B	4	0
GO:0042102	GO:0042102	positive regulation of T cell proliferation	4/135	101/18866	0.0059950338909289	0.0576863533009321	0.0447268230501485	HLA-A/HLA-DPA1/HLA-DPB1/IL1B	4	0
GO:0001912	GO:0001912	positive regulation of leukocyte mediated cytotoxicity	3/135	52/18866	0.00613175100126052	0.0582973938478053	0.0452005902559535	B2M/HLA-A/HLA-B	3	0
GO:0002704	GO:0002704	negative regulation of leukocyte mediated immunity	3/135	52/18866	0.00613175100126052	0.0582973938478053	0.0452005902559535	HLA-A/HLA-B/BST2	3	0
GO:0031103	GO:0031103	axon regeneration	3/135	52/18866	0.00613175100126052	0.0582973938478053	0.0452005902559535	GRN/SPP1/TSPO	3	0
GO:0038066	GO:0038066	p38MAPK cascade	3/135	52/18866	0.00613175100126052	0.0582973938478053	0.0452005902559535	CYLD/MAP2K3/IL1B	3	0
GO:0010001	GO:0010001	glial cell differentiation	6/135	230/18866	0.00627361140636885	0.0594686081228714	0.0461086853362823	IFNGR1/GRN/CTNNB1/SERPINE2/C1QA/IL1B	6	0
GO:0001701	GO:0001701	in utero embryonic development	8/135	383/18866	0.00636288327091447	0.0598250920390279	0.0463850833424967	RBPJ/STK4/CTNNB1/PRDM1/MAFF/KRT19/TM4SF1/PHLDA2	8	0
GO:0002716	GO:0002716	negative regulation of natural killer cell mediated immunity	2/135	17/18866	0.00644270221958762	0.0598250920390279	0.0463850833424967	HLA-A/HLA-B	2	0
GO:0030730	GO:0030730	sequestering of triglyceride	2/135	17/18866	0.00644270221958762	0.0598250920390279	0.0463850833424967	PLIN2/IL1B	2	0
GO:0090336	GO:0090336	positive regulation of brown fat cell differentiation	2/135	17/18866	0.00644270221958762	0.0598250920390279	0.0463850833424967	METRNL/HNRNPU	2	0
GO:0097067	GO:0097067	cellular response to thyroid hormone stimulus	2/135	17/18866	0.00644270221958762	0.0598250920390279	0.0463850833424967	CTSL/CTSB	2	0
GO:1901673	GO:1901673	regulation of mitotic spindle assembly	2/135	17/18866	0.00644270221958762	0.0598250920390279	0.0463850833424967	CHMP1B/HNRNPU	2	0
GO:2000136	GO:2000136	regulation of cell proliferation involved in heart morphogenesis	2/135	17/18866	0.00644270221958762	0.0598250920390279	0.0463850833424967	RBPJ/CTNNB1	2	0
GO:2000772	GO:2000772	regulation of cellular senescence	3/135	53/18866	0.00646608008156903	0.059867630987783	0.0464180657018389	B2M/CDKN2A/NAMPT	3	0
GO:0030595	GO:0030595	leukocyte chemotaxis	6/135	232/18866	0.00653626917592942	0.0601926296259121	0.0466700517565528	CD74/CKLF/IL1B/CXCL8/CCL4/LGALS3	6	0
GO:0002440	GO:0002440	production of molecular mediator of immune response	7/135	306/18866	0.00653897954491855	0.0601926296259121	0.0466700517565528	CD74/HLA-DRB1/B2M/HLA-A/HSPD1/BST2/IL1B	7	0
GO:0031349	GO:0031349	positive regulation of defense response	8/135	385/18866	0.0065583350676445	0.0601968218744892	0.0466733021953405	CTSC/PSME2/PDCD4/PLSCR1/GRN/NEAT1/HSPD1/IL1B	8	0
GO:0042063	GO:0042063	gliogenesis	7/135	307/18866	0.00665261890314836	0.0608760000881422	0.047199899597383	IFNGR1/GRN/CTNNB1/SERPINE2/C1QA/IL1B/TSPO	7	0
GO:0009266	GO:0009266	response to temperature stimulus	6/135	233/18866	0.00667055699552955	0.0608760000881422	0.047199899597383	RANBP2/ERO1A/METRNL/HSPD1/HSP90AA1/HSPH1	6	0
GO:0045621	GO:0045621	positive regulation of lymphocyte differentiation	4/135	105/18866	0.0068673027730709	0.0624924552349451	0.0484532099417273	CD74/CYLD/SOCS1/IL1B	4	0
GO:0045444	GO:0045444	fat cell differentiation	6/135	235/18866	0.00694513371086579	0.0630022923015026	0.0488485095395605	ERO1A/METRNL/STK4/HNRNPU/SOCS1/RGS2	6	0
GO:0014706	GO:0014706	striated muscle tissue development	8/135	389/18866	0.00696289070333718	0.0630022923015026	0.0488485095395605	RBPJ/CFLAR/HNRNPU/CTNNB1/MAFF/KDM6B/BTG2/RGS2	8	0
GO:0034250	GO:0034250	positive regulation of cellular amide metabolic process	5/135	167/18866	0.00704986251566936	0.0636085328963369	0.0493185551267641	IFNGR1/EIF5A/DDX3X/EIF4A3/PABPC1	5	0
GO:0032611	GO:0032611	interleukin-1 beta production	4/135	106/18866	0.00709777992399315	0.0636493197485117	0.0493501790068606	SERPINB1/ERRFI1/IL1B/TNFAIP3	4	0
GO:0001706	GO:0001706	endoderm formation	3/135	55/18866	0.0071668399550051	0.0636493197485117	0.0493501790068606	CTNNB1/DUSP5/DUSP2	3	0
GO:0002931	GO:0002931	response to ischemia	3/135	55/18866	0.0071668399550051	0.0636493197485117	0.0493501790068606	CIB1/HSPD1/UCHL1	3	0
GO:0061323	GO:0061323	cell proliferation involved in heart morphogenesis	2/135	18/18866	0.00721425570775909	0.0636493197485117	0.0493501790068606	RBPJ/CTNNB1	2	0
GO:0150078	GO:0150078	positive regulation of neuroinflammatory response	2/135	18/18866	0.00721425570775909	0.0636493197485117	0.0493501790068606	CTSC/IL1B	2	0
GO:1900153	GO:1900153	positive regulation of nuclear-transcribed mRNA catabolic process, deadenylation-dependent decay	2/135	18/18866	0.00721425570775909	0.0636493197485117	0.0493501790068606	BTG2/PABPC1	2	0
GO:1902165	GO:1902165	regulation of intrinsic apoptotic signaling pathway in response to DNA damage by p53 class mediator	2/135	18/18866	0.00721425570775909	0.0636493197485117	0.0493501790068606	CD74/CD44	2	0
GO:2001185	GO:2001185	regulation of CD8-positive, alpha-beta T cell activation	2/135	18/18866	0.00721425570775909	0.0636493197485117	0.0493501790068606	SOCS1/HLA-A	2	0
GO:1903532	GO:1903532	positive regulation of secretion by cell	7/135	313/18866	0.00736563415298722	0.0646169503555504	0.0501004265171019	HLA-DRB1/SDCBP/GLUL/SPP1/IL1B/GAPDH/RGCC	7	0
GO:0010594	GO:0010594	regulation of endothelial cell migration	6/135	238/18866	0.00737225042731919	0.0646169503555504	0.0501004265171019	TMSB4X/CIB1/GRN/MAP2K3/GLUL/RGCC	6	0
GO:0055002	GO:0055002	striated muscle cell development	5/135	169/18866	0.00740380897562329	0.0646169503555504	0.0501004265171019	CFLAR/HNRNPU/UCHL1/KRT19/RGS2	5	0
GO:0008544	GO:0008544	epidermis development	9/135	477/18866	0.00740508222284957	0.0646169503555504	0.0501004265171019	RBPJ/HLA-DRB1/CTSL/CAPNS1/STK4/CTNNB1/ERRFI1/MAFF/KRT19	9	0
GO:2000116	GO:2000116	regulation of cysteine-type endopeptidase activity	6/135	239/18866	0.00751875598329323	0.0651113163460896	0.0504837306941836	CFLAR/DDX3X/HSPD1/CD44/HSPE1/PLAUR	6	0
GO:0006977	GO:0006977	DNA damage response, signal transduction by p53 class mediator resulting in cell cycle arrest	3/135	56/18866	0.00753343179073076	0.0651113163460896	0.0504837306941836	CNOT6L/BTG2/RGCC	3	0
GO:0001909	GO:0001909	leukocyte mediated cytotoxicity	4/135	108/18866	0.0075739495010661	0.0651113163460896	0.0504837306941836	CTSC/B2M/HLA-A/HLA-B	4	0
GO:0071887	GO:0071887	leukocyte apoptotic process	4/135	108/18866	0.0075739495010661	0.0651113163460896	0.0504837306941836	CD74/CTSL/CDKN2A/LGALS3	4	0
GO:0032635	GO:0032635	interleukin-6 production	5/135	170/18866	0.00758535299137277	0.0651113163460896	0.0504837306941836	CD74/HSPD1/HLA-B/IL1B/TNFAIP3	5	0
GO:2000241	GO:2000241	regulation of reproductive process	5/135	170/18866	0.00758535299137277	0.0651113163460896	0.0504837306941836	CIB1/STK4/CTNNB1/TIMP1/PHLDA2	5	0
GO:0050678	GO:0050678	regulation of epithelial cell proliferation	8/135	395/18866	0.00760483820431564	0.0651113163460896	0.0504837306941836	CFLAR/GRN/B2M/CTNNB1/ERRFI1/GLUL/RGCC/TNFAIP3	8	0
GO:0010959	GO:0010959	regulation of metal ion transport	8/135	396/18866	0.00771603160490645	0.0658862216129411	0.0510845495840568	GLRX/B2M/CTNNB1/SERPINE2/FXYD5/CCL4/LGALS3/TSPO	8	0
GO:0030856	GO:0030856	regulation of epithelial cell differentiation	5/135	171/18866	0.00776997880315289	0.0659930199681119	0.0511673551500258	CTSL/CTNNB1/ERRFI1/MAFF/IL1B	5	0
GO:1905952	GO:1905952	regulation of lipid localization	5/135	171/18866	0.00776997880315289	0.0659930199681119	0.0511673551500258	PLTP/PLIN2/SPP1/IL1B/TSPO	5	0
GO:2000278	GO:2000278	regulation of DNA biosynthetic process	4/135	109/18866	0.00781973205327777	0.0662201931743125	0.0513434927495455	HNRNPU/CTNNB1/HSP90AA1/RGCC	4	0
GO:0045840	GO:0045840	positive regulation of mitotic nuclear division	3/135	57/18866	0.00791093324703877	0.0662201931743125	0.0513434927495455	HNRNPU/IL1B/RGCC	3	0
GO:0072431	GO:0072431	signal transduction involved in mitotic G1 DNA damage checkpoint	3/135	57/18866	0.00791093324703877	0.0662201931743125	0.0513434927495455	CNOT6L/BTG2/RGCC	3	0
GO:1902400	GO:1902400	intracellular signal transduction involved in G1 DNA damage checkpoint	3/135	57/18866	0.00791093324703877	0.0662201931743125	0.0513434927495455	CNOT6L/BTG2/RGCC	3	0
GO:1903320	GO:1903320	regulation of protein modification by small protein conjugation or removal	6/135	242/18866	0.00797090345885771	0.0662201931743125	0.0513434927495455	IVNS1ABP/CTNNB1/DDX3X/HSP90AA1/TNFAIP3/TSPO	6	0
GO:0003159	GO:0003159	morphogenesis of an endothelium	2/135	19/18866	0.00802543000479894	0.0662201931743125	0.0513434927495455	RBPJ/CTNNB1	2	0
GO:0048245	GO:0048245	eosinophil chemotaxis	2/135	19/18866	0.00802543000479894	0.0662201931743125	0.0513434927495455	CCL4/LGALS3	2	0
GO:0060252	GO:0060252	positive regulation of glial cell proliferation	2/135	19/18866	0.00802543000479894	0.0662201931743125	0.0513434927495455	IL1B/TSPO	2	0
GO:0061154	GO:0061154	endothelial tube morphogenesis	2/135	19/18866	0.00802543000479894	0.0662201931743125	0.0513434927495455	RBPJ/CTNNB1	2	0
GO:1905288	GO:1905288	vascular associated smooth muscle cell apoptotic process	2/135	19/18866	0.00802543000479894	0.0662201931743125	0.0513434927495455	PDCD4/STK4	2	0
GO:1905459	GO:1905459	regulation of vascular associated smooth muscle cell apoptotic process	2/135	19/18866	0.00802543000479894	0.0662201931743125	0.0513434927495455	PDCD4/STK4	2	0
GO:0051961	GO:0051961	negative regulation of nervous system development	7/135	319/18866	0.0081338651542797	0.0668897515684976	0.0518626314730878	CTSC/CIB1/B2M/CTNNB1/SPP1/IL1B/TSPO	7	0
GO:0033209	GO:0033209	tumor necrosis factor-mediated signaling pathway	5/135	173/18866	0.00814857884099751	0.0668897515684976	0.0518626314730878	TAX1BP1/TMSB4X/PSME2/CYLD/TNFAIP3	5	0
GO:0033002	GO:0033002	muscle cell proliferation	6/135	244/18866	0.00828302496993934	0.0676052206933556	0.0524173668500743	RBPJ/CFLAR/PDCD4/CTNNB1/NAMPT/TNFAIP3	6	0
GO:0007566	GO:0007566	embryo implantation	3/135	58/18866	0.00829941641792843	0.0676052206933556	0.0524173668500743	TIMP1/SPP1/IL1B	3	0
GO:0031638	GO:0031638	zymogen activation	3/135	58/18866	0.00829941641792843	0.0676052206933556	0.0524173668500743	CTSL/SERPINE2/PGK1	3	0
GO:0031102	GO:0031102	neuron projection regeneration	3/135	59/18866	0.00869895012563359	0.0699650407831894	0.0542470414533132	GRN/SPP1/TSPO	3	0
GO:0071385	GO:0071385	cellular response to glucocorticoid stimulus	3/135	59/18866	0.00869895012563359	0.0699650407831894	0.0542470414533132	CFLAR/HNRNPU/ERRFI1	3	0
GO:0072413	GO:0072413	signal transduction involved in mitotic cell cycle checkpoint	3/135	59/18866	0.00869895012563359	0.0699650407831894	0.0542470414533132	CNOT6L/BTG2/RGCC	3	0
GO:1902402	GO:1902402	signal transduction involved in mitotic DNA damage checkpoint	3/135	59/18866	0.00869895012563359	0.0699650407831894	0.0542470414533132	CNOT6L/BTG2/RGCC	3	0
GO:1902403	GO:1902403	signal transduction involved in mitotic DNA integrity checkpoint	3/135	59/18866	0.00869895012563359	0.0699650407831894	0.0542470414533132	CNOT6L/BTG2/RGCC	3	0
GO:0016241	GO:0016241	regulation of macroautophagy	5/135	176/18866	0.00874023267676049	0.070120002709023	0.0543671904008487	CAPNS1/ATP6V0B/QSOX1/UCHL1/GAPDH	5	0
GO:0001911	GO:0001911	negative regulation of leukocyte mediated cytotoxicity	2/135	20/18866	0.00887562720712786	0.070146085991817	0.0543874139425936	HLA-A/HLA-B	2	0
GO:0002418	GO:0002418	immune response to tumor cell	2/135	20/18866	0.00887562720712786	0.070146085991817	0.0543874139425936	HLA-A/HSPD1	2	0
GO:0032727	GO:0032727	positive regulation of interferon-alpha production	2/135	20/18866	0.00887562720712786	0.070146085991817	0.0543874139425936	DDX3X/HSPD1	2	0
GO:0060353	GO:0060353	regulation of cell adhesion molecule production	2/135	20/18866	0.00887562720712786	0.070146085991817	0.0543874139425936	IL1B/CXCL8	2	0
GO:1900151	GO:1900151	regulation of nuclear-transcribed mRNA catabolic process, deadenylation-dependent decay	2/135	20/18866	0.00887562720712786	0.070146085991817	0.0543874139425936	BTG2/PABPC1	2	0
GO:2000774	GO:2000774	positive regulation of cellular senescence	2/135	20/18866	0.00887562720712786	0.070146085991817	0.0543874139425936	B2M/CDKN2A	2	0
GO:0018208	GO:0018208	peptidyl-proline modification	3/135	60/18866	0.00910959997464673	0.0718170196021036	0.0556829638887995	RANBP2/ERO1A/FKBP2	3	0
GO:0048771	GO:0048771	tissue remodeling	5/135	178/18866	0.00915079877733516	0.0719636891501543	0.0557966833830495	RBPJ/CTNNB1/TIMP1/SPP1/TNFAIP3	5	0
GO:0006898	GO:0006898	receptor-mediated endocytosis	7/135	328/18866	0.00939508055814762	0.0737027871371925	0.0571450842349347	CTSL/CLTB/SDCBP/B2M/HSP90AA1/HSPH1/CXCL8	7	0
GO:0090342	GO:0090342	regulation of cell aging	3/135	61/18866	0.00953142840507089	0.0744058810542911	0.057690224557008	B2M/CDKN2A/NAMPT	3	0
GO:1903078	GO:1903078	positive regulation of protein localization to plasma membrane	3/135	61/18866	0.00953142840507089	0.0744058810542911	0.057690224557008	RHOG/CIB1/LGALS3	3	0
GO:0006448	GO:0006448	regulation of translational elongation	2/135	21/18866	0.00976425582842853	0.074964949878102	0.0581236957494926	EIF5A/EIF4A3	2	0
GO:0009110	GO:0009110	vitamin biosynthetic process	2/135	21/18866	0.00976425582842853	0.074964949878102	0.0581236957494926	PLTP/IL1B	2	0
GO:0072574	GO:0072574	hepatocyte proliferation	2/135	21/18866	0.00976425582842853	0.074964949878102	0.0581236957494926	CFLAR/TNFAIP3	2	0
GO:0072575	GO:0072575	epithelial cell proliferation involved in liver morphogenesis	2/135	21/18866	0.00976425582842853	0.074964949878102	0.0581236957494926	CFLAR/TNFAIP3	2	0
GO:1903055	GO:1903055	positive regulation of extracellular matrix organization	2/135	21/18866	0.00976425582842853	0.074964949878102	0.0581236957494926	CFLAR/RGCC	2	0
GO:1903978	GO:1903978	regulation of microglial cell activation	2/135	21/18866	0.00976425582842853	0.074964949878102	0.0581236957494926	CTSC/GRN	2	0
GO:0010950	GO:0010950	positive regulation of endopeptidase activity	5/135	181/18866	0.00979134039224189	0.074964949878102	0.0581236957494926	CFLAR/PSME2/DDX3X/HSPD1/HSPE1	5	0
GO:0045619	GO:0045619	regulation of lymphocyte differentiation	5/135	181/18866	0.00979134039224189	0.074964949878102	0.0581236957494926	CD74/CYLD/SOCS1/PRDM1/IL1B	5	0
GO:0032147	GO:0032147	activation of protein kinase activity	7/135	331/18866	0.0098457329964248	0.0752006225266498	0.0583064233487633	CD74/STK4/MAP2K3/SOCS1/DUSP5/IL1B/RGCC	7	0
GO:0010803	GO:0010803	regulation of tumor necrosis factor-mediated signaling pathway	3/135	62/18866	0.00996449474530669	0.0752987717583606	0.0583825228604855	TAX1BP1/CYLD/TNFAIP3	3	0
GO:0071384	GO:0071384	cellular response to corticosteroid stimulus	3/135	62/18866	0.00996449474530669	0.0752987717583606	0.0583825228604855	CFLAR/HNRNPU/ERRFI1	3	0
GO:2000351	GO:2000351	regulation of endothelial cell apoptotic process	3/135	62/18866	0.00996449474530669	0.0752987717583606	0.0583825228604855	PDCD4/RGCC/TNFAIP3	3	0
GO:0045446	GO:0045446	endothelial cell differentiation	4/135	117/18866	0.00997645685165829	0.0752987717583606	0.0583825228604855	RBPJ/CTNNB1/KDM6B/IL1B	4	0
GO:0019318	GO:0019318	hexose metabolic process	6/135	254/18866	0.00997679173690053	0.0752987717583606	0.0583825228604855	RANBP2/TFF3/CREM/PHLDA2/GAPDH/PGK1	6	0
GO:0043433	GO:0043433	negative regulation of DNA-binding transcription factor activity	5/135	183/18866	0.0102351152282913	0.0766076682686683	0.0593973691674117	TAX1BP1/TMSB4X/CYLD/CDKN2A/TNFAIP3	5	0
GO:0055001	GO:0055001	muscle cell development	5/135	183/18866	0.0102351152282913	0.0766076682686683	0.0593973691674117	CFLAR/HNRNPU/UCHL1/KRT19/RGS2	5	0
GO:1903034	GO:1903034	regulation of response to wounding	5/135	183/18866	0.0102351152282913	0.0766076682686683	0.0593973691674117	GRN/SERPINE2/SPP1/PLAUR/TNFAIP3	5	0
GO:0007569	GO:0007569	cell aging	4/135	118/18866	0.0102704786030522	0.0766076682686683	0.0593973691674117	PDCD4/B2M/CDKN2A/NAMPT	4	0
GO:0050868	GO:0050868	negative regulation of T cell activation	4/135	118/18866	0.0102704786030522	0.0766076682686683	0.0593973691674117	CD74/HLA-DRB1/SOCS1/LGALS3	4	0
GO:0031571	GO:0031571	mitotic G1 DNA damage checkpoint	3/135	63/18866	0.0104088552640817	0.0772778648393946	0.0599170026979162	CNOT6L/BTG2/RGCC	3	0
GO:0046635	GO:0046635	positive regulation of alpha-beta T cell activation	3/135	63/18866	0.0104088552640817	0.0772778648393946	0.0599170026979162	SOCS1/HLA-A/HSPH1	3	0
GO:0006925	GO:0006925	inflammatory cell apoptotic process	2/135	22/18866	0.0106907307395385	0.0777396744416212	0.0602750644435408	CTSL/CDKN2A	2	0
GO:0007398	GO:0007398	ectoderm development	2/135	22/18866	0.0106907307395385	0.0777396744416212	0.0602750644435408	CTNNB1/ETS2	2	0
GO:0035970	GO:0035970	peptidyl-threonine dephosphorylation	2/135	22/18866	0.0106907307395385	0.0777396744416212	0.0602750644435408	DUSP5/DUSP2	2	0
GO:0043369	GO:0043369	CD4-positive or CD8-positive, alpha-beta T cell lineage commitment	2/135	22/18866	0.0106907307395385	0.0777396744416212	0.0602750644435408	CTSL/CYLD	2	0
GO:0044342	GO:0044342	type B pancreatic cell proliferation	2/135	22/18866	0.0106907307395385	0.0777396744416212	0.0602750644435408	SERPINB1/ERRFI1	2	0
GO:0045655	GO:0045655	regulation of monocyte differentiation	2/135	22/18866	0.0106907307395385	0.0777396744416212	0.0602750644435408	CD74/HLA-DRB1	2	0
GO:0051131	GO:0051131	chaperone-mediated protein complex assembly	2/135	22/18866	0.0106907307395385	0.0777396744416212	0.0602750644435408	HSPD1/HSP90AA1	2	0
GO:0060352	GO:0060352	cell adhesion molecule production	2/135	22/18866	0.0106907307395385	0.0777396744416212	0.0602750644435408	IL1B/CXCL8	2	0
GO:0072576	GO:0072576	liver morphogenesis	2/135	22/18866	0.0106907307395385	0.0777396744416212	0.0602750644435408	CFLAR/TNFAIP3	2	0
GO:0001558	GO:0001558	regulation of cell growth	8/135	420/18866	0.0107704420856413	0.0777609749697213	0.0602915797005589	SDCBP/CIB1/DDX3X/SERPINE2/CDKN2A/SPP1/BST2/RGS2	8	0
GO:0002437	GO:0002437	inflammatory response to antigenic stimulus	3/135	64/18866	0.0108645632218292	0.0777609749697213	0.0602915797005589	RBPJ/HLA-DRB1/KDM6B	3	0
GO:0044783	GO:0044783	G1 DNA damage checkpoint	3/135	64/18866	0.0108645632218292	0.0777609749697213	0.0602915797005589	CNOT6L/BTG2/RGCC	3	0
GO:0044819	GO:0044819	mitotic G1/S transition checkpoint	3/135	64/18866	0.0108645632218292	0.0777609749697213	0.0602915797005589	CNOT6L/BTG2/RGCC	3	0
GO:0045453	GO:0045453	bone resorption	3/135	64/18866	0.0108645632218292	0.0777609749697213	0.0602915797005589	CTNNB1/SPP1/TNFAIP3	3	0
GO:0046794	GO:0046794	transport of virus	3/135	64/18866	0.0108645632218292	0.0777609749697213	0.0602915797005589	CTSL/RANBP2/BST2	3	0
GO:0070265	GO:0070265	necrotic cell death	3/135	64/18866	0.0108645632218292	0.0777609749697213	0.0602915797005589	CFLAR/CYLD/TSPO	3	0
GO:0051147	GO:0051147	regulation of muscle cell differentiation	5/135	186/18866	0.0109263793021153	0.0780280674377514	0.0604986684983772	RBPJ/CFLAR/PDCD4/CTNNB1/RGS2	5	0
GO:0050821	GO:0050821	protein stabilization	5/135	187/18866	0.0111637225266055	0.079525956271012	0.0616600490495891	STK4/GRN/HSPD1/HSP90AA1/GAPDH	5	0
GO:0032612	GO:0032612	interleukin-1 production	4/135	121/18866	0.0111860685743841	0.079525956271012	0.0616600490495891	SERPINB1/ERRFI1/IL1B/TNFAIP3	4	0
GO:0051047	GO:0051047	positive regulation of secretion	7/135	340/18866	0.0112926546618592	0.0799825522824455	0.0620140684638906	HLA-DRB1/SDCBP/GLUL/SPP1/IL1B/GAPDH/RGCC	7	0
GO:0001894	GO:0001894	tissue homeostasis	6/135	261/18866	0.0113005175909264	0.0799825522824455	0.0620140684638906	LYZ/B2M/CTNNB1/SPP1/TFF3/TNFAIP3	6	0
GO:0045604	GO:0045604	regulation of epidermal cell differentiation	3/135	65/18866	0.011331668921423	0.0800252006978541	0.0620471356976504	CTSL/ERRFI1/MAFF	3	0
GO:0021782	GO:0021782	glial cell development	4/135	122/18866	0.0115025654186619	0.0806945583733329	0.0625661187949563	IFNGR1/GRN/C1QA/IL1B	4	0
GO:0007369	GO:0007369	gastrulation	5/135	189/18866	0.011648931751482	0.0806945583733329	0.0625661187949563	CTNNB1/ETS2/KDM6B/DUSP5/DUSP2	5	0
GO:0031639	GO:0031639	plasminogen activation	2/135	23/18866	0.0116544731088644	0.0806945583733329	0.0625661187949563	SERPINE2/PGK1	2	0
GO:0045723	GO:0045723	positive regulation of fatty acid biosynthetic process	2/135	23/18866	0.0116544731088644	0.0806945583733329	0.0625661187949563	CD74/IL1B	2	0
GO:0051043	GO:0051043	regulation of membrane protein ectodomain proteolysis	2/135	23/18866	0.0116544731088644	0.0806945583733329	0.0625661187949563	TIMP1/IL1B	2	0
GO:0060479	GO:0060479	lung cell differentiation	2/135	23/18866	0.0116544731088644	0.0806945583733329	0.0625661187949563	RBPJ/CTNNB1	2	0
GO:0072677	GO:0072677	eosinophil migration	2/135	23/18866	0.0116544731088644	0.0806945583733329	0.0625661187949563	CCL4/LGALS3	2	0
GO:0090343	GO:0090343	positive regulation of cell aging	2/135	23/18866	0.0116544731088644	0.0806945583733329	0.0625661187949563	B2M/CDKN2A	2	0
GO:1902254	GO:1902254	negative regulation of intrinsic apoptotic signaling pathway by p53 class mediator	2/135	23/18866	0.0116544731088644	0.0806945583733329	0.0625661187949563	CD74/CD44	2	0
GO:0045637	GO:0045637	regulation of myeloid cell differentiation	6/135	263/18866	0.0117005106959553	0.0808375847432056	0.0626770135693829	CD74/HLA-DRB1/CIB1/B2M/CTNNB1/LGALS3	6	0
GO:0010721	GO:0010721	negative regulation of cell development	7/135	343/18866	0.0118076127090846	0.0808936557636763	0.0627204879522712	CIB1/B2M/CTNNB1/SPP1/IL1B/RGS2/TSPO	7	0
GO:0044766	GO:0044766	multi-organism transport	3/135	66/18866	0.0118102197582761	0.0808936557636763	0.0627204879522712	CTSL/RANBP2/BST2	3	0
GO:1902579	GO:1902579	multi-organism localization	3/135	66/18866	0.0118102197582761	0.0808936557636763	0.0627204879522712	CTSL/RANBP2/BST2	3	0
GO:2000378	GO:2000378	negative regulation of reactive oxygen species metabolic process	3/135	66/18866	0.0118102197582761	0.0808936557636763	0.0627204879522712	CFLAR/HSPD1/TSPO	3	0
GO:0051048	GO:0051048	negative regulation of secretion	5/135	190/18866	0.0118968437837882	0.0811380031078489	0.0629099414330376	CD74/SRGN/PIM3/IL1B/RGCC	5	0
GO:0070507	GO:0070507	regulation of microtubule cytoskeleton organization	5/135	190/18866	0.0118968437837882	0.0811380031078489	0.0629099414330376	CIB1/CHMP1B/CYLD/HNRNPU/CTNNB1	5	0
GO:0034605	GO:0034605	cellular response to heat	4/135	125/18866	0.0124864652888364	0.0846157275424337	0.0656063775310418	RANBP2/HSPD1/HSP90AA1/HSPH1	4	0
GO:0043500	GO:0043500	muscle adaptation	4/135	125/18866	0.0124864652888364	0.0846157275424337	0.0656063775310418	CFLAR/ERRFI1/IL1B/RGS2	4	0
GO:1903578	GO:1903578	regulation of ATP metabolic process	4/135	125/18866	0.0124864652888364	0.0846157275424337	0.0656063775310418	RANBP2/TMSB4X/PGK1/TSPO	4	0
GO:0031342	GO:0031342	negative regulation of cell killing	2/135	24/18866	0.0126549103433137	0.0849290424672507	0.0658493046775742	HLA-A/HLA-B	2	0
GO:0071294	GO:0071294	cellular response to zinc ion	2/135	24/18866	0.0126549103433137	0.0849290424672507	0.0658493046775742	MT1X/TSPO	2	0
GO:0090169	GO:0090169	regulation of spindle assembly	2/135	24/18866	0.0126549103433137	0.0849290424672507	0.0658493046775742	CHMP1B/HNRNPU	2	0
GO:0090335	GO:0090335	regulation of brown fat cell differentiation	2/135	24/18866	0.0126549103433137	0.0849290424672507	0.0658493046775742	METRNL/HNRNPU	2	0
GO:0032642	GO:0032642	regulation of chemokine production	3/135	68/18866	0.0128018321842965	0.0849290424672507	0.0658493046775742	CD74/DDX3X/IL1B	3	0
GO:0045428	GO:0045428	regulation of nitric oxide biosynthetic process	3/135	68/18866	0.0128018321842965	0.0849290424672507	0.0658493046775742	HSP90AA1/IL1B/TSPO	3	0
GO:0051148	GO:0051148	negative regulation of muscle cell differentiation	3/135	68/18866	0.0128018321842965	0.0849290424672507	0.0658493046775742	CFLAR/PDCD4/RGS2	3	0
GO:0072577	GO:0072577	endothelial cell apoptotic process	3/135	68/18866	0.0128018321842965	0.0849290424672507	0.0658493046775742	PDCD4/RGCC/TNFAIP3	3	0
GO:1904377	GO:1904377	positive regulation of protein localization to cell periphery	3/135	68/18866	0.0128018321842965	0.0849290424672507	0.0658493046775742	RHOG/CIB1/LGALS3	3	0
GO:0055007	GO:0055007	cardiac muscle cell differentiation	4/135	126/18866	0.0128260186583195	0.0849290424672507	0.0658493046775742	RBPJ/HNRNPU/KDM6B/RGS2	4	0
GO:2000134	GO:2000134	negative regulation of G1/S transition of mitotic cell cycle	4/135	126/18866	0.0128260186583195	0.0849290424672507	0.0658493046775742	CNOT6L/CDKN2A/BTG2/RGCC	4	0
GO:1902115	GO:1902115	regulation of organelle assembly	5/135	194/18866	0.0129244031516542	0.0854029544357233	0.0662167499318209	SDCBP/CHMP1B/CNOT6L/CYLD/HNRNPU	5	0
GO:0051091	GO:0051091	positive regulation of DNA-binding transcription factor activity	6/135	270/18866	0.0131793199881062	0.0869071100664976	0.067382989412874	CFLAR/CIB1/LRRFIP1/CTNNB1/IL1B/RGCC	6	0
GO:0007004	GO:0007004	telomere maintenance via telomerase	3/135	69/18866	0.0133149744690944	0.0874395746063211	0.0677958331079664	HNRNPU/CTNNB1/HSP90AA1	3	0
GO:2000573	GO:2000573	positive regulation of DNA biosynthetic process	3/135	69/18866	0.0133149744690944	0.0874395746063211	0.0677958331079664	CTNNB1/HSP90AA1/RGCC	3	0
GO:0050728	GO:0050728	negative regulation of inflammatory response	5/135	196/18866	0.0134600406948507	0.0882103489981472	0.0683934491447255	HLA-DRB1/PDCD4/METRNL/GRN/TNFAIP3	5	0
GO:0014013	GO:0014013	regulation of gliogenesis	4/135	128/18866	0.013522709450657	0.0884390751547077	0.0685707908164734	CTNNB1/SERPINE2/IL1B/TSPO	4	0
GO:0032647	GO:0032647	regulation of interferon-alpha production	2/135	25/18866	0.0136914760297392	0.0888133424739703	0.068860977094583	DDX3X/HSPD1	2	0
GO:0046697	GO:0046697	decidualization	2/135	25/18866	0.0136914760297392	0.0888133424739703	0.068860977094583	SPP1/CTSB	2	0
GO:0060330	GO:0060330	regulation of response to interferon-gamma	2/135	25/18866	0.0136914760297392	0.0888133424739703	0.068860977094583	IFNGR1/SOCS1	2	0
GO:0060334	GO:0060334	regulation of interferon-gamma-mediated signaling pathway	2/135	25/18866	0.0136914760297392	0.0888133424739703	0.068860977094583	IFNGR1/SOCS1	2	0
GO:0032370	GO:0032370	positive regulation of lipid transport	3/135	70/18866	0.0138397233782621	0.0895925182109043	0.0694651070718934	PLTP/SPP1/IL1B	3	0
GO:0000041	GO:0000041	transition metal ion transport	4/135	129/18866	0.0138799126409833	0.0896704295365755	0.069525515225252	FTL/ATP6V0B/FTH1/B2M	4	0
GO:0002237	GO:0002237	response to molecule of bacterial origin	7/135	356/18866	0.014237199865452	0.0917924728167302	0.0711708307785009	PDCD4/B2M/HSPD1/IL1B/CXCL8/TNFAIP3/TSPO	7	0
GO:0014823	GO:0014823	response to activity	3/135	71/18866	0.0143761124995782	0.0923143514337835	0.071575466731771	METRNL/HSPD1/KDM6B	3	0
GO:0051785	GO:0051785	positive regulation of nuclear division	3/135	71/18866	0.0143761124995782	0.0923143514337835	0.071575466731771	HNRNPU/IL1B/RGCC	3	0
GO:2000377	GO:2000377	regulation of reactive oxygen species metabolic process	5/135	200/18866	0.0145758990132188	0.0932978124164743	0.0723379882439226	CFLAR/HSPD1/HSP90AA1/IL1B/TSPO	5	0
GO:0000188	GO:0000188	inactivation of MAPK activity	2/135	26/18866	0.0147636098768926	0.0932978124164743	0.0723379882439226	DUSP5/DUSP2	2	0
GO:0002347	GO:0002347	response to tumor cell	2/135	26/18866	0.0147636098768926	0.0932978124164743	0.0723379882439226	HLA-A/HSPD1	2	0
GO:0002507	GO:0002507	tolerance induction	2/135	26/18866	0.0147636098768926	0.0932978124164743	0.0723379882439226	HLA-B/TNFAIP3	2	0
GO:0034114	GO:0034114	regulation of heterotypic cell-cell adhesion	2/135	26/18866	0.0147636098768926	0.0932978124164743	0.0723379882439226	CD44/IL1B	2	0
GO:0035640	GO:0035640	exploration behavior	2/135	26/18866	0.0147636098768926	0.0932978124164743	0.0723379882439226	ABL2/EIF4A3	2	0
GO:0090023	GO:0090023	positive regulation of neutrophil chemotaxis	2/135	26/18866	0.0147636098768926	0.0932978124164743	0.0723379882439226	CD74/CXCL8	2	0
GO:0097066	GO:0097066	response to thyroid hormone	2/135	26/18866	0.0147636098768926	0.0932978124164743	0.0723379882439226	CTSL/CTSB	2	0
GO:0031099	GO:0031099	regeneration	5/135	201/18866	0.0148642750795709	0.0937479527295706	0.0726870022650823	CFLAR/GRN/NINJ1/SPP1/TSPO	5	0
GO:0045600	GO:0045600	positive regulation of fat cell differentiation	3/135	72/18866	0.0149241728009609	0.0939397042906333	0.0728356758707182	METRNL/STK4/HNRNPU	3	0
GO:0010595	GO:0010595	positive regulation of endothelial cell migration	4/135	132/18866	0.0149873346785562	0.0939658680141761	0.072855961781792	TMSB4X/CIB1/GRN/MAP2K3	4	0
GO:1902807	GO:1902807	negative regulation of cell cycle G1/S phase transition	4/135	132/18866	0.0149873346785562	0.0939658680141761	0.072855961781792	CNOT6L/CDKN2A/BTG2/RGCC	4	0
GO:0032956	GO:0032956	regulation of actin cytoskeleton organization	7/135	360/18866	0.0150519564188282	0.0941856212062237	0.0730263463107662	RHOG/TMSB4X/ABL2/ARHGAP18/BST2/RGCC/COTL1	7	0
GO:0072401	GO:0072401	signal transduction involved in DNA integrity checkpoint	3/135	73/18866	0.0154839326762988	0.0964663418709073	0.0747946915737085	CNOT6L/BTG2/RGCC	3	0
GO:0072422	GO:0072422	signal transduction involved in DNA damage checkpoint	3/135	73/18866	0.0154839326762988	0.0964663418709073	0.0747946915737085	CNOT6L/BTG2/RGCC	3	0
GO:1903708	GO:1903708	positive regulation of hemopoiesis	5/135	204/18866	0.0157523208816701	0.0964663418709073	0.0747946915737085	CD74/HLA-DRB1/CYLD/SOCS1/IL1B	5	0
GO:0043280	GO:0043280	positive regulation of cysteine-type endopeptidase activity involved in apoptotic process	4/135	134/18866	0.0157557647872555	0.0964663418709073	0.0747946915737085	CFLAR/DDX3X/HSPD1/HSPE1	4	0
GO:0046718	GO:0046718	viral entry into host cell	4/135	134/18866	0.0157557647872555	0.0964663418709073	0.0747946915737085	CD74/HLA-DRB1/CTSL/CTSB	4	0
GO:0001702	GO:0001702	gastrulation with mouth forming second	2/135	27/18866	0.0158707576578824	0.0964663418709073	0.0747946915737085	CTNNB1/ETS2	2	0
GO:0006735	GO:0006735	NADH regeneration	2/135	27/18866	0.0158707576578824	0.0964663418709073	0.0747946915737085	GAPDH/PGK1	2	0
GO:0032607	GO:0032607	interferon-alpha production	2/135	27/18866	0.0158707576578824	0.0964663418709073	0.0747946915737085	DDX3X/HSPD1	2	0
GO:0036037	GO:0036037	CD8-positive, alpha-beta T cell activation	2/135	27/18866	0.0158707576578824	0.0964663418709073	0.0747946915737085	SOCS1/HLA-A	2	0
GO:0060544	GO:0060544	regulation of necroptotic process	2/135	27/18866	0.0158707576578824	0.0964663418709073	0.0747946915737085	CFLAR/CYLD	2	0
GO:0061621	GO:0061621	canonical glycolysis	2/135	27/18866	0.0158707576578824	0.0964663418709073	0.0747946915737085	GAPDH/PGK1	2	0
GO:0061718	GO:0061718	glucose catabolic process to pyruvate	2/135	27/18866	0.0158707576578824	0.0964663418709073	0.0747946915737085	GAPDH/PGK1	2	0
GO:0062098	GO:0062098	regulation of programmed necrotic cell death	2/135	27/18866	0.0158707576578824	0.0964663418709073	0.0747946915737085	CFLAR/CYLD	2	0
GO:1900120	GO:1900120	regulation of receptor binding	2/135	27/18866	0.0158707576578824	0.0964663418709073	0.0747946915737085	B2M/PHLDA2	2	0
GO:2000353	GO:2000353	positive regulation of endothelial cell apoptotic process	2/135	27/18866	0.0158707576578824	0.0964663418709073	0.0747946915737085	PDCD4/RGCC	2	0
GO:0048568	GO:0048568	embryonic organ development	8/135	451/18866	0.0159427296389714	0.0967192264764267	0.0749907643769964	RBPJ/STK4/CTNNB1/EIF4A3/PRDM1/KRT19/PHLDA2/CXCL8	8	0
GO:0072395	GO:0072395	signal transduction involved in cell cycle checkpoint	3/135	74/18866	0.016055417990698	0.0972176925862604	0.0753772475608913	CNOT6L/BTG2/RGCC	3	0
GO:0003158	GO:0003158	endothelium development	4/135	135/18866	0.016149112631654	0.0974146282799581	0.075529940657616	RBPJ/CTNNB1/KDM6B/IL1B	4	0
GO:0032368	GO:0032368	regulation of lipid transport	4/135	135/18866	0.016149112631654	0.0974146282799581	0.075529940657616	PLTP/SPP1/IL1B/TSPO	4	0
GO:0043270	GO:0043270	positive regulation of ion transport	6/135	284/18866	0.0165215725454194	0.0992399007839094	0.0769451564865079	TMSB4X/GLRX/IL1B/CCL4/LGALS3/TSPO	6	0
GO:0009896	GO:0009896	positive regulation of catabolic process	8/135	454/18866	0.0165246651486668	0.0992399007839094	0.0769451564865079	CTSC/CNOT6L/TIPARP/HSP90AA1/IL1B/BTG2/PABPC1/TNFAIP3	8	0
GO:0045727	GO:0045727	positive regulation of translation	4/135	136/18866	0.0165485866996325	0.0992399007839094	0.0769451564865079	EIF5A/DDX3X/EIF4A3/PABPC1	4	0
GO:0001910	GO:0001910	regulation of leukocyte mediated cytotoxicity	3/135	75/18866	0.0166386521251515	0.0992399007839094	0.0769451564865079	B2M/HLA-A/HLA-B	3	0
GO:0032602	GO:0032602	chemokine production	3/135	75/18866	0.0166386521251515	0.0992399007839094	0.0769451564865079	CD74/DDX3X/IL1B	3	0
GO:0043627	GO:0043627	response to estrogen	3/135	75/18866	0.0166386521251515	0.0992399007839094	0.0769451564865079	ARID5A/HSPD1/KRT19	3	0
GO:0062012	GO:0062012	regulation of small molecule metabolic process	8/135	456/18866	0.0169210757326011	0.0995979624026381	0.0772227777564534	CD74/RANBP2/TMSB4X/PSME2/IDI1/TFF3/PHLDA2/IL1B	8	0
GO:0019730	GO:0019730	antimicrobial humoral response	4/135	137/18866	0.0169542144665479	0.0995979624026381	0.0772227777564534	LYZ/HLA-A/CXCL8/GAPDH	4	0
GO:1903038	GO:1903038	negative regulation of leukocyte cell-cell adhesion	4/135	137/18866	0.0169542144665479	0.0995979624026381	0.0772227777564534	CD74/HLA-DRB1/SOCS1/LGALS3	4	0
GO:0061013	GO:0061013	regulation of mRNA catabolic process	5/135	208/18866	0.0169906029142682	0.0995979624026381	0.0772227777564534	PSME2/CNOT6L/HNRNPU/BTG2/PABPC1	5	0
GO:0071222	GO:0071222	cellular response to lipopolysaccharide	5/135	208/18866	0.0169906029142682	0.0995979624026381	0.0772227777564534	PDCD4/IL1B/CXCL8/TNFAIP3/TSPO	5	0
GO:0002360	GO:0002360	T cell lineage commitment	2/135	28/18866	0.0170123711531321	0.0995979624026381	0.0772227777564534	CTSL/CYLD	2	0
GO:0006929	GO:0006929	substrate-dependent cell migration	2/135	28/18866	0.0170123711531321	0.0995979624026381	0.0772227777564534	SDCBP/STK4	2	0
GO:0031645	GO:0031645	negative regulation of nervous system process	2/135	28/18866	0.0170123711531321	0.0995979624026381	0.0772227777564534	CTSC/EIF4A3	2	0
GO:0043901	GO:0043901	negative regulation of multi-organism process	2/135	28/18866	0.0170123711531321	0.0995979624026381	0.0772227777564534	TIMP1/BST2	2	0
GO:0061620	GO:0061620	glycolytic process through glucose-6-phosphate	2/135	28/18866	0.0170123711531321	0.0995979624026381	0.0772227777564534	GAPDH/PGK1	2	0
GO:0043542	GO:0043542	endothelial cell migration	6/135	286/18866	0.0170426654660715	0.0995979624026381	0.0772227777564534	TMSB4X/CIB1/GRN/MAP2K3/GLUL/RGCC	6	0
GO:0006278	GO:0006278	RNA-dependent DNA biosynthetic process	3/135	76/18866	0.017233656020639	0.100529660120394	0.0779451648822424	HNRNPU/CTNNB1/HSP90AA1	3	0
GO:0000082	GO:0000082	G1/S transition of mitotic cell cycle	6/135	287/18866	0.0173074200157849	0.100775379799406	0.0781356823959037	PSME2/CNOT6L/DDX3X/CDKN2A/BTG2/RGCC	6	0
GO:0055076	GO:0055076	transition metal ion homeostasis	4/135	138/18866	0.0173660227699156	0.100932084894491	0.0782571829009257	FTL/FTH1/B2M/MT1X	4	0
GO:0014015	GO:0014015	positive regulation of gliogenesis	3/135	77/18866	0.0178404482216606	0.10350059669579	0.0802486655699658	SERPINE2/IL1B/TSPO	3	0
GO:0031396	GO:0031396	regulation of protein ubiquitination	5/135	211/18866	0.0179606593444932	0.1038144933313	0.0804920437429495	IVNS1ABP/DDX3X/HSP90AA1/TNFAIP3/TSPO	5	0
GO:0050679	GO:0050679	positive regulation of epithelial cell proliferation	5/135	211/18866	0.0179606593444932	0.1038144933313	0.0804920437429495	CFLAR/GRN/CTNNB1/GLUL/TNFAIP3	5	0
GO:0009306	GO:0009306	protein secretion	8/135	462/18866	0.018151562288286	0.1038144933313	0.0804920437429495	HLA-DRB1/SRGN/SOCS1/PIM3/GLUL/IL1B/GAPDH/RGCC	8	0
GO:0001782	GO:0001782	B cell homeostasis	2/135	29/18866	0.0181879080938353	0.1038144933313	0.0804920437429495	CD74/TNFAIP3	2	0
GO:0008209	GO:0008209	androgen metabolic process	2/135	29/18866	0.0181879080938353	0.1038144933313	0.0804920437429495	TIPARP/SPP1	2	0
GO:0043032	GO:0043032	positive regulation of macrophage activation	2/135	29/18866	0.0181879080938353	0.1038144933313	0.0804920437429495	CTSC/HSPD1	2	0
GO:0048679	GO:0048679	regulation of axon regeneration	2/135	29/18866	0.0181879080938353	0.1038144933313	0.0804920437429495	GRN/SPP1	2	0
GO:0061615	GO:0061615	glycolytic process through fructose-6-phosphate	2/135	29/18866	0.0181879080938353	0.1038144933313	0.0804920437429495	GAPDH/PGK1	2	0
GO:0071624	GO:0071624	positive regulation of granulocyte chemotaxis	2/135	29/18866	0.0181879080938353	0.1038144933313	0.0804920437429495	CD74/CXCL8	2	0
GO:0002685	GO:0002685	regulation of leukocyte migration	5/135	212/18866	0.0182919869898377	0.104035676004702	0.0806635366130812	CD74/RHOG/CXCL8/CCL4/LGALS3	5	0
GO:1901215	GO:1901215	negative regulation of neuron death	5/135	212/18866	0.0182919869898377	0.104035676004702	0.0806635366130812	GRN/CTNNB1/HSPD1/REL/BTG2	5	0
GO:0035592	GO:0035592	establishment of protein localization to extracellular region	8/135	463/18866	0.018362739847065	0.104241237708676	0.0808229178433622	HLA-DRB1/SRGN/SOCS1/PIM3/GLUL/IL1B/GAPDH/RGCC	8	0
GO:0030111	GO:0030111	regulation of Wnt signaling pathway	7/135	375/18866	0.0184047294204728	0.104241237708676	0.0808229178433622	RBPJ/PSME2/CYLD/STK4/CTNNB1/DDX3X/TNFAIP3	7	0
GO:0000288	GO:0000288	nuclear-transcribed mRNA catabolic process, deadenylation-dependent decay	3/135	78/18866	0.0184590449192129	0.104241237708676	0.0808229178433622	CNOT6L/BTG2/PABPC1	3	0
GO:0043900	GO:0043900	regulation of multi-organism process	3/135	78/18866	0.0184590449192129	0.104241237708676	0.0808229178433622	CIB1/TIMP1/BST2	3	0
GO:0051604	GO:0051604	protein maturation	6/135	293/18866	0.0189557021086577	0.106479737440251	0.0825585273187901	CTSL/ERO1A/SRGN/HSPD1/SERPINE2/PGK1	6	0
GO:0002687	GO:0002687	positive regulation of leukocyte migration	4/135	142/18866	0.019075575786096	0.106479737440251	0.0825585273187901	CD74/CXCL8/CCL4/LGALS3	4	0
GO:0006809	GO:0006809	nitric oxide biosynthetic process	3/135	79/18866	0.019089459993213	0.106479737440251	0.0825585273187901	HSP90AA1/IL1B/TSPO	3	0
GO:0007492	GO:0007492	endoderm development	3/135	79/18866	0.019089459993213	0.106479737440251	0.0825585273187901	CTNNB1/DUSP5/DUSP2	3	0
GO:0043536	GO:0043536	positive regulation of blood vessel endothelial cell migration	3/135	79/18866	0.019089459993213	0.106479737440251	0.0825585273187901	TMSB4X/CIB1/MAP2K3	3	0
GO:0090398	GO:0090398	cellular senescence	3/135	79/18866	0.019089459993213	0.106479737440251	0.0825585273187901	B2M/CDKN2A/NAMPT	3	0
GO:1900034	GO:1900034	regulation of cellular response to heat	3/135	79/18866	0.019089459993213	0.106479737440251	0.0825585273187901	RANBP2/HSP90AA1/HSPH1	3	0
GO:0001516	GO:0001516	prostaglandin biosynthetic process	2/135	30/18866	0.019396832105902	0.107628763514456	0.0834494188895034	CD74/IL1B	2	0
GO:0034110	GO:0034110	regulation of homotypic cell-cell adhesion	2/135	30/18866	0.019396832105902	0.107628763514456	0.0834494188895034	SERPINE2/PLAUR	2	0
GO:0046457	GO:0046457	prostanoid biosynthetic process	2/135	30/18866	0.019396832105902	0.107628763514456	0.0834494188895034	CD74/IL1B	2	0
GO:0050768	GO:0050768	negative regulation of neurogenesis	6/135	295/18866	0.019528207509427	0.107981494648481	0.0837229071950215	CIB1/B2M/CTNNB1/SPP1/IL1B/TSPO	6	0
GO:0060828	GO:0060828	regulation of canonical Wnt signaling pathway	6/135	295/18866	0.019528207509427	0.107981494648481	0.0837229071950215	RBPJ/PSME2/CYLD/STK4/CTNNB1/DDX3X	6	0
GO:0060249	GO:0060249	anatomical structure homeostasis	8/135	469/18866	0.0196670703202438	0.108354276893423	0.0840119420282476	LYZ/HNRNPU/B2M/CTNNB1/HSP90AA1/SPP1/TFF3/TNFAIP3	8	0
GO:0031397	GO:0031397	negative regulation of protein ubiquitination	3/135	80/18866	0.0197317050543753	0.108354276893423	0.0840119420282476	IVNS1ABP/TNFAIP3/TSPO	3	0
GO:0048678	GO:0048678	response to axon injury	3/135	80/18866	0.0197317050543753	0.108354276893423	0.0840119420282476	GRN/SPP1/TSPO	3	0
GO:1901224	GO:1901224	positive regulation of NIK/NF-kappaB signaling	3/135	80/18866	0.0197317050543753	0.108354276893423	0.0840119420282476	PDCD4/DDX3X/IL1B	3	0
GO:0005996	GO:0005996	monosaccharide metabolic process	6/135	296/18866	0.0198188451762755	0.108645476568739	0.0842377222276336	RANBP2/TFF3/CREM/PHLDA2/GAPDH/PGK1	6	0
GO:0071692	GO:0071692	protein localization to extracellular region	8/135	470/18866	0.0198907391481651	0.108852240870972	0.0843980358864087	HLA-DRB1/SRGN/SOCS1/PIM3/GLUL/IL1B/GAPDH/RGCC	8	0
GO:0050921	GO:0050921	positive regulation of chemotaxis	4/135	144/18866	0.019968086454536	0.109088088092105	0.0845808988396526	CD74/TMSB4X/CXCL8/CCL4	4	0
GO:0010833	GO:0010833	telomere maintenance via telomere lengthening	3/135	81/18866	0.0203857894855486	0.110989298310209	0.0860549925921674	HNRNPU/CTNNB1/HSP90AA1	3	0
GO:0071158	GO:0071158	positive regulation of cell cycle arrest	3/135	81/18866	0.0203857894855486	0.110989298310209	0.0860549925921674	CNOT6L/BTG2/RGCC	3	0
GO:0038127	GO:0038127	ERBB signaling pathway	4/135	145/18866	0.0204238564495053	0.111006796572823	0.0860685597818206	RBPJ/ERRFI1/HSP90AA1/PLAUR	4	0
GO:0060914	GO:0060914	heart formation	2/135	31/18866	0.0206386126543942	0.111225010667082	0.0862377509790876	RBPJ/CTNNB1	2	0
GO:0071549	GO:0071549	cellular response to dexamethasone stimulus	2/135	31/18866	0.0206386126543942	0.111225010667082	0.0862377509790876	CFLAR/ERRFI1	2	0
GO:1902230	GO:1902230	negative regulation of intrinsic apoptotic signaling pathway in response to DNA damage	2/135	31/18866	0.0206386126543942	0.111225010667082	0.0862377509790876	CD74/CD44	2	0
GO:1902253	GO:1902253	regulation of intrinsic apoptotic signaling pathway by p53 class mediator	2/135	31/18866	0.0206386126543942	0.111225010667082	0.0862377509790876	CD74/CD44	2	0
GO:1902624	GO:1902624	positive regulation of neutrophil migration	2/135	31/18866	0.0206386126543942	0.111225010667082	0.0862377509790876	CD74/CXCL8	2	0
GO:0044344	GO:0044344	cellular response to fibroblast growth factor stimulus	4/135	146/18866	0.0208859987638678	0.112368084565742	0.0871240275605156	CTNNB1/HNRNPH1/CD44/CXCL8	4	0
GO:0031098	GO:0031098	stress-activated protein kinase signaling cascade	6/135	300/18866	0.0210109212353315	0.112849551660254	0.0874973306436277	SDCBP/PDCD4/CYLD/STK4/MAP2K3/IL1B	6	0
GO:0010632	GO:0010632	regulation of epithelial cell migration	6/135	301/18866	0.0213163832016447	0.114297441914543	0.0886199450488366	TMSB4X/CIB1/GRN/MAP2K3/GLUL/RGCC	6	0
GO:0051384	GO:0051384	response to glucocorticoid	4/135	147/18866	0.0213545345164849	0.114309567117655	0.0886293462639074	CFLAR/HNRNPU/ERRFI1/HSPD1	4	0
GO:0042445	GO:0042445	hormone metabolic process	5/135	221/18866	0.0214568647415596	0.114472553101955	0.0887557166247005	CTSL/TIPARP/SPP1/CTSB/TSPO	5	0
GO:0071241	GO:0071241	cellular response to inorganic substance	5/135	221/18866	0.0214568647415596	0.114472553101955	0.0887557166247005	CFLAR/B2M/EIF4A3/MT1X/TSPO	5	0
GO:0090068	GO:0090068	positive regulation of cell cycle process	6/135	302/18866	0.0216248466245518	0.115175813543809	0.0893009860609023	CNOT6L/HNRNPU/DDX3X/IL1B/BTG2/RGCC	6	0
GO:0071219	GO:0071219	cellular response to molecule of bacterial origin	5/135	222/18866	0.0218291557179672	0.115741341771467	0.0897394655195773	PDCD4/IL1B/CXCL8/TNFAIP3/TSPO	5	0
GO:0035456	GO:0035456	response to interferon-beta	2/135	32/18866	0.0219127249884441	0.115741341771467	0.0897394655195773	PLSCR1/BST2	2	0
GO:0042168	GO:0042168	heme metabolic process	2/135	32/18866	0.0219127249884441	0.115741341771467	0.0897394655195773	BLVRB/TSPO	2	0
GO:0060317	GO:0060317	cardiac epithelial to mesenchymal transition	2/135	32/18866	0.0219127249884441	0.115741341771467	0.0897394655195773	RBPJ/PDCD4	2	0
GO:0070570	GO:0070570	regulation of neuron projection regeneration	2/135	32/18866	0.0219127249884441	0.115741341771467	0.0897394655195773	GRN/SPP1	2	0
GO:0031331	GO:0031331	positive regulation of cellular catabolic process	7/135	390/18866	0.0222524692033842	0.117341249027779	0.0909799455405007	CTSC/CNOT6L/HSP90AA1/IL1B/BTG2/PABPC1/TNFAIP3	7	0
GO:0046209	GO:0046209	nitric oxide metabolic process	3/135	84/18866	0.0224191402628	0.118024730143831	0.0915098791762135	HSP90AA1/IL1B/TSPO	3	0
GO:0043087	GO:0043087	regulation of GTPase activity	8/135	481/18866	0.0224724268733994	0.118110032329665	0.0915760177957183	RANBP2/RHOG/SMAP2/ARHGAP18/ERRFI1/CDC42SE1/CCL4/RGS2	8	0
GO:0030216	GO:0030216	keratinocyte differentiation	6/135	306/18866	0.022888952325891	0.11946577129638	0.0926271831649367	RBPJ/CTSL/CAPNS1/STK4/ERRFI1/KRT19	6	0
GO:0045732	GO:0045732	positive regulation of protein catabolic process	5/135	225/18866	0.0229712159654748	0.11946577129638	0.0926271831649367	CTSC/TIPARP/HSP90AA1/IL1B/TNFAIP3	5	0
GO:0006869	GO:0006869	lipid transport	7/135	393/18866	0.0230842340807841	0.11946577129638	0.0926271831649367	PLTP/PLSCR1/PLIN2/SPP1/IL1B/NPC2/TSPO	7	0
GO:0006970	GO:0006970	response to osmotic stress	3/135	85/18866	0.0231206328622263	0.11946577129638	0.0926271831649367	ERRFI1/DDX3X/TSPO	3	0
GO:0010507	GO:0010507	negative regulation of autophagy	3/135	85/18866	0.0231206328622263	0.11946577129638	0.0926271831649367	QSOX1/NAMPT/TSPO	3	0
GO:0001975	GO:0001975	response to amphetamine	2/135	33/18866	0.0232186500866539	0.11946577129638	0.0926271831649367	RANBP2/RGS2	2	0
GO:0010039	GO:0010039	response to iron ion	2/135	33/18866	0.0232186500866539	0.11946577129638	0.0926271831649367	B2M/C1QA	2	0
GO:0033028	GO:0033028	myeloid cell apoptotic process	2/135	33/18866	0.0232186500866539	0.11946577129638	0.0926271831649367	CTSL/CDKN2A	2	0
GO:0045736	GO:0045736	negative regulation of cyclin-dependent protein serine/threonine kinase activity	2/135	33/18866	0.0232186500866539	0.11946577129638	0.0926271831649367	CDKN2A/TNFAIP3	2	0
GO:0046627	GO:0046627	negative regulation of insulin receptor signaling pathway	2/135	33/18866	0.0232186500866539	0.11946577129638	0.0926271831649367	SOCS1/IL1B	2	0
GO:0061311	GO:0061311	cell surface receptor signaling pathway involved in heart development	2/135	33/18866	0.0232186500866539	0.11946577129638	0.0926271831649367	RBPJ/CTNNB1	2	0
GO:0090022	GO:0090022	regulation of neutrophil chemotaxis	2/135	33/18866	0.0232186500866539	0.11946577129638	0.0926271831649367	CD74/CXCL8	2	0
GO:1901797	GO:1901797	negative regulation of signal transduction by p53 class mediator	2/135	33/18866	0.0232186500866539	0.11946577129638	0.0926271831649367	CD74/CD44	2	0
GO:0051224	GO:0051224	negative regulation of protein transport	4/135	151/18866	0.023293012237065	0.11946577129638	0.0926271831649367	SRGN/PIM3/IL1B/RGCC	4	0
GO:2001056	GO:2001056	positive regulation of cysteine-type endopeptidase activity	4/135	151/18866	0.023293012237065	0.11946577129638	0.0926271831649367	CFLAR/DDX3X/HSPD1/HSPE1	4	0
GO:0032869	GO:0032869	cellular response to insulin stimulus	5/135	226/18866	0.0233603498056577	0.119618511464662	0.0927456094839618	ATP6V0B/CFLAR/SOCS1/ERRFI1/IL1B	5	0
GO:0050769	GO:0050769	positive regulation of neurogenesis	8/135	485/18866	0.0234675187114771	0.119974393412608	0.0930215407571602	CFLAR/ABL2/GRN/CTNNB1/SERPINE2/IL1B/RGS2/TSPO	8	0
GO:0006090	GO:0006090	pyruvate metabolic process	4/135	152/18866	0.0237938099341779	0.121263938441497	0.0940213829905812	RANBP2/SLC16A3/GAPDH/PGK1	4	0
GO:0006919	GO:0006919	activation of cysteine-type endopeptidase activity involved in apoptotic process	3/135	86/18866	0.023833979737638	0.121263938441497	0.0940213829905812	CFLAR/HSPD1/HSPE1	3	0
GO:2000106	GO:2000106	regulation of leukocyte apoptotic process	3/135	86/18866	0.023833979737638	0.121263938441497	0.0940213829905812	CD74/CDKN2A/LGALS3	3	0
GO:0044843	GO:0044843	cell cycle G1/S phase transition	6/135	310/18866	0.0242020180707125	0.122795888716241	0.0952091729086343	PSME2/CNOT6L/DDX3X/CDKN2A/BTG2/RGCC	6	0
GO:0042493	GO:0042493	response to drug	7/135	397/18866	0.0242264402136369	0.122795888716241	0.0952091729086343	B2M/CTNNB1/HSPD1/PLIN2/UCHL1/IL1B/TSPO	7	0
GO:0071774	GO:0071774	response to fibroblast growth factor	4/135	153/18866	0.0243011145856961	0.122795888716241	0.0952091729086343	CTNNB1/HNRNPH1/CD44/CXCL8	4	0
GO:0033198	GO:0033198	response to ATP	2/135	34/18866	0.0245558746029703	0.122795888716241	0.0952091729086343	HSPD1/IL1B	2	0
GO:0043516	GO:0043516	regulation of DNA damage response, signal transduction by p53 class mediator	2/135	34/18866	0.0245558746029703	0.122795888716241	0.0952091729086343	CD74/CD44	2	0
GO:0050715	GO:0050715	positive regulation of cytokine secretion	2/135	34/18866	0.0245558746029703	0.122795888716241	0.0952091729086343	GAPDH/RGCC	2	0
GO:0060236	GO:0060236	regulation of mitotic spindle organization	2/135	34/18866	0.0245558746029703	0.122795888716241	0.0952091729086343	CHMP1B/HNRNPU	2	0
GO:0060795	GO:0060795	cell fate commitment involved in formation of primary germ layer	2/135	34/18866	0.0245558746029703	0.122795888716241	0.0952091729086343	CTNNB1/ETS2	2	0
GO:1904030	GO:1904030	negative regulation of cyclin-dependent protein kinase activity	2/135	34/18866	0.0245558746029703	0.122795888716241	0.0952091729086343	CDKN2A/TNFAIP3	2	0
GO:0055072	GO:0055072	iron ion homeostasis	3/135	87/18866	0.0245591777432481	0.122795888716241	0.0952091729086343	FTL/FTH1/B2M	3	0
GO:2001057	GO:2001057	reactive nitrogen species metabolic process	3/135	87/18866	0.0245591777432481	0.122795888716241	0.0952091729086343	HSP90AA1/IL1B/TSPO	3	0
GO:0007160	GO:0007160	cell-matrix adhesion	5/135	230/18866	0.0249595167423525	0.124601976213782	0.0966095137395791	CIB1/CTNNB1/CDKN2A/CD44/NINJ1	5	0
GO:0002028	GO:0002028	regulation of sodium ion transport	3/135	88/18866	0.0252962217801249	0.125689977819446	0.0974530902964292	GLRX/SERPINE2/FXYD5	3	0
GO:0032755	GO:0032755	positive regulation of interleukin-6 production	3/135	88/18866	0.0252962217801249	0.125689977819446	0.0974530902964292	CD74/HSPD1/IL1B	3	0
GO:0070098	GO:0070098	chemokine-mediated signaling pathway	3/135	88/18866	0.0252962217801249	0.125689977819446	0.0974530902964292	CIB1/CXCL8/CCL4	3	0
GO:1904950	GO:1904950	negative regulation of establishment of protein localization	4/135	155/18866	0.0253353110706701	0.125689977819446	0.0974530902964292	SRGN/PIM3/IL1B/RGCC	4	0
GO:0000187	GO:0000187	activation of MAPK activity	4/135	156/18866	0.0258622345168274	0.128011770913967	0.0992532808606683	CD74/MAP2K3/DUSP5/IL1B	4	0
GO:0060251	GO:0060251	regulation of glial cell proliferation	2/135	35/18866	0.0259238908130326	0.128011770913967	0.0992532808606683	IL1B/TSPO	2	0
GO:1900077	GO:1900077	negative regulation of cellular response to insulin stimulus	2/135	35/18866	0.0259238908130326	0.128011770913967	0.0992532808606683	SOCS1/IL1B	2	0
GO:0055006	GO:0055006	cardiac cell development	3/135	89/18866	0.0260451048334141	0.128411236678675	0.0995630046263474	PDCD4/HNRNPU/RGS2	3	0
GO:0009743	GO:0009743	response to carbohydrate	5/135	233/18866	0.026204052361059	0.128995219118969	0.100015792465703	HLA-DRB1/PIM3/GLUL/IL1B/NAMPT	5	0
GO:0032970	GO:0032970	regulation of actin filament-based process	7/135	405/18866	0.0266266950378282	0.130676144441274	0.101319089435422	RHOG/TMSB4X/ABL2/ARHGAP18/BST2/RGCC/COTL1	7	0
GO:0007050	GO:0007050	cell cycle arrest	5/135	234/18866	0.0266275722896034	0.130676144441274	0.101319089435422	CNOT6L/CDKN2A/CXCL8/BTG2/RGCC	5	0
GO:0007519	GO:0007519	skeletal muscle tissue development	4/135	158/18866	0.0269358062297966	0.131590081794403	0.102027706152085	CFLAR/CTNNB1/MAFF/BTG2	4	0
GO:1903707	GO:1903707	negative regulation of hemopoiesis	4/135	158/18866	0.0269358062297966	0.131590081794403	0.102027706152085	CD74/CIB1/SOCS1/CTNNB1	4	0
GO:0043547	GO:0043547	positive regulation of GTPase activity	7/135	406/18866	0.0269377498681165	0.131590081794403	0.102027706152085	RANBP2/RHOG/SMAP2/ARHGAP18/ERRFI1/CCL4/RGS2	7	0
GO:1904018	GO:1904018	positive regulation of vasculature development	5/135	235/18866	0.0270554513891411	0.131962653406454	0.102316577672161	CFLAR/CIB1/GRN/IL1B/CXCL8	5	0
GO:0001569	GO:0001569	branching involved in blood vessel morphogenesis	2/135	36/18866	0.0273221965609875	0.132251057821801	0.10254019058083	STK4/CTNNB1	2	0
GO:0006007	GO:0006007	glucose catabolic process	2/135	36/18866	0.0273221965609875	0.132251057821801	0.10254019058083	GAPDH/PGK1	2	0
GO:0010092	GO:0010092	specification of animal organ identity	2/135	36/18866	0.0273221965609875	0.132251057821801	0.10254019058083	RBPJ/CTNNB1	2	0
GO:0051973	GO:0051973	positive regulation of telomerase activity	2/135	36/18866	0.0273221965609875	0.132251057821801	0.10254019058083	CTNNB1/HSP90AA1	2	0
GO:0071108	GO:0071108	protein K48-linked deubiquitination	2/135	36/18866	0.0273221965609875	0.132251057821801	0.10254019058083	CYLD/TNFAIP3	2	0
GO:0051092	GO:0051092	positive regulation of NF-kappaB transcription factor activity	4/135	159/18866	0.0274824824236484	0.132684360371353	0.102876149526958	CFLAR/CIB1/LRRFIP1/IL1B	4	0
GO:0006094	GO:0006094	gluconeogenesis	3/135	91/18866	0.0275783505701211	0.132684360371353	0.102876149526958	RANBP2/GAPDH/PGK1	3	0
GO:0015914	GO:0015914	phospholipid transport	3/135	91/18866	0.0275783505701211	0.132684360371353	0.102876149526958	PLTP/PLSCR1/NPC2	3	0
GO:0046849	GO:0046849	bone remodeling	3/135	91/18866	0.0275783505701211	0.132684360371353	0.102876149526958	CTNNB1/SPP1/TNFAIP3	3	0
GO:1901214	GO:1901214	regulation of neuron death	6/135	321/18866	0.0280711680597419	0.13485168969876	0.104556577388512	GRN/CTNNB1/HSPD1/C1QA/REL/BTG2	6	0
GO:0010614	GO:0010614	negative regulation of cardiac muscle hypertrophy	2/135	37/18866	0.0287502952067691	0.136875471201136	0.106125706168013	ERRFI1/RGS2	2	0
GO:0030212	GO:0030212	hyaluronan metabolic process	2/135	37/18866	0.0287502952067691	0.136875471201136	0.106125706168013	CD44/IL1B	2	0
GO:0033363	GO:0033363	secretory granule organization	2/135	37/18866	0.0287502952067691	0.136875471201136	0.106125706168013	SRGN/SERPINE2	2	0
GO:0045070	GO:0045070	positive regulation of viral genome replication	2/135	37/18866	0.0287502952067691	0.136875471201136	0.106125706168013	DDX3X/PABPC1	2	0
GO:0060428	GO:0060428	lung epithelium development	2/135	37/18866	0.0287502952067691	0.136875471201136	0.106125706168013	RBPJ/ERRFI1	2	0
GO:0070423	GO:0070423	nucleotide-binding oligomerization domain containing signaling pathway	2/135	37/18866	0.0287502952067691	0.136875471201136	0.106125706168013	CYLD/TNFAIP3	2	0
GO:0032677	GO:0032677	regulation of interleukin-8 production	3/135	93/18866	0.0291588218999281	0.138406628541387	0.107312881288307	CD74/TMSB4X/IL1B	3	0
GO:1903035	GO:1903035	negative regulation of response to wounding	3/135	93/18866	0.0291588218999281	0.138406628541387	0.107312881288307	SERPINE2/SPP1/PLAUR	3	0
GO:0032886	GO:0032886	regulation of microtubule-based process	5/135	240/18866	0.0292606708268604	0.138683387773141	0.107527465162617	CIB1/CHMP1B/CYLD/HNRNPU/CTNNB1	5	0
GO:0007088	GO:0007088	regulation of mitotic nuclear division	4/135	163/18866	0.0297354202172837	0.140724091221469	0.109109714287554	CHMP1B/HNRNPU/IL1B/RGCC	4	0
GO:0006401	GO:0006401	RNA catabolic process	7/135	415/18866	0.0298496329317239	0.141055016153621	0.109366295264445	PSME2/CNOT6L/HNRNPU/EIF4A3/BTG2/PABPC1/RNASET2	7	0
GO:0019319	GO:0019319	hexose biosynthetic process	3/135	94/18866	0.0299667302996223	0.141072595898358	0.109379925630851	RANBP2/GAPDH/PGK1	3	0
GO:0030224	GO:0030224	monocyte differentiation	2/135	38/18866	0.03020769557384	0.141072595898358	0.109379925630851	CD74/HLA-DRB1	2	0
GO:0035872	GO:0035872	nucleotide-binding domain, leucine rich repeat containing receptor signaling pathway	2/135	38/18866	0.03020769557384	0.141072595898358	0.109379925630851	CYLD/TNFAIP3	2	0
GO:0045923	GO:0045923	positive regulation of fatty acid metabolic process	2/135	38/18866	0.03020769557384	0.141072595898358	0.109379925630851	CD74/IL1B	2	0
GO:0046596	GO:0046596	regulation of viral entry into host cell	2/135	38/18866	0.03020769557384	0.141072595898358	0.109379925630851	CD74/HLA-DRB1	2	0
GO:0090224	GO:0090224	regulation of spindle organization	2/135	38/18866	0.03020769557384	0.141072595898358	0.109379925630851	CHMP1B/HNRNPU	2	0
GO:1901186	GO:1901186	positive regulation of ERBB signaling pathway	2/135	38/18866	0.03020769557384	0.141072595898358	0.109379925630851	RBPJ/PLAUR	2	0
GO:1903131	GO:1903131	mononuclear cell differentiation	2/135	38/18866	0.03020769557384	0.141072595898358	0.109379925630851	CD74/HLA-DRB1	2	0
GO:0031960	GO:0031960	response to corticosteroid	4/135	164/18866	0.0303152706193161	0.141161018892576	0.109448483953394	CFLAR/HNRNPU/ERRFI1/HSPD1	4	0
GO:0043535	GO:0043535	regulation of blood vessel endothelial cell migration	4/135	164/18866	0.0303152706193161	0.141161018892576	0.109448483953394	TMSB4X/CIB1/MAP2K3/RGCC	4	0
GO:0042113	GO:0042113	B cell activation	6/135	328/18866	0.0307352933362572	0.142728785690315	0.110664044031886	RBPJ/CD74/CYLD/HSPD1/BST2/TNFAIP3	6	0
GO:0060337	GO:0060337	type I interferon signaling pathway	3/135	95/18866	0.030786397415776	0.142728785690315	0.110664044031886	HLA-A/HLA-B/BST2	3	0
GO:0071357	GO:0071357	cellular response to type I interferon	3/135	95/18866	0.030786397415776	0.142728785690315	0.110664044031886	HLA-A/HLA-B/BST2	3	0
GO:0009408	GO:0009408	response to heat	4/135	166/18866	0.0314949829669086	0.145036076714337	0.112452990488915	RANBP2/HSPD1/HSP90AA1/HSPH1	4	0
GO:1903531	GO:1903531	negative regulation of secretion by cell	4/135	166/18866	0.0314949829669086	0.145036076714337	0.112452990488915	SRGN/PIM3/IL1B/RGCC	4	0
GO:0051402	GO:0051402	neuron apoptotic process	5/135	245/18866	0.0315766713351323	0.145036076714337	0.112452990488915	GRN/CTNNB1/HSPD1/GAPDH/BTG2	5	0
GO:0002690	GO:0002690	positive regulation of leukocyte chemotaxis	3/135	96/18866	0.0316178038239159	0.145036076714337	0.112452990488915	CD74/CXCL8/CCL4	3	0
GO:0006778	GO:0006778	porphyrin-containing compound metabolic process	2/135	39/18866	0.0316939118973874	0.145036076714337	0.112452990488915	BLVRB/TSPO	2	0
GO:0009163	GO:0009163	nucleoside biosynthetic process	2/135	39/18866	0.0316939118973874	0.145036076714337	0.112452990488915	AMD1/TYMP	2	0
GO:0014741	GO:0014741	negative regulation of muscle hypertrophy	2/135	39/18866	0.0316939118973874	0.145036076714337	0.112452990488915	ERRFI1/RGS2	2	0
GO:0046329	GO:0046329	negative regulation of JNK cascade	2/135	39/18866	0.0316939118973874	0.145036076714337	0.112452990488915	PDCD4/CYLD	2	0
GO:1902229	GO:1902229	regulation of intrinsic apoptotic signaling pathway in response to DNA damage	2/135	39/18866	0.0316939118973874	0.145036076714337	0.112452990488915	CD74/CD44	2	0
GO:0071216	GO:0071216	cellular response to biotic stimulus	5/135	246/18866	0.0320532858657345	0.146470180032087	0.113564915262423	PDCD4/IL1B/CXCL8/TNFAIP3/TSPO	5	0
GO:0008202	GO:0008202	steroid metabolic process	6/135	332/18866	0.0323297034240072	0.146858035736798	0.113865637226648	IDI1/TIPARP/SPP1/IL1B/NPC2/TSPO	6	0
GO:0032651	GO:0032651	regulation of interleukin-1 beta production	3/135	97/18866	0.0324609284642719	0.146858035736798	0.113865637226648	SERPINB1/ERRFI1/TNFAIP3	3	0
GO:1901184	GO:1901184	regulation of ERBB signaling pathway	3/135	97/18866	0.0324609284642719	0.146858035736798	0.113865637226648	RBPJ/ERRFI1/PLAUR	3	0
GO:1901216	GO:1901216	positive regulation of neuron death	3/135	97/18866	0.0324609284642719	0.146858035736798	0.113865637226648	GRN/CTNNB1/C1QA	3	0
GO:1901655	GO:1901655	cellular response to ketone	3/135	97/18866	0.0324609284642719	0.146858035736798	0.113865637226648	CFLAR/ERRFI1/SPP1	3	0
GO:1990868	GO:1990868	response to chemokine	3/135	97/18866	0.0324609284642719	0.146858035736798	0.113865637226648	CIB1/CXCL8/CCL4	3	0
GO:1990869	GO:1990869	cellular response to chemokine	3/135	97/18866	0.0324609284642719	0.146858035736798	0.113865637226648	CIB1/CXCL8/CCL4	3	0
GO:0045931	GO:0045931	positive regulation of mitotic cell cycle	4/135	168/18866	0.032701437428002	0.147527022957771	0.114384333093921	HNRNPU/DDX3X/IL1B/RGCC	4	0
GO:0060538	GO:0060538	skeletal muscle organ development	4/135	168/18866	0.032701437428002	0.147527022957771	0.114384333093921	CFLAR/CTNNB1/MAFF/BTG2	4	0
GO:0032496	GO:0032496	response to lipopolysaccharide	6/135	334/18866	0.0331467873423709	0.14918047548226	0.115666329168432	PDCD4/HSPD1/IL1B/CXCL8/TNFAIP3/TSPO	6	0
GO:0050691	GO:0050691	regulation of defense response to virus by host	2/135	40/18866	0.033208463772974	0.14918047548226	0.115666329168432	IL1B/TNFAIP3	2	0
GO:0140353	GO:0140353	lipid export from cell	2/135	40/18866	0.033208463772974	0.14918047548226	0.115666329168432	SPP1/IL1B	2	0
GO:0050810	GO:0050810	regulation of steroid biosynthetic process	3/135	98/18866	0.0333157486747896	0.149292281231115	0.115753017191836	IDI1/IL1B/TSPO	3	0
GO:0043588	GO:0043588	skin development	7/135	425/18866	0.0333270995150151	0.149292281231115	0.115753017191836	RBPJ/CTSL/CAPNS1/STK4/CTNNB1/ERRFI1/KRT19	7	0
GO:0006626	GO:0006626	protein targeting to mitochondrion	3/135	99/18866	0.0341822402236995	0.152479600997875	0.118224289495502	HSPD1/HSP90AA1/TSPO	3	0
GO:0034340	GO:0034340	response to type I interferon	3/135	99/18866	0.0341822402236995	0.152479600997875	0.118224289495502	HLA-A/HLA-B/BST2	3	0
GO:0051817	GO:0051817	modulation of process of other organism involved in symbiotic interaction	3/135	99/18866	0.0341822402236995	0.152479600997875	0.118224289495502	CHD1/CCL4/GAPDH	3	0
GO:1901991	GO:1901991	negative regulation of mitotic cell cycle phase transition	5/135	251/18866	0.0345039790080979	0.153699542854254	0.11917016526021	PSME2/CNOT6L/CDKN2A/BTG2/RGCC	5	0
GO:0006734	GO:0006734	NADH metabolic process	2/135	41/18866	0.0347508761056367	0.15372436166174	0.119189408397403	GAPDH/PGK1	2	0
GO:0042269	GO:0042269	regulation of natural killer cell mediated cytotoxicity	2/135	41/18866	0.0347508761056367	0.15372436166174	0.119189408397403	HLA-A/HLA-B	2	0
GO:0050832	GO:0050832	defense response to fungus	2/135	41/18866	0.0347508761056367	0.15372436166174	0.119189408397403	GAPDH/COTL1	2	0
GO:0071548	GO:0071548	response to dexamethasone	2/135	41/18866	0.0347508761056367	0.15372436166174	0.119189408397403	CFLAR/ERRFI1	2	0
GO:2000826	GO:2000826	regulation of heart morphogenesis	2/135	41/18866	0.0347508761056367	0.15372436166174	0.119189408397403	RBPJ/CTNNB1	2	0
GO:0046364	GO:0046364	monosaccharide biosynthetic process	3/135	100/18866	0.0350603773416499	0.154878365926706	0.120084159783211	RANBP2/GAPDH/PGK1	3	0
GO:0050714	GO:0050714	positive regulation of protein secretion	4/135	172/18866	0.0351948187953783	0.15525692224831	0.120377671517652	HLA-DRB1/GLUL/GAPDH/RGCC	4	0
GO:0060070	GO:0060070	canonical Wnt signaling pathway	6/135	339/18866	0.0352480038283572	0.15527647606268	0.12039283246899	RBPJ/PSME2/CYLD/STK4/CTNNB1/DDX3X	6	0
GO:0019216	GO:0019216	regulation of lipid metabolic process	7/135	431/18866	0.0355387100761374	0.156125229782755	0.121050909384564	CD74/IDI1/SOCS1/PLIN2/IL1B/NPC2/TSPO	7	0
GO:0030099	GO:0030099	myeloid cell differentiation	7/135	431/18866	0.0355387100761374	0.156125229782755	0.121050909384564	RBPJ/CD74/HLA-DRB1/CIB1/B2M/CTNNB1/LGALS3	7	0
GO:0048660	GO:0048660	regulation of smooth muscle cell proliferation	4/135	173/18866	0.0358349664866063	0.156537703388754	0.121370718714374	PDCD4/CTNNB1/NAMPT/TNFAIP3	4	0
GO:0032637	GO:0032637	interleukin-8 production	3/135	101/18866	0.0359501327534067	0.156537703388754	0.121370718714374	CD74/TMSB4X/IL1B	3	0
GO:0044773	GO:0044773	mitotic DNA damage checkpoint	3/135	101/18866	0.0359501327534067	0.156537703388754	0.121370718714374	CNOT6L/BTG2/RGCC	3	0
GO:2000027	GO:2000027	regulation of animal organ morphogenesis	5/135	254/18866	0.0360288185167766	0.156537703388754	0.121370718714374	RBPJ/CFLAR/PSME2/CTNNB1/TNFAIP3	5	0
GO:0045930	GO:0045930	negative regulation of mitotic cell cycle	6/135	341/18866	0.0361120567442185	0.156537703388754	0.121370718714374	PSME2/CNOT6L/CTNNB1/CDKN2A/BTG2/RGCC	6	0
GO:0002707	GO:0002707	negative regulation of lymphocyte mediated immunity	2/135	42/18866	0.0363206790594314	0.156537703388754	0.121370718714374	HLA-A/HLA-B	2	0
GO:0006509	GO:0006509	membrane protein ectodomain proteolysis	2/135	42/18866	0.0363206790594314	0.156537703388754	0.121370718714374	TIMP1/IL1B	2	0
GO:0046621	GO:0046621	negative regulation of organ growth	2/135	42/18866	0.0363206790594314	0.156537703388754	0.121370718714374	STK4/RGS2	2	0
GO:0048246	GO:0048246	macrophage chemotaxis	2/135	42/18866	0.0363206790594314	0.156537703388754	0.121370718714374	CKLF/LGALS3	2	0
GO:0072595	GO:0072595	maintenance of protein localization in organelle	2/135	42/18866	0.0363206790594314	0.156537703388754	0.121370718714374	HNRNPU/TSPO	2	0
GO:0090279	GO:0090279	regulation of calcium ion import	2/135	42/18866	0.0363206790594314	0.156537703388754	0.121370718714374	CTNNB1/LGALS3	2	0
GO:0098760	GO:0098760	response to interleukin-7	2/135	42/18866	0.0363206790594314	0.156537703388754	0.121370718714374	SOCS1/HSPD1	2	0
GO:0098761	GO:0098761	cellular response to interleukin-7	2/135	42/18866	0.0363206790594314	0.156537703388754	0.121370718714374	SOCS1/HSPD1	2	0
GO:1904037	GO:1904037	positive regulation of epithelial cell apoptotic process	2/135	42/18866	0.0363206790594314	0.156537703388754	0.121370718714374	PDCD4/RGCC	2	0
GO:0051099	GO:0051099	positive regulation of binding	4/135	174/18866	0.0364818455982936	0.15701983544671	0.121744537373538	STK4/B2M/CTNNB1/PLAUR	4	0
GO:0000079	GO:0000079	regulation of cyclin-dependent protein serine/threonine kinase activity	3/135	102/18866	0.0368514777091262	0.158183229789174	0.122646569308569	CDKN2A/RGCC/TNFAIP3	3	0
GO:1903076	GO:1903076	regulation of protein localization to plasma membrane	3/135	102/18866	0.0368514777091262	0.158183229789174	0.122646569308569	RHOG/CIB1/LGALS3	3	0
GO:0048659	GO:0048659	smooth muscle cell proliferation	4/135	175/18866	0.0371354603778012	0.159187673355716	0.123425359561269	PDCD4/CTNNB1/NAMPT/TNFAIP3	4	0
GO:1903311	GO:1903311	regulation of mRNA metabolic process	6/135	344/18866	0.0374335708986097	0.160249896924828	0.124248949247508	PSME2/CNOT6L/NCL/HNRNPU/BTG2/PABPC1	6	0
GO:0010634	GO:0010634	positive regulation of epithelial cell migration	4/135	176/18866	0.0377958145103836	0.160594341095253	0.1245160122976	TMSB4X/CIB1/GRN/MAP2K3	4	0
GO:0000413	GO:0000413	protein peptidyl-prolyl isomerization	2/135	43/18866	0.0379174080074192	0.160594341095253	0.1245160122976	RANBP2/FKBP2	2	0
GO:0045124	GO:0045124	regulation of bone resorption	2/135	43/18866	0.0379174080074192	0.160594341095253	0.1245160122976	SPP1/TNFAIP3	2	0
GO:0050850	GO:0050850	positive regulation of calcium-mediated signaling	2/135	43/18866	0.0379174080074192	0.160594341095253	0.1245160122976	CIB1/CCL4	2	0
GO:0050856	GO:0050856	regulation of T cell receptor signaling pathway	2/135	43/18866	0.0379174080074192	0.160594341095253	0.1245160122976	CYLD/LGALS3	2	0
GO:0051154	GO:0051154	negative regulation of striated muscle cell differentiation	2/135	43/18866	0.0379174080074192	0.160594341095253	0.1245160122976	CFLAR/RGS2	2	0
GO:1901659	GO:1901659	glycosyl compound biosynthetic process	2/135	43/18866	0.0379174080074192	0.160594341095253	0.1245160122976	AMD1/TYMP	2	0
GO:2000648	GO:2000648	positive regulation of stem cell proliferation	2/135	43/18866	0.0379174080074192	0.160594341095253	0.1245160122976	HNRNPU/CTNNB1	2	0
GO:0048545	GO:0048545	response to steroid hormone	6/135	346/18866	0.0383316187131171	0.1621330751677	0.125709061998983	CFLAR/HNRNPU/ERRFI1/HSPD1/SPP1/TSPO	6	0
GO:0048525	GO:0048525	negative regulation of viral process	3/135	104/18866	0.0386888140647124	0.163426886997492	0.126712212474962	PLSCR1/BST2/CCL4	3	0
GO:0010876	GO:0010876	lipid localization	7/135	440/18866	0.0390357371725803	0.164673937608832	0.127679106876087	PLTP/PLSCR1/PLIN2/SPP1/IL1B/NPC2/TSPO	7	0
GO:1903362	GO:1903362	regulation of cellular protein catabolic process	5/135	260/18866	0.0392019770428924	0.164758224102734	0.127744457983975	SDCBP/CTSC/PSME2/HSP90AA1/TNFAIP3	5	0
GO:0032965	GO:0032965	regulation of collagen biosynthetic process	2/135	44/18866	0.039540603482091	0.164758224102734	0.127744457983975	ERRFI1/RGCC	2	0
GO:0035329	GO:0035329	hippo signaling	2/135	44/18866	0.039540603482091	0.164758224102734	0.127744457983975	STK4/MAP2K3	2	0
GO:0042088	GO:0042088	T-helper 1 type immune response	2/135	44/18866	0.039540603482091	0.164758224102734	0.127744457983975	HLA-DRB1/IL1B	2	0
GO:0085029	GO:0085029	extracellular matrix assembly	2/135	44/18866	0.039540603482091	0.164758224102734	0.127744457983975	QSOX1/RGCC	2	0
GO:0097028	GO:0097028	dendritic cell differentiation	2/135	44/18866	0.039540603482091	0.164758224102734	0.127744457983975	RBPJ/HLA-B	2	0
GO:0120009	GO:0120009	intermembrane lipid transfer	2/135	44/18866	0.039540603482091	0.164758224102734	0.127744457983975	PLTP/NPC2	2	0
GO:1901985	GO:1901985	positive regulation of protein acetylation	2/135	44/18866	0.039540603482091	0.164758224102734	0.127744457983975	DDX3X/IL1B	2	0
GO:1903053	GO:1903053	regulation of extracellular matrix organization	2/135	44/18866	0.039540603482091	0.164758224102734	0.127744457983975	CFLAR/RGCC	2	0
GO:0030301	GO:0030301	cholesterol transport	3/135	105/18866	0.0396247408674078	0.164758224102734	0.127744457983975	PLTP/NPC2/TSPO	3	0
GO:1902106	GO:1902106	negative regulation of leukocyte differentiation	3/135	105/18866	0.0396247408674078	0.164758224102734	0.127744457983975	CD74/SOCS1/CTNNB1	3	0
GO:0061448	GO:0061448	connective tissue development	5/135	262/18866	0.040296492486433	0.167332892528408	0.12974071416067	CFLAR/CTNNB1/TGFBI/CD44/TIMP1	5	0
GO:0046632	GO:0046632	alpha-beta T cell differentiation	3/135	106/18866	0.0405721280793519	0.167603408473069	0.129950457333824	CTSL/SOCS1/PRDM1	3	0
GO:0071156	GO:0071156	regulation of cell cycle arrest	3/135	106/18866	0.0405721280793519	0.167603408473069	0.129950457333824	CNOT6L/BTG2/RGCC	3	0
GO:1904029	GO:1904029	regulation of cyclin-dependent protein kinase activity	3/135	106/18866	0.0405721280793519	0.167603408473069	0.129950457333824	CDKN2A/RGCC/TNFAIP3	3	0
GO:2000379	GO:2000379	positive regulation of reactive oxygen species metabolic process	3/135	106/18866	0.0405721280793519	0.167603408473069	0.129950457333824	HSP90AA1/IL1B/TSPO	3	0
GO:0002715	GO:0002715	regulation of natural killer cell mediated immunity	2/135	45/18866	0.0411898111262261	0.168444246776059	0.130602397070688	HLA-A/HLA-B	2	0
GO:0006775	GO:0006775	fat-soluble vitamin metabolic process	2/135	45/18866	0.0411898111262261	0.168444246776059	0.130602397070688	PLTP/IL1B	2	0
GO:0035315	GO:0035315	hair cell differentiation	2/135	45/18866	0.0411898111262261	0.168444246776059	0.130602397070688	RBPJ/CTNNB1	2	0
GO:0042771	GO:0042771	intrinsic apoptotic signaling pathway in response to DNA damage by p53 class mediator	2/135	45/18866	0.0411898111262261	0.168444246776059	0.130602397070688	CD74/CD44	2	0
GO:0045429	GO:0045429	positive regulation of nitric oxide biosynthetic process	2/135	45/18866	0.0411898111262261	0.168444246776059	0.130602397070688	HSP90AA1/IL1B	2	0
GO:0045616	GO:0045616	regulation of keratinocyte differentiation	2/135	45/18866	0.0411898111262261	0.168444246776059	0.130602397070688	CTSL/ERRFI1	2	0
GO:0070266	GO:0070266	necroptotic process	2/135	45/18866	0.0411898111262261	0.168444246776059	0.130602397070688	CFLAR/CYLD	2	0
GO:0050796	GO:0050796	regulation of insulin secretion	4/135	181/18866	0.0411987655380063	0.168444246776059	0.130602397070688	HLA-DRB1/PIM3/GLUL/IL1B	4	0
GO:0043434	GO:0043434	response to peptide hormone	7/135	447/18866	0.0419070755293799	0.171120558411634	0.13267746179747	ATP6V0B/CFLAR/SOCS1/ERRFI1/TIMP1/IL1B/BTG2	7	0
GO:0051222	GO:0051222	positive regulation of protein transport	6/135	354/18866	0.0420612479350769	0.171530185240999	0.132995063893376	HLA-DRB1/CIB1/GLUL/IL1B/GAPDH/RGCC	6	0
GO:1901990	GO:1901990	regulation of mitotic cell cycle phase transition	7/135	448/18866	0.0423282065066353	0.172398130081373	0.133668020547269	PSME2/CNOT6L/DDX3X/HSP90AA1/CDKN2A/BTG2/RGCC	7	0
GO:0044774	GO:0044774	mitotic DNA integrity checkpoint	3/135	108/18866	0.042501139761571	0.172596324319495	0.133821689450065	CNOT6L/BTG2/RGCC	3	0
GO:0030177	GO:0030177	positive regulation of Wnt signaling pathway	4/135	183/18866	0.0426071884350766	0.172596324319495	0.133821689450065	RBPJ/PSME2/DDX3X/TNFAIP3	4	0
GO:0071347	GO:0071347	cellular response to interleukin-1	4/135	183/18866	0.0426071884350766	0.172596324319495	0.133821689450065	PSME2/IL1B/CXCL8/CCL4	4	0
GO:2001235	GO:2001235	positive regulation of apoptotic signaling pathway	4/135	183/18866	0.0426071884350766	0.172596324319495	0.133821689450065	CTSC/CYLD/STK4/PLAUR	4	0
GO:0014014	GO:0014014	negative regulation of gliogenesis	2/135	46/18866	0.0428645816441822	0.172596324319495	0.133821689450065	CTNNB1/TSPO	2	0
GO:0045581	GO:0045581	negative regulation of T cell differentiation	2/135	46/18866	0.0428645816441822	0.172596324319495	0.133821689450065	CD74/SOCS1	2	0
GO:0061028	GO:0061028	establishment of endothelial barrier	2/135	46/18866	0.0428645816441822	0.172596324319495	0.133821689450065	CTNNB1/IL1B	2	0
GO:1900744	GO:1900744	regulation of p38MAPK cascade	2/135	46/18866	0.0428645816441822	0.172596324319495	0.133821689450065	CYLD/IL1B	2	0
GO:1904407	GO:1904407	positive regulation of nitric oxide metabolic process	2/135	46/18866	0.0428645816441822	0.172596324319495	0.133821689450065	HSP90AA1/IL1B	2	0
GO:0046883	GO:0046883	regulation of hormone secretion	5/135	267/18866	0.0431137374223331	0.173161732270027	0.134260075652477	HLA-DRB1/PIM3/GLUL/SPP1/IL1B	5	0
GO:0072331	GO:0072331	signal transduction by p53 class mediator	5/135	267/18866	0.0431137374223331	0.173161732270027	0.134260075652477	CD74/CNOT6L/CD44/BTG2/RGCC	5	0
GO:0006611	GO:0006611	protein export from nucleus	4/135	184/18866	0.0433215237513561	0.173558557418955	0.134567752030032	RANBP2/EIF5A/EIF4A3/IL1B	4	0
GO:0046328	GO:0046328	regulation of JNK cascade	4/135	184/18866	0.0433215237513561	0.173558557418955	0.134567752030032	SDCBP/PDCD4/CYLD/IL1B	4	0
GO:0033138	GO:0033138	positive regulation of peptidyl-serine phosphorylation	3/135	109/18866	0.043482689036334	0.1739853826391	0.134898688811478	STK4/HSP90AA1/CD44	3	0
GO:0015850	GO:0015850	organic hydroxy compound transport	5/135	268/18866	0.0436911067066873	0.174599968457715	0.135375204825845	PLTP/SPP1/SLC16A3/NPC2/TSPO	5	0
GO:0031589	GO:0031589	cell-substrate adhesion	6/135	359/18866	0.0445048981369287	0.176759451245646	0.137049548912596	CIB1/STK4/CTNNB1/CDKN2A/CD44/NINJ1	6	0
GO:0006953	GO:0006953	acute-phase response	2/135	47/18866	0.044564470753612	0.176759451245646	0.137049548912596	PLSCR1/IL1B	2	0
GO:0007080	GO:0007080	mitotic metaphase plate congression	2/135	47/18866	0.044564470753612	0.176759451245646	0.137049548912596	CHMP1B/HNRNPU	2	0
GO:0014075	GO:0014075	response to amine	2/135	47/18866	0.044564470753612	0.176759451245646	0.137049548912596	RANBP2/RGS2	2	0
GO:0035722	GO:0035722	interleukin-12-mediated signaling pathway	2/135	47/18866	0.044564470753612	0.176759451245646	0.137049548912596	PSME2/PDCD4	2	0
GO:0046677	GO:0046677	response to antibiotic	2/135	47/18866	0.044564470753612	0.176759451245646	0.137049548912596	HSP90AA1/KDM6B	2	0
GO:0043488	GO:0043488	regulation of mRNA stability	4/135	186/18866	0.0447704360462131	0.177355520904464	0.137511708515863	PSME2/CNOT6L/HNRNPU/PABPC1	4	0
GO:1901988	GO:1901988	negative regulation of cell cycle phase transition	5/135	270/18866	0.0448598026561416	0.177488784422125	0.137615033712073	PSME2/CNOT6L/CDKN2A/BTG2/RGCC	5	0
GO:0032652	GO:0032652	regulation of interleukin-1 production	3/135	111/18866	0.0454796771275686	0.179718078971844	0.139343505996181	SERPINB1/ERRFI1/TNFAIP3	3	0
GO:0051783	GO:0051783	regulation of nuclear division	4/135	188/18866	0.0462463230058082	0.181564765582843	0.140775325144956	CHMP1B/HNRNPU/IL1B/RGCC	4	0
GO:0031952	GO:0031952	regulation of protein autophosphorylation	2/135	48/18866	0.0462890391376039	0.181564765582843	0.140775325144956	ERRFI1/DDX3X	2	0
GO:0032648	GO:0032648	regulation of interferon-beta production	2/135	48/18866	0.0462890391376039	0.181564765582843	0.140775325144956	DDX3X/REL	2	0
GO:0045601	GO:0045601	regulation of endothelial cell differentiation	2/135	48/18866	0.0462890391376039	0.181564765582843	0.140775325144956	CTNNB1/IL1B	2	0
GO:0051972	GO:0051972	regulation of telomerase activity	2/135	48/18866	0.0462890391376039	0.181564765582843	0.140775325144956	CTNNB1/HSP90AA1	2	0
GO:1904036	GO:1904036	negative regulation of epithelial cell apoptotic process	2/135	48/18866	0.0462890391376039	0.181564765582843	0.140775325144956	CFLAR/TNFAIP3	2	0
GO:0043687	GO:0043687	post-translational protein modification	6/135	363/18866	0.046522739396823	0.182256980293827	0.141312030329445	LMO7/PSME2/QSOX1/TIMP1/SPP1/APLP2	6	0
GO:0043534	GO:0043534	blood vessel endothelial cell migration	4/135	189/18866	0.0469943747086045	0.183878480893004	0.142569252639837	TMSB4X/CIB1/MAP2K3/RGCC	4	0
GO:0006406	GO:0006406	mRNA export from nucleus	3/135	113/18866	0.0475215741643682	0.185153380260674	0.143557739433708	RANBP2/EIF5A/EIF4A3	3	0
GO:0035821	GO:0035821	modulation of process of other organism	3/135	113/18866	0.0475215741643682	0.185153380260674	0.143557739433708	CHD1/CCL4/GAPDH	3	0
GO:0071427	GO:0071427	mRNA-containing ribonucleoprotein complex export from nucleus	3/135	113/18866	0.0475215741643682	0.185153380260674	0.143557739433708	RANBP2/EIF5A/EIF4A3	3	0
GO:0010631	GO:0010631	epithelial cell migration	6/135	365/18866	0.0475527362804494	0.185153380260674	0.143557739433708	TMSB4X/CIB1/GRN/MAP2K3/GLUL/RGCC	6	0
GO:0006692	GO:0006692	prostanoid metabolic process	2/135	49/18866	0.0480378523972429	0.185455224103295	0.143791772534522	CD74/IL1B	2	0
GO:0006693	GO:0006693	prostaglandin metabolic process	2/135	49/18866	0.0480378523972429	0.185455224103295	0.143791772534522	CD74/IL1B	2	0
GO:0010712	GO:0010712	regulation of collagen metabolic process	2/135	49/18866	0.0480378523972429	0.185455224103295	0.143791772534522	ERRFI1/RGCC	2	0
GO:0032663	GO:0032663	regulation of interleukin-2 production	2/135	49/18866	0.0480378523972429	0.185455224103295	0.143791772534522	IL1B/TNFAIP3	2	0
GO:0071349	GO:0071349	cellular response to interleukin-12	2/135	49/18866	0.0480378523972429	0.185455224103295	0.143791772534522	PSME2/PDCD4	2	0
GO:1900087	GO:1900087	positive regulation of G1/S transition of mitotic cell cycle	2/135	49/18866	0.0480378523972429	0.185455224103295	0.143791772534522	DDX3X/RGCC	2	0
GO:1990090	GO:1990090	cellular response to nerve growth factor stimulus	2/135	49/18866	0.0480378523972429	0.185455224103295	0.143791772534522	CIB1/EIF4A3	2	0
GO:0090132	GO:0090132	epithelium migration	6/135	368/18866	0.0491241712232376	0.189089847436963	0.146609859402501	TMSB4X/CIB1/GRN/MAP2K3/GLUL/RGCC	6	0
GO:0021953	GO:0021953	central nervous system neuron differentiation	4/135	192/18866	0.0492789155065786	0.189089847436963	0.146609859402501	B2M/CTNNB1/HSP90AA1/BTG2	4	0
GO:0006096	GO:0006096	glycolytic process	3/135	115/18866	0.0496080314824866	0.189089847436963	0.146609859402501	RANBP2/GAPDH/PGK1	3	0
GO:0048640	GO:0048640	negative regulation of developmental growth	3/135	115/18866	0.0496080314824866	0.189089847436963	0.146609859402501	STK4/SPP1/RGS2	3	0
GO:0014009	GO:0014009	glial cell proliferation	2/135	50/18866	0.0498104810045879	0.189089847436963	0.146609859402501	IL1B/TSPO	2	0
GO:0019674	GO:0019674	NAD metabolic process	2/135	50/18866	0.0498104810045879	0.189089847436963	0.146609859402501	GAPDH/PGK1	2	0
GO:0030195	GO:0030195	negative regulation of blood coagulation	2/135	50/18866	0.0498104810045879	0.189089847436963	0.146609859402501	SERPINE2/PLAUR	2	0
GO:0032608	GO:0032608	interferon-beta production	2/135	50/18866	0.0498104810045879	0.189089847436963	0.146609859402501	DDX3X/REL	2	0
GO:0045806	GO:0045806	negative regulation of endocytosis	2/135	50/18866	0.0498104810045879	0.189089847436963	0.146609859402501	SDCBP/LGALS3	2	0
GO:0046850	GO:0046850	regulation of bone remodeling	2/135	50/18866	0.0498104810045879	0.189089847436963	0.146609859402501	SPP1/TNFAIP3	2	0
GO:0070671	GO:0070671	response to interleukin-12	2/135	50/18866	0.0498104810045879	0.189089847436963	0.146609859402501	PSME2/PDCD4	2	0
GO:0097300	GO:0097300	programmed necrotic cell death	2/135	50/18866	0.0498104810045879	0.189089847436963	0.146609859402501	CFLAR/CYLD	2	0
GO:1903580	GO:1903580	positive regulation of ATP metabolic process	2/135	50/18866	0.0498104810045879	0.189089847436963	0.146609859402501	TMSB4X/PGK1	2	0
GO:2000725	GO:2000725	regulation of cardiac muscle cell differentiation	2/135	50/18866	0.0498104810045879	0.189089847436963	0.146609859402501	RBPJ/RGS2	2	0
GO:0002793	GO:0002793	positive regulation of peptide secretion	4/135	193/18866	0.0500538749481671	0.189787609178467	0.147150865449123	HLA-DRB1/GLUL/GAPDH/RGCC	4	0
GO:1904951	GO:1904951	positive regulation of establishment of protein localization	6/135	370/18866	0.0501894655058009	0.190075443086773	0.147374036018035	HLA-DRB1/CIB1/GLUL/IL1B/GAPDH/RGCC	6	0
GO:0006757	GO:0006757	ATP generation from ADP	3/135	116/18866	0.0506678564323944	0.191205121726512	0.148249926653027	RANBP2/GAPDH/PGK1	3	0
GO:0046620	GO:0046620	regulation of organ growth	3/135	116/18866	0.0506678564323944	0.191205121726512	0.148249926653027	RBPJ/STK4/RGS2	3	0
GO:0046916	GO:0046916	cellular transition metal ion homeostasis	3/135	116/18866	0.0506678564323944	0.191205121726512	0.148249926653027	FTL/FTH1/MT1X	3	0
GO:0032873	GO:0032873	negative regulation of stress-activated MAPK cascade	2/135	51/18866	0.0516065002560621	0.193437896701022	0.149981097466941	PDCD4/CYLD	2	0
GO:0048146	GO:0048146	positive regulation of fibroblast proliferation	2/135	51/18866	0.0516065002560621	0.193437896701022	0.149981097466941	CD74/S100A6	2	0
GO:0048255	GO:0048255	mRNA stabilization	2/135	51/18866	0.0516065002560621	0.193437896701022	0.149981097466941	HNRNPU/PABPC1	2	0
GO:0070303	GO:0070303	negative regulation of stress-activated protein kinase signaling cascade	2/135	51/18866	0.0516065002560621	0.193437896701022	0.149981097466941	PDCD4/CYLD	2	0
GO:1900047	GO:1900047	negative regulation of hemostasis	2/135	51/18866	0.0516065002560621	0.193437896701022	0.149981097466941	SERPINE2/PLAUR	2	0
GO:0043487	GO:0043487	regulation of RNA stability	4/135	195/18866	0.0516239284759399	0.193437896701022	0.149981097466941	PSME2/CNOT6L/HNRNPU/PABPC1	4	0
GO:0051341	GO:0051341	regulation of oxidoreductase activity	3/135	117/18866	0.0517386827371506	0.19364007581413	0.150137856022457	ABL2/HSP90AA1/IL1B	3	0
GO:0018108	GO:0018108	peptidyl-tyrosine phosphorylation	6/135	374/18866	0.0523625886432672	0.195497125487521	0.151577710119384	CD74/ABL2/MAP2K3/SOCS1/ERRFI1/CD44	6	0
GO:0090130	GO:0090130	tissue migration	6/135	374/18866	0.0523625886432672	0.195497125487521	0.151577710119384	TMSB4X/CIB1/GRN/MAP2K3/GLUL/RGCC	6	0
GO:0071897	GO:0071897	DNA biosynthetic process	4/135	196/18866	0.0524190094713793	0.195497125487521	0.151577710119384	HNRNPU/CTNNB1/HSP90AA1/RGCC	4	0
GO:0015918	GO:0015918	sterol transport	3/135	118/18866	0.0528204619754315	0.196643744839442	0.152466735650114	PLTP/NPC2/TSPO	3	0
GO:0016579	GO:0016579	protein deubiquitination	5/135	283/18866	0.0529116763979284	0.196643744839442	0.152466735650114	PSME2/CYLD/OTUD1/UCHL1/TNFAIP3	5	0
GO:0032868	GO:0032868	response to insulin	5/135	283/18866	0.0529116763979284	0.196643744839442	0.152466735650114	ATP6V0B/CFLAR/SOCS1/ERRFI1/IL1B	5	0
GO:0051216	GO:0051216	cartilage development	4/135	197/18866	0.0532207837535233	0.196882585723266	0.152651919724624	CTNNB1/TGFBI/CD44/TIMP1	4	0
GO:0009948	GO:0009948	anterior/posterior axis specification	2/135	52/18866	0.0534254902262542	0.196882585723266	0.152651919724624	CTNNB1/ETS2	2	0
GO:0050999	GO:0050999	regulation of nitric-oxide synthase activity	2/135	52/18866	0.0534254902262542	0.196882585723266	0.152651919724624	HSP90AA1/IL1B	2	0
GO:0071622	GO:0071622	regulation of granulocyte chemotaxis	2/135	52/18866	0.0534254902262542	0.196882585723266	0.152651919724624	CD74/CXCL8	2	0
GO:1990089	GO:1990089	response to nerve growth factor	2/135	52/18866	0.0534254902262542	0.196882585723266	0.152651919724624	CIB1/EIF4A3	2	0
GO:2000677	GO:2000677	regulation of transcription regulatory region DNA binding	2/135	52/18866	0.0534254902262542	0.196882585723266	0.152651919724624	TMSB4X/CTNNB1	2	0
GO:2001238	GO:2001238	positive regulation of extrinsic apoptotic signaling pathway	2/135	52/18866	0.0534254902262542	0.196882585723266	0.152651919724624	CYLD/STK4	2	0
GO:0006402	GO:0006402	mRNA catabolic process	6/135	376/18866	0.0534704667662872	0.196882585723266	0.152651919724624	PSME2/CNOT6L/HNRNPU/EIF4A3/BTG2/PABPC1	6	0
GO:0051153	GO:0051153	regulation of striated muscle cell differentiation	3/135	119/18866	0.053913144721996	0.198283332493715	0.15373798166744	RBPJ/CFLAR/RGS2	3	0
GO:0018212	GO:0018212	peptidyl-tyrosine modification	6/135	377/18866	0.0540297446820649	0.198482972101934	0.153892771230649	CD74/ABL2/MAP2K3/SOCS1/ERRFI1/CD44	6	0
GO:0051403	GO:0051403	stress-activated MAPK cascade	5/135	286/18866	0.0548822003404897	0.20138226737841	0.156140725198628	SDCBP/PDCD4/CYLD/MAP2K3/IL1B	5	0
GO:0032210	GO:0032210	regulation of telomere maintenance via telomerase	2/135	53/18866	0.0552670357221242	0.202095876894335	0.156694018737209	HNRNPU/CTNNB1	2	0
GO:0032964	GO:0032964	collagen biosynthetic process	2/135	53/18866	0.0552670357221242	0.202095876894335	0.156694018737209	ERRFI1/RGCC	2	0
GO:0045744	GO:0045744	negative regulation of G protein-coupled receptor signaling pathway	2/135	53/18866	0.0552670357221242	0.202095876894335	0.156694018737209	CXCL8/RGS2	2	0
GO:0050657	GO:0050657	nucleic acid transport	4/135	200/18866	0.0556661864523596	0.202856754977992	0.157283961721349	RANBP2/EIF5A/HNRNPU/EIF4A3	4	0
GO:0050658	GO:0050658	RNA transport	4/135	200/18866	0.0556661864523596	0.202856754977992	0.157283961721349	RANBP2/EIF5A/HNRNPU/EIF4A3	4	0
GO:1901654	GO:1901654	response to ketone	4/135	200/18866	0.0556661864523596	0.202856754977992	0.157283961721349	CFLAR/ERRFI1/SPP1/TSPO	4	0
GO:0010906	GO:0010906	regulation of glucose metabolic process	3/135	121/18866	0.0561310181651997	0.204316906121327	0.158416082545033	RANBP2/TFF3/PHLDA2	3	0
GO:0072593	GO:0072593	reactive oxygen species metabolic process	5/135	288/18866	0.0562193283643624	0.204404749817916	0.158484191712081	CFLAR/HSPD1/HSP90AA1/IL1B/TSPO	5	0
GO:0009620	GO:0009620	response to fungus	2/135	54/18866	0.0571307262376139	0.206758157699998	0.160308894642384	GAPDH/COTL1	2	0
GO:0010043	GO:0010043	response to zinc ion	2/135	54/18866	0.0571307262376139	0.206758157699998	0.160308894642384	MT1X/TSPO	2	0
GO:0032623	GO:0032623	interleukin-2 production	2/135	54/18866	0.0571307262376139	0.206758157699998	0.160308894642384	IL1B/TNFAIP3	2	0
GO:0032757	GO:0032757	positive regulation of interleukin-8 production	2/135	54/18866	0.0571307262376139	0.206758157699998	0.160308894642384	CD74/IL1B	2	0
GO:0010811	GO:0010811	positive regulation of cell-substrate adhesion	3/135	122/18866	0.0572561052092301	0.206758157699998	0.160308894642384	CIB1/STK4/NINJ1	3	0
GO:0051928	GO:0051928	positive regulation of calcium ion transport	3/135	122/18866	0.0572561052092301	0.206758157699998	0.160308894642384	CCL4/LGALS3/TSPO	3	0
GO:0009746	GO:0009746	response to hexose	4/135	202/18866	0.0573297666973936	0.206789702073838	0.160333352413525	HLA-DRB1/PIM3/GLUL/NAMPT	4	0
GO:0001667	GO:0001667	ameboidal-type cell migration	7/135	481/18866	0.0577939999247491	0.208228382081817	0.161448825700716	TMSB4X/CIB1/GRN/MAP2K3/GLUL/TIMP1/RGCC	7	0
GO:0051236	GO:0051236	establishment of RNA localization	4/135	203/18866	0.0581715214902839	0.208864887805914	0.161942337203231	RANBP2/EIF5A/HNRNPU/EIF4A3	4	0
GO:0002761	GO:0002761	regulation of myeloid leukocyte differentiation	3/135	123/18866	0.0583918885033269	0.208864887805914	0.161942337203231	CD74/HLA-DRB1/CTNNB1	3	0
GO:1904375	GO:1904375	regulation of protein localization to cell periphery	3/135	123/18866	0.0583918885033269	0.208864887805914	0.161942337203231	RHOG/CIB1/LGALS3	3	0
GO:0001954	GO:0001954	positive regulation of cell-matrix adhesion	2/135	55/18866	0.0590161559086557	0.208864887805914	0.161942337203231	CIB1/NINJ1	2	0
GO:0008347	GO:0008347	glial cell migration	2/135	55/18866	0.0590161559086557	0.208864887805914	0.161942337203231	CTNNB1/TSPO	2	0
GO:0014888	GO:0014888	striated muscle adaptation	2/135	55/18866	0.0590161559086557	0.208864887805914	0.161942337203231	CFLAR/ERRFI1	2	0
GO:0032655	GO:0032655	regulation of interleukin-12 production	2/135	55/18866	0.0590161559086557	0.208864887805914	0.161942337203231	HSPD1/HLA-B	2	0
GO:0032720	GO:0032720	negative regulation of tumor necrosis factor production	2/135	55/18866	0.0590161559086557	0.208864887805914	0.161942337203231	TNFAIP3/TSPO	2	0
GO:0032781	GO:0032781	positive regulation of ATPase activity	2/135	55/18866	0.0590161559086557	0.208864887805914	0.161942337203231	PLSCR1/HNRNPU	2	0
GO:0042304	GO:0042304	regulation of fatty acid biosynthetic process	2/135	55/18866	0.0590161559086557	0.208864887805914	0.161942337203231	CD74/IL1B	2	0
GO:0045620	GO:0045620	negative regulation of lymphocyte differentiation	2/135	55/18866	0.0590161559086557	0.208864887805914	0.161942337203231	CD74/SOCS1	2	0
GO:0050819	GO:0050819	negative regulation of coagulation	2/135	55/18866	0.0590161559086557	0.208864887805914	0.161942337203231	SERPINE2/PLAUR	2	0
GO:0051353	GO:0051353	positive regulation of oxidoreductase activity	2/135	55/18866	0.0590161559086557	0.208864887805914	0.161942337203231	ABL2/IL1B	2	0
GO:0051452	GO:0051452	intracellular pH reduction	2/135	55/18866	0.0590161559086557	0.208864887805914	0.161942337203231	ATP6V0B/GRN	2	0
GO:2000649	GO:2000649	regulation of sodium ion transmembrane transporter activity	2/135	55/18866	0.0590161559086557	0.208864887805914	0.161942337203231	GLRX/FXYD5	2	0
GO:0051168	GO:0051168	nuclear export	4/135	204/18866	0.0590199055024562	0.208864887805914	0.161942337203231	RANBP2/EIF5A/EIF4A3/IL1B	4	0
GO:0002688	GO:0002688	regulation of leukocyte chemotaxis	3/135	124/18866	0.0595383139611317	0.209999479475309	0.162822037130984	CD74/CXCL8/CCL4	3	0
GO:0046031	GO:0046031	ADP metabolic process	3/135	124/18866	0.0595383139611317	0.209999479475309	0.162822037130984	RANBP2/GAPDH/PGK1	3	0
GO:0051101	GO:0051101	regulation of DNA binding	3/135	124/18866	0.0595383139611317	0.209999479475309	0.162822037130984	TMSB4X/CTNNB1/PLAUR	3	0
GO:1901987	GO:1901987	regulation of cell cycle phase transition	7/135	486/18866	0.0604072552209501	0.212828659157883	0.165015627326909	PSME2/CNOT6L/DDX3X/HSP90AA1/CDKN2A/BTG2/RGCC	7	0
GO:0001952	GO:0001952	regulation of cell-matrix adhesion	3/135	125/18866	0.0606953266334013	0.213284876538463	0.165369353171687	CIB1/CDKN2A/NINJ1	3	0
GO:0019320	GO:0019320	hexose catabolic process	2/135	56/18866	0.0609229234685789	0.213284876538463	0.165369353171687	GAPDH/PGK1	2	0
GO:0050732	GO:0050732	negative regulation of peptidyl-tyrosine phosphorylation	2/135	56/18866	0.0609229234685789	0.213284876538463	0.165369353171687	SOCS1/ERRFI1	2	0
GO:0070228	GO:0070228	regulation of lymphocyte apoptotic process	2/135	56/18866	0.0609229234685789	0.213284876538463	0.165369353171687	CD74/LGALS3	2	0
GO:0090183	GO:0090183	regulation of kidney development	2/135	56/18866	0.0609229234685789	0.213284876538463	0.165369353171687	CFLAR/CTNNB1	2	0
GO:0008380	GO:0008380	RNA splicing	7/135	487/18866	0.0609385361538465	0.213284876538463	0.165369353171687	NCL/HNRNPU/IVNS1ABP/HNRNPH1/EIF4A3/LGALS3/PABPC1	7	0
GO:0034284	GO:0034284	response to monosaccharide	4/135	207/18866	0.0616047207990201	0.214908034769857	0.166627860718858	HLA-DRB1/PIM3/GLUL/NAMPT	4	0
GO:0046890	GO:0046890	regulation of lipid biosynthetic process	4/135	207/18866	0.0616047207990201	0.214908034769857	0.166627860718858	CD74/IDI1/IL1B/TSPO	4	0
GO:1901343	GO:1901343	negative regulation of vasculature development	4/135	207/18866	0.0616047207990201	0.214908034769857	0.166627860718858	PDCD4/CTNNB1/PGK1/RGCC	4	0
GO:0031647	GO:0031647	regulation of protein stability	5/135	296/18866	0.0617553021535083	0.215197633871908	0.166852399921836	STK4/GRN/HSPD1/HSP90AA1/GAPDH	5	0
GO:0045766	GO:0045766	positive regulation of angiogenesis	4/135	208/18866	0.0624795074242112	0.217483312727992	0.168624589493471	CIB1/GRN/IL1B/CXCL8	4	0
GO:0032615	GO:0032615	interleukin-12 production	2/135	57/18866	0.0628506322039076	0.217586156053745	0.168704328547331	HSPD1/HLA-B	2	0
GO:0061178	GO:0061178	regulation of insulin secretion involved in cellular response to glucose stimulus	2/135	57/18866	0.0628506322039076	0.217586156053745	0.168704328547331	HLA-DRB1/PIM3	2	0
GO:0075733	GO:0075733	intracellular transport of virus	2/135	57/18866	0.0628506322039076	0.217586156053745	0.168704328547331	RANBP2/BST2	2	0
GO:1903556	GO:1903556	negative regulation of tumor necrosis factor superfamily cytokine production	2/135	57/18866	0.0628506322039076	0.217586156053745	0.168704328547331	TNFAIP3/TSPO	2	0
GO:1905517	GO:1905517	macrophage migration	2/135	57/18866	0.0628506322039076	0.217586156053745	0.168704328547331	CKLF/LGALS3	2	0
GO:1905477	GO:1905477	positive regulation of protein localization to membrane	3/135	127/18866	0.0630408896436971	0.218007853979561	0.169031289906981	RHOG/CIB1/LGALS3	3	0
GO:0000956	GO:0000956	nuclear-transcribed mRNA catabolic process	4/135	210/18866	0.0642487771892764	0.220760393938155	0.171165457879505	CNOT6L/EIF4A3/BTG2/PABPC1	4	0
GO:0002573	GO:0002573	myeloid leukocyte differentiation	4/135	210/18866	0.0642487771892764	0.220760393938155	0.171165457879505	RBPJ/CD74/HLA-DRB1/CTNNB1	4	0
GO:0030100	GO:0030100	regulation of endocytosis	4/135	210/18866	0.0642487771892764	0.220760393938155	0.171165457879505	SDCBP/ABL2/B2M/LGALS3	4	0
GO:0070646	GO:0070646	protein modification by small protein removal	5/135	300/18866	0.0646355894397236	0.220760393938155	0.171165457879505	PSME2/CYLD/OTUD1/UCHL1/TNFAIP3	5	0
GO:0002763	GO:0002763	positive regulation of myeloid leukocyte differentiation	2/135	58/18866	0.0647988899105497	0.220760393938155	0.171165457879505	CD74/HLA-DRB1	2	0
GO:0043489	GO:0043489	RNA stabilization	2/135	58/18866	0.0647988899105497	0.220760393938155	0.171165457879505	HNRNPU/PABPC1	2	0
GO:0045851	GO:0045851	pH reduction	2/135	58/18866	0.0647988899105497	0.220760393938155	0.171165457879505	ATP6V0B/GRN	2	0
GO:1902373	GO:1902373	negative regulation of mRNA catabolic process	2/135	58/18866	0.0647988899105497	0.220760393938155	0.171165457879505	HNRNPU/PABPC1	2	0
GO:0043393	GO:0043393	regulation of protein binding	4/135	211/18866	0.0651432335727505	0.220760393938155	0.171165457879505	CYLD/STK4/B2M/PHLDA2	4	0
GO:0070555	GO:0070555	response to interleukin-1	4/135	211/18866	0.0651432335727505	0.220760393938155	0.171165457879505	PSME2/IL1B/CXCL8/CCL4	4	0
GO:0045787	GO:0045787	positive regulation of cell cycle	6/135	396/18866	0.0653349298367813	0.220760393938155	0.171165457879505	CNOT6L/HNRNPU/DDX3X/IL1B/BTG2/RGCC	6	0
GO:1901653	GO:1901653	cellular response to peptide	6/135	398/18866	0.0666001553662456	0.220760393938155	0.171165457879505	ATP6V0B/CFLAR/SOCS1/ERRFI1/IL1B/NAMPT	6	0
GO:0071426	GO:0071426	ribonucleoprotein complex export from nucleus	3/135	130/18866	0.0666372173750993	0.220760393938155	0.171165457879505	RANBP2/EIF5A/EIF4A3	3	0
GO:0006636	GO:0006636	unsaturated fatty acid biosynthetic process	2/135	59/18866	0.0667673088503713	0.220760393938155	0.171165457879505	CD74/IL1B	2	0
GO:0031663	GO:0031663	lipopolysaccharide-mediated signaling pathway	2/135	59/18866	0.0667673088503713	0.220760393938155	0.171165457879505	IL1B/TNFAIP3	2	0
GO:0043525	GO:0043525	positive regulation of neuron apoptotic process	2/135	59/18866	0.0667673088503713	0.220760393938155	0.171165457879505	GRN/CTNNB1	2	0
GO:0045454	GO:0045454	cell redox homeostasis	2/135	59/18866	0.0667673088503713	0.220760393938155	0.171165457879505	ERO1A/GLRX	2	0
GO:0046456	GO:0046456	icosanoid biosynthetic process	2/135	59/18866	0.0667673088503713	0.220760393938155	0.171165457879505	CD74/IL1B	2	0
GO:0046605	GO:0046605	regulation of centrosome cycle	2/135	59/18866	0.0667673088503713	0.220760393938155	0.171165457879505	CHMP1B/CTNNB1	2	0
GO:0007254	GO:0007254	JNK cascade	4/135	213/18866	0.0669517192982165	0.220760393938155	0.171165457879505	SDCBP/PDCD4/CYLD/IL1B	4	0
GO:0030073	GO:0030073	insulin secretion	4/135	213/18866	0.0669517192982165	0.220760393938155	0.171165457879505	HLA-DRB1/PIM3/GLUL/IL1B	4	0
GO:0090276	GO:0090276	regulation of peptide hormone secretion	4/135	213/18866	0.0669517192982165	0.220760393938155	0.171165457879505	HLA-DRB1/PIM3/GLUL/IL1B	4	0
GO:0019218	GO:0019218	regulation of steroid metabolic process	3/135	131/18866	0.0678565538540126	0.220760393938155	0.171165457879505	IDI1/IL1B/TSPO	3	0
GO:0046887	GO:0046887	positive regulation of hormone secretion	3/135	131/18866	0.0678565538540126	0.220760393938155	0.171165457879505	HLA-DRB1/GLUL/SPP1	3	0
GO:0071166	GO:0071166	ribonucleoprotein complex localization	3/135	131/18866	0.0678565538540126	0.220760393938155	0.171165457879505	RANBP2/EIF5A/EIF4A3	3	0
GO:0043523	GO:0043523	regulation of neuron apoptotic process	4/135	214/18866	0.0678657193799806	0.220760393938155	0.171165457879505	GRN/CTNNB1/HSPD1/BTG2	4	0
GO:0032653	GO:0032653	regulation of interleukin-10 production	2/135	60/18866	0.0687555057081549	0.220760393938155	0.171165457879505	HLA-DRB1/HSPD1	2	0
GO:0035904	GO:0035904	aorta development	2/135	60/18866	0.0687555057081549	0.220760393938155	0.171165457879505	RBPJ/PRDM1	2	0
GO:0043388	GO:0043388	positive regulation of DNA binding	2/135	60/18866	0.0687555057081549	0.220760393938155	0.171165457879505	CTNNB1/PLAUR	2	0
GO:1902808	GO:1902808	positive regulation of cell cycle G1/S phase transition	2/135	60/18866	0.0687555057081549	0.220760393938155	0.171165457879505	DDX3X/RGCC	2	0
GO:1903428	GO:1903428	positive regulation of reactive oxygen species biosynthetic process	2/135	60/18866	0.0687555057081549	0.220760393938155	0.171165457879505	HSP90AA1/IL1B	2	0
GO:0001660	GO:0001660	fever generation	1/135	10/18866	0.0693125255692795	0.220760393938155	0.171165457879505	IL1B	1	0
GO:0001840	GO:0001840	neural plate development	1/135	10/18866	0.0693125255692795	0.220760393938155	0.171165457879505	CTNNB1	1	0
GO:0001865	GO:0001865	NK T cell differentiation	1/135	10/18866	0.0693125255692795	0.220760393938155	0.171165457879505	PRDM1	1	0
GO:0002291	GO:0002291	T cell activation via T cell receptor contact with antigen bound to MHC molecule on antigen presenting cell	1/135	10/18866	0.0693125255692795	0.220760393938155	0.171165457879505	LGALS3	1	0
GO:0002664	GO:0002664	regulation of T cell tolerance induction	1/135	10/18866	0.0693125255692795	0.220760393938155	0.171165457879505	HLA-B	1	0
GO:0002676	GO:0002676	regulation of chronic inflammatory response	1/135	10/18866	0.0693125255692795	0.220760393938155	0.171165457879505	TNFAIP3	1	0
GO:0003307	GO:0003307	regulation of Wnt signaling pathway involved in heart development	1/135	10/18866	0.0693125255692795	0.220760393938155	0.171165457879505	RBPJ	1	0
GO:0006930	GO:0006930	substrate-dependent cell migration, cell extension	1/135	10/18866	0.0693125255692795	0.220760393938155	0.171165457879505	SDCBP	1	0
GO:0006971	GO:0006971	hypotonic response	1/135	10/18866	0.0693125255692795	0.220760393938155	0.171165457879505	TSPO	1	0
GO:0007440	GO:0007440	foregut morphogenesis	1/135	10/18866	0.0693125255692795	0.220760393938155	0.171165457879505	CTNNB1	1	0
GO:0010603	GO:0010603	regulation of cytoplasmic mRNA processing body assembly	1/135	10/18866	0.0693125255692795	0.220760393938155	0.171165457879505	CNOT6L	1	0
GO:0032308	GO:0032308	positive regulation of prostaglandin secretion	1/135	10/18866	0.0693125255692795	0.220760393938155	0.171165457879505	IL1B	1	0
GO:0033083	GO:0033083	regulation of immature T cell proliferation	1/135	10/18866	0.0693125255692795	0.220760393938155	0.171165457879505	IL1B	1	0
GO:0033131	GO:0033131	regulation of glucokinase activity	1/135	10/18866	0.0693125255692795	0.220760393938155	0.171165457879505	RANBP2	1	0
GO:0034135	GO:0034135	regulation of toll-like receptor 2 signaling pathway	1/135	10/18866	0.0693125255692795	0.220760393938155	0.171165457879505	TNFAIP3	1	0
GO:0034154	GO:0034154	toll-like receptor 7 signaling pathway	1/135	10/18866	0.0693125255692795	0.220760393938155	0.171165457879505	DDX3X	1	0
GO:0034975	GO:0034975	protein folding in endoplasmic reticulum	1/135	10/18866	0.0693125255692795	0.220760393938155	0.171165457879505	ERO1A	1	0
GO:0035871	GO:0035871	protein K11-linked deubiquitination	1/135	10/18866	0.0693125255692795	0.220760393938155	0.171165457879505	TNFAIP3	1	0
GO:0035907	GO:0035907	dorsal aorta development	1/135	10/18866	0.0693125255692795	0.220760393938155	0.171165457879505	RBPJ	1	0
GO:0036490	GO:0036490	regulation of translation in response to endoplasmic reticulum stress	1/135	10/18866	0.0693125255692795	0.220760393938155	0.171165457879505	DDX3X	1	0
GO:0042989	GO:0042989	sequestering of actin monomers	1/135	10/18866	0.0693125255692795	0.220760393938155	0.171165457879505	TMSB4X	1	0
GO:0043587	GO:0043587	tongue morphogenesis	1/135	10/18866	0.0693125255692795	0.220760393938155	0.171165457879505	CTNNB1	1	0
GO:0044557	GO:0044557	relaxation of smooth muscle	1/135	10/18866	0.0693125255692795	0.220760393938155	0.171165457879505	RGS2	1	0
GO:0048262	GO:0048262	determination of dorsal/ventral asymmetry	1/135	10/18866	0.0693125255692795	0.220760393938155	0.171165457879505	CTNNB1	1	0
GO:0051351	GO:0051351	positive regulation of ligase activity	1/135	10/18866	0.0693125255692795	0.220760393938155	0.171165457879505	TMSB4X	1	0
GO:0051541	GO:0051541	elastin metabolic process	1/135	10/18866	0.0693125255692795	0.220760393938155	0.171165457879505	CTSL	1	0
GO:0051901	GO:0051901	positive regulation of mitochondrial depolarization	1/135	10/18866	0.0693125255692795	0.220760393938155	0.171165457879505	TSPO	1	0
GO:0060768	GO:0060768	regulation of epithelial cell proliferation involved in prostate gland development	1/135	10/18866	0.0693125255692795	0.220760393938155	0.171165457879505	CTNNB1	1	0
GO:0060923	GO:0060923	cardiac muscle cell fate commitment	1/135	10/18866	0.0693125255692795	0.220760393938155	0.171165457879505	RBPJ	1	0
GO:0070424	GO:0070424	regulation of nucleotide-binding oligomerization domain containing signaling pathway	1/135	10/18866	0.0693125255692795	0.220760393938155	0.171165457879505	TNFAIP3	1	0
GO:0071394	GO:0071394	cellular response to testosterone stimulus	1/135	10/18866	0.0693125255692795	0.220760393938155	0.171165457879505	SPP1	1	0
GO:0071649	GO:0071649	regulation of chemokine (C-C motif) ligand 5 production	1/135	10/18866	0.0693125255692795	0.220760393938155	0.171165457879505	DDX3X	1	0
GO:0072124	GO:0072124	regulation of glomerular mesangial cell proliferation	1/135	10/18866	0.0693125255692795	0.220760393938155	0.171165457879505	CFLAR	1	0
GO:0090009	GO:0090009	primitive streak formation	1/135	10/18866	0.0693125255692795	0.220760393938155	0.171165457879505	ETS2	1	0
GO:0090649	GO:0090649	response to oxygen-glucose deprivation	1/135	10/18866	0.0693125255692795	0.220760393938155	0.171165457879505	NAMPT	1	0
GO:0098935	GO:0098935	dendritic transport	1/135	10/18866	0.0693125255692795	0.220760393938155	0.171165457879505	HNRNPU	1	0
GO:1900222	GO:1900222	negative regulation of amyloid-beta clearance	1/135	10/18866	0.0693125255692795	0.220760393938155	0.171165457879505	IFNGR1	1	0
GO:1900426	GO:1900426	positive regulation of defense response to bacterium	1/135	10/18866	0.0693125255692795	0.220760393938155	0.171165457879505	GRN	1	0
GO:1901203	GO:1901203	positive regulation of extracellular matrix assembly	1/135	10/18866	0.0693125255692795	0.220760393938155	0.171165457879505	RGCC	1	0
GO:1901838	GO:1901838	positive regulation of transcription of nucleolar large rRNA by RNA polymerase I	1/135	10/18866	0.0693125255692795	0.220760393938155	0.171165457879505	NCL	1	0
GO:1902415	GO:1902415	regulation of mRNA binding	1/135	10/18866	0.0693125255692795	0.220760393938155	0.171165457879505	EIF4A3	1	0
GO:1903862	GO:1903862	positive regulation of oxidative phosphorylation	1/135	10/18866	0.0693125255692795	0.220760393938155	0.171165457879505	PGK1	1	0
GO:1904896	GO:1904896	ESCRT complex disassembly	1/135	10/18866	0.0693125255692795	0.220760393938155	0.171165457879505	CHMP1B	1	0
GO:1904903	GO:1904903	ESCRT III complex disassembly	1/135	10/18866	0.0693125255692795	0.220760393938155	0.171165457879505	CHMP1B	1	0
GO:1990416	GO:1990416	cellular response to brain-derived neurotrophic factor stimulus	1/135	10/18866	0.0693125255692795	0.220760393938155	0.171165457879505	EIF4A3	1	0
GO:2000048	GO:2000048	negative regulation of cell-cell adhesion mediated by cadherin	1/135	10/18866	0.0693125255692795	0.220760393938155	0.171165457879505	RGCC	1	0
GO:2000109	GO:2000109	regulation of macrophage apoptotic process	1/135	10/18866	0.0693125255692795	0.220760393938155	0.171165457879505	CDKN2A	1	0
GO:2000288	GO:2000288	positive regulation of myoblast proliferation	1/135	10/18866	0.0693125255692795	0.220760393938155	0.171165457879505	MALAT1	1	0
GO:0006165	GO:0006165	nucleoside diphosphate phosphorylation	3/135	133/18866	0.0703257064757727	0.222707982641666	0.172675510956737	RANBP2/GAPDH/PGK1	3	0
GO:0042177	GO:0042177	negative regulation of protein catabolic process	3/135	133/18866	0.0703257064757727	0.222707982641666	0.172675510956737	SDCBP/SERPINE2/TIMP1	3	0
GO:0010810	GO:0010810	regulation of cell-substrate adhesion	4/135	217/18866	0.0706465644027861	0.222707982641666	0.172675510956737	CIB1/STK4/CDKN2A/NINJ1	4	0
GO:0002381	GO:0002381	immunoglobulin production involved in immunoglobulin mediated immune response	2/135	61/18866	0.0707631015489374	0.222707982641666	0.172675510956737	HLA-DRB1/HSPD1	2	0
GO:0003170	GO:0003170	heart valve development	2/135	61/18866	0.0707631015489374	0.222707982641666	0.172675510956737	RBPJ/PRDM1	2	0
GO:0033013	GO:0033013	tetrapyrrole metabolic process	2/135	61/18866	0.0707631015489374	0.222707982641666	0.172675510956737	BLVRB/TSPO	2	0
GO:0033619	GO:0033619	membrane protein proteolysis	2/135	61/18866	0.0707631015489374	0.222707982641666	0.172675510956737	TIMP1/IL1B	2	0
GO:0042267	GO:0042267	natural killer cell mediated cytotoxicity	2/135	61/18866	0.0707631015489374	0.222707982641666	0.172675510956737	HLA-A/HLA-B	2	0
GO:0045071	GO:0045071	negative regulation of viral genome replication	2/135	61/18866	0.0707631015489374	0.222707982641666	0.172675510956737	PLSCR1/BST2	2	0
GO:0046888	GO:0046888	negative regulation of hormone secretion	2/135	61/18866	0.0707631015489374	0.222707982641666	0.172675510956737	PIM3/IL1B	2	0
GO:0051310	GO:0051310	metaphase plate congression	2/135	61/18866	0.0707631015489374	0.222707982641666	0.172675510956737	CHMP1B/HNRNPU	2	0
GO:1904356	GO:1904356	regulation of telomere maintenance via telomere lengthening	2/135	61/18866	0.0707631015489374	0.222707982641666	0.172675510956737	HNRNPU/CTNNB1	2	0
GO:0034754	GO:0034754	cellular hormone metabolic process	3/135	134/18866	0.0715753997968837	0.224820166028673	0.17431318169157	TIPARP/SPP1/TSPO	3	0
GO:0045995	GO:0045995	regulation of embryonic development	3/135	134/18866	0.0715753997968837	0.224820166028673	0.17431318169157	STK4/CTNNB1/PHLDA2	3	0
GO:0016236	GO:0016236	macroautophagy	5/135	310/18866	0.0721623377604722	0.225100410203954	0.174530467599265	CAPNS1/ATP6V0B/QSOX1/UCHL1/GAPDH	5	0
GO:0034599	GO:0034599	cellular response to oxidative stress	5/135	310/18866	0.0721623377604722	0.225100410203954	0.174530467599265	CFLAR/ERO1A/CTNNB1/KDM6B/TNFAIP3	5	0
GO:0090287	GO:0090287	regulation of cellular response to growth factor stimulus	5/135	310/18866	0.0721623377604722	0.225100410203954	0.174530467599265	RBPJ/SDCBP/CFLAR/CTNNB1/IL1B	5	0
GO:0007517	GO:0007517	muscle organ development	6/135	407/18866	0.0724709762230168	0.225100410203954	0.174530467599265	RBPJ/CFLAR/CTNNB1/MAFF/BTG2/RGS2	6	0
GO:0009952	GO:0009952	anterior/posterior pattern specification	4/135	219/18866	0.0725326703418148	0.225100410203954	0.174530467599265	RBPJ/CTNNB1/ETS2/BTG2	4	0
GO:0002260	GO:0002260	lymphocyte homeostasis	2/135	62/18866	0.0727897217757251	0.225100410203954	0.174530467599265	CD74/TNFAIP3	2	0
GO:0034113	GO:0034113	heterotypic cell-cell adhesion	2/135	62/18866	0.0727897217757251	0.225100410203954	0.174530467599265	CD44/IL1B	2	0
GO:0051851	GO:0051851	modulation by host of symbiont process	2/135	62/18866	0.0727897217757251	0.225100410203954	0.174530467599265	CHD1/CCL4	2	0
GO:0015748	GO:0015748	organophosphate ester transport	3/135	135/18866	0.0728350881415481	0.225100410203954	0.174530467599265	PLTP/PLSCR1/NPC2	3	0
GO:0046939	GO:0046939	nucleotide phosphorylation	3/135	135/18866	0.0728350881415481	0.225100410203954	0.174530467599265	RANBP2/GAPDH/PGK1	3	0
GO:0048565	GO:0048565	digestive tract development	3/135	135/18866	0.0728350881415481	0.225100410203954	0.174530467599265	CTNNB1/PRDM1/CXCL8	3	0
GO:0046034	GO:0046034	ATP metabolic process	5/135	311/18866	0.0729405128962945	0.225100410203954	0.174530467599265	RANBP2/TMSB4X/GAPDH/PGK1/TSPO	5	0
GO:0009135	GO:0009135	purine nucleoside diphosphate metabolic process	3/135	136/18866	0.0741047084748243	0.225100410203954	0.174530467599265	RANBP2/GAPDH/PGK1	3	0
GO:0009179	GO:0009179	purine ribonucleoside diphosphate metabolic process	3/135	136/18866	0.0741047084748243	0.225100410203954	0.174530467599265	RANBP2/GAPDH/PGK1	3	0
GO:0032613	GO:0032613	interleukin-10 production	2/135	63/18866	0.0748349960875823	0.225100410203954	0.174530467599265	HLA-DRB1/HSPD1	2	0
GO:0046879	GO:0046879	hormone secretion	5/135	314/18866	0.075302710916767	0.225100410203954	0.174530467599265	HLA-DRB1/PIM3/GLUL/SPP1/IL1B	5	0
GO:0042552	GO:0042552	myelination	3/135	137/18866	0.0753841971466514	0.225100410203954	0.174530467599265	CTSC/CTNNB1/TYMP	3	0
GO:0001503	GO:0001503	ossification	6/135	412/18866	0.0758577100850587	0.225100410203954	0.174530467599265	RBPJ/SRGN/HNRNPU/CTNNB1/HSPE1/SPP1	6	0
GO:0002604	GO:0002604	regulation of dendritic cell antigen processing and presentation	1/135	11/18866	0.0759758056418369	0.225100410203954	0.174530467599265	CD74	1	0
GO:0003139	GO:0003139	secondary heart field specification	1/135	11/18866	0.0759758056418369	0.225100410203954	0.174530467599265	RBPJ	1	0
GO:0003263	GO:0003263	cardioblast proliferation	1/135	11/18866	0.0759758056418369	0.225100410203954	0.174530467599265	CTNNB1	1	0
GO:0003264	GO:0003264	regulation of cardioblast proliferation	1/135	11/18866	0.0759758056418369	0.225100410203954	0.174530467599265	CTNNB1	1	0
GO:0006449	GO:0006449	regulation of translational termination	1/135	11/18866	0.0759758056418369	0.225100410203954	0.174530467599265	EIF5A	1	0
GO:0008655	GO:0008655	pyrimidine-containing compound salvage	1/135	11/18866	0.0759758056418369	0.225100410203954	0.174530467599265	TYMP	1	0
GO:0009950	GO:0009950	dorsal/ventral axis specification	1/135	11/18866	0.0759758056418369	0.225100410203954	0.174530467599265	CTNNB1	1	0
GO:0014889	GO:0014889	muscle atrophy	1/135	11/18866	0.0759758056418369	0.225100410203954	0.174530467599265	CFLAR	1	0
GO:0018401	GO:0018401	peptidyl-proline hydroxylation to 4-hydroxy-L-proline	1/135	11/18866	0.0759758056418369	0.225100410203954	0.174530467599265	ERO1A	1	0
GO:0031652	GO:0031652	positive regulation of heat generation	1/135	11/18866	0.0759758056418369	0.225100410203954	0.174530467599265	IL1B	1	0
GO:0032306	GO:0032306	regulation of prostaglandin secretion	1/135	11/18866	0.0759758056418369	0.225100410203954	0.174530467599265	IL1B	1	0
GO:0033079	GO:0033079	immature T cell proliferation	1/135	11/18866	0.0759758056418369	0.225100410203954	0.174530467599265	IL1B	1	0
GO:0035331	GO:0035331	negative regulation of hippo signaling	1/135	11/18866	0.0759758056418369	0.225100410203954	0.174530467599265	MAP2K3	1	0
GO:0035747	GO:0035747	natural killer cell chemotaxis	1/135	11/18866	0.0759758056418369	0.225100410203954	0.174530467599265	CCL4	1	0
GO:0042447	GO:0042447	hormone catabolic process	1/135	11/18866	0.0759758056418369	0.225100410203954	0.174530467599265	SPP1	1	0
GO:0043097	GO:0043097	pyrimidine nucleoside salvage	1/135	11/18866	0.0759758056418369	0.225100410203954	0.174530467599265	TYMP	1	0
GO:0043589	GO:0043589	skin morphogenesis	1/135	11/18866	0.0759758056418369	0.225100410203954	0.174530467599265	ERRFI1	1	0
GO:0044803	GO:0044803	multi-organism membrane organization	1/135	11/18866	0.0759758056418369	0.225100410203954	0.174530467599265	CTSL	1	0
GO:0044848	GO:0044848	biological phase	1/135	11/18866	0.0759758056418369	0.225100410203954	0.174530467599265	CTNNB1	1	0
GO:0045060	GO:0045060	negative thymic T cell selection	1/135	11/18866	0.0759758056418369	0.225100410203954	0.174530467599265	CD74	1	0
GO:0048680	GO:0048680	positive regulation of axon regeneration	1/135	11/18866	0.0759758056418369	0.225100410203954	0.174530467599265	GRN	1	0
GO:0051132	GO:0051132	NK T cell activation	1/135	11/18866	0.0759758056418369	0.225100410203954	0.174530467599265	HSPH1	1	0
GO:0051712	GO:0051712	positive regulation of killing of cells of other organism	1/135	11/18866	0.0759758056418369	0.225100410203954	0.174530467599265	GAPDH	1	0
GO:0060272	GO:0060272	embryonic skeletal joint morphogenesis	1/135	11/18866	0.0759758056418369	0.225100410203954	0.174530467599265	CTNNB1	1	0
GO:0060354	GO:0060354	negative regulation of cell adhesion molecule production	1/135	11/18866	0.0759758056418369	0.225100410203954	0.174530467599265	CXCL8	1	0
GO:0060368	GO:0060368	regulation of Fc receptor mediated stimulatory signaling pathway	1/135	11/18866	0.0759758056418369	0.225100410203954	0.174530467599265	PLSCR1	1	0
GO:0060379	GO:0060379	cardiac muscle cell myoblast differentiation	1/135	11/18866	0.0759758056418369	0.225100410203954	0.174530467599265	RBPJ	1	0
GO:0060439	GO:0060439	trachea morphogenesis	1/135	11/18866	0.0759758056418369	0.225100410203954	0.174530467599265	CTNNB1	1	0
GO:0060767	GO:0060767	epithelial cell proliferation involved in prostate gland development	1/135	11/18866	0.0759758056418369	0.225100410203954	0.174530467599265	CTNNB1	1	0
GO:0060837	GO:0060837	blood vessel endothelial cell differentiation	1/135	11/18866	0.0759758056418369	0.225100410203954	0.174530467599265	RBPJ	1	0
GO:0061314	GO:0061314	Notch signaling involved in heart development	1/135	11/18866	0.0759758056418369	0.225100410203954	0.174530467599265	RBPJ	1	0
GO:0070213	GO:0070213	protein auto-ADP-ribosylation	1/135	11/18866	0.0759758056418369	0.225100410203954	0.174530467599265	TIPARP	1	0
GO:0071281	GO:0071281	cellular response to iron ion	1/135	11/18866	0.0759758056418369	0.225100410203954	0.174530467599265	B2M	1	0
GO:0071609	GO:0071609	chemokine (C-C motif) ligand 5 production	1/135	11/18866	0.0759758056418369	0.225100410203954	0.174530467599265	DDX3X	1	0
GO:0072110	GO:0072110	glomerular mesangial cell proliferation	1/135	11/18866	0.0759758056418369	0.225100410203954	0.174530467599265	CFLAR	1	0
GO:0090193	GO:0090193	positive regulation of glomerulus development	1/135	11/18866	0.0759758056418369	0.225100410203954	0.174530467599265	CFLAR	1	0
GO:0090269	GO:0090269	fibroblast growth factor production	1/135	11/18866	0.0759758056418369	0.225100410203954	0.174530467599265	RGCC	1	0
GO:0090270	GO:0090270	regulation of fibroblast growth factor production	1/135	11/18866	0.0759758056418369	0.225100410203954	0.174530467599265	RGCC	1	0
GO:0098883	GO:0098883	synapse pruning	1/135	11/18866	0.0759758056418369	0.225100410203954	0.174530467599265	C1QA	1	0
GO:1903299	GO:1903299	regulation of hexokinase activity	1/135	11/18866	0.0759758056418369	0.225100410203954	0.174530467599265	RANBP2	1	0
GO:1903980	GO:1903980	positive regulation of microglial cell activation	1/135	11/18866	0.0759758056418369	0.225100410203954	0.174530467599265	CTSC	1	0
GO:1905245	GO:1905245	regulation of aspartic-type peptidase activity	1/135	11/18866	0.0759758056418369	0.225100410203954	0.174530467599265	GRN	1	0
GO:2000392	GO:2000392	regulation of lamellipodium morphogenesis	1/135	11/18866	0.0759758056418369	0.225100410203954	0.174530467599265	CD44	1	0
GO:0016485	GO:0016485	protein processing	4/135	223/18866	0.0763815684755098	0.226092282151021	0.175299510510219	CTSL/SRGN/SERPINE2/PGK1	4	0
GO:0001885	GO:0001885	endothelial cell development	2/135	64/18866	0.0768985584380904	0.226779545023443	0.175832376311657	CTNNB1/IL1B	2	0
GO:0033344	GO:0033344	cholesterol efflux	2/135	64/18866	0.0768985584380904	0.226779545023443	0.175832376311657	PLTP/NPC2	2	0
GO:0046637	GO:0046637	regulation of alpha-beta T cell differentiation	2/135	64/18866	0.0768985584380904	0.226779545023443	0.175832376311657	SOCS1/PRDM1	2	0
GO:0046686	GO:0046686	response to cadmium ion	2/135	64/18866	0.0768985584380904	0.226779545023443	0.175832376311657	B2M/MT1X	2	0
GO:0007272	GO:0007272	ensheathment of neurons	3/135	139/18866	0.0779725219422189	0.229309771362851	0.17779417454094	CTSC/CTNNB1/TYMP	3	0
GO:0008366	GO:0008366	axon ensheathment	3/135	139/18866	0.0779725219422189	0.229309771362851	0.17779417454094	CTSC/CTNNB1/TYMP	3	0
GO:0009185	GO:0009185	ribonucleoside diphosphate metabolic process	3/135	139/18866	0.0779725219422189	0.229309771362851	0.17779417454094	RANBP2/GAPDH/PGK1	3	0
GO:0031640	GO:0031640	killing of cells of other organism	2/135	65/18866	0.0789800469941751	0.230781146492154	0.178934997825529	LYZ/GAPDH	2	0
GO:0035773	GO:0035773	insulin secretion involved in cellular response to glucose stimulus	2/135	65/18866	0.0789800469941751	0.230781146492154	0.178934997825529	HLA-DRB1/PIM3	2	0
GO:0046782	GO:0046782	regulation of viral transcription	2/135	65/18866	0.0789800469941751	0.230781146492154	0.178934997825529	CHD1/CCL4	2	0
GO:0048247	GO:0048247	lymphocyte chemotaxis	2/135	65/18866	0.0789800469941751	0.230781146492154	0.178934997825529	CKLF/CCL4	2	0
GO:0048645	GO:0048645	animal organ formation	2/135	65/18866	0.0789800469941751	0.230781146492154	0.178934997825529	RBPJ/CTNNB1	2	0
GO:0090307	GO:0090307	mitotic spindle assembly	2/135	65/18866	0.0789800469941751	0.230781146492154	0.178934997825529	CHMP1B/HNRNPU	2	0
GO:1902305	GO:1902305	regulation of sodium ion transmembrane transport	2/135	65/18866	0.0789800469941751	0.230781146492154	0.178934997825529	GLRX/FXYD5	2	0
GO:0007266	GO:0007266	Rho protein signal transduction	3/135	140/18866	0.0792812278574224	0.231236914584149	0.17928837531667	RHOG/ABL2/CDC42SE1	3	0
GO:0072655	GO:0072655	establishment of protein localization to mitochondrion	3/135	140/18866	0.0792812278574224	0.231236914584149	0.17928837531667	HSPD1/HSP90AA1/TSPO	3	0
GO:0016064	GO:0016064	immunoglobulin mediated immune response	4/135	227/18866	0.0803317371935593	0.233125227223484	0.180752468996544	CD74/HLA-DRB1/HSPD1/C1QA	4	0
GO:0002228	GO:0002228	natural killer cell mediated immunity	2/135	66/18866	0.081079104095297	0.233125227223484	0.180752468996544	HLA-A/HLA-B	2	0
GO:0032768	GO:0032768	regulation of monooxygenase activity	2/135	66/18866	0.081079104095297	0.233125227223484	0.180752468996544	HSP90AA1/IL1B	2	0
GO:0032922	GO:0032922	circadian regulation of gene expression	2/135	66/18866	0.081079104095297	0.233125227223484	0.180752468996544	HNRNPU/NAMPT	2	0
GO:0046365	GO:0046365	monosaccharide catabolic process	2/135	66/18866	0.081079104095297	0.233125227223484	0.180752468996544	GAPDH/PGK1	2	0
GO:0046626	GO:0046626	regulation of insulin receptor signaling pathway	2/135	66/18866	0.081079104095297	0.233125227223484	0.180752468996544	SOCS1/IL1B	2	0
GO:1905207	GO:1905207	regulation of cardiocyte differentiation	2/135	66/18866	0.081079104095297	0.233125227223484	0.180752468996544	RBPJ/RGS2	2	0
GO:0050920	GO:0050920	regulation of chemotaxis	4/135	229/18866	0.082344409564741	0.233125227223484	0.180752468996544	CD74/TMSB4X/CXCL8/CCL4	4	0
GO:0002468	GO:0002468	dendritic cell antigen processing and presentation	1/135	12/18866	0.0825917306611075	0.233125227223484	0.180752468996544	CD74	1	0
GO:0002517	GO:0002517	T cell tolerance induction	1/135	12/18866	0.0825917306611075	0.233125227223484	0.180752468996544	HLA-B	1	0
GO:0002730	GO:0002730	regulation of dendritic cell cytokine production	1/135	12/18866	0.0825917306611075	0.233125227223484	0.180752468996544	BST2	1	0
GO:0007320	GO:0007320	insemination	1/135	12/18866	0.0825917306611075	0.233125227223484	0.180752468996544	SERPINE2	1	0
GO:0010755	GO:0010755	regulation of plasminogen activation	1/135	12/18866	0.0825917306611075	0.233125227223484	0.180752468996544	SERPINE2	1	0
GO:0014745	GO:0014745	negative regulation of muscle adaptation	1/135	12/18866	0.0825917306611075	0.233125227223484	0.180752468996544	ERRFI1	1	0
GO:0021819	GO:0021819	layer formation in cerebral cortex	1/135	12/18866	0.0825917306611075	0.233125227223484	0.180752468996544	CTNNB1	1	0
GO:0033234	GO:0033234	negative regulation of protein sumoylation	1/135	12/18866	0.0825917306611075	0.233125227223484	0.180752468996544	CTNNB1	1	0
GO:0034333	GO:0034333	adherens junction assembly	1/135	12/18866	0.0825917306611075	0.233125227223484	0.180752468996544	CTNNB1	1	0
GO:0042368	GO:0042368	vitamin D biosynthetic process	1/135	12/18866	0.0825917306611075	0.233125227223484	0.180752468996544	IL1B	1	0
GO:0043383	GO:0043383	negative T cell selection	1/135	12/18866	0.0825917306611075	0.233125227223484	0.180752468996544	CD74	1	0
GO:0044090	GO:0044090	positive regulation of vacuole organization	1/135	12/18866	0.0825917306611075	0.233125227223484	0.180752468996544	GRN	1	0
GO:0051340	GO:0051340	regulation of ligase activity	1/135	12/18866	0.0825917306611075	0.233125227223484	0.180752468996544	TMSB4X	1	0
GO:0060742	GO:0060742	epithelial cell differentiation involved in prostate gland development	1/135	12/18866	0.0825917306611075	0.233125227223484	0.180752468996544	CTNNB1	1	0
GO:0060788	GO:0060788	ectodermal placode formation	1/135	12/18866	0.0825917306611075	0.233125227223484	0.180752468996544	CTNNB1	1	0
GO:0060856	GO:0060856	establishment of blood-brain barrier	1/135	12/18866	0.0825917306611075	0.233125227223484	0.180752468996544	CTNNB1	1	0
GO:0070278	GO:0070278	extracellular matrix constituent secretion	1/135	12/18866	0.0825917306611075	0.233125227223484	0.180752468996544	RGCC	1	0
GO:0070572	GO:0070572	positive regulation of neuron projection regeneration	1/135	12/18866	0.0825917306611075	0.233125227223484	0.180752468996544	GRN	1	0
GO:0070601	GO:0070601	centromeric sister chromatid cohesion	1/135	12/18866	0.0825917306611075	0.233125227223484	0.180752468996544	CTNNB1	1	0
GO:0071639	GO:0071639	positive regulation of monocyte chemotactic protein-1 production	1/135	12/18866	0.0825917306611075	0.233125227223484	0.180752468996544	IL1B	1	0
GO:0071697	GO:0071697	ectodermal placode morphogenesis	1/135	12/18866	0.0825917306611075	0.233125227223484	0.180752468996544	CTNNB1	1	0
GO:0072537	GO:0072537	fibroblast activation	1/135	12/18866	0.0825917306611075	0.233125227223484	0.180752468996544	RGCC	1	0
GO:0090331	GO:0090331	negative regulation of platelet aggregation	1/135	12/18866	0.0825917306611075	0.233125227223484	0.180752468996544	SERPINE2	1	0
GO:0090394	GO:0090394	negative regulation of excitatory postsynaptic potential	1/135	12/18866	0.0825917306611075	0.233125227223484	0.180752468996544	EIF4A3	1	0
GO:1903332	GO:1903332	regulation of protein folding	1/135	12/18866	0.0825917306611075	0.233125227223484	0.180752468996544	GRN	1	0
GO:1904181	GO:1904181	positive regulation of membrane depolarization	1/135	12/18866	0.0825917306611075	0.233125227223484	0.180752468996544	TSPO	1	0
GO:1904953	GO:1904953	Wnt signaling pathway involved in midbrain dopaminergic neuron differentiation	1/135	12/18866	0.0825917306611075	0.233125227223484	0.180752468996544	CTNNB1	1	0
GO:1905214	GO:1905214	regulation of RNA binding	1/135	12/18866	0.0825917306611075	0.233125227223484	0.180752468996544	EIF4A3	1	0
GO:0009914	GO:0009914	hormone transport	5/135	323/18866	0.0826368544851849	0.233125227223484	0.180752468996544	HLA-DRB1/PIM3/GLUL/SPP1/IL1B	5	0
GO:0002548	GO:0002548	monocyte chemotaxis	2/135	67/18866	0.0831953762130043	0.233654762664602	0.18116304162973	CCL4/LGALS3	2	0
GO:0030239	GO:0030239	myofibril assembly	2/135	67/18866	0.0831953762130043	0.233654762664602	0.18116304162973	CFLAR/KRT19	2	0
GO:0032890	GO:0032890	regulation of organic acid transport	2/135	67/18866	0.0831953762130043	0.233654762664602	0.18116304162973	IL1B/RGS2	2	0
GO:0050918	GO:0050918	positive chemotaxis	2/135	67/18866	0.0831953762130043	0.233654762664602	0.18116304162973	CXCL8/LGALS3	2	0
GO:0008286	GO:0008286	insulin receptor signaling pathway	3/135	143/18866	0.0832647270406037	0.233654762664602	0.18116304162973	ATP6V0B/SOCS1/IL1B	3	0
GO:0045598	GO:0045598	regulation of fat cell differentiation	3/135	143/18866	0.0832647270406037	0.233654762664602	0.18116304162973	METRNL/STK4/HNRNPU	3	0
GO:0019724	GO:0019724	B cell mediated immunity	4/135	230/18866	0.0833600713846062	0.233716397323918	0.181210829751933	CD74/HLA-DRB1/HSPD1/C1QA	4	0
GO:0001649	GO:0001649	osteoblast differentiation	4/135	231/18866	0.0843819221945633	0.235958228436948	0.182949022197168	HNRNPU/CTNNB1/HSPE1/SPP1	4	0
GO:0032271	GO:0032271	regulation of protein polymerization	4/135	231/18866	0.0843819221945633	0.235958228436948	0.182949022197168	TMSB4X/ARHGAP18/HSP90AA1/COTL1	4	0
GO:0048738	GO:0048738	cardiac muscle tissue development	4/135	231/18866	0.0843819221945633	0.235958228436948	0.182949022197168	RBPJ/HNRNPU/KDM6B/RGS2	4	0
GO:0006405	GO:0006405	RNA export from nucleus	3/135	144/18866	0.0846114640743499	0.236185375176866	0.183125139276189	RANBP2/EIF5A/EIF4A3	3	0
GO:0070585	GO:0070585	protein localization to mitochondrion	3/135	144/18866	0.0846114640743499	0.236185375176866	0.183125139276189	HSPD1/HSP90AA1/TSPO	3	0
GO:0002753	GO:0002753	cytoplasmic pattern recognition receptor signaling pathway	2/135	68/18866	0.085328513910844	0.237240285258034	0.183943058486441	CYLD/TNFAIP3	2	0
GO:1902369	GO:1902369	negative regulation of RNA catabolic process	2/135	68/18866	0.085328513910844	0.237240285258034	0.183943058486441	HNRNPU/PABPC1	2	0
GO:1904888	GO:1904888	cranial skeletal system development	2/135	68/18866	0.085328513910844	0.237240285258034	0.183943058486441	CTNNB1/EIF4A3	2	0
GO:0033135	GO:0033135	regulation of peptidyl-serine phosphorylation	3/135	145/18866	0.0859675402917761	0.237240285258034	0.183943058486441	STK4/HSP90AA1/CD44	3	0
GO:0034620	GO:0034620	cellular response to unfolded protein	3/135	146/18866	0.0873328873168373	0.237240285258034	0.183943058486441	ERO1A/HSPD1/CXCL8	3	0
GO:0042542	GO:0042542	response to hydrogen peroxide	3/135	146/18866	0.0873328873168373	0.237240285258034	0.183943058486441	HSPD1/KDM6B/TNFAIP3	3	0
GO:0035914	GO:0035914	skeletal muscle cell differentiation	2/135	69/18866	0.0874781718046275	0.237240285258034	0.183943058486441	MAFF/BTG2	2	0
GO:0048662	GO:0048662	negative regulation of smooth muscle cell proliferation	2/135	69/18866	0.0874781718046275	0.237240285258034	0.183943058486441	PDCD4/TNFAIP3	2	0
GO:0050854	GO:0050854	regulation of antigen receptor-mediated signaling pathway	2/135	69/18866	0.0874781718046275	0.237240285258034	0.183943058486441	CYLD/LGALS3	2	0
GO:0000302	GO:0000302	response to reactive oxygen species	4/135	235/18866	0.0885307805860898	0.237240285258034	0.183943058486441	CFLAR/HSPD1/KDM6B/TNFAIP3	4	0
GO:0071375	GO:0071375	cellular response to peptide hormone stimulus	5/135	330/18866	0.0885952643898655	0.237240285258034	0.183943058486441	ATP6V0B/CFLAR/SOCS1/ERRFI1/IL1B	5	0
GO:0055123	GO:0055123	digestive system development	3/135	147/18866	0.0887074363335112	0.237240285258034	0.183943058486441	CTNNB1/PRDM1/CXCL8	3	0
GO:0002371	GO:0002371	dendritic cell cytokine production	1/135	13/18866	0.0891606346793929	0.237240285258034	0.183943058486441	BST2	1	0
GO:0002679	GO:0002679	respiratory burst involved in defense response	1/135	13/18866	0.0891606346793929	0.237240285258034	0.183943058486441	GRN	1	0
GO:0002836	GO:0002836	positive regulation of response to tumor cell	1/135	13/18866	0.0891606346793929	0.237240285258034	0.183943058486441	HSPD1	1	0
GO:0002839	GO:0002839	positive regulation of immune response to tumor cell	1/135	13/18866	0.0891606346793929	0.237240285258034	0.183943058486441	HSPD1	1	0
GO:0002903	GO:0002903	negative regulation of B cell apoptotic process	1/135	13/18866	0.0891606346793929	0.237240285258034	0.183943058486441	CD74	1	0
GO:0003337	GO:0003337	mesenchymal to epithelial transition involved in metanephros morphogenesis	1/135	13/18866	0.0891606346793929	0.237240285258034	0.183943058486441	CTNNB1	1	0
GO:0006596	GO:0006596	polyamine biosynthetic process	1/135	13/18866	0.0891606346793929	0.237240285258034	0.183943058486441	AMD1	1	0
GO:0010457	GO:0010457	centriole-centriole cohesion	1/135	13/18866	0.0891606346793929	0.237240285258034	0.183943058486441	CTNNB1	1	0
GO:0010623	GO:0010623	programmed cell death involved in cell development	1/135	13/18866	0.0891606346793929	0.237240285258034	0.183943058486441	IL1B	1	0
GO:0010958	GO:0010958	regulation of amino acid import across plasma membrane	1/135	13/18866	0.0891606346793929	0.237240285258034	0.183943058486441	RGS2	1	0
GO:0014842	GO:0014842	regulation of skeletal muscle satellite cell proliferation	1/135	13/18866	0.0891606346793929	0.237240285258034	0.183943058486441	CFLAR	1	0
GO:0015816	GO:0015816	glycine transport	1/135	13/18866	0.0891606346793929	0.237240285258034	0.183943058486441	RGS2	1	0
GO:0016264	GO:0016264	gap junction assembly	1/135	13/18866	0.0891606346793929	0.237240285258034	0.183943058486441	IL1B	1	0
GO:0016322	GO:0016322	neuron remodeling	1/135	13/18866	0.0891606346793929	0.237240285258034	0.183943058486441	C1QA	1	0
GO:0021681	GO:0021681	cerebellar granular layer development	1/135	13/18866	0.0891606346793929	0.237240285258034	0.183943058486441	SERPINE2	1	0
GO:0030656	GO:0030656	regulation of vitamin metabolic process	1/135	13/18866	0.0891606346793929	0.237240285258034	0.183943058486441	IL1B	1	0
GO:0031650	GO:0031650	regulation of heat generation	1/135	13/18866	0.0891606346793929	0.237240285258034	0.183943058486441	IL1B	1	0
GO:0031665	GO:0031665	negative regulation of lipopolysaccharide-mediated signaling pathway	1/135	13/18866	0.0891606346793929	0.237240285258034	0.183943058486441	TNFAIP3	1	0
GO:0031953	GO:0031953	negative regulation of protein autophosphorylation	1/135	13/18866	0.0891606346793929	0.237240285258034	0.183943058486441	ERRFI1	1	0
GO:0032725	GO:0032725	positive regulation of granulocyte macrophage colony-stimulating factor production	1/135	13/18866	0.0891606346793929	0.237240285258034	0.183943058486441	IL1B	1	0
GO:0032823	GO:0032823	regulation of natural killer cell differentiation	1/135	13/18866	0.0891606346793929	0.237240285258034	0.183943058486441	PRDM1	1	0
GO:0033089	GO:0033089	positive regulation of T cell differentiation in thymus	1/135	13/18866	0.0891606346793929	0.237240285258034	0.183943058486441	IL1B	1	0
GO:0033127	GO:0033127	regulation of histone phosphorylation	1/135	13/18866	0.0891606346793929	0.237240285258034	0.183943058486441	IL1B	1	0
GO:0034144	GO:0034144	negative regulation of toll-like receptor 4 signaling pathway	1/135	13/18866	0.0891606346793929	0.237240285258034	0.183943058486441	TNFAIP3	1	0
GO:0034244	GO:0034244	negative regulation of transcription elongation from RNA polymerase II promoter	1/135	13/18866	0.0891606346793929	0.237240285258034	0.183943058486441	HNRNPU	1	0
GO:0048096	GO:0048096	chromatin-mediated maintenance of transcription	1/135	13/18866	0.0891606346793929	0.237240285258034	0.183943058486441	CTNNB1	1	0
GO:0048266	GO:0048266	behavioral response to pain	1/135	13/18866	0.0891606346793929	0.237240285258034	0.183943058486441	TSPO	1	0
GO:0048711	GO:0048711	positive regulation of astrocyte differentiation	1/135	13/18866	0.0891606346793929	0.237240285258034	0.183943058486441	SERPINE2	1	0
GO:0048715	GO:0048715	negative regulation of oligodendrocyte differentiation	1/135	13/18866	0.0891606346793929	0.237240285258034	0.183943058486441	CTNNB1	1	0
GO:0051956	GO:0051956	negative regulation of amino acid transport	1/135	13/18866	0.0891606346793929	0.237240285258034	0.183943058486441	RGS2	1	0
GO:0051988	GO:0051988	regulation of attachment of spindle microtubules to kinetochore	1/135	13/18866	0.0891606346793929	0.237240285258034	0.183943058486441	HNRNPU	1	0
GO:0061043	GO:0061043	regulation of vascular wound healing	1/135	13/18866	0.0891606346793929	0.237240285258034	0.183943058486441	TNFAIP3	1	0
GO:0061052	GO:0061052	negative regulation of cell growth involved in cardiac muscle cell development	1/135	13/18866	0.0891606346793929	0.237240285258034	0.183943058486441	RGS2	1	0
GO:0061469	GO:0061469	regulation of type B pancreatic cell proliferation	1/135	13/18866	0.0891606346793929	0.237240285258034	0.183943058486441	ERRFI1	1	0
GO:0071696	GO:0071696	ectodermal placode development	1/135	13/18866	0.0891606346793929	0.237240285258034	0.183943058486441	CTNNB1	1	0
GO:0072182	GO:0072182	regulation of nephron tubule epithelial cell differentiation	1/135	13/18866	0.0891606346793929	0.237240285258034	0.183943058486441	CTNNB1	1	0
GO:0099640	GO:0099640	axo-dendritic protein transport	1/135	13/18866	0.0891606346793929	0.237240285258034	0.183943058486441	HNRNPU	1	0
GO:1902563	GO:1902563	regulation of neutrophil activation	1/135	13/18866	0.0891606346793929	0.237240285258034	0.183943058486441	GRN	1	0
GO:1902916	GO:1902916	positive regulation of protein polyubiquitination	1/135	13/18866	0.0891606346793929	0.237240285258034	0.183943058486441	DDX3X	1	0
GO:1902947	GO:1902947	regulation of tau-protein kinase activity	1/135	13/18866	0.0891606346793929	0.237240285258034	0.183943058486441	HSP90AA1	1	0
GO:1903025	GO:1903025	regulation of RNA polymerase II regulatory region sequence-specific DNA binding	1/135	13/18866	0.0891606346793929	0.237240285258034	0.183943058486441	TMSB4X	1	0
GO:1903789	GO:1903789	regulation of amino acid transmembrane transport	1/135	13/18866	0.0891606346793929	0.237240285258034	0.183943058486441	RGS2	1	0
GO:1990403	GO:1990403	embryonic brain development	1/135	13/18866	0.0891606346793929	0.237240285258034	0.183943058486441	CTNNB1	1	0
GO:2001198	GO:2001198	regulation of dendritic cell differentiation	1/135	13/18866	0.0891606346793929	0.237240285258034	0.183943058486441	HLA-B	1	0
GO:0071214	GO:0071214	cellular response to abiotic stimulus	5/135	331/18866	0.0894644226799739	0.237336797295024	0.184017888607495	ERRFI1/DDX3X/IL1B/NAMPT/TSPO	5	0
GO:0104004	GO:0104004	cellular response to environmental stimulus	5/135	331/18866	0.0894644226799739	0.237336797295024	0.184017888607495	ERRFI1/DDX3X/IL1B/NAMPT/TSPO	5	0
GO:0006403	GO:0006403	RNA localization	4/135	236/18866	0.0895832474517914	0.237336797295024	0.184017888607495	RANBP2/EIF5A/HNRNPU/EIF4A3	4	0
GO:0006879	GO:0006879	cellular iron ion homeostasis	2/135	70/18866	0.0896440085230499	0.237336797295024	0.184017888607495	FTL/FTH1	2	0
GO:0008088	GO:0008088	axo-dendritic transport	2/135	70/18866	0.0896440085230499	0.237336797295024	0.184017888607495	HNRNPU/UCHL1	2	0
GO:0032374	GO:0032374	regulation of cholesterol transport	2/135	70/18866	0.0896440085230499	0.237336797295024	0.184017888607495	PLTP/TSPO	2	0
GO:0010675	GO:0010675	regulation of cellular carbohydrate metabolic process	3/135	148/18866	0.0900911181018857	0.238124656559756	0.184628751314282	RANBP2/TFF3/PHLDA2	3	0
GO:0031644	GO:0031644	regulation of nervous system process	3/135	148/18866	0.0900911181018857	0.238124656559756	0.184628751314282	CTSC/EIF4A3/TYMP	3	0
GO:0032872	GO:0032872	regulation of stress-activated MAPK cascade	4/135	237/18866	0.0906417695073329	0.238985129040443	0.185295914311784	SDCBP/PDCD4/CYLD/IL1B	4	0
GO:0046777	GO:0046777	protein autophosphorylation	4/135	237/18866	0.0906417695073329	0.238985129040443	0.185295914311784	STK4/ERRFI1/DDX3X/PIM3	4	0
GO:0048588	GO:0048588	developmental cell growth	4/135	237/18866	0.0906417695073329	0.238985129040443	0.185295914311784	CTNNB1/HSP90AA1/SPP1/RGS2	4	0
GO:0043524	GO:0043524	negative regulation of neuron apoptotic process	3/135	149/18866	0.0914838629739951	0.240806697167086	0.186708257970415	GRN/HSPD1/BTG2	3	0
GO:1903364	GO:1903364	positive regulation of cellular protein catabolic process	3/135	149/18866	0.0914838629739951	0.240806697167086	0.186708257970415	CTSC/HSP90AA1/TNFAIP3	3	0
GO:0007015	GO:0007015	actin filament organization	6/135	434/18866	0.0918133048277829	0.241108666149774	0.186942388097949	RHOG/TMSB4X/ARHGAP18/TPM3/RGCC/COTL1	6	0
GO:0032371	GO:0032371	regulation of sterol transport	2/135	71/18866	0.0918256866686579	0.241108666149774	0.186942388097949	PLTP/TSPO	2	0
GO:0035690	GO:0035690	cellular response to drug	2/135	71/18866	0.0918256866686579	0.241108666149774	0.186942388097949	UCHL1/IL1B	2	0
GO:0090263	GO:0090263	positive regulation of canonical Wnt signaling pathway	3/135	150/18866	0.0928856009094145	0.243105853263722	0.18849089705253	RBPJ/PSME2/DDX3X	3	0
GO:0070302	GO:0070302	regulation of stress-activated protein kinase signaling cascade	4/135	240/18866	0.0938534312867755	0.243105853263722	0.18849089705253	SDCBP/PDCD4/CYLD/IL1B	4	0
GO:0042440	GO:0042440	pigment metabolic process	2/135	72/18866	0.0940228727791635	0.243105853263722	0.18849089705253	BLVRB/TSPO	2	0
GO:0000077	GO:0000077	DNA damage checkpoint	3/135	151/18866	0.0942962614906108	0.243105853263722	0.18849089705253	CNOT6L/BTG2/RGCC	3	0
GO:0061041	GO:0061041	regulation of wound healing	3/135	151/18866	0.0942962614906108	0.243105853263722	0.18849089705253	SERPINE2/PLAUR/TNFAIP3	3	0
GO:1903829	GO:1903829	positive regulation of cellular protein localization	5/135	338/18866	0.095672885245336	0.243105853263722	0.18849089705253	RHOG/CIB1/CYLD/IL1B/LGALS3	5	0
GO:0001771	GO:0001771	immunological synapse formation	1/135	14/18866	0.095682849410114	0.243105853263722	0.18849089705253	LGALS3	1	0
GO:0002475	GO:0002475	antigen processing and presentation via MHC class Ib	1/135	14/18866	0.095682849410114	0.243105853263722	0.18849089705253	B2M	1	0
GO:0003214	GO:0003214	cardiac left ventricle morphogenesis	1/135	14/18866	0.095682849410114	0.243105853263722	0.18849089705253	RBPJ	1	0
GO:0007175	GO:0007175	negative regulation of epidermal growth factor-activated receptor activity	1/135	14/18866	0.095682849410114	0.243105853263722	0.18849089705253	ERRFI1	1	0
GO:0010889	GO:0010889	regulation of sequestering of triglyceride	1/135	14/18866	0.095682849410114	0.243105853263722	0.18849089705253	PLIN2	1	0
GO:0010935	GO:0010935	regulation of macrophage cytokine production	1/135	14/18866	0.095682849410114	0.243105853263722	0.18849089705253	CD74	1	0
GO:0014841	GO:0014841	skeletal muscle satellite cell proliferation	1/135	14/18866	0.095682849410114	0.243105853263722	0.18849089705253	CFLAR	1	0
GO:0014857	GO:0014857	regulation of skeletal muscle cell proliferation	1/135	14/18866	0.095682849410114	0.243105853263722	0.18849089705253	CFLAR	1	0
GO:0019896	GO:0019896	axonal transport of mitochondrion	1/135	14/18866	0.095682849410114	0.243105853263722	0.18849089705253	UCHL1	1	0
GO:0021781	GO:0021781	glial cell fate commitment	1/135	14/18866	0.095682849410114	0.243105853263722	0.18849089705253	CTNNB1	1	0
GO:0030213	GO:0030213	hyaluronan biosynthetic process	1/135	14/18866	0.095682849410114	0.243105853263722	0.18849089705253	IL1B	1	0
GO:0032310	GO:0032310	prostaglandin secretion	1/135	14/18866	0.095682849410114	0.243105853263722	0.18849089705253	IL1B	1	0
GO:0032688	GO:0032688	negative regulation of interferon-beta production	1/135	14/18866	0.095682849410114	0.243105853263722	0.18849089705253	REL	1	0
GO:0034356	GO:0034356	NAD biosynthesis via nicotinamide riboside salvage pathway	1/135	14/18866	0.095682849410114	0.243105853263722	0.18849089705253	NAMPT	1	0
GO:0035112	GO:0035112	genitalia morphogenesis	1/135	14/18866	0.095682849410114	0.243105853263722	0.18849089705253	CTNNB1	1	0
GO:0035627	GO:0035627	ceramide transport	1/135	14/18866	0.095682849410114	0.243105853263722	0.18849089705253	PLTP	1	0
GO:0035751	GO:0035751	regulation of lysosomal lumen pH	1/135	14/18866	0.095682849410114	0.243105853263722	0.18849089705253	GRN	1	0
GO:0043922	GO:0043922	negative regulation by host of viral transcription	1/135	14/18866	0.095682849410114	0.243105853263722	0.18849089705253	CCL4	1	0
GO:0045059	GO:0045059	positive thymic T cell selection	1/135	14/18866	0.095682849410114	0.243105853263722	0.18849089705253	CD74	1	0
GO:0045591	GO:0045591	positive regulation of regulatory T cell differentiation	1/135	14/18866	0.095682849410114	0.243105853263722	0.18849089705253	SOCS1	1	0
GO:0048291	GO:0048291	isotype switching to IgG isotypes	1/135	14/18866	0.095682849410114	0.243105853263722	0.18849089705253	HSPD1	1	0
GO:0048681	GO:0048681	negative regulation of axon regeneration	1/135	14/18866	0.095682849410114	0.243105853263722	0.18849089705253	SPP1	1	0
GO:0050930	GO:0050930	induction of positive chemotaxis	1/135	14/18866	0.095682849410114	0.243105853263722	0.18849089705253	CXCL8	1	0
GO:0051709	GO:0051709	regulation of killing of cells of other organism	1/135	14/18866	0.095682849410114	0.243105853263722	0.18849089705253	GAPDH	1	0
GO:0060452	GO:0060452	positive regulation of cardiac muscle contraction	1/135	14/18866	0.095682849410114	0.243105853263722	0.18849089705253	RGS2	1	0
GO:0060707	GO:0060707	trophoblast giant cell differentiation	1/135	14/18866	0.095682849410114	0.243105853263722	0.18849089705253	PRDM1	1	0
GO:0060911	GO:0060911	cardiac cell fate commitment	1/135	14/18866	0.095682849410114	0.243105853263722	0.18849089705253	RBPJ	1	0
GO:0070431	GO:0070431	nucleotide-binding oligomerization domain containing 2 signaling pathway	1/135	14/18866	0.095682849410114	0.243105853263722	0.18849089705253	TNFAIP3	1	0
GO:0090399	GO:0090399	replicative senescence	1/135	14/18866	0.095682849410114	0.243105853263722	0.18849089705253	CDKN2A	1	0
GO:1900044	GO:1900044	regulation of protein K63-linked ubiquitination	1/135	14/18866	0.095682849410114	0.243105853263722	0.18849089705253	DDX3X	1	0
GO:1901722	GO:1901722	regulation of cell proliferation involved in kidney development	1/135	14/18866	0.095682849410114	0.243105853263722	0.18849089705253	CFLAR	1	0
GO:1901836	GO:1901836	regulation of transcription of nucleolar large rRNA by RNA polymerase I	1/135	14/18866	0.095682849410114	0.243105853263722	0.18849089705253	NCL	1	0
GO:1902570	GO:1902570	protein localization to nucleolus	1/135	14/18866	0.095682849410114	0.243105853263722	0.18849089705253	GLUL	1	0
GO:1905064	GO:1905064	negative regulation of vascular associated smooth muscle cell differentiation	1/135	14/18866	0.095682849410114	0.243105853263722	0.18849089705253	PDCD4	1	0
GO:0051028	GO:0051028	mRNA transport	3/135	152/18866	0.0957157739380557	0.243105853263722	0.18849089705253	RANBP2/EIF5A/EIF4A3	3	0
GO:0010517	GO:0010517	regulation of phospholipase activity	2/135	73/18866	0.0962352372891033	0.243261294258567	0.188611417443806	ABL2/RGS2	2	0
GO:0010611	GO:0010611	regulation of cardiac muscle hypertrophy	2/135	73/18866	0.0962352372891033	0.243261294258567	0.188611417443806	ERRFI1/RGS2	2	0
GO:0051145	GO:0051145	smooth muscle cell differentiation	2/135	73/18866	0.0962352372891033	0.243261294258567	0.188611417443806	PDCD4/CTNNB1	2	0
GO:0051966	GO:0051966	regulation of synaptic transmission, glutamatergic	2/135	73/18866	0.0962352372891033	0.243261294258567	0.188611417443806	SERPINE2/GLUL	2	0
GO:0070227	GO:0070227	lymphocyte apoptotic process	2/135	73/18866	0.0962352372891033	0.243261294258567	0.188611417443806	CD74/LGALS3	2	0
GO:1902117	GO:1902117	positive regulation of organelle assembly	2/135	73/18866	0.0962352372891033	0.243261294258567	0.188611417443806	SDCBP/CNOT6L	2	0
GO:0016202	GO:0016202	regulation of striated muscle tissue development	3/135	153/18866	0.0971440671251029	0.245363880882992	0.190241647377179	RBPJ/CTNNB1/RGS2	3	0
GO:0000209	GO:0000209	protein polyubiquitination	5/135	340/18866	0.097486391277155	0.245838603497814	0.190609721161983	LMO7/PSME2/CTNNB1/DDX3X/TNFAIP3	5	0
GO:0016050	GO:0016050	vesicle organization	5/135	340/18866	0.097486391277155	0.245838603497814	0.190609721161983	SDCBP/CTSC/CHMP1B/SRGN/SERPINE2	5	0
GO:0032024	GO:0032024	positive regulation of insulin secretion	2/135	74/18866	0.0984624544918368	0.247058066072395	0.191555225317967	HLA-DRB1/GLUL	2	0
GO:0034121	GO:0034121	regulation of toll-like receptor signaling pathway	2/135	74/18866	0.0984624544918368	0.247058066072395	0.191555225317967	DDX3X/TNFAIP3	2	0
GO:0010977	GO:0010977	negative regulation of neuron projection development	3/135	154/18866	0.0985810695926315	0.247058066072395	0.191555225317967	CIB1/B2M/SPP1	3	0
GO:0062013	GO:0062013	positive regulation of small molecule metabolic process	3/135	154/18866	0.0985810695926315	0.247058066072395	0.191555225317967	CD74/TMSB4X/IL1B	3	0
GO:0048732	GO:0048732	gland development	6/135	443/18866	0.0988294675097627	0.247058066072395	0.191555225317967	RBPJ/CFLAR/CTNNB1/SERPINE2/TNFAIP3/TSPO	6	0
GO:0009132	GO:0009132	nucleoside diphosphate metabolic process	3/135	155/18866	0.10002670956346	0.247058066072395	0.191555225317967	RANBP2/GAPDH/PGK1	3	0
GO:1990845	GO:1990845	adaptive thermogenesis	3/135	155/18866	0.10002670956346	0.247058066072395	0.191555225317967	RBPJ/HNRNPU/KDM6B	3	0
GO:0007596	GO:0007596	blood coagulation	5/135	343/18866	0.100239370947351	0.247058066072395	0.191555225317967	PLSCR1/SERPINE2/MAFF/PLAUR/F13A1	5	0
GO:0045685	GO:0045685	regulation of glial cell differentiation	2/135	75/18866	0.100704202501883	0.247058066072395	0.191555225317967	CTNNB1/SERPINE2	2	0
GO:0048844	GO:0048844	artery morphogenesis	2/135	75/18866	0.100704202501883	0.247058066072395	0.191555225317967	RBPJ/PRDM1	2	0
GO:0050805	GO:0050805	negative regulation of synaptic transmission	2/135	75/18866	0.100704202501883	0.247058066072395	0.191555225317967	EIF4A3/IL1B	2	0
GO:0061844	GO:0061844	antimicrobial humoral immune response mediated by antimicrobial peptide	2/135	75/18866	0.100704202501883	0.247058066072395	0.191555225317967	CXCL8/GAPDH	2	0
GO:1900076	GO:1900076	regulation of cellular response to insulin stimulus	2/135	75/18866	0.100704202501883	0.247058066072395	0.191555225317967	SOCS1/IL1B	2	0
GO:1901983	GO:1901983	regulation of protein acetylation	2/135	75/18866	0.100704202501883	0.247058066072395	0.191555225317967	DDX3X/IL1B	2	0
GO:0008360	GO:0008360	regulation of cell shape	3/135	156/18866	0.101480914956531	0.247058066072395	0.191555225317967	RHOG/ARHGAP18/CDC42SE1	3	0
GO:0043484	GO:0043484	regulation of RNA splicing	3/135	156/18866	0.101480914956531	0.247058066072395	0.191555225317967	NCL/HNRNPU/HNRNPH1	3	0
GO:1901861	GO:1901861	regulation of muscle tissue development	3/135	156/18866	0.101480914956531	0.247058066072395	0.191555225317967	RBPJ/CTNNB1/RGS2	3	0
GO:0001711	GO:0001711	endodermal cell fate commitment	1/135	15/18866	0.102158704244064	0.247058066072395	0.191555225317967	CTNNB1	1	0
GO:0002091	GO:0002091	negative regulation of receptor internalization	1/135	15/18866	0.102158704244064	0.247058066072395	0.191555225317967	SDCBP	1	0
GO:0002281	GO:0002281	macrophage activation involved in immune response	1/135	15/18866	0.102158704244064	0.247058066072395	0.191555225317967	GRN	1	0
GO:0002467	GO:0002467	germinal center formation	1/135	15/18866	0.102158704244064	0.247058066072395	0.191555225317967	TNFAIP3	1	0
GO:0010273	GO:0010273	detoxification of copper ion	1/135	15/18866	0.102158704244064	0.247058066072395	0.191555225317967	MT1X	1	0
GO:0010455	GO:0010455	positive regulation of cell fate commitment	1/135	15/18866	0.102158704244064	0.247058066072395	0.191555225317967	RBPJ	1	0
GO:0014856	GO:0014856	skeletal muscle cell proliferation	1/135	15/18866	0.102158704244064	0.247058066072395	0.191555225317967	CFLAR	1	0
GO:0023035	GO:0023035	CD40 signaling pathway	1/135	15/18866	0.102158704244064	0.247058066072395	0.191555225317967	TNFAIP3	1	0
GO:0032645	GO:0032645	regulation of granulocyte macrophage colony-stimulating factor production	1/135	15/18866	0.102158704244064	0.247058066072395	0.191555225317967	IL1B	1	0
GO:0032785	GO:0032785	negative regulation of DNA-templated transcription, elongation	1/135	15/18866	0.102158704244064	0.247058066072395	0.191555225317967	HNRNPU	1	0
GO:0034111	GO:0034111	negative regulation of homotypic cell-cell adhesion	1/135	15/18866	0.102158704244064	0.247058066072395	0.191555225317967	SERPINE2	1	0
GO:0034134	GO:0034134	toll-like receptor 2 signaling pathway	1/135	15/18866	0.102158704244064	0.247058066072395	0.191555225317967	TNFAIP3	1	0
GO:0042976	GO:0042976	activation of Janus kinase activity	1/135	15/18866	0.102158704244064	0.247058066072395	0.191555225317967	SOCS1	1	0
GO:0043374	GO:0043374	CD8-positive, alpha-beta T cell differentiation	1/135	15/18866	0.102158704244064	0.247058066072395	0.191555225317967	SOCS1	1	0
GO:0045779	GO:0045779	negative regulation of bone resorption	1/135	15/18866	0.102158704244064	0.247058066072395	0.191555225317967	TNFAIP3	1	0
GO:0050862	GO:0050862	positive regulation of T cell receptor signaling pathway	1/135	15/18866	0.102158704244064	0.247058066072395	0.191555225317967	CYLD	1	0
GO:0051044	GO:0051044	positive regulation of membrane protein ectodomain proteolysis	1/135	15/18866	0.102158704244064	0.247058066072395	0.191555225317967	IL1B	1	0
GO:0051315	GO:0051315	attachment of mitotic spindle microtubules to kinetochore	1/135	15/18866	0.102158704244064	0.247058066072395	0.191555225317967	HNRNPU	1	0
GO:0060253	GO:0060253	negative regulation of glial cell proliferation	1/135	15/18866	0.102158704244064	0.247058066072395	0.191555225317967	TSPO	1	0
GO:0070571	GO:0070571	negative regulation of neuron projection regeneration	1/135	15/18866	0.102158704244064	0.247058066072395	0.191555225317967	SPP1	1	0
GO:0071474	GO:0071474	cellular hyperosmotic response	1/135	15/18866	0.102158704244064	0.247058066072395	0.191555225317967	ERRFI1	1	0
GO:0072148	GO:0072148	epithelial cell fate commitment	1/135	15/18866	0.102158704244064	0.247058066072395	0.191555225317967	RBPJ	1	0
GO:0072160	GO:0072160	nephron tubule epithelial cell differentiation	1/135	15/18866	0.102158704244064	0.247058066072395	0.191555225317967	CTNNB1	1	0
GO:0072498	GO:0072498	embryonic skeletal joint development	1/135	15/18866	0.102158704244064	0.247058066072395	0.191555225317967	CTNNB1	1	0
GO:0072567	GO:0072567	chemokine (C-X-C motif) ligand 2 production	1/135	15/18866	0.102158704244064	0.247058066072395	0.191555225317967	CD74	1	0
GO:0090192	GO:0090192	regulation of glomerulus development	1/135	15/18866	0.102158704244064	0.247058066072395	0.191555225317967	CFLAR	1	0
GO:1900225	GO:1900225	regulation of NLRP3 inflammasome complex assembly	1/135	15/18866	0.102158704244064	0.247058066072395	0.191555225317967	DDX3X	1	0
GO:1901550	GO:1901550	regulation of endothelial cell development	1/135	15/18866	0.102158704244064	0.247058066072395	0.191555225317967	IL1B	1	0
GO:1902043	GO:1902043	positive regulation of extrinsic apoptotic signaling pathway via death domain receptors	1/135	15/18866	0.102158704244064	0.247058066072395	0.191555225317967	STK4	1	0
GO:1903140	GO:1903140	regulation of establishment of endothelial barrier	1/135	15/18866	0.102158704244064	0.247058066072395	0.191555225317967	IL1B	1	0
GO:1903543	GO:1903543	positive regulation of exosomal secretion	1/135	15/18866	0.102158704244064	0.247058066072395	0.191555225317967	SDCBP	1	0
GO:1903960	GO:1903960	negative regulation of anion transmembrane transport	1/135	15/18866	0.102158704244064	0.247058066072395	0.191555225317967	RGS2	1	0
GO:1990169	GO:1990169	stress response to copper ion	1/135	15/18866	0.102158704244064	0.247058066072395	0.191555225317967	MT1X	1	0
GO:2000341	GO:2000341	regulation of chemokine (C-X-C motif) ligand 2 production	1/135	15/18866	0.102158704244064	0.247058066072395	0.191555225317967	CD74	1	0
GO:2001028	GO:2001028	positive regulation of endothelial cell chemotaxis	1/135	15/18866	0.102158704244064	0.247058066072395	0.191555225317967	TMSB4X	1	0
GO:2001044	GO:2001044	regulation of integrin-mediated signaling pathway	1/135	15/18866	0.102158704244064	0.247058066072395	0.191555225317967	TIMP1	1	0
GO:2001171	GO:2001171	positive regulation of ATP biosynthetic process	1/135	15/18866	0.102158704244064	0.247058066072395	0.191555225317967	TMSB4X	1	0
GO:0048634	GO:0048634	regulation of muscle organ development	3/135	157/18866	0.102943613400875	0.248054553591552	0.192327846889459	RBPJ/CTNNB1/RGS2	3	0
GO:0003281	GO:0003281	ventricular septum development	2/135	76/18866	0.102960163217592	0.248054553591552	0.192327846889459	RBPJ/PRDM1	2	0
GO:0008306	GO:0008306	associative learning	2/135	76/18866	0.102960163217592	0.248054553591552	0.192327846889459	EIF4A3/BTG2	2	0
GO:0014743	GO:0014743	regulation of muscle hypertrophy	2/135	76/18866	0.102960163217592	0.248054553591552	0.192327846889459	ERRFI1/RGS2	2	0
GO:0072091	GO:0072091	regulation of stem cell proliferation	2/135	76/18866	0.102960163217592	0.248054553591552	0.192327846889459	HNRNPU/CTNNB1	2	0
GO:0043254	GO:0043254	regulation of protein-containing complex assembly	6/135	449/18866	0.103661868159997	0.249556349274067	0.193492256596534	TMSB4X/ARHGAP18/DDX3X/HSP90AA1/LGALS3/COTL1	6	0
GO:0007599	GO:0007599	hemostasis	5/135	348/18866	0.104914144732279	0.2509829144817	0.194598336734386	PLSCR1/SERPINE2/MAFF/PLAUR/F13A1	5	0
GO:0061418	GO:0061418	regulation of transcription from RNA polymerase II promoter in response to hypoxia	2/135	77/18866	0.10523002228415	0.2509829144817	0.194598336734386	RBPJ/PSME2	2	0
GO:0050817	GO:0050817	coagulation	5/135	349/18866	0.10586196105415	0.2509829144817	0.194598336734386	PLSCR1/SERPINE2/MAFF/PLAUR/F13A1	5	0
GO:0002833	GO:0002833	positive regulation of response to biotic stimulus	4/135	251/18866	0.106083234692222	0.2509829144817	0.194598336734386	PSME2/PLSCR1/GRN/HSPD1	4	0
GO:0001895	GO:0001895	retina homeostasis	2/135	78/18866	0.107513469056912	0.2509829144817	0.194598336734386	LYZ/B2M	2	0
GO:0043367	GO:0043367	CD4-positive, alpha-beta T cell differentiation	2/135	78/18866	0.107513469056912	0.2509829144817	0.194598336734386	CTSL/SOCS1	2	0
GO:0050688	GO:0050688	regulation of defense response to virus	2/135	78/18866	0.107513469056912	0.2509829144817	0.194598336734386	IL1B/TNFAIP3	2	0
GO:0061045	GO:0061045	negative regulation of wound healing	2/135	78/18866	0.107513469056912	0.2509829144817	0.194598336734386	SERPINE2/PLAUR	2	0
GO:0072332	GO:0072332	intrinsic apoptotic signaling pathway by p53 class mediator	2/135	78/18866	0.107513469056912	0.2509829144817	0.194598336734386	CD74/CD44	2	0
GO:0051924	GO:0051924	regulation of calcium ion transport	4/135	253/18866	0.108381640381547	0.2509829144817	0.194598336734386	CTNNB1/CCL4/LGALS3/TSPO	4	0
GO:0002830	GO:0002830	positive regulation of type 2 immune response	1/135	16/18866	0.108588526265552	0.2509829144817	0.194598336734386	CD74	1	0
GO:0002834	GO:0002834	regulation of response to tumor cell	1/135	16/18866	0.108588526265552	0.2509829144817	0.194598336734386	HSPD1	1	0
GO:0002837	GO:0002837	regulation of immune response to tumor cell	1/135	16/18866	0.108588526265552	0.2509829144817	0.194598336734386	HSPD1	1	0
GO:0003222	GO:0003222	ventricular trabecula myocardium morphogenesis	1/135	16/18866	0.108588526265552	0.2509829144817	0.194598336734386	RBPJ	1	0
GO:0006206	GO:0006206	pyrimidine nucleobase metabolic process	1/135	16/18866	0.108588526265552	0.2509829144817	0.194598336734386	TYMP	1	0
GO:0006595	GO:0006595	polyamine metabolic process	1/135	16/18866	0.108588526265552	0.2509829144817	0.194598336734386	AMD1	1	0
GO:0007567	GO:0007567	parturition	1/135	16/18866	0.108588526265552	0.2509829144817	0.194598336734386	MAFF	1	0
GO:0010934	GO:0010934	macrophage cytokine production	1/135	16/18866	0.108588526265552	0.2509829144817	0.194598336734386	CD74	1	0
GO:0010940	GO:0010940	positive regulation of necrotic cell death	1/135	16/18866	0.108588526265552	0.2509829144817	0.194598336734386	TSPO	1	0
GO:0017014	GO:0017014	protein nitrosylation	1/135	16/18866	0.108588526265552	0.2509829144817	0.194598336734386	GAPDH	1	0
GO:0018119	GO:0018119	peptidyl-cysteine S-nitrosylation	1/135	16/18866	0.108588526265552	0.2509829144817	0.194598336734386	GAPDH	1	0
GO:0019511	GO:0019511	peptidyl-proline hydroxylation	1/135	16/18866	0.108588526265552	0.2509829144817	0.194598336734386	ERO1A	1	0
GO:0021542	GO:0021542	dentate gyrus development	1/135	16/18866	0.108588526265552	0.2509829144817	0.194598336734386	BTG2	1	0
GO:0030214	GO:0030214	hyaluronan catabolic process	1/135	16/18866	0.108588526265552	0.2509829144817	0.194598336734386	CD44	1	0
GO:0032604	GO:0032604	granulocyte macrophage colony-stimulating factor production	1/135	16/18866	0.108588526265552	0.2509829144817	0.194598336734386	IL1B	1	0
GO:0042035	GO:0042035	regulation of cytokine biosynthetic process	1/135	16/18866	0.108588526265552	0.2509829144817	0.194598336734386	MAP2K3	1	0
GO:0042532	GO:0042532	negative regulation of tyrosine phosphorylation of STAT protein	1/135	16/18866	0.108588526265552	0.2509829144817	0.194598336734386	SOCS1	1	0
GO:0042994	GO:0042994	cytoplasmic sequestering of transcription factor	1/135	16/18866	0.108588526265552	0.2509829144817	0.194598336734386	TMSB4X	1	0
GO:0043174	GO:0043174	nucleoside salvage	1/135	16/18866	0.108588526265552	0.2509829144817	0.194598336734386	TYMP	1	0
GO:0043508	GO:0043508	negative regulation of JUN kinase activity	1/135	16/18866	0.108588526265552	0.2509829144817	0.194598336734386	PDCD4	1	0
GO:0045838	GO:0045838	positive regulation of membrane potential	1/135	16/18866	0.108588526265552	0.2509829144817	0.194598336734386	GLRX	1	0
GO:0045989	GO:0045989	positive regulation of striated muscle contraction	1/135	16/18866	0.108588526265552	0.2509829144817	0.194598336734386	RGS2	1	0
GO:0046134	GO:0046134	pyrimidine nucleoside biosynthetic process	1/135	16/18866	0.108588526265552	0.2509829144817	0.194598336734386	TYMP	1	0
GO:0046500	GO:0046500	S-adenosylmethionine metabolic process	1/135	16/18866	0.108588526265552	0.2509829144817	0.194598336734386	AMD1	1	0
GO:0051770	GO:0051770	positive regulation of nitric-oxide synthase biosynthetic process	1/135	16/18866	0.108588526265552	0.2509829144817	0.194598336734386	NAMPT	1	0
GO:0055119	GO:0055119	relaxation of cardiac muscle	1/135	16/18866	0.108588526265552	0.2509829144817	0.194598336734386	RGS2	1	0
GO:0060572	GO:0060572	morphogenesis of an epithelial bud	1/135	16/18866	0.108588526265552	0.2509829144817	0.194598336734386	CTNNB1	1	0
GO:0060576	GO:0060576	intestinal epithelial cell development	1/135	16/18866	0.108588526265552	0.2509829144817	0.194598336734386	PRDM1	1	0
GO:0061450	GO:0061450	trophoblast cell migration	1/135	16/18866	0.108588526265552	0.2509829144817	0.194598336734386	TIMP1	1	0
GO:0061548	GO:0061548	ganglion development	1/135	16/18866	0.108588526265552	0.2509829144817	0.194598336734386	CTNNB1	1	0
GO:0061684	GO:0061684	chaperone-mediated autophagy	1/135	16/18866	0.108588526265552	0.2509829144817	0.194598336734386	HSP90AA1	1	0
GO:0070886	GO:0070886	positive regulation of calcineurin-NFAT signaling cascade	1/135	16/18866	0.108588526265552	0.2509829144817	0.194598336734386	CIB1	1	0
GO:0071391	GO:0071391	cellular response to estrogen stimulus	1/135	16/18866	0.108588526265552	0.2509829144817	0.194598336734386	ARID5A	1	0
GO:0071732	GO:0071732	cellular response to nitric oxide	1/135	16/18866	0.108588526265552	0.2509829144817	0.194598336734386	CFLAR	1	0
GO:0072109	GO:0072109	glomerular mesangium development	1/135	16/18866	0.108588526265552	0.2509829144817	0.194598336734386	CFLAR	1	0
GO:0072283	GO:0072283	metanephric renal vesicle morphogenesis	1/135	16/18866	0.108588526265552	0.2509829144817	0.194598336734386	CTNNB1	1	0
GO:0086103	GO:0086103	G protein-coupled receptor signaling pathway involved in heart process	1/135	16/18866	0.108588526265552	0.2509829144817	0.194598336734386	RGS2	1	0
GO:0097091	GO:0097091	synaptic vesicle clustering	1/135	16/18866	0.108588526265552	0.2509829144817	0.194598336734386	CTNNB1	1	0
GO:0099170	GO:0099170	postsynaptic modulation of chemical synaptic transmission	1/135	16/18866	0.108588526265552	0.2509829144817	0.194598336734386	EIF4A3	1	0
GO:0106058	GO:0106058	positive regulation of calcineurin-mediated signaling	1/135	16/18866	0.108588526265552	0.2509829144817	0.194598336734386	CIB1	1	0
GO:1900121	GO:1900121	negative regulation of receptor binding	1/135	16/18866	0.108588526265552	0.2509829144817	0.194598336734386	B2M	1	0
GO:1901163	GO:1901163	regulation of trophoblast cell migration	1/135	16/18866	0.108588526265552	0.2509829144817	0.194598336734386	TIMP1	1	0
GO:1901201	GO:1901201	regulation of extracellular matrix assembly	1/135	16/18866	0.108588526265552	0.2509829144817	0.194598336734386	RGCC	1	0
GO:1903541	GO:1903541	regulation of exosomal secretion	1/135	16/18866	0.108588526265552	0.2509829144817	0.194598336734386	SDCBP	1	0
GO:2000651	GO:2000651	positive regulation of sodium ion transmembrane transporter activity	1/135	16/18866	0.108588526265552	0.2509829144817	0.194598336734386	GLRX	1	0
GO:0000723	GO:0000723	telomere maintenance	3/135	161/18866	0.108877880887878	0.251286993208618	0.194834102641466	HNRNPU/CTNNB1/HSP90AA1	3	0
GO:0031570	GO:0031570	DNA integrity checkpoint	3/135	161/18866	0.108877880887878	0.251286993208618	0.194834102641466	CNOT6L/BTG2/RGCC	3	0
GO:0048638	GO:0048638	regulation of developmental growth	5/135	353/18866	0.109695674448725	0.252341613318699	0.195651797024099	RBPJ/STK4/SPP1/PHLDA2/RGS2	5	0
GO:0021675	GO:0021675	nerve development	2/135	79/18866	0.10981019656506	0.252341613318699	0.195651797024099	CTNNB1/SERPINE2	2	0
GO:0042246	GO:0042246	tissue regeneration	2/135	79/18866	0.10981019656506	0.252341613318699	0.195651797024099	CFLAR/NINJ1	2	0
GO:0043462	GO:0043462	regulation of ATPase activity	2/135	79/18866	0.10981019656506	0.252341613318699	0.195651797024099	PLSCR1/HNRNPU	2	0
GO:0050000	GO:0050000	chromosome localization	2/135	79/18866	0.10981019656506	0.252341613318699	0.195651797024099	CHMP1B/HNRNPU	2	0
GO:0051303	GO:0051303	establishment of chromosome localization	2/135	79/18866	0.10981019656506	0.252341613318699	0.195651797024099	CHMP1B/HNRNPU	2	0
GO:0043467	GO:0043467	regulation of generation of precursor metabolites and energy	3/135	162/18866	0.110381949826596	0.253472610092075	0.196528709667358	RANBP2/PHLDA2/PGK1	3	0
GO:0006979	GO:0006979	response to oxidative stress	6/135	458/18866	0.111139528648126	0.255028385262451	0.197734972098062	CFLAR/ERO1A/CTNNB1/HSPD1/KDM6B/TNFAIP3	6	0
GO:0003002	GO:0003002	regionalization	5/135	355/18866	0.111637815264158	0.25598735897505	0.198478507528866	RBPJ/CTNNB1/C1QA/ETS2/BTG2	5	0
GO:0048872	GO:0048872	homeostasis of number of cells	4/135	256/18866	0.111871320480957	0.256254625090924	0.198685730963665	CD74/CYLD/B2M/TNFAIP3	4	0
GO:0003151	GO:0003151	outflow tract morphogenesis	2/135	80/18866	0.11211990147559	0.256254625090924	0.198685730963665	RBPJ/CTNNB1	2	0
GO:0032204	GO:0032204	regulation of telomere maintenance	2/135	80/18866	0.11211990147559	0.256254625090924	0.198685730963665	HNRNPU/CTNNB1	2	0
GO:0055021	GO:0055021	regulation of cardiac muscle tissue growth	2/135	80/18866	0.11211990147559	0.256254625090924	0.198685730963665	RBPJ/RGS2	2	0
GO:0030072	GO:0030072	peptide hormone secretion	4/135	257/18866	0.113045653598744	0.256254625090924	0.198685730963665	HLA-DRB1/PIM3/GLUL/IL1B	4	0
GO:0051607	GO:0051607	defense response to virus	4/135	258/18866	0.114225492312183	0.256254625090924	0.198685730963665	PLSCR1/BST2/IL1B/TNFAIP3	4	0
GO:0019915	GO:0019915	lipid storage	2/135	81/18866	0.114442284057617	0.256254625090924	0.198685730963665	PLIN2/IL1B	2	0
GO:0021766	GO:0021766	hippocampus development	2/135	81/18866	0.114442284057617	0.256254625090924	0.198685730963665	KDM6B/BTG2	2	0
GO:0002643	GO:0002643	regulation of tolerance induction	1/135	17/18866	0.114972640268424	0.256254625090924	0.198685730963665	HLA-B	1	0
GO:0003128	GO:0003128	heart field specification	1/135	17/18866	0.114972640268424	0.256254625090924	0.198685730963665	RBPJ	1	0
GO:0003198	GO:0003198	epithelial to mesenchymal transition involved in endocardial cushion formation	1/135	17/18866	0.114972640268424	0.256254625090924	0.198685730963665	RBPJ	1	0
GO:0007096	GO:0007096	regulation of exit from mitosis	1/135	17/18866	0.114972640268424	0.256254625090924	0.198685730963665	RGCC	1	0
GO:0009048	GO:0009048	dosage compensation by inactivation of X chromosome	1/135	17/18866	0.114972640268424	0.256254625090924	0.198685730963665	HNRNPU	1	0
GO:0009084	GO:0009084	glutamine family amino acid biosynthetic process	1/135	17/18866	0.114972640268424	0.256254625090924	0.198685730963665	GLUL	1	0
GO:0014067	GO:0014067	negative regulation of phosphatidylinositol 3-kinase signaling	1/135	17/18866	0.114972640268424	0.256254625090924	0.198685730963665	SERPINE2	1	0
GO:0015732	GO:0015732	prostaglandin transport	1/135	17/18866	0.114972640268424	0.256254625090924	0.198685730963665	IL1B	1	0
GO:0030033	GO:0030033	microvillus assembly	1/135	17/18866	0.114972640268424	0.256254625090924	0.198685730963665	FXYD5	1	0
GO:0030949	GO:0030949	positive regulation of vascular endothelial growth factor receptor signaling pathway	1/135	17/18866	0.114972640268424	0.256254625090924	0.198685730963665	IL1B	1	0
GO:0031649	GO:0031649	heat generation	1/135	17/18866	0.114972640268424	0.256254625090924	0.198685730963665	IL1B	1	0
GO:0032305	GO:0032305	positive regulation of icosanoid secretion	1/135	17/18866	0.114972640268424	0.256254625090924	0.198685730963665	IL1B	1	0
GO:0032966	GO:0032966	negative regulation of collagen biosynthetic process	1/135	17/18866	0.114972640268424	0.256254625090924	0.198685730963665	ERRFI1	1	0
GO:0042790	GO:0042790	nucleolar large rRNA transcription by RNA polymerase I	1/135	17/18866	0.114972640268424	0.256254625090924	0.198685730963665	NCL	1	0
GO:0043649	GO:0043649	dicarboxylic acid catabolic process	1/135	17/18866	0.114972640268424	0.256254625090924	0.198685730963665	GLUL	1	0
GO:0043923	GO:0043923	positive regulation by host of viral transcription	1/135	17/18866	0.114972640268424	0.256254625090924	0.198685730963665	CHD1	1	0
GO:0044546	GO:0044546	NLRP3 inflammasome complex assembly	1/135	17/18866	0.114972640268424	0.256254625090924	0.198685730963665	DDX3X	1	0
GO:0044764	GO:0044764	multi-organism cellular process	1/135	17/18866	0.114972640268424	0.256254625090924	0.198685730963665	CTSL	1	0
GO:0045986	GO:0045986	negative regulation of smooth muscle contraction	1/135	17/18866	0.114972640268424	0.256254625090924	0.198685730963665	RGS2	1	0
GO:0046851	GO:0046851	negative regulation of bone remodeling	1/135	17/18866	0.114972640268424	0.256254625090924	0.198685730963665	TNFAIP3	1	0
GO:0051969	GO:0051969	regulation of transmission of nerve impulse	1/135	17/18866	0.114972640268424	0.256254625090924	0.198685730963665	TYMP	1	0
GO:0060263	GO:0060263	regulation of respiratory burst	1/135	17/18866	0.114972640268424	0.256254625090924	0.198685730963665	GRN	1	0
GO:0061687	GO:0061687	detoxification of inorganic compound	1/135	17/18866	0.114972640268424	0.256254625090924	0.198685730963665	MT1X	1	0
GO:0061952	GO:0061952	midbody abscission	1/135	17/18866	0.114972640268424	0.256254625090924	0.198685730963665	CHMP1B	1	0
GO:0070206	GO:0070206	protein trimerization	1/135	17/18866	0.114972640268424	0.256254625090924	0.198685730963665	CD74	1	0
GO:0071850	GO:0071850	mitotic cell cycle arrest	1/135	17/18866	0.114972640268424	0.256254625090924	0.198685730963665	RGCC	1	0
GO:0072673	GO:0072673	lamellipodium morphogenesis	1/135	17/18866	0.114972640268424	0.256254625090924	0.198685730963665	CD44	1	0
GO:0090185	GO:0090185	negative regulation of kidney development	1/135	17/18866	0.114972640268424	0.256254625090924	0.198685730963665	CTNNB1	1	0
GO:0097501	GO:0097501	stress response to metal ion	1/135	17/18866	0.114972640268424	0.256254625090924	0.198685730963665	MT1X	1	0
GO:1904948	GO:1904948	midbrain dopaminergic neuron differentiation	1/135	17/18866	0.114972640268424	0.256254625090924	0.198685730963665	CTNNB1	1	0
GO:1905331	GO:1905331	negative regulation of morphogenesis of an epithelium	1/135	17/18866	0.114972640268424	0.256254625090924	0.198685730963665	CTNNB1	1	0
GO:2001267	GO:2001267	regulation of cysteine-type endopeptidase activity involved in apoptotic signaling pathway	1/135	17/18866	0.114972640268424	0.256254625090924	0.198685730963665	PLAUR	1	0
GO:0010948	GO:0010948	negative regulation of cell cycle process	5/135	359/18866	0.115572120089587	0.257410631108625	0.199582034398359	PSME2/CNOT6L/CDKN2A/BTG2/RGCC	5	0
GO:0007093	GO:0007093	mitotic cell cycle checkpoint	3/135	166/18866	0.11647801930046	0.259007589378953	0.200820227937875	CNOT6L/BTG2/RGCC	3	0
GO:0035967	GO:0035967	cellular response to topologically incorrect protein	3/135	166/18866	0.11647801930046	0.259007589378953	0.200820227937875	ERO1A/HSPD1/CXCL8	3	0
GO:0016925	GO:0016925	protein sumoylation	2/135	82/18866	0.116777048146994	0.259007589378953	0.200820227937875	RANBP2/CTNNB1	2	0
GO:0021954	GO:0021954	central nervous system neuron development	2/135	82/18866	0.116777048146994	0.259007589378953	0.200820227937875	HSP90AA1/BTG2	2	0
GO:0030193	GO:0030193	regulation of blood coagulation	2/135	82/18866	0.116777048146994	0.259007589378953	0.200820227937875	SERPINE2/PLAUR	2	0
GO:1902930	GO:1902930	regulation of alcohol biosynthetic process	2/135	82/18866	0.116777048146994	0.259007589378953	0.200820227937875	IDI1/IL1B	2	0
GO:0015931	GO:0015931	nucleobase-containing compound transport	4/135	261/18866	0.117797751916252	0.261089658909716	0.202434550046168	RANBP2/EIF5A/HNRNPU/EIF4A3	4	0
GO:0003012	GO:0003012	muscle system process	6/135	467/18866	0.11888742693183	0.26267612620529	0.203664609461327	CFLAR/MAP2K3/ERRFI1/TPM3/IL1B/RGS2	6	0
GO:0001570	GO:0001570	vasculogenesis	2/135	83/18866	0.119123901111259	0.26267612620529	0.203664609461327	TIPARP/CTNNB1	2	0
GO:0014855	GO:0014855	striated muscle cell proliferation	2/135	83/18866	0.119123901111259	0.26267612620529	0.203664609461327	RBPJ/CFLAR	2	0
GO:0055013	GO:0055013	cardiac muscle cell development	2/135	83/18866	0.119123901111259	0.26267612620529	0.203664609461327	HNRNPU/RGS2	2	0
GO:1900046	GO:1900046	regulation of hemostasis	2/135	83/18866	0.119123901111259	0.26267612620529	0.203664609461327	SERPINE2/PLAUR	2	0
GO:2000243	GO:2000243	positive regulation of reproductive process	2/135	83/18866	0.119123901111259	0.26267612620529	0.203664609461327	CIB1/CTNNB1	2	0
GO:2001021	GO:2001021	negative regulation of response to DNA damage stimulus	2/135	83/18866	0.119123901111259	0.26267612620529	0.203664609461327	CD74/CD44	2	0
GO:0050730	GO:0050730	regulation of peptidyl-tyrosine phosphorylation	4/135	263/18866	0.120206250689349	0.26267612620529	0.203664609461327	CD74/SOCS1/ERRFI1/CD44	4	0
GO:0051100	GO:0051100	negative regulation of binding	3/135	169/18866	0.12113177225355	0.26267612620529	0.203664609461327	TMSB4X/B2M/EIF4A3	3	0
GO:0007221	GO:0007221	positive regulation of transcription of Notch receptor target	1/135	18/18866	0.121311368771992	0.26267612620529	0.203664609461327	RBPJ	1	0
GO:0010612	GO:0010612	regulation of cardiac muscle adaptation	1/135	18/18866	0.121311368771992	0.26267612620529	0.203664609461327	ERRFI1	1	0
GO:0010713	GO:0010713	negative regulation of collagen metabolic process	1/135	18/18866	0.121311368771992	0.26267612620529	0.203664609461327	ERRFI1	1	0
GO:0010766	GO:0010766	negative regulation of sodium ion transport	1/135	18/18866	0.121311368771992	0.26267612620529	0.203664609461327	SERPINE2	1	0
GO:0010832	GO:0010832	negative regulation of myotube differentiation	1/135	18/18866	0.121311368771992	0.26267612620529	0.203664609461327	CFLAR	1	0
GO:0017121	GO:0017121	plasma membrane phospholipid scrambling	1/135	18/18866	0.121311368771992	0.26267612620529	0.203664609461327	PLSCR1	1	0
GO:0034375	GO:0034375	high-density lipoprotein particle remodeling	1/135	18/18866	0.121311368771992	0.26267612620529	0.203664609461327	PLTP	1	0
GO:0035330	GO:0035330	regulation of hippo signaling	1/135	18/18866	0.121311368771992	0.26267612620529	0.203664609461327	MAP2K3	1	0
GO:0035372	GO:0035372	protein localization to microtubule	1/135	18/18866	0.121311368771992	0.26267612620529	0.203664609461327	HNRNPU	1	0
GO:0043011	GO:0043011	myeloid dendritic cell differentiation	1/135	18/18866	0.121311368771992	0.26267612620529	0.203664609461327	RBPJ	1	0
GO:0043031	GO:0043031	negative regulation of macrophage activation	1/135	18/18866	0.121311368771992	0.26267612620529	0.203664609461327	GRN	1	0
GO:0043652	GO:0043652	engulfment of apoptotic cell	1/135	18/18866	0.121311368771992	0.26267612620529	0.203664609461327	RHOG	1	0
GO:0045653	GO:0045653	negative regulation of megakaryocyte differentiation	1/135	18/18866	0.121311368771992	0.26267612620529	0.203664609461327	CIB1	1	0
GO:0048268	GO:0048268	clathrin coat assembly	1/135	18/18866	0.121311368771992	0.26267612620529	0.203664609461327	CLTB	1	0
GO:0051571	GO:0051571	positive regulation of histone H3-K4 methylation	1/135	18/18866	0.121311368771992	0.26267612620529	0.203664609461327	CTNNB1	1	0
GO:0060033	GO:0060033	anatomical structure regression	1/135	18/18866	0.121311368771992	0.26267612620529	0.203664609461327	NINJ1	1	0
GO:0060192	GO:0060192	negative regulation of lipase activity	1/135	18/18866	0.121311368771992	0.26267612620529	0.203664609461327	RGS2	1	0
GO:0071605	GO:0071605	monocyte chemotactic protein-1 production	1/135	18/18866	0.121311368771992	0.26267612620529	0.203664609461327	IL1B	1	0
GO:0071637	GO:0071637	regulation of monocyte chemotactic protein-1 production	1/135	18/18866	0.121311368771992	0.26267612620529	0.203664609461327	IL1B	1	0
GO:0072079	GO:0072079	nephron tubule formation	1/135	18/18866	0.121311368771992	0.26267612620529	0.203664609461327	CTNNB1	1	0
GO:1900221	GO:1900221	regulation of amyloid-beta clearance	1/135	18/18866	0.121311368771992	0.26267612620529	0.203664609461327	IFNGR1	1	0
GO:1903242	GO:1903242	regulation of cardiac muscle hypertrophy in response to stress	1/135	18/18866	0.121311368771992	0.26267612620529	0.203664609461327	ERRFI1	1	0
GO:1905049	GO:1905049	negative regulation of metallopeptidase activity	1/135	18/18866	0.121311368771992	0.26267612620529	0.203664609461327	TIMP1	1	0
GO:1990000	GO:1990000	amyloid fibril formation	1/135	18/18866	0.121311368771992	0.26267612620529	0.203664609461327	B2M	1	0
GO:0043406	GO:0043406	positive regulation of MAP kinase activity	4/135	264/18866	0.121418508543039	0.26267612620529	0.203664609461327	CD74/MAP2K3/DUSP5/IL1B	4	0
GO:0030279	GO:0030279	negative regulation of ossification	2/135	84/18866	0.12148255381488	0.26267612620529	0.203664609461327	RBPJ/SRGN	2	0
GO:0033045	GO:0033045	regulation of sister chromatid segregation	2/135	84/18866	0.12148255381488	0.26267612620529	0.203664609461327	HNRNPU/CTNNB1	2	0
GO:0034614	GO:0034614	cellular response to reactive oxygen species	3/135	170/18866	0.122698186763717	0.265124643719429	0.205563055165093	CFLAR/KDM6B/TNFAIP3	3	0
GO:0032092	GO:0032092	positive regulation of protein binding	2/135	85/18866	0.123852720584823	0.266895071084345	0.206935747092084	STK4/B2M	2	0
GO:0045844	GO:0045844	positive regulation of striated muscle tissue development	2/135	85/18866	0.123852720584823	0.266895071084345	0.206935747092084	RBPJ/CTNNB1	2	0
GO:0048636	GO:0048636	positive regulation of muscle organ development	2/135	85/18866	0.123852720584823	0.266895071084345	0.206935747092084	RBPJ/CTNNB1	2	0
GO:0070509	GO:0070509	calcium ion import	2/135	85/18866	0.123852720584823	0.266895071084345	0.206935747092084	CTNNB1/LGALS3	2	0
GO:0030307	GO:0030307	positive regulation of cell growth	3/135	171/18866	0.124272057996787	0.267617650250011	0.207495995203347	SDCBP/CIB1/DDX3X	3	0
GO:0001776	GO:0001776	leukocyte homeostasis	2/135	86/18866	0.126234119176423	0.270047858496561	0.209380244908843	CD74/TNFAIP3	2	0
GO:0009791	GO:0009791	post-embryonic development	2/135	86/18866	0.126234119176423	0.270047858496561	0.209380244908843	TIPARP/PRDM1	2	0
GO:0034109	GO:0034109	homotypic cell-cell adhesion	2/135	86/18866	0.126234119176423	0.270047858496561	0.209380244908843	SERPINE2/PLAUR	2	0
GO:0035023	GO:0035023	regulation of Rho protein signal transduction	2/135	86/18866	0.126234119176423	0.270047858496561	0.209380244908843	ABL2/CDC42SE1	2	0
GO:0070664	GO:0070664	negative regulation of leukocyte proliferation	2/135	86/18866	0.126234119176423	0.270047858496561	0.209380244908843	HLA-DRB1/TNFAIP3	2	0
GO:1901863	GO:1901863	positive regulation of muscle tissue development	2/135	86/18866	0.126234119176423	0.270047858496561	0.209380244908843	RBPJ/CTNNB1	2	0
GO:1903901	GO:1903901	negative regulation of viral life cycle	2/135	86/18866	0.126234119176423	0.270047858496561	0.209380244908843	PLSCR1/BST2	2	0
GO:0021543	GO:0021543	pallium development	3/135	173/18866	0.12744186978033	0.270047858496561	0.209380244908843	CTNNB1/KDM6B/BTG2	3	0
GO:0002862	GO:0002862	negative regulation of inflammatory response to antigenic stimulus	1/135	19/18866	0.127605032036837	0.270047858496561	0.209380244908843	HLA-DRB1	1	0
GO:0002922	GO:0002922	positive regulation of humoral immune response	1/135	19/18866	0.127605032036837	0.270047858496561	0.209380244908843	IL1B	1	0
GO:0007549	GO:0007549	dosage compensation	1/135	19/18866	0.127605032036837	0.270047858496561	0.209380244908843	HNRNPU	1	0
GO:0010544	GO:0010544	negative regulation of platelet activation	1/135	19/18866	0.127605032036837	0.270047858496561	0.209380244908843	SERPINE2	1	0
GO:0042693	GO:0042693	muscle cell fate commitment	1/135	19/18866	0.127605032036837	0.270047858496561	0.209380244908843	RBPJ	1	0
GO:0043373	GO:0043373	CD4-positive, alpha-beta T cell lineage commitment	1/135	19/18866	0.127605032036837	0.270047858496561	0.209380244908843	CTSL	1	0
GO:0045091	GO:0045091	regulation of single stranded viral RNA replication via double stranded DNA intermediate	1/135	19/18866	0.127605032036837	0.270047858496561	0.209380244908843	CXCL8	1	0
GO:0045780	GO:0045780	positive regulation of bone resorption	1/135	19/18866	0.127605032036837	0.270047858496561	0.209380244908843	SPP1	1	0
GO:0046852	GO:0046852	positive regulation of bone remodeling	1/135	19/18866	0.127605032036837	0.270047858496561	0.209380244908843	SPP1	1	0
GO:0060438	GO:0060438	trachea development	1/135	19/18866	0.127605032036837	0.270047858496561	0.209380244908843	CTNNB1	1	0
GO:0061081	GO:0061081	positive regulation of myeloid leukocyte cytokine production involved in immune response	1/135	19/18866	0.127605032036837	0.270047858496561	0.209380244908843	CD74	1	0
GO:0072077	GO:0072077	renal vesicle morphogenesis	1/135	19/18866	0.127605032036837	0.270047858496561	0.209380244908843	CTNNB1	1	0
GO:0150079	GO:0150079	negative regulation of neuroinflammatory response	1/135	19/18866	0.127605032036837	0.270047858496561	0.209380244908843	GRN	1	0
GO:0150146	GO:0150146	cell junction disassembly	1/135	19/18866	0.127605032036837	0.270047858496561	0.209380244908843	C1QA	1	0
GO:1900424	GO:1900424	regulation of defense response to bacterium	1/135	19/18866	0.127605032036837	0.270047858496561	0.209380244908843	GRN	1	0
GO:1902170	GO:1902170	cellular response to reactive nitrogen species	1/135	19/18866	0.127605032036837	0.270047858496561	0.209380244908843	CFLAR	1	0
GO:1990182	GO:1990182	exosomal secretion	1/135	19/18866	0.127605032036837	0.270047858496561	0.209380244908843	SDCBP	1	0
GO:2000696	GO:2000696	regulation of epithelial cell differentiation involved in kidney development	1/135	19/18866	0.127605032036837	0.270047858496561	0.209380244908843	CTNNB1	1	0
GO:0001942	GO:0001942	hair follicle development	2/135	87/18866	0.128626470739556	0.271308151857938	0.21035740700941	RBPJ/CTNNB1	2	0
GO:0048013	GO:0048013	ephrin receptor signaling pathway	2/135	87/18866	0.128626470739556	0.271308151857938	0.21035740700941	RBPJ/SDCBP	2	0
GO:0051262	GO:0051262	protein tetramerization	2/135	87/18866	0.128626470739556	0.271308151857938	0.21035740700941	HLA-DRB1/B2M	2	0
GO:0051453	GO:0051453	regulation of intracellular pH	2/135	87/18866	0.128626470739556	0.271308151857938	0.21035740700941	ATP6V0B/GRN	2	0
GO:0060420	GO:0060420	regulation of heart growth	2/135	87/18866	0.128626470739556	0.271308151857938	0.21035740700941	RBPJ/RGS2	2	0
GO:0001659	GO:0001659	temperature homeostasis	3/135	174/18866	0.129037659678261	0.271456371251823	0.21047232816881	RBPJ/KDM6B/IL1B	3	0
GO:0015718	GO:0015718	monocarboxylic acid transport	3/135	174/18866	0.129037659678261	0.271456371251823	0.21047232816881	PLIN2/IL1B/SLC16A3	3	0
GO:0030833	GO:0030833	regulation of actin filament polymerization	3/135	174/18866	0.129037659678261	0.271456371251823	0.21047232816881	TMSB4X/ARHGAP18/COTL1	3	0
GO:0032200	GO:0032200	telomere organization	3/135	174/18866	0.129037659678261	0.271456371251823	0.21047232816881	HNRNPU/CTNNB1/HSP90AA1	3	0
GO:1902903	GO:1902903	regulation of supramolecular fiber organization	5/135	373/18866	0.12985523357308	0.272995986092581	0.21166606076946	TMSB4X/CIB1/ARHGAP18/RGCC/COTL1	5	0
GO:0009798	GO:0009798	axis specification	2/135	88/18866	0.131029499785124	0.273839753923853	0.2123202719013	CTNNB1/ETS2	2	0
GO:0046889	GO:0046889	positive regulation of lipid biosynthetic process	2/135	88/18866	0.131029499785124	0.273839753923853	0.2123202719013	CD74/IL1B	2	0
GO:0050818	GO:0050818	regulation of coagulation	2/135	88/18866	0.131029499785124	0.273839753923853	0.2123202719013	SERPINE2/PLAUR	2	0
GO:1903312	GO:1903312	negative regulation of mRNA metabolic process	2/135	88/18866	0.131029499785124	0.273839753923853	0.2123202719013	HNRNPU/PABPC1	2	0
GO:0022404	GO:0022404	molting cycle process	2/135	89/18866	0.13344293415183	0.273839753923853	0.2123202719013	RBPJ/CTNNB1	2	0
GO:0022405	GO:0022405	hair cycle process	2/135	89/18866	0.13344293415183	0.273839753923853	0.2123202719013	RBPJ/CTNNB1	2	0
GO:0045927	GO:0045927	positive regulation of growth	4/135	274/18866	0.133827455563354	0.273839753923853	0.2123202719013	RBPJ/SDCBP/CIB1/DDX3X	4	0
GO:0002544	GO:0002544	chronic inflammatory response	1/135	20/18866	0.133853948080506	0.273839753923853	0.2123202719013	TNFAIP3	1	0
GO:0002577	GO:0002577	regulation of antigen processing and presentation	1/135	20/18866	0.133853948080506	0.273839753923853	0.2123202719013	CD74	1	0
GO:0002827	GO:0002827	positive regulation of T-helper 1 type immune response	1/135	20/18866	0.133853948080506	0.273839753923853	0.2123202719013	IL1B	1	0
GO:0002902	GO:0002902	regulation of B cell apoptotic process	1/135	20/18866	0.133853948080506	0.273839753923853	0.2123202719013	CD74	1	0
GO:0006607	GO:0006607	NLS-bearing protein import into nucleus	1/135	20/18866	0.133853948080506	0.273839753923853	0.2123202719013	RANBP2	1	0
GO:0007620	GO:0007620	copulation	1/135	20/18866	0.133853948080506	0.273839753923853	0.2123202719013	SERPINE2	1	0
GO:0010002	GO:0010002	cardioblast differentiation	1/135	20/18866	0.133853948080506	0.273839753923853	0.2123202719013	RBPJ	1	0
GO:0010042	GO:0010042	response to manganese ion	1/135	20/18866	0.133853948080506	0.273839753923853	0.2123202719013	TSPO	1	0
GO:0010875	GO:0010875	positive regulation of cholesterol efflux	1/135	20/18866	0.133853948080506	0.273839753923853	0.2123202719013	PLTP	1	0
GO:0032211	GO:0032211	negative regulation of telomere maintenance via telomerase	1/135	20/18866	0.133853948080506	0.273839753923853	0.2123202719013	HNRNPU	1	0
GO:0032303	GO:0032303	regulation of icosanoid secretion	1/135	20/18866	0.133853948080506	0.273839753923853	0.2123202719013	IL1B	1	0
GO:0032495	GO:0032495	response to muramyl dipeptide	1/135	20/18866	0.133853948080506	0.273839753923853	0.2123202719013	TNFAIP3	1	0
GO:0034138	GO:0034138	toll-like receptor 3 signaling pathway	1/135	20/18866	0.133853948080506	0.273839753923853	0.2123202719013	TNFAIP3	1	0
GO:0039692	GO:0039692	single stranded viral RNA replication via double stranded DNA intermediate	1/135	20/18866	0.133853948080506	0.273839753923853	0.2123202719013	CXCL8	1	0
GO:0042089	GO:0042089	cytokine biosynthetic process	1/135	20/18866	0.133853948080506	0.273839753923853	0.2123202719013	MAP2K3	1	0
GO:0043555	GO:0043555	regulation of translation in response to stress	1/135	20/18866	0.133853948080506	0.273839753923853	0.2123202719013	DDX3X	1	0
GO:0045019	GO:0045019	negative regulation of nitric oxide biosynthetic process	1/135	20/18866	0.133853948080506	0.273839753923853	0.2123202719013	TSPO	1	0
GO:0045056	GO:0045056	transcytosis	1/135	20/18866	0.133853948080506	0.273839753923853	0.2123202719013	FCGRT	1	0
GO:0048670	GO:0048670	regulation of collateral sprouting	1/135	20/18866	0.133853948080506	0.273839753923853	0.2123202719013	SPP1	1	0
GO:0051767	GO:0051767	nitric-oxide synthase biosynthetic process	1/135	20/18866	0.133853948080506	0.273839753923853	0.2123202719013	NAMPT	1	0
GO:0051769	GO:0051769	regulation of nitric-oxide synthase biosynthetic process	1/135	20/18866	0.133853948080506	0.273839753923853	0.2123202719013	NAMPT	1	0
GO:0060231	GO:0060231	mesenchymal to epithelial transition	1/135	20/18866	0.133853948080506	0.273839753923853	0.2123202719013	CTNNB1	1	0
GO:0060546	GO:0060546	negative regulation of necroptotic process	1/135	20/18866	0.133853948080506	0.273839753923853	0.2123202719013	CFLAR	1	0
GO:0060965	GO:0060965	negative regulation of gene silencing by miRNA	1/135	20/18866	0.133853948080506	0.273839753923853	0.2123202719013	NEAT1	1	0
GO:0062099	GO:0062099	negative regulation of programmed necrotic cell death	1/135	20/18866	0.133853948080506	0.273839753923853	0.2123202719013	CFLAR	1	0
GO:0071243	GO:0071243	cellular response to arsenic-containing substance	1/135	20/18866	0.133853948080506	0.273839753923853	0.2123202719013	DDX3X	1	0
GO:0071731	GO:0071731	response to nitric oxide	1/135	20/18866	0.133853948080506	0.273839753923853	0.2123202719013	CFLAR	1	0
GO:0072087	GO:0072087	renal vesicle development	1/135	20/18866	0.133853948080506	0.273839753923853	0.2123202719013	CTNNB1	1	0
GO:0097709	GO:0097709	connective tissue replacement	1/135	20/18866	0.133853948080506	0.273839753923853	0.2123202719013	TIMP1	1	0
GO:0097734	GO:0097734	extracellular exosome biogenesis	1/135	20/18866	0.133853948080506	0.273839753923853	0.2123202719013	SDCBP	1	0
GO:1902004	GO:1902004	positive regulation of amyloid-beta formation	1/135	20/18866	0.133853948080506	0.273839753923853	0.2123202719013	IFNGR1	1	0
GO:1904406	GO:1904406	negative regulation of nitric oxide metabolic process	1/135	20/18866	0.133853948080506	0.273839753923853	0.2123202719013	TSPO	1	0
GO:2000193	GO:2000193	positive regulation of fatty acid transport	1/135	20/18866	0.133853948080506	0.273839753923853	0.2123202719013	IL1B	1	0
GO:2001169	GO:2001169	regulation of ATP biosynthetic process	1/135	20/18866	0.133853948080506	0.273839753923853	0.2123202719013	TMSB4X	1	0
GO:0030324	GO:0030324	lung development	3/135	177/18866	0.133867659924471	0.273839753923853	0.2123202719013	RBPJ/CTNNB1/ERRFI1	3	0
GO:0006956	GO:0006956	complement activation	3/135	178/18866	0.135491618332564	0.276806160608862	0.214620260361362	C1QA/IL1B/RGCC	3	0
GO:0019083	GO:0019083	viral transcription	3/135	178/18866	0.135491618332564	0.276806160608862	0.214620260361362	RANBP2/CHD1/CCL4	3	0
GO:0042058	GO:0042058	regulation of epidermal growth factor receptor signaling pathway	2/135	90/18866	0.135866504973257	0.277216411492519	0.214938346314616	ERRFI1/PLAUR	2	0
GO:0098773	GO:0098773	skin epidermis development	2/135	90/18866	0.135866504973257	0.277216411492519	0.214938346314616	RBPJ/CTNNB1	2	0
GO:0033273	GO:0033273	response to vitamin	2/135	91/18866	0.138299946645237	0.278978178941559	0.216304323819515	SPP1/TSPO	2	0
GO:0034103	GO:0034103	regulation of tissue remodeling	2/135	91/18866	0.138299946645237	0.278978178941559	0.216304323819515	SPP1/TNFAIP3	2	0
GO:2000177	GO:2000177	regulation of neural precursor cell proliferation	2/135	91/18866	0.138299946645237	0.278978178941559	0.216304323819515	CTNNB1/BTG2	2	0
GO:0043491	GO:0043491	protein kinase B signaling	4/135	278/18866	0.138932441598457	0.278978178941559	0.216304323819515	RHOG/CIB1/HSP90AA1/IL1B	4	0
GO:0110053	GO:0110053	regulation of actin filament organization	4/135	278/18866	0.138932441598457	0.278978178941559	0.216304323819515	TMSB4X/ARHGAP18/RGCC/COTL1	4	0
GO:0002363	GO:0002363	alpha-beta T cell lineage commitment	1/135	21/18866	0.140058432693109	0.278978178941559	0.216304323819515	CTSL	1	0
GO:0003177	GO:0003177	pulmonary valve development	1/135	21/18866	0.140058432693109	0.278978178941559	0.216304323819515	RBPJ	1	0
GO:0010829	GO:0010829	negative regulation of glucose transmembrane transport	1/135	21/18866	0.140058432693109	0.278978178941559	0.216304323819515	IL1B	1	0
GO:0010893	GO:0010893	positive regulation of steroid biosynthetic process	1/135	21/18866	0.140058432693109	0.278978178941559	0.216304323819515	IL1B	1	0
GO:0016540	GO:0016540	protein autoprocessing	1/135	21/18866	0.140058432693109	0.278978178941559	0.216304323819515	CTSL	1	0
GO:0030220	GO:0030220	platelet formation	1/135	21/18866	0.140058432693109	0.278978178941559	0.216304323819515	CIB1	1	0
GO:0030277	GO:0030277	maintenance of gastrointestinal epithelium	1/135	21/18866	0.140058432693109	0.278978178941559	0.216304323819515	TFF3	1	0
GO:0030502	GO:0030502	negative regulation of bone mineralization	1/135	21/18866	0.140058432693109	0.278978178941559	0.216304323819515	SRGN	1	0
GO:0030728	GO:0030728	ovulation	1/135	21/18866	0.140058432693109	0.278978178941559	0.216304323819515	RGS2	1	0
GO:0033630	GO:0033630	positive regulation of cell adhesion mediated by integrin	1/135	21/18866	0.140058432693109	0.278978178941559	0.216304323819515	CIB1	1	0
GO:0033962	GO:0033962	P-body assembly	1/135	21/18866	0.140058432693109	0.278978178941559	0.216304323819515	CNOT6L	1	0
GO:0035455	GO:0035455	response to interferon-alpha	1/135	21/18866	0.140058432693109	0.278978178941559	0.216304323819515	BST2	1	0
GO:0036499	GO:0036499	PERK-mediated unfolded protein response	1/135	21/18866	0.140058432693109	0.278978178941559	0.216304323819515	CXCL8	1	0
GO:0039702	GO:0039702	viral budding via host ESCRT complex	1/135	21/18866	0.140058432693109	0.278978178941559	0.216304323819515	CHMP1B	1	0
GO:0042107	GO:0042107	cytokine metabolic process	1/135	21/18866	0.140058432693109	0.278978178941559	0.216304323819515	MAP2K3	1	0
GO:0045943	GO:0045943	positive regulation of transcription by RNA polymerase I	1/135	21/18866	0.140058432693109	0.278978178941559	0.216304323819515	NCL	1	0
GO:0046641	GO:0046641	positive regulation of alpha-beta T cell proliferation	1/135	21/18866	0.140058432693109	0.278978178941559	0.216304323819515	HLA-A	1	0
GO:0046827	GO:0046827	positive regulation of protein export from nucleus	1/135	21/18866	0.140058432693109	0.278978178941559	0.216304323819515	IL1B	1	0
GO:0048485	GO:0048485	sympathetic nervous system development	1/135	21/18866	0.140058432693109	0.278978178941559	0.216304323819515	CTNNB1	1	0
GO:0051797	GO:0051797	regulation of hair follicle development	1/135	21/18866	0.140058432693109	0.278978178941559	0.216304323819515	CTNNB1	1	0
GO:0060716	GO:0060716	labyrinthine layer blood vessel development	1/135	21/18866	0.140058432693109	0.278978178941559	0.216304323819515	RBPJ	1	0
GO:0061042	GO:0061042	vascular wound healing	1/135	21/18866	0.140058432693109	0.278978178941559	0.216304323819515	TNFAIP3	1	0
GO:0072111	GO:0072111	cell proliferation involved in kidney development	1/135	21/18866	0.140058432693109	0.278978178941559	0.216304323819515	CFLAR	1	0
GO:0090280	GO:0090280	positive regulation of calcium ion import	1/135	21/18866	0.140058432693109	0.278978178941559	0.216304323819515	LGALS3	1	0
GO:0090330	GO:0090330	regulation of platelet aggregation	1/135	21/18866	0.140058432693109	0.278978178941559	0.216304323819515	SERPINE2	1	0
GO:0140131	GO:0140131	positive regulation of lymphocyte chemotaxis	1/135	21/18866	0.140058432693109	0.278978178941559	0.216304323819515	CCL4	1	0
GO:0140467	GO:0140467	integrated stress response signaling	1/135	21/18866	0.140058432693109	0.278978178941559	0.216304323819515	CXCL8	1	0
GO:1902307	GO:1902307	positive regulation of sodium ion transmembrane transport	1/135	21/18866	0.140058432693109	0.278978178941559	0.216304323819515	GLRX	1	0
GO:1903204	GO:1903204	negative regulation of oxidative stress-induced neuron death	1/135	21/18866	0.140058432693109	0.278978178941559	0.216304323819515	CTNNB1	1	0
GO:1904886	GO:1904886	beta-catenin destruction complex disassembly	1/135	21/18866	0.140058432693109	0.278978178941559	0.216304323819515	CTNNB1	1	0
GO:2000047	GO:2000047	regulation of cell-cell adhesion mediated by cadherin	1/135	21/18866	0.140058432693109	0.278978178941559	0.216304323819515	RGCC	1	0
GO:2000678	GO:2000678	negative regulation of transcription regulatory region DNA binding	1/135	21/18866	0.140058432693109	0.278978178941559	0.216304323819515	TMSB4X	1	0
GO:2000737	GO:2000737	negative regulation of stem cell differentiation	1/135	21/18866	0.140058432693109	0.278978178941559	0.216304323819515	HNRNPU	1	0
GO:0030323	GO:0030323	respiratory tube development	3/135	181/18866	0.140404309656923	0.279492328910811	0.216702967404698	RBPJ/CTNNB1/ERRFI1	3	0
GO:0031058	GO:0031058	positive regulation of histone modification	2/135	92/18866	0.140742996793522	0.279991533283803	0.217090022997208	CTNNB1/IL1B	2	0
GO:2001252	GO:2001252	positive regulation of chromosome organization	3/135	182/18866	0.142055226542757	0.282425653270088	0.218977305650376	HNRNPU/CTNNB1/IL1B	3	0
GO:0002532	GO:0002532	production of molecular mediator involved in inflammatory response	2/135	93/18866	0.143195396241733	0.284514870261959	0.220597169506587	PDCD4/GRN	2	0
GO:0090090	GO:0090090	negative regulation of canonical Wnt signaling pathway	3/135	184/18866	0.145376635890295	0.287118912612317	0.222616200607616	PSME2/CYLD/STK4	3	0
GO:0030641	GO:0030641	regulation of cellular pH	2/135	94/18866	0.145656888979605	0.287118912612317	0.222616200607616	ATP6V0B/GRN	2	0
GO:1901264	GO:1901264	carbohydrate derivative transport	2/135	94/18866	0.145656888979605	0.287118912612317	0.222616200607616	PLTP/NPC2	2	0
GO:1901992	GO:1901992	positive regulation of mitotic cell cycle phase transition	2/135	94/18866	0.145656888979605	0.287118912612317	0.222616200607616	DDX3X/RGCC	2	0
GO:0001779	GO:0001779	natural killer cell differentiation	1/135	22/18866	0.146218799452803	0.287118912612317	0.222616200607616	PRDM1	1	0
GO:0002089	GO:0002089	lens morphogenesis in camera-type eye	1/135	22/18866	0.146218799452803	0.287118912612317	0.222616200607616	CTNNB1	1	0
GO:0007063	GO:0007063	regulation of sister chromatid cohesion	1/135	22/18866	0.146218799452803	0.287118912612317	0.222616200607616	CTNNB1	1	0
GO:0010560	GO:0010560	positive regulation of glycoprotein biosynthetic process	1/135	22/18866	0.146218799452803	0.287118912612317	0.222616200607616	CTNNB1	1	0
GO:0034104	GO:0034104	negative regulation of tissue remodeling	1/135	22/18866	0.146218799452803	0.287118912612317	0.222616200607616	TNFAIP3	1	0
GO:0035024	GO:0035024	negative regulation of Rho protein signal transduction	1/135	22/18866	0.146218799452803	0.287118912612317	0.222616200607616	ABL2	1	0
GO:0036120	GO:0036120	cellular response to platelet-derived growth factor stimulus	1/135	22/18866	0.146218799452803	0.287118912612317	0.222616200607616	ERRFI1	1	0
GO:0036344	GO:0036344	platelet morphogenesis	1/135	22/18866	0.146218799452803	0.287118912612317	0.222616200607616	CIB1	1	0
GO:0042359	GO:0042359	vitamin D metabolic process	1/135	22/18866	0.146218799452803	0.287118912612317	0.222616200607616	IL1B	1	0
GO:0045061	GO:0045061	thymic T cell selection	1/135	22/18866	0.146218799452803	0.287118912612317	0.222616200607616	CD74	1	0
GO:0051900	GO:0051900	regulation of mitochondrial depolarization	1/135	22/18866	0.146218799452803	0.287118912612317	0.222616200607616	TSPO	1	0
GO:0060487	GO:0060487	lung epithelial cell differentiation	1/135	22/18866	0.146218799452803	0.287118912612317	0.222616200607616	RBPJ	1	0
GO:0062033	GO:0062033	positive regulation of mitotic sister chromatid segregation	1/135	22/18866	0.146218799452803	0.287118912612317	0.222616200607616	HNRNPU	1	0
GO:0140112	GO:0140112	extracellular vesicle biogenesis	1/135	22/18866	0.146218799452803	0.287118912612317	0.222616200607616	SDCBP	1	0
GO:1901739	GO:1901739	regulation of myoblast fusion	1/135	22/18866	0.146218799452803	0.287118912612317	0.222616200607616	CFLAR	1	0
GO:0045638	GO:0045638	negative regulation of myeloid cell differentiation	2/135	95/18866	0.148127222131516	0.290517865752052	0.225251561779498	CIB1/CTNNB1	2	0
GO:0000377	GO:0000377	RNA splicing, via transesterification reactions with bulged adenosine as nucleophile	5/135	390/18866	0.148223400893904	0.290517865752052	0.225251561779498	NCL/HNRNPU/HNRNPH1/EIF4A3/PABPC1	5	0
GO:0000398	GO:0000398	mRNA splicing, via spliceosome	5/135	390/18866	0.148223400893904	0.290517865752052	0.225251561779498	NCL/HNRNPU/HNRNPH1/EIF4A3/PABPC1	5	0
GO:0022604	GO:0022604	regulation of cell morphogenesis	6/135	499/18866	0.148530562676167	0.2908801683307	0.225532471256324	RHOG/CIB1/ARHGAP18/CDC42SE1/CD44/SPP1	6	0
GO:0030900	GO:0030900	forebrain development	5/135	391/18866	0.149337245638709	0.2908801683307	0.225532471256324	RBPJ/B2M/CTNNB1/KDM6B/BTG2	5	0
GO:0140014	GO:0140014	mitotic nuclear division	4/135	286/18866	0.149373486469153	0.2908801683307	0.225532471256324	CHMP1B/HNRNPU/IL1B/RGCC	4	0
GO:0002285	GO:0002285	lymphocyte activation involved in immune response	3/135	187/18866	0.150406554122556	0.2908801683307	0.225532471256324	CD74/HSPD1/LGALS3	3	0
GO:0035249	GO:0035249	synaptic transmission, glutamatergic	2/135	96/18866	0.150606145925294	0.2908801683307	0.225532471256324	SERPINE2/GLUL	2	0
GO:0000375	GO:0000375	RNA splicing, via transesterification reactions	5/135	393/18866	0.151575698706377	0.2908801683307	0.225532471256324	NCL/HNRNPU/HNRNPH1/EIF4A3/PABPC1	5	0
GO:0031345	GO:0031345	negative regulation of cell projection organization	3/135	188/18866	0.152095638951477	0.2908801683307	0.225532471256324	CIB1/B2M/SPP1	3	0
GO:0000002	GO:0000002	mitochondrial genome maintenance	1/135	23/18866	0.152335359741164	0.2908801683307	0.225532471256324	TYMP	1	0
GO:0002052	GO:0002052	positive regulation of neuroblast proliferation	1/135	23/18866	0.152335359741164	0.2908801683307	0.225532471256324	CTNNB1	1	0
GO:0006541	GO:0006541	glutamine metabolic process	1/135	23/18866	0.152335359741164	0.2908801683307	0.225532471256324	GLUL	1	0
GO:0006590	GO:0006590	thyroid hormone generation	1/135	23/18866	0.152335359741164	0.2908801683307	0.225532471256324	CTSB	1	0
GO:0006783	GO:0006783	heme biosynthetic process	1/135	23/18866	0.152335359741164	0.2908801683307	0.225532471256324	TSPO	1	0
GO:0007035	GO:0007035	vacuolar acidification	1/135	23/18866	0.152335359741164	0.2908801683307	0.225532471256324	GRN	1	0
GO:0010155	GO:0010155	regulation of proton transport	1/135	23/18866	0.152335359741164	0.2908801683307	0.225532471256324	TMSB4X	1	0
GO:0030539	GO:0030539	male genitalia development	1/135	23/18866	0.152335359741164	0.2908801683307	0.225532471256324	CTNNB1	1	0
GO:0032703	GO:0032703	negative regulation of interleukin-2 production	1/135	23/18866	0.152335359741164	0.2908801683307	0.225532471256324	TNFAIP3	1	0
GO:0034063	GO:0034063	stress granule assembly	1/135	23/18866	0.152335359741164	0.2908801683307	0.225532471256324	DDX3X	1	0
GO:0034643	GO:0034643	establishment of mitochondrion localization, microtubule-mediated	1/135	23/18866	0.152335359741164	0.2908801683307	0.225532471256324	UCHL1	1	0
GO:0035162	GO:0035162	embryonic hemopoiesis	1/135	23/18866	0.152335359741164	0.2908801683307	0.225532471256324	STK4	1	0
GO:0035561	GO:0035561	regulation of chromatin binding	1/135	23/18866	0.152335359741164	0.2908801683307	0.225532471256324	CTNNB1	1	0
GO:0035743	GO:0035743	CD4-positive, alpha-beta T cell cytokine production	1/135	23/18866	0.152335359741164	0.2908801683307	0.225532471256324	IL1B	1	0
GO:0036119	GO:0036119	response to platelet-derived growth factor	1/135	23/18866	0.152335359741164	0.2908801683307	0.225532471256324	ERRFI1	1	0
GO:0042401	GO:0042401	cellular biogenic amine biosynthetic process	1/135	23/18866	0.152335359741164	0.2908801683307	0.225532471256324	AMD1	1	0
GO:0042451	GO:0042451	purine nucleoside biosynthetic process	1/135	23/18866	0.152335359741164	0.2908801683307	0.225532471256324	AMD1	1	0
GO:0042455	GO:0042455	ribonucleoside biosynthetic process	1/135	23/18866	0.152335359741164	0.2908801683307	0.225532471256324	AMD1	1	0
GO:0043586	GO:0043586	tongue development	1/135	23/18866	0.152335359741164	0.2908801683307	0.225532471256324	CTNNB1	1	0
GO:0046129	GO:0046129	purine ribonucleoside biosynthetic process	1/135	23/18866	0.152335359741164	0.2908801683307	0.225532471256324	AMD1	1	0
GO:0046135	GO:0046135	pyrimidine nucleoside catabolic process	1/135	23/18866	0.152335359741164	0.2908801683307	0.225532471256324	TYMP	1	0
GO:0047497	GO:0047497	mitochondrion transport along microtubule	1/135	23/18866	0.152335359741164	0.2908801683307	0.225532471256324	UCHL1	1	0
GO:0048026	GO:0048026	positive regulation of mRNA splicing, via spliceosome	1/135	23/18866	0.152335359741164	0.2908801683307	0.225532471256324	NCL	1	0
GO:0050860	GO:0050860	negative regulation of T cell receptor signaling pathway	1/135	23/18866	0.152335359741164	0.2908801683307	0.225532471256324	LGALS3	1	0
GO:0051151	GO:0051151	negative regulation of smooth muscle cell differentiation	1/135	23/18866	0.152335359741164	0.2908801683307	0.225532471256324	PDCD4	1	0
GO:0051220	GO:0051220	cytoplasmic sequestering of protein	1/135	23/18866	0.152335359741164	0.2908801683307	0.225532471256324	TMSB4X	1	0
GO:0051457	GO:0051457	maintenance of protein location in nucleus	1/135	23/18866	0.152335359741164	0.2908801683307	0.225532471256324	HNRNPU	1	0
GO:0060149	GO:0060149	negative regulation of posttranscriptional gene silencing	1/135	23/18866	0.152335359741164	0.2908801683307	0.225532471256324	NEAT1	1	0
GO:0060547	GO:0060547	negative regulation of necrotic cell death	1/135	23/18866	0.152335359741164	0.2908801683307	0.225532471256324	CFLAR	1	0
GO:0060967	GO:0060967	negative regulation of gene silencing by RNA	1/135	23/18866	0.152335359741164	0.2908801683307	0.225532471256324	NEAT1	1	0
GO:0072215	GO:0072215	regulation of metanephros development	1/135	23/18866	0.152335359741164	0.2908801683307	0.225532471256324	CTNNB1	1	0
GO:1901522	GO:1901522	positive regulation of transcription from RNA polymerase II promoter involved in cellular response to chemical stimulus	1/135	23/18866	0.152335359741164	0.2908801683307	0.225532471256324	RBPJ	1	0
GO:1902410	GO:1902410	mitotic cytokinetic process	1/135	23/18866	0.152335359741164	0.2908801683307	0.225532471256324	CHMP1B	1	0
GO:2000178	GO:2000178	negative regulation of neural precursor cell proliferation	1/135	23/18866	0.152335359741164	0.2908801683307	0.225532471256324	BTG2	1	0
GO:2000726	GO:2000726	negative regulation of cardiac muscle cell differentiation	1/135	23/18866	0.152335359741164	0.2908801683307	0.225532471256324	RGS2	1	0
GO:2000773	GO:2000773	negative regulation of cellular senescence	1/135	23/18866	0.152335359741164	0.2908801683307	0.225532471256324	NAMPT	1	0
GO:0035710	GO:0035710	CD4-positive, alpha-beta T cell activation	2/135	97/18866	0.153093413661316	0.291279882025861	0.225842387253629	CTSL/SOCS1	2	0
GO:0042100	GO:0042100	B cell proliferation	2/135	97/18866	0.153093413661316	0.291279882025861	0.225842387253629	CD74/HSPD1	2	0
GO:0048704	GO:0048704	embryonic skeletal system morphogenesis	2/135	97/18866	0.153093413661316	0.291279882025861	0.225842387253629	CTNNB1/EIF4A3	2	0
GO:0071674	GO:0071674	mononuclear cell migration	2/135	97/18866	0.153093413661316	0.291279882025861	0.225842387253629	CCL4/LGALS3	2	0
GO:1990823	GO:1990823	response to leukemia inhibitory factor	2/135	97/18866	0.153093413661316	0.291279882025861	0.225842387253629	NCL/HNRNPU	2	0
GO:1990830	GO:1990830	cellular response to leukemia inhibitory factor	2/135	97/18866	0.153093413661316	0.291279882025861	0.225842387253629	NCL/HNRNPU	2	0
GO:0010565	GO:0010565	regulation of cellular ketone metabolic process	3/135	189/18866	0.153790820632813	0.292432097740603	0.226735751896044	CD74/PSME2/IL1B	3	0
GO:0010976	GO:0010976	positive regulation of neuron projection development	4/135	290/18866	0.154705303749591	0.293995460884515	0.227947897623754	CFLAR/ABL2/GRN/RGS2	4	0
GO:0008064	GO:0008064	regulation of actin polymerization or depolymerization	3/135	190/18866	0.155492023739438	0.29531430865242	0.228970459588062	TMSB4X/ARHGAP18/COTL1	3	0
GO:0048010	GO:0048010	vascular endothelial growth factor receptor signaling pathway	2/135	98/18866	0.155588781681868	0.295321972381854	0.228976401622021	HSP90AA1/IL1B	2	0
GO:0031503	GO:0031503	protein-containing complex localization	4/135	291/18866	0.156049486621952	0.296020020780772	0.229517629927023	RANBP2/EIF5A/HNRNPU/EIF4A3	4	0
GO:0030832	GO:0030832	regulation of actin filament length	3/135	191/18866	0.157199172913072	0.296434093117333	0.229838678824511	TMSB4X/ARHGAP18/COTL1	3	0
GO:0035265	GO:0035265	organ growth	3/135	191/18866	0.157199172913072	0.296434093117333	0.229838678824511	RBPJ/STK4/RGS2	3	0
GO:0050830	GO:0050830	defense response to Gram-positive bacterium	2/135	99/18866	0.1580920093408	0.296434093117333	0.229838678824511	LYZ/HLA-A	2	0
GO:0062207	GO:0062207	regulation of pattern recognition receptor signaling pathway	2/135	99/18866	0.1580920093408	0.296434093117333	0.229838678824511	DDX3X/TNFAIP3	2	0
GO:0090277	GO:0090277	positive regulation of peptide hormone secretion	2/135	99/18866	0.1580920093408	0.296434093117333	0.229838678824511	HLA-DRB1/GLUL	2	0
GO:0001759	GO:0001759	organ induction	1/135	24/18866	0.158408422758462	0.296434093117333	0.229838678824511	CTNNB1	1	0
GO:0002719	GO:0002719	negative regulation of cytokine production involved in immune response	1/135	24/18866	0.158408422758462	0.296434093117333	0.229838678824511	BST2	1	0
GO:0003272	GO:0003272	endocardial cushion formation	1/135	24/18866	0.158408422758462	0.296434093117333	0.229838678824511	RBPJ	1	0
GO:0009309	GO:0009309	amine biosynthetic process	1/135	24/18866	0.158408422758462	0.296434093117333	0.229838678824511	AMD1	1	0
GO:0014850	GO:0014850	response to muscle activity	1/135	24/18866	0.158408422758462	0.296434093117333	0.229838678824511	METRNL	1	0
GO:0021801	GO:0021801	cerebral cortex radial glia guided migration	1/135	24/18866	0.158408422758462	0.296434093117333	0.229838678824511	CTNNB1	1	0
GO:0022030	GO:0022030	telencephalon glial cell migration	1/135	24/18866	0.158408422758462	0.296434093117333	0.229838678824511	CTNNB1	1	0
GO:0030325	GO:0030325	adrenal gland development	1/135	24/18866	0.158408422758462	0.296434093117333	0.229838678824511	TSPO	1	0
GO:0032331	GO:0032331	negative regulation of chondrocyte differentiation	1/135	24/18866	0.158408422758462	0.296434093117333	0.229838678824511	CTNNB1	1	0
GO:0032891	GO:0032891	negative regulation of organic acid transport	1/135	24/18866	0.158408422758462	0.296434093117333	0.229838678824511	RGS2	1	0
GO:0034123	GO:0034123	positive regulation of toll-like receptor signaling pathway	1/135	24/18866	0.158408422758462	0.296434093117333	0.229838678824511	DDX3X	1	0
GO:0034143	GO:0034143	regulation of toll-like receptor 4 signaling pathway	1/135	24/18866	0.158408422758462	0.296434093117333	0.229838678824511	TNFAIP3	1	0
GO:0036003	GO:0036003	positive regulation of transcription from RNA polymerase II promoter in response to stress	1/135	24/18866	0.158408422758462	0.296434093117333	0.229838678824511	RBPJ	1	0
GO:0048745	GO:0048745	smooth muscle tissue development	1/135	24/18866	0.158408422758462	0.296434093117333	0.229838678824511	TIPARP	1	0
GO:0050995	GO:0050995	negative regulation of lipid catabolic process	1/135	24/18866	0.158408422758462	0.296434093117333	0.229838678824511	IL1B	1	0
GO:0051882	GO:0051882	mitochondrial depolarization	1/135	24/18866	0.158408422758462	0.296434093117333	0.229838678824511	TSPO	1	0
GO:1902993	GO:1902993	positive regulation of amyloid precursor protein catabolic process	1/135	24/18866	0.158408422758462	0.296434093117333	0.229838678824511	IFNGR1	1	0
GO:2000291	GO:2000291	regulation of myoblast proliferation	1/135	24/18866	0.158408422758462	0.296434093117333	0.229838678824511	MALAT1	1	0
GO:0016525	GO:0016525	negative regulation of angiogenesis	3/135	192/18866	0.158912192871905	0.2972021927757	0.230434221020174	CTNNB1/PGK1/RGCC	3	0
GO:0050848	GO:0050848	regulation of calcium-mediated signaling	2/135	100/18866	0.160602858973435	0.299712807153808	0.232380813214189	CIB1/CCL4	2	0
GO:0070301	GO:0070301	cellular response to hydrogen peroxide	2/135	100/18866	0.160602858973435	0.299712807153808	0.232380813214189	KDM6B/TNFAIP3	2	0
GO:0030041	GO:0030041	actin filament polymerization	3/135	193/18866	0.160631008418069	0.299712807153808	0.232380813214189	TMSB4X/ARHGAP18/COTL1	3	0
GO:0071248	GO:0071248	cellular response to metal ion	3/135	193/18866	0.160631008418069	0.299712807153808	0.232380813214189	B2M/MT1X/TSPO	3	0
GO:2000181	GO:2000181	negative regulation of blood vessel morphogenesis	3/135	194/18866	0.162355544444971	0.30203919912985	0.234184569498018	CTNNB1/PGK1/RGCC	3	0
GO:0001708	GO:0001708	cell fate specification	2/135	101/18866	0.163121095866769	0.30203919912985	0.234184569498018	RBPJ/CTNNB1	2	0
GO:0015908	GO:0015908	fatty acid transport	2/135	101/18866	0.163121095866769	0.30203919912985	0.234184569498018	PLIN2/IL1B	2	0
GO:0019217	GO:0019217	regulation of fatty acid metabolic process	2/135	101/18866	0.163121095866769	0.30203919912985	0.234184569498018	CD74/IL1B	2	0
GO:0031124	GO:0031124	mRNA 3'-end processing	2/135	101/18866	0.163121095866769	0.30203919912985	0.234184569498018	EIF4A3/PABPC1	2	0
GO:0045639	GO:0045639	positive regulation of myeloid cell differentiation	2/135	101/18866	0.163121095866769	0.30203919912985	0.234184569498018	CD74/HLA-DRB1	2	0
GO:0060191	GO:0060191	regulation of lipase activity	2/135	101/18866	0.163121095866769	0.30203919912985	0.234184569498018	ABL2/RGS2	2	0
GO:0019080	GO:0019080	viral gene expression	3/135	195/18866	0.164085725944487	0.30203919912985	0.234184569498018	RANBP2/CHD1/CCL4	3	0
GO:0050864	GO:0050864	regulation of B cell activation	3/135	195/18866	0.164085725944487	0.30203919912985	0.234184569498018	CD74/CYLD/TNFAIP3	3	0
GO:1901136	GO:1901136	carbohydrate derivative catabolic process	3/135	195/18866	0.164085725944487	0.30203919912985	0.234184569498018	CTSL/TYMP/CD44	3	0
GO:1902275	GO:1902275	regulation of chromatin organization	3/135	195/18866	0.164085725944487	0.30203919912985	0.234184569498018	HNRNPU/CTNNB1/IL1B	3	0
GO:1905475	GO:1905475	regulation of protein localization to membrane	3/135	195/18866	0.164085725944487	0.30203919912985	0.234184569498018	RHOG/CIB1/LGALS3	3	0
GO:0002053	GO:0002053	positive regulation of mesenchymal cell proliferation	1/135	25/18866	0.164438295538825	0.30203919912985	0.234184569498018	CTNNB1	1	0
GO:0032366	GO:0032366	intracellular sterol transport	1/135	25/18866	0.164438295538825	0.30203919912985	0.234184569498018	NPC2	1	0
GO:0032367	GO:0032367	intracellular cholesterol transport	1/135	25/18866	0.164438295538825	0.30203919912985	0.234184569498018	NPC2	1	0
GO:0032528	GO:0032528	microvillus organization	1/135	25/18866	0.164438295538825	0.30203919912985	0.234184569498018	FXYD5	1	0
GO:0045324	GO:0045324	late endosome to vacuole transport	1/135	25/18866	0.164438295538825	0.30203919912985	0.234184569498018	CHMP1B	1	0
GO:0045992	GO:0045992	negative regulation of embryonic development	1/135	25/18866	0.164438295538825	0.30203919912985	0.234184569498018	CTNNB1	1	0
GO:0046639	GO:0046639	negative regulation of alpha-beta T cell differentiation	1/135	25/18866	0.164438295538825	0.30203919912985	0.234184569498018	SOCS1	1	0
GO:0050857	GO:0050857	positive regulation of antigen receptor-mediated signaling pathway	1/135	25/18866	0.164438295538825	0.30203919912985	0.234184569498018	CYLD	1	0
GO:0050927	GO:0050927	positive regulation of positive chemotaxis	1/135	25/18866	0.164438295538825	0.30203919912985	0.234184569498018	CXCL8	1	0
GO:0060571	GO:0060571	morphogenesis of an epithelial fold	1/135	25/18866	0.164438295538825	0.30203919912985	0.234184569498018	CTNNB1	1	0
GO:0060575	GO:0060575	intestinal epithelial cell differentiation	1/135	25/18866	0.164438295538825	0.30203919912985	0.234184569498018	PRDM1	1	0
GO:0061050	GO:0061050	regulation of cell growth involved in cardiac muscle cell development	1/135	25/18866	0.164438295538825	0.30203919912985	0.234184569498018	RGS2	1	0
GO:0071677	GO:0071677	positive regulation of mononuclear cell migration	1/135	25/18866	0.164438295538825	0.30203919912985	0.234184569498018	LGALS3	1	0
GO:2000679	GO:2000679	positive regulation of transcription regulatory region DNA binding	1/135	25/18866	0.164438295538825	0.30203919912985	0.234184569498018	CTNNB1	1	0
GO:2001026	GO:2001026	regulation of endothelial cell chemotaxis	1/135	25/18866	0.164438295538825	0.30203919912985	0.234184569498018	TMSB4X	1	0
GO:0022600	GO:0022600	digestive system process	2/135	102/18866	0.165646488229922	0.303558150179691	0.235362280532613	TYMP/TFF3	2	0
GO:0043502	GO:0043502	regulation of muscle adaptation	2/135	102/18866	0.165646488229922	0.303558150179691	0.235362280532613	ERRFI1/RGS2	2	0
GO:0055024	GO:0055024	regulation of cardiac muscle tissue development	2/135	102/18866	0.165646488229922	0.303558150179691	0.235362280532613	RBPJ/RGS2	2	0
GO:0060840	GO:0060840	artery development	2/135	102/18866	0.165646488229922	0.303558150179691	0.235362280532613	RBPJ/PRDM1	2	0
GO:0000819	GO:0000819	sister chromatid segregation	3/135	196/18866	0.165821478014018	0.303704087104454	0.235475431991093	CHMP1B/HNRNPU/CTNNB1	3	0
GO:0006694	GO:0006694	steroid biosynthetic process	3/135	197/18866	0.167562725863407	0.306150325010992	0.237372110212604	IDI1/IL1B/TSPO	3	0
GO:0009749	GO:0009749	response to glucose	3/135	197/18866	0.167562725863407	0.306150325010992	0.237372110212604	HLA-DRB1/PIM3/GLUL	3	0
GO:0006885	GO:0006885	regulation of pH	2/135	103/18866	0.168178807164867	0.306150325010992	0.237372110212604	ATP6V0B/GRN	2	0
GO:0008630	GO:0008630	intrinsic apoptotic signaling pathway in response to DNA damage	2/135	103/18866	0.168178807164867	0.306150325010992	0.237372110212604	CD74/CD44	2	0
GO:0035335	GO:0035335	peptidyl-tyrosine dephosphorylation	2/135	103/18866	0.168178807164867	0.306150325010992	0.237372110212604	DUSP5/DUSP2	2	0
GO:0070498	GO:0070498	interleukin-1-mediated signaling pathway	2/135	103/18866	0.168178807164867	0.306150325010992	0.237372110212604	PSME2/IL1B	2	0
GO:1901570	GO:1901570	fatty acid derivative biosynthetic process	2/135	103/18866	0.168178807164867	0.306150325010992	0.237372110212604	CD74/IL1B	2	0
GO:0051258	GO:0051258	protein polymerization	4/135	300/18866	0.168342055168031	0.306150325010992	0.237372110212604	TMSB4X/ARHGAP18/HSP90AA1/COTL1	4	0
GO:0001783	GO:0001783	B cell apoptotic process	1/135	26/18866	0.170425282965303	0.306150325010992	0.237372110212604	CD74	1	0
GO:0006700	GO:0006700	C21-steroid hormone biosynthetic process	1/135	26/18866	0.170425282965303	0.306150325010992	0.237372110212604	TSPO	1	0
GO:0010884	GO:0010884	positive regulation of lipid storage	1/135	26/18866	0.170425282965303	0.306150325010992	0.237372110212604	PLIN2	1	0
GO:0015012	GO:0015012	heparan sulfate proteoglycan biosynthetic process	1/135	26/18866	0.170425282965303	0.306150325010992	0.237372110212604	CTNNB1	1	0
GO:0030810	GO:0030810	positive regulation of nucleotide biosynthetic process	1/135	26/18866	0.170425282965303	0.306150325010992	0.237372110212604	TMSB4X	1	0
GO:0031664	GO:0031664	regulation of lipopolysaccharide-mediated signaling pathway	1/135	26/18866	0.170425282965303	0.306150325010992	0.237372110212604	TNFAIP3	1	0
GO:0032743	GO:0032743	positive regulation of interleukin-2 production	1/135	26/18866	0.170425282965303	0.306150325010992	0.237372110212604	IL1B	1	0
GO:0032967	GO:0032967	positive regulation of collagen biosynthetic process	1/135	26/18866	0.170425282965303	0.306150325010992	0.237372110212604	RGCC	1	0
GO:0033233	GO:0033233	regulation of protein sumoylation	1/135	26/18866	0.170425282965303	0.306150325010992	0.237372110212604	CTNNB1	1	0
GO:0042403	GO:0042403	thyroid hormone metabolic process	1/135	26/18866	0.170425282965303	0.306150325010992	0.237372110212604	CTSB	1	0
GO:0042730	GO:0042730	fibrinolysis	1/135	26/18866	0.170425282965303	0.306150325010992	0.237372110212604	PLAUR	1	0
GO:0043501	GO:0043501	skeletal muscle adaptation	1/135	26/18866	0.170425282965303	0.306150325010992	0.237372110212604	CFLAR	1	0
GO:0043951	GO:0043951	negative regulation of cAMP-mediated signaling	1/135	26/18866	0.170425282965303	0.306150325010992	0.237372110212604	RGS2	1	0
GO:0044068	GO:0044068	modulation by symbiont of host cellular process	1/135	26/18866	0.170425282965303	0.306150325010992	0.237372110212604	GAPDH	1	0
GO:0046755	GO:0046755	viral budding	1/135	26/18866	0.170425282965303	0.306150325010992	0.237372110212604	CHMP1B	1	0
GO:0048643	GO:0048643	positive regulation of skeletal muscle tissue development	1/135	26/18866	0.170425282965303	0.306150325010992	0.237372110212604	CTNNB1	1	0
GO:0050926	GO:0050926	regulation of positive chemotaxis	1/135	26/18866	0.170425282965303	0.306150325010992	0.237372110212604	CXCL8	1	0
GO:0051654	GO:0051654	establishment of mitochondrion localization	1/135	26/18866	0.170425282965303	0.306150325010992	0.237372110212604	UCHL1	1	0
GO:0051873	GO:0051873	killing by host of symbiont cells	1/135	26/18866	0.170425282965303	0.306150325010992	0.237372110212604	GAPDH	1	0
GO:0060384	GO:0060384	innervation	1/135	26/18866	0.170425282965303	0.306150325010992	0.237372110212604	SERPINE2	1	0
GO:0072012	GO:0072012	glomerulus vasculature development	1/135	26/18866	0.170425282965303	0.306150325010992	0.237372110212604	CFLAR	1	0
GO:0072202	GO:0072202	cell differentiation involved in metanephros development	1/135	26/18866	0.170425282965303	0.306150325010992	0.237372110212604	CTNNB1	1	0
GO:0072273	GO:0072273	metanephric nephron morphogenesis	1/135	26/18866	0.170425282965303	0.306150325010992	0.237372110212604	CTNNB1	1	0
GO:1900373	GO:1900373	positive regulation of purine nucleotide biosynthetic process	1/135	26/18866	0.170425282965303	0.306150325010992	0.237372110212604	TMSB4X	1	0
GO:1902914	GO:1902914	regulation of protein polyubiquitination	1/135	26/18866	0.170425282965303	0.306150325010992	0.237372110212604	DDX3X	1	0
GO:1903020	GO:1903020	positive regulation of glycoprotein metabolic process	1/135	26/18866	0.170425282965303	0.306150325010992	0.237372110212604	CTNNB1	1	0
GO:0003300	GO:0003300	cardiac muscle hypertrophy	2/135	104/18866	0.170717826637419	0.306330297374749	0.237511650877026	ERRFI1/RGS2	2	0
GO:0009116	GO:0009116	nucleoside metabolic process	2/135	104/18866	0.170717826637419	0.306330297374749	0.237511650877026	AMD1/TYMP	2	0
GO:0050890	GO:0050890	cognition	4/135	302/18866	0.171119862153981	0.306878806847089	0.237936934929611	HLA-DRA/B2M/EIF4A3/BTG2	4	0
GO:0016052	GO:0016052	carbohydrate catabolic process	3/135	200/18866	0.172818698017423	0.309228962463759	0.239759116232332	RANBP2/GAPDH/PGK1	3	0
GO:0017038	GO:0017038	protein import	3/135	200/18866	0.172818698017423	0.309228962463759	0.239759116232332	RANBP2/HSPD1/HSP90AA1	3	0
GO:0031032	GO:0031032	actomyosin structure organization	3/135	200/18866	0.172818698017423	0.309228962463759	0.239759116232332	CFLAR/KRT19/RGCC	3	0
GO:0051054	GO:0051054	positive regulation of DNA metabolic process	3/135	200/18866	0.172818698017423	0.309228962463759	0.239759116232332	CTNNB1/HSP90AA1/RGCC	3	0
GO:0044070	GO:0044070	regulation of anion transport	2/135	105/18866	0.173263323448487	0.309502908123069	0.23997151861744	IL1B/RGS2	2	0
GO:0048259	GO:0048259	regulation of receptor-mediated endocytosis	2/135	105/18866	0.173263323448487	0.309502908123069	0.23997151861744	SDCBP/B2M	2	0
GO:0097006	GO:0097006	regulation of plasma lipoprotein particle levels	2/135	105/18866	0.173263323448487	0.309502908123069	0.23997151861744	PLTP/NPC2	2	0
GO:0001763	GO:0001763	morphogenesis of a branching structure	3/135	201/18866	0.174581183568325	0.310352185411407	0.240630001479026	STK4/CTNNB1/PRDM1	3	0
GO:0032414	GO:0032414	positive regulation of ion transmembrane transporter activity	2/135	106/18866	0.175815077205586	0.310352185411407	0.240630001479026	TMSB4X/GLRX	2	0
GO:1905269	GO:1905269	positive regulation of chromatin organization	2/135	106/18866	0.175815077205586	0.310352185411407	0.240630001479026	CTNNB1/IL1B	2	0
GO:0002825	GO:0002825	regulation of T-helper 1 type immune response	1/135	27/18866	0.176369687784819	0.310352185411407	0.240630001479026	IL1B	1	0
GO:0006516	GO:0006516	glycoprotein catabolic process	1/135	27/18866	0.176369687784819	0.310352185411407	0.240630001479026	CTSL	1	0
GO:0006706	GO:0006706	steroid catabolic process	1/135	27/18866	0.176369687784819	0.310352185411407	0.240630001479026	SPP1	1	0
GO:0006779	GO:0006779	porphyrin-containing compound biosynthetic process	1/135	27/18866	0.176369687784819	0.310352185411407	0.240630001479026	TSPO	1	0
GO:0007026	GO:0007026	negative regulation of microtubule depolymerization	1/135	27/18866	0.176369687784819	0.310352185411407	0.240630001479026	CIB1	1	0
GO:0007628	GO:0007628	adult walking behavior	1/135	27/18866	0.176369687784819	0.310352185411407	0.240630001479026	UCHL1	1	0
GO:0009065	GO:0009065	glutamine family amino acid catabolic process	1/135	27/18866	0.176369687784819	0.310352185411407	0.240630001479026	GLUL	1	0
GO:0010714	GO:0010714	positive regulation of collagen metabolic process	1/135	27/18866	0.176369687784819	0.310352185411407	0.240630001479026	RGCC	1	0
GO:0015949	GO:0015949	nucleobase-containing small molecule interconversion	1/135	27/18866	0.176369687784819	0.310352185411407	0.240630001479026	GLRX	1	0
GO:0018126	GO:0018126	protein hydroxylation	1/135	27/18866	0.176369687784819	0.310352185411407	0.240630001479026	ERO1A	1	0
GO:0031954	GO:0031954	positive regulation of protein autophosphorylation	1/135	27/18866	0.176369687784819	0.310352185411407	0.240630001479026	DDX3X	1	0
GO:0032897	GO:0032897	negative regulation of viral transcription	1/135	27/18866	0.176369687784819	0.310352185411407	0.240630001479026	CCL4	1	0
GO:0033014	GO:0033014	tetrapyrrole biosynthetic process	1/135	27/18866	0.176369687784819	0.310352185411407	0.240630001479026	TSPO	1	0
GO:0033081	GO:0033081	regulation of T cell differentiation in thymus	1/135	27/18866	0.176369687784819	0.310352185411407	0.240630001479026	IL1B	1	0
GO:0034243	GO:0034243	regulation of transcription elongation from RNA polymerase II promoter	1/135	27/18866	0.176369687784819	0.310352185411407	0.240630001479026	HNRNPU	1	0
GO:0045603	GO:0045603	positive regulation of endothelial cell differentiation	1/135	27/18866	0.176369687784819	0.310352185411407	0.240630001479026	CTNNB1	1	0
GO:0046426	GO:0046426	negative regulation of receptor signaling pathway via JAK-STAT	1/135	27/18866	0.176369687784819	0.310352185411407	0.240630001479026	SOCS1	1	0
GO:0048668	GO:0048668	collateral sprouting	1/135	27/18866	0.176369687784819	0.310352185411407	0.240630001479026	SPP1	1	0
GO:0050996	GO:0050996	positive regulation of lipid catabolic process	1/135	27/18866	0.176369687784819	0.310352185411407	0.240630001479026	IL1B	1	0
GO:0051953	GO:0051953	negative regulation of amine transport	1/135	27/18866	0.176369687784819	0.310352185411407	0.240630001479026	RGS2	1	0
GO:1901623	GO:1901623	regulation of lymphocyte chemotaxis	1/135	27/18866	0.176369687784819	0.310352185411407	0.240630001479026	CCL4	1	0
GO:1903203	GO:1903203	regulation of oxidative stress-induced neuron death	1/135	27/18866	0.176369687784819	0.310352185411407	0.240630001479026	CTNNB1	1	0
GO:1904357	GO:1904357	negative regulation of telomere maintenance via telomere lengthening	1/135	27/18866	0.176369687784819	0.310352185411407	0.240630001479026	HNRNPU	1	0
GO:1905208	GO:1905208	negative regulation of cardiocyte differentiation	1/135	27/18866	0.176369687784819	0.310352185411407	0.240630001479026	RGS2	1	0
GO:0010639	GO:0010639	negative regulation of organelle organization	5/135	416/18866	0.178302210189229	0.313012447321386	0.242692622132024	TMSB4X/CIB1/HNRNPU/RGCC/TSPO	5	0
GO:0014897	GO:0014897	striated muscle hypertrophy	2/135	107/18866	0.178372870294604	0.313012447321386	0.242692622132024	ERRFI1/RGS2	2	0
GO:0034404	GO:0034404	nucleobase-containing small molecule biosynthetic process	2/135	107/18866	0.178372870294604	0.313012447321386	0.242692622132024	AMD1/TYMP	2	0
GO:0051983	GO:0051983	regulation of chromosome segregation	2/135	107/18866	0.178372870294604	0.313012447321386	0.242692622132024	HNRNPU/CTNNB1	2	0
GO:0055017	GO:0055017	cardiac muscle tissue growth	2/135	107/18866	0.178372870294604	0.313012447321386	0.242692622132024	RBPJ/RGS2	2	0
GO:0060541	GO:0060541	respiratory system development	3/135	204/18866	0.179899086959985	0.315508541757798	0.244627956362487	RBPJ/CTNNB1/ERRFI1	3	0
GO:0002062	GO:0002062	chondrocyte differentiation	2/135	108/18866	0.180936487851832	0.315508541757798	0.244627956362487	CTNNB1/TGFBI	2	0
GO:0032508	GO:0032508	DNA duplex unwinding	2/135	108/18866	0.180936487851832	0.315508541757798	0.244627956362487	CHD1/DDX3X	2	0
GO:0006972	GO:0006972	hyperosmotic response	1/135	28/18866	0.182271810623029	0.315508541757798	0.244627956362487	ERRFI1	1	0
GO:0008299	GO:0008299	isoprenoid biosynthetic process	1/135	28/18866	0.182271810623029	0.315508541757798	0.244627956362487	IDI1	1	0
GO:0010458	GO:0010458	exit from mitosis	1/135	28/18866	0.182271810623029	0.315508541757798	0.244627956362487	RGCC	1	0
GO:0010575	GO:0010575	positive regulation of vascular endothelial growth factor production	1/135	28/18866	0.182271810623029	0.315508541757798	0.244627956362487	IL1B	1	0
GO:0010669	GO:0010669	epithelial structure maintenance	1/135	28/18866	0.182271810623029	0.315508541757798	0.244627956362487	TFF3	1	0
GO:0031069	GO:0031069	hair follicle morphogenesis	1/135	28/18866	0.182271810623029	0.315508541757798	0.244627956362487	CTNNB1	1	0
GO:0044331	GO:0044331	cell-cell adhesion mediated by cadherin	1/135	28/18866	0.182271810623029	0.315508541757798	0.244627956362487	RGCC	1	0
GO:0045686	GO:0045686	negative regulation of glial cell differentiation	1/135	28/18866	0.182271810623029	0.315508541757798	0.244627956362487	CTNNB1	1	0
GO:0045932	GO:0045932	negative regulation of muscle contraction	1/135	28/18866	0.182271810623029	0.315508541757798	0.244627956362487	RGS2	1	0
GO:0051450	GO:0051450	myoblast proliferation	1/135	28/18866	0.182271810623029	0.315508541757798	0.244627956362487	MALAT1	1	0
GO:0051883	GO:0051883	killing of cells in other organism involved in symbiotic interaction	1/135	28/18866	0.182271810623029	0.315508541757798	0.244627956362487	GAPDH	1	0
GO:0061437	GO:0061437	renal system vasculature development	1/135	28/18866	0.182271810623029	0.315508541757798	0.244627956362487	CFLAR	1	0
GO:0061440	GO:0061440	kidney vasculature development	1/135	28/18866	0.182271810623029	0.315508541757798	0.244627956362487	CFLAR	1	0
GO:0071280	GO:0071280	cellular response to copper ion	1/135	28/18866	0.182271810623029	0.315508541757798	0.244627956362487	MT1X	1	0
GO:0072376	GO:0072376	protein activation cascade	1/135	28/18866	0.182271810623029	0.315508541757798	0.244627956362487	F13A1	1	0
GO:0072378	GO:0072378	blood coagulation, fibrin clot formation	1/135	28/18866	0.182271810623029	0.315508541757798	0.244627956362487	F13A1	1	0
GO:0090200	GO:0090200	positive regulation of release of cytochrome c from mitochondria	1/135	28/18866	0.182271810623029	0.315508541757798	0.244627956362487	PLAUR	1	0
GO:0090383	GO:0090383	phagosome acidification	1/135	28/18866	0.182271810623029	0.315508541757798	0.244627956362487	ATP6V0B	1	0
GO:1902932	GO:1902932	positive regulation of alcohol biosynthetic process	1/135	28/18866	0.182271810623029	0.315508541757798	0.244627956362487	IL1B	1	0
GO:1903579	GO:1903579	negative regulation of ATP metabolic process	1/135	28/18866	0.182271810623029	0.315508541757798	0.244627956362487	TSPO	1	0
GO:1905063	GO:1905063	regulation of vascular associated smooth muscle cell differentiation	1/135	28/18866	0.182271810623029	0.315508541757798	0.244627956362487	PDCD4	1	0
GO:2000191	GO:2000191	regulation of fatty acid transport	1/135	28/18866	0.182271810623029	0.315508541757798	0.244627956362487	IL1B	1	0
GO:0071383	GO:0071383	cellular response to steroid hormone stimulus	3/135	206/18866	0.183468990395212	0.31678358319236	0.245616553307205	CFLAR/HNRNPU/ERRFI1	3	0
GO:0002286	GO:0002286	T cell activation involved in immune response	2/135	109/18866	0.183505717736234	0.31678358319236	0.245616553307205	CD74/LGALS3	2	0
GO:0014896	GO:0014896	muscle hypertrophy	2/135	109/18866	0.183505717736234	0.31678358319236	0.245616553307205	ERRFI1/RGS2	2	0
GO:0021761	GO:0021761	limbic system development	2/135	109/18866	0.183505717736234	0.31678358319236	0.245616553307205	KDM6B/BTG2	2	0
GO:0043618	GO:0043618	regulation of transcription from RNA polymerase II promoter in response to stress	2/135	109/18866	0.183505717736234	0.31678358319236	0.245616553307205	RBPJ/PSME2	2	0
GO:0032680	GO:0032680	regulation of tumor necrosis factor production	2/135	110/18866	0.186080350501983	0.320706664690918	0.248658294758289	TNFAIP3/TSPO	2	0
GO:0090100	GO:0090100	positive regulation of transmembrane receptor protein serine/threonine kinase signaling pathway	2/135	110/18866	0.186080350501983	0.320706664690918	0.248658294758289	RBPJ/SDCBP	2	0
GO:1901989	GO:1901989	positive regulation of cell cycle phase transition	2/135	110/18866	0.186080350501983	0.320706664690918	0.248658294758289	DDX3X/RGCC	2	0
GO:0001773	GO:0001773	myeloid dendritic cell activation	1/135	29/18866	0.188131949999072	0.320771017530538	0.24870819040788	RBPJ	1	0
GO:0009435	GO:0009435	NAD biosynthetic process	1/135	29/18866	0.188131949999072	0.320771017530538	0.24870819040788	NAMPT	1	0
GO:0019835	GO:0019835	cytolysis	1/135	29/18866	0.188131949999072	0.320771017530538	0.24870819040788	LYZ	1	0
GO:0032373	GO:0032373	positive regulation of sterol transport	1/135	29/18866	0.188131949999072	0.320771017530538	0.24870819040788	PLTP	1	0
GO:0032376	GO:0032376	positive regulation of cholesterol transport	1/135	29/18866	0.188131949999072	0.320771017530538	0.24870819040788	PLTP	1	0
GO:0033032	GO:0033032	regulation of myeloid cell apoptotic process	1/135	29/18866	0.188131949999072	0.320771017530538	0.24870819040788	CDKN2A	1	0
GO:0035116	GO:0035116	embryonic hindlimb morphogenesis	1/135	29/18866	0.188131949999072	0.320771017530538	0.24870819040788	CTNNB1	1	0
GO:0042634	GO:0042634	regulation of hair cycle	1/135	29/18866	0.188131949999072	0.320771017530538	0.24870819040788	CTNNB1	1	0
GO:0045577	GO:0045577	regulation of B cell differentiation	1/135	29/18866	0.188131949999072	0.320771017530538	0.24870819040788	CYLD	1	0
GO:0045671	GO:0045671	negative regulation of osteoclast differentiation	1/135	29/18866	0.188131949999072	0.320771017530538	0.24870819040788	CTNNB1	1	0
GO:0048261	GO:0048261	negative regulation of receptor-mediated endocytosis	1/135	29/18866	0.188131949999072	0.320771017530538	0.24870819040788	SDCBP	1	0
GO:0050690	GO:0050690	regulation of defense response to virus by virus	1/135	29/18866	0.188131949999072	0.320771017530538	0.24870819040788	B2M	1	0
GO:0051569	GO:0051569	regulation of histone H3-K4 methylation	1/135	29/18866	0.188131949999072	0.320771017530538	0.24870819040788	CTNNB1	1	0
GO:0060441	GO:0060441	epithelial tube branching involved in lung morphogenesis	1/135	29/18866	0.188131949999072	0.320771017530538	0.24870819040788	CTNNB1	1	0
GO:0061099	GO:0061099	negative regulation of protein tyrosine kinase activity	1/135	29/18866	0.188131949999072	0.320771017530538	0.24870819040788	ERRFI1	1	0
GO:0070076	GO:0070076	histone lysine demethylation	1/135	29/18866	0.188131949999072	0.320771017530538	0.24870819040788	KDM6B	1	0
GO:0090344	GO:0090344	negative regulation of cell aging	1/135	29/18866	0.188131949999072	0.320771017530538	0.24870819040788	NAMPT	1	0
GO:0090659	GO:0090659	walking behavior	1/135	29/18866	0.188131949999072	0.320771017530538	0.24870819040788	UCHL1	1	0
GO:2000108	GO:2000108	positive regulation of leukocyte apoptotic process	1/135	29/18866	0.188131949999072	0.320771017530538	0.24870819040788	CDKN2A	1	0
GO:2000727	GO:2000727	positive regulation of cardiac muscle cell differentiation	1/135	29/18866	0.188131949999072	0.320771017530538	0.24870819040788	RBPJ	1	0
GO:0002526	GO:0002526	acute inflammatory response	2/135	111/18866	0.188660179371238	0.32098433295801	0.248873583448563	PLSCR1/IL1B	2	0
GO:0042303	GO:0042303	molting cycle	2/135	111/18866	0.188660179371238	0.32098433295801	0.248873583448563	RBPJ/CTNNB1	2	0
GO:0042633	GO:0042633	hair cycle	2/135	111/18866	0.188660179371238	0.32098433295801	0.248873583448563	RBPJ/CTNNB1	2	0
GO:0051149	GO:0051149	positive regulation of muscle cell differentiation	2/135	111/18866	0.188660179371238	0.32098433295801	0.248873583448563	RBPJ/CTNNB1	2	0
GO:0009612	GO:0009612	response to mechanical stimulus	3/135	209/18866	0.18885932935555	0.321151609181755	0.249003280224869	SERPINE2/IL1B/BTG2	3	0
GO:0006816	GO:0006816	calcium ion transport	5/135	426/18866	0.190449427695557	0.323682725299013	0.250965768338919	ERO1A/CTNNB1/CCL4/LGALS3/TSPO	5	0
GO:0006109	GO:0006109	regulation of carbohydrate metabolic process	3/135	210/18866	0.190665279386945	0.323876754585291	0.251116207967311	RANBP2/TFF3/PHLDA2	3	0
GO:0010927	GO:0010927	cellular component assembly involved in morphogenesis	2/135	112/18866	0.191245000207167	0.324688339903959	0.251745466550339	CFLAR/KRT19	2	0
GO:0048024	GO:0048024	regulation of mRNA splicing, via spliceosome	2/135	113/18866	0.193834611487218	0.324951094925611	0.251949192330987	NCL/HNRNPU	2	0
GO:0070268	GO:0070268	cornification	2/135	113/18866	0.193834611487218	0.324951094925611	0.251949192330987	CAPNS1/KRT19	2	0
GO:1903510	GO:1903510	mucopolysaccharide metabolic process	2/135	113/18866	0.193834611487218	0.324951094925611	0.251949192330987	CD44/IL1B	2	0
GO:1903555	GO:1903555	regulation of tumor necrosis factor superfamily cytokine production	2/135	113/18866	0.193834611487218	0.324951094925611	0.251949192330987	TNFAIP3/TSPO	2	0
GO:0007176	GO:0007176	regulation of epidermal growth factor-activated receptor activity	1/135	30/18866	0.193950402340216	0.324951094925611	0.251949192330987	ERRFI1	1	0
GO:0016577	GO:0016577	histone demethylation	1/135	30/18866	0.193950402340216	0.324951094925611	0.251949192330987	KDM6B	1	0
GO:0030511	GO:0030511	positive regulation of transforming growth factor beta receptor signaling pathway	1/135	30/18866	0.193950402340216	0.324951094925611	0.251949192330987	SDCBP	1	0
GO:0032728	GO:0032728	positive regulation of interferon-beta production	1/135	30/18866	0.193950402340216	0.324951094925611	0.251949192330987	DDX3X	1	0
GO:0035066	GO:0035066	positive regulation of histone acetylation	1/135	30/18866	0.193950402340216	0.324951094925611	0.251949192330987	IL1B	1	0
GO:0036258	GO:0036258	multivesicular body assembly	1/135	30/18866	0.193950402340216	0.324951094925611	0.251949192330987	CHMP1B	1	0
GO:0036475	GO:0036475	neuron death in response to oxidative stress	1/135	30/18866	0.193950402340216	0.324951094925611	0.251949192330987	CTNNB1	1	0
GO:0038111	GO:0038111	interleukin-7-mediated signaling pathway	1/135	30/18866	0.193950402340216	0.324951094925611	0.251949192330987	SOCS1	1	0
GO:0043372	GO:0043372	positive regulation of CD4-positive, alpha-beta T cell differentiation	1/135	30/18866	0.193950402340216	0.324951094925611	0.251949192330987	SOCS1	1	0
GO:0048147	GO:0048147	negative regulation of fibroblast proliferation	1/135	30/18866	0.193950402340216	0.324951094925611	0.251949192330987	FTH1	1	0
GO:0048265	GO:0048265	response to pain	1/135	30/18866	0.193950402340216	0.324951094925611	0.251949192330987	TSPO	1	0
GO:0051642	GO:0051642	centrosome localization	1/135	30/18866	0.193950402340216	0.324951094925611	0.251949192330987	RANBP2	1	0
GO:0060055	GO:0060055	angiogenesis involved in wound healing	1/135	30/18866	0.193950402340216	0.324951094925611	0.251949192330987	TNFAIP3	1	0
GO:0060142	GO:0060142	regulation of syncytium formation by plasma membrane fusion	1/135	30/18866	0.193950402340216	0.324951094925611	0.251949192330987	CFLAR	1	0
GO:0061082	GO:0061082	myeloid leukocyte cytokine production	1/135	30/18866	0.193950402340216	0.324951094925611	0.251949192330987	CD74	1	0
GO:0070168	GO:0070168	negative regulation of biomineral tissue development	1/135	30/18866	0.193950402340216	0.324951094925611	0.251949192330987	SRGN	1	0
GO:0090314	GO:0090314	positive regulation of protein targeting to membrane	1/135	30/18866	0.193950402340216	0.324951094925611	0.251949192330987	CIB1	1	0
GO:0110150	GO:0110150	negative regulation of biomineralization	1/135	30/18866	0.193950402340216	0.324951094925611	0.251949192330987	SRGN	1	0
GO:1900027	GO:1900027	regulation of ruffle assembly	1/135	30/18866	0.193950402340216	0.324951094925611	0.251949192330987	RHOG	1	0
GO:1903846	GO:1903846	positive regulation of cellular response to transforming growth factor beta stimulus	1/135	30/18866	0.193950402340216	0.324951094925611	0.251949192330987	SDCBP	1	0
GO:1904837	GO:1904837	beta-catenin-TCF complex assembly	1/135	30/18866	0.193950402340216	0.324951094925611	0.251949192330987	CTNNB1	1	0
GO:0030278	GO:0030278	regulation of ossification	3/135	212/18866	0.19429049936226	0.325349758395793	0.252258294041653	RBPJ/SRGN/CTNNB1	3	0
GO:0016051	GO:0016051	carbohydrate biosynthetic process	3/135	213/18866	0.196109624791747	0.328223413011935	0.254486367652979	RANBP2/GAPDH/PGK1	3	0
GO:0003279	GO:0003279	cardiac septum development	2/135	114/18866	0.19642881427663	0.328240174958587	0.254499363943764	RBPJ/PRDM1	2	0
GO:0030004	GO:0030004	cellular monovalent inorganic cation homeostasis	2/135	114/18866	0.19642881427663	0.328240174958587	0.254499363943764	ATP6V0B/GRN	2	0
GO:0032411	GO:0032411	positive regulation of transporter activity	2/135	114/18866	0.19642881427663	0.328240174958587	0.254499363943764	TMSB4X/GLRX	2	0
GO:0051656	GO:0051656	establishment of organelle localization	5/135	432/18866	0.197878322105663	0.32824146876087	0.254500367086838	CTSC/CHMP1B/HNRNPU/CTNNB1/UCHL1	5	0
GO:0030449	GO:0030449	regulation of complement activation	2/135	115/18866	0.19902741220219	0.32824146876087	0.254500367086838	C1QA/IL1B	2	0
GO:0031623	GO:0031623	receptor internalization	2/135	115/18866	0.19902741220219	0.32824146876087	0.254500367086838	SDCBP/CXCL8	2	0
GO:0043620	GO:0043620	regulation of DNA-templated transcription in response to stress	2/135	115/18866	0.19902741220219	0.32824146876087	0.254500367086838	RBPJ/PSME2	2	0
GO:0051225	GO:0051225	spindle assembly	2/135	115/18866	0.19902741220219	0.32824146876087	0.254500367086838	CHMP1B/HNRNPU	2	0
GO:0060419	GO:0060419	heart growth	2/135	115/18866	0.19902741220219	0.32824146876087	0.254500367086838	RBPJ/RGS2	2	0
GO:0002675	GO:0002675	positive regulation of acute inflammatory response	1/135	31/18866	0.19972746199641	0.32824146876087	0.254500367086838	IL1B	1	0
GO:0002828	GO:0002828	regulation of type 2 immune response	1/135	31/18866	0.19972746199641	0.32824146876087	0.254500367086838	CD74	1	0
GO:0003299	GO:0003299	muscle hypertrophy in response to stress	1/135	31/18866	0.19972746199641	0.32824146876087	0.254500367086838	ERRFI1	1	0
GO:0006356	GO:0006356	regulation of transcription by RNA polymerase I	1/135	31/18866	0.19972746199641	0.32824146876087	0.254500367086838	NCL	1	0
GO:0008045	GO:0008045	motor neuron axon guidance	1/135	31/18866	0.19972746199641	0.32824146876087	0.254500367086838	RHOG	1	0
GO:0014887	GO:0014887	cardiac muscle adaptation	1/135	31/18866	0.19972746199641	0.32824146876087	0.254500367086838	ERRFI1	1	0
GO:0014898	GO:0014898	cardiac muscle hypertrophy in response to stress	1/135	31/18866	0.19972746199641	0.32824146876087	0.254500367086838	ERRFI1	1	0
GO:0021799	GO:0021799	cerebral cortex radially oriented cell migration	1/135	31/18866	0.19972746199641	0.32824146876087	0.254500367086838	CTNNB1	1	0
GO:0031114	GO:0031114	regulation of microtubule depolymerization	1/135	31/18866	0.19972746199641	0.32824146876087	0.254500367086838	CIB1	1	0
GO:0032770	GO:0032770	positive regulation of monooxygenase activity	1/135	31/18866	0.19972746199641	0.32824146876087	0.254500367086838	IL1B	1	0
GO:0034368	GO:0034368	protein-lipid complex remodeling	1/135	31/18866	0.19972746199641	0.32824146876087	0.254500367086838	PLTP	1	0
GO:0034369	GO:0034369	plasma lipoprotein particle remodeling	1/135	31/18866	0.19972746199641	0.32824146876087	0.254500367086838	PLTP	1	0
GO:0036257	GO:0036257	multivesicular body organization	1/135	31/18866	0.19972746199641	0.32824146876087	0.254500367086838	CHMP1B	1	0
GO:0045737	GO:0045737	positive regulation of cyclin-dependent protein serine/threonine kinase activity	1/135	31/18866	0.19972746199641	0.32824146876087	0.254500367086838	RGCC	1	0
GO:0045940	GO:0045940	positive regulation of steroid metabolic process	1/135	31/18866	0.19972746199641	0.32824146876087	0.254500367086838	IL1B	1	0
GO:0045948	GO:0045948	positive regulation of translational initiation	1/135	31/18866	0.19972746199641	0.32824146876087	0.254500367086838	DDX3X	1	0
GO:0048710	GO:0048710	regulation of astrocyte differentiation	1/135	31/18866	0.19972746199641	0.32824146876087	0.254500367086838	SERPINE2	1	0
GO:0050858	GO:0050858	negative regulation of antigen receptor-mediated signaling pathway	1/135	31/18866	0.19972746199641	0.32824146876087	0.254500367086838	LGALS3	1	0
GO:0050974	GO:0050974	detection of mechanical stimulus involved in sensory perception	1/135	31/18866	0.19972746199641	0.32824146876087	0.254500367086838	SERPINE2	1	0
GO:0060325	GO:0060325	face morphogenesis	1/135	31/18866	0.19972746199641	0.32824146876087	0.254500367086838	TIPARP	1	0
GO:0061037	GO:0061037	negative regulation of cartilage development	1/135	31/18866	0.19972746199641	0.32824146876087	0.254500367086838	CTNNB1	1	0
GO:0061842	GO:0061842	microtubule organizing center localization	1/135	31/18866	0.19972746199641	0.32824146876087	0.254500367086838	RANBP2	1	0
GO:0070229	GO:0070229	negative regulation of lymphocyte apoptotic process	1/135	31/18866	0.19972746199641	0.32824146876087	0.254500367086838	CD74	1	0
GO:0090075	GO:0090075	relaxation of muscle	1/135	31/18866	0.19972746199641	0.32824146876087	0.254500367086838	RGS2	1	0
GO:1900745	GO:1900745	positive regulation of p38MAPK cascade	1/135	31/18866	0.19972746199641	0.32824146876087	0.254500367086838	IL1B	1	0
GO:1903792	GO:1903792	negative regulation of anion transport	1/135	31/18866	0.19972746199641	0.32824146876087	0.254500367086838	RGS2	1	0
GO:0051056	GO:0051056	regulation of small GTPase mediated signal transduction	4/135	323/18866	0.201208895998156	0.330505587289391	0.256255839967251	RHOG/ABL2/ARHGAP18/CDC42SE1	4	0
GO:0032392	GO:0032392	DNA geometric change	2/135	116/18866	0.201630211426222	0.330686005866383	0.256395726600854	CHD1/DDX3X	2	0
GO:0032640	GO:0032640	tumor necrosis factor production	2/135	116/18866	0.201630211426222	0.330686005866383	0.256395726600854	TNFAIP3/TSPO	2	0
GO:0060964	GO:0060964	regulation of gene silencing by miRNA	2/135	116/18866	0.201630211426222	0.330686005866383	0.256395726600854	RANBP2/NEAT1	2	0
GO:0072676	GO:0072676	lymphocyte migration	2/135	117/18866	0.204237020620814	0.332859103100874	0.258080626580071	CKLF/CCL4	2	0
GO:0006338	GO:0006338	chromatin remodeling	3/135	218/18866	0.20526753521887	0.332859103100874	0.258080626580071	CHD1/CDKN2A/KDM6B	3	0
GO:0007623	GO:0007623	circadian rhythm	3/135	218/18866	0.20526753521887	0.332859103100874	0.258080626580071	HNRNPU/CREM/NAMPT	3	0
GO:0002082	GO:0002082	regulation of oxidative phosphorylation	1/135	32/18866	0.205463421254731	0.332859103100874	0.258080626580071	PGK1	1	0
GO:0003176	GO:0003176	aortic valve development	1/135	32/18866	0.205463421254731	0.332859103100874	0.258080626580071	RBPJ	1	0
GO:0006482	GO:0006482	protein demethylation	1/135	32/18866	0.205463421254731	0.332859103100874	0.258080626580071	KDM6B	1	0
GO:0008210	GO:0008210	estrogen metabolic process	1/135	32/18866	0.205463421254731	0.332859103100874	0.258080626580071	TIPARP	1	0
GO:0008214	GO:0008214	protein dealkylation	1/135	32/18866	0.205463421254731	0.332859103100874	0.258080626580071	KDM6B	1	0
GO:0009164	GO:0009164	nucleoside catabolic process	1/135	32/18866	0.205463421254731	0.332859103100874	0.258080626580071	TYMP	1	0
GO:0019359	GO:0019359	nicotinamide nucleotide biosynthetic process	1/135	32/18866	0.205463421254731	0.332859103100874	0.258080626580071	NAMPT	1	0
GO:0019363	GO:0019363	pyridine nucleotide biosynthetic process	1/135	32/18866	0.205463421254731	0.332859103100874	0.258080626580071	NAMPT	1	0
GO:0030201	GO:0030201	heparan sulfate proteoglycan metabolic process	1/135	32/18866	0.205463421254731	0.332859103100874	0.258080626580071	CTNNB1	1	0
GO:0032673	GO:0032673	regulation of interleukin-4 production	1/135	32/18866	0.205463421254731	0.332859103100874	0.258080626580071	HLA-DRB1	1	0
GO:0034367	GO:0034367	protein-containing complex remodeling	1/135	32/18866	0.205463421254731	0.332859103100874	0.258080626580071	PLTP	1	0
GO:0035767	GO:0035767	endothelial cell chemotaxis	1/135	32/18866	0.205463421254731	0.332859103100874	0.258080626580071	TMSB4X	1	0
GO:0038128	GO:0038128	ERBB2 signaling pathway	1/135	32/18866	0.205463421254731	0.332859103100874	0.258080626580071	HSP90AA1	1	0
GO:0045589	GO:0045589	regulation of regulatory T cell differentiation	1/135	32/18866	0.205463421254731	0.332859103100874	0.258080626580071	SOCS1	1	0
GO:0048730	GO:0048730	epidermis morphogenesis	1/135	32/18866	0.205463421254731	0.332859103100874	0.258080626580071	CTNNB1	1	0
GO:0050869	GO:0050869	negative regulation of B cell activation	1/135	32/18866	0.205463421254731	0.332859103100874	0.258080626580071	TNFAIP3	1	0
GO:0051968	GO:0051968	positive regulation of synaptic transmission, glutamatergic	1/135	32/18866	0.205463421254731	0.332859103100874	0.258080626580071	GLUL	1	0
GO:0061157	GO:0061157	mRNA destabilization	1/135	32/18866	0.205463421254731	0.332859103100874	0.258080626580071	CNOT6L	1	0
GO:0071875	GO:0071875	adrenergic receptor signaling pathway	1/135	32/18866	0.205463421254731	0.332859103100874	0.258080626580071	RGS2	1	0
GO:1901889	GO:1901889	negative regulation of cell junction assembly	1/135	32/18866	0.205463421254731	0.332859103100874	0.258080626580071	IL1B	1	0
GO:1903959	GO:1903959	regulation of anion transmembrane transport	1/135	32/18866	0.205463421254731	0.332859103100874	0.258080626580071	RGS2	1	0
GO:0007052	GO:0007052	mitotic spindle organization	2/135	118/18866	0.206847650942286	0.33442120215796	0.259291792204437	CHMP1B/HNRNPU	2	0
GO:0008543	GO:0008543	fibroblast growth factor receptor signaling pathway	2/135	118/18866	0.206847650942286	0.33442120215796	0.259291792204437	CTNNB1/HNRNPH1	2	0
GO:0033559	GO:0033559	unsaturated fatty acid metabolic process	2/135	118/18866	0.206847650942286	0.33442120215796	0.259291792204437	CD74/IL1B	2	0
GO:2000736	GO:2000736	regulation of stem cell differentiation	2/135	118/18866	0.206847650942286	0.33442120215796	0.259291792204437	PSME2/HNRNPU	2	0
GO:0000075	GO:0000075	cell cycle checkpoint	3/135	219/18866	0.207111075008829	0.334507491837282	0.259358696472036	CNOT6L/BTG2/RGCC	3	0
GO:0030178	GO:0030178	negative regulation of Wnt signaling pathway	3/135	219/18866	0.207111075008829	0.334507491837282	0.259358696472036	PSME2/CYLD/STK4	3	0
GO:0007163	GO:0007163	establishment or maintenance of cell polarity	3/135	220/18866	0.208958435461229	0.336606629918239	0.260986252594626	RHOG/HSP90AA1/CCL4	3	0
GO:0071706	GO:0071706	tumor necrosis factor superfamily cytokine production	2/135	119/18866	0.209461916005881	0.336606629918239	0.260986252594626	TNFAIP3/TSPO	2	0
GO:0002064	GO:0002064	epithelial cell development	3/135	221/18866	0.210809546236755	0.336606629918239	0.260986252594626	CTNNB1/PRDM1/IL1B	3	0
GO:0008154	GO:0008154	actin polymerization or depolymerization	3/135	221/18866	0.210809546236755	0.336606629918239	0.260986252594626	TMSB4X/ARHGAP18/COTL1	3	0
GO:0002861	GO:0002861	regulation of inflammatory response to antigenic stimulus	1/135	33/18866	0.211158570353734	0.336606629918239	0.260986252594626	HLA-DRB1	1	0
GO:0003338	GO:0003338	metanephros morphogenesis	1/135	33/18866	0.211158570353734	0.336606629918239	0.260986252594626	CTNNB1	1	0
GO:0006536	GO:0006536	glutamate metabolic process	1/135	33/18866	0.211158570353734	0.336606629918239	0.260986252594626	GLUL	1	0
GO:0009303	GO:0009303	rRNA transcription	1/135	33/18866	0.211158570353734	0.336606629918239	0.260986252594626	NCL	1	0
GO:0009954	GO:0009954	proximal/distal pattern formation	1/135	33/18866	0.211158570353734	0.336606629918239	0.260986252594626	CTNNB1	1	0
GO:0010464	GO:0010464	regulation of mesenchymal cell proliferation	1/135	33/18866	0.211158570353734	0.336606629918239	0.260986252594626	CTNNB1	1	0
GO:0010955	GO:0010955	negative regulation of protein processing	1/135	33/18866	0.211158570353734	0.336606629918239	0.260986252594626	SERPINE2	1	0
GO:0021696	GO:0021696	cerebellar cortex morphogenesis	1/135	33/18866	0.211158570353734	0.336606629918239	0.260986252594626	SERPINE2	1	0
GO:0035115	GO:0035115	embryonic forelimb morphogenesis	1/135	33/18866	0.211158570353734	0.336606629918239	0.260986252594626	CTNNB1	1	0
GO:0042755	GO:0042755	eating behavior	1/135	33/18866	0.211158570353734	0.336606629918239	0.260986252594626	UCHL1	1	0
GO:0044319	GO:0044319	wound healing, spreading of cells	1/135	33/18866	0.211158570353734	0.336606629918239	0.260986252594626	CD44	1	0
GO:0045879	GO:0045879	negative regulation of smoothened signaling pathway	1/135	33/18866	0.211158570353734	0.336606629918239	0.260986252594626	SERPINE2	1	0
GO:0046640	GO:0046640	regulation of alpha-beta T cell proliferation	1/135	33/18866	0.211158570353734	0.336606629918239	0.260986252594626	HLA-A	1	0
GO:0048384	GO:0048384	retinoic acid receptor signaling pathway	1/135	33/18866	0.211158570353734	0.336606629918239	0.260986252594626	CREM	1	0
GO:0050685	GO:0050685	positive regulation of mRNA processing	1/135	33/18866	0.211158570353734	0.336606629918239	0.260986252594626	NCL	1	0
GO:0051984	GO:0051984	positive regulation of chromosome segregation	1/135	33/18866	0.211158570353734	0.336606629918239	0.260986252594626	HNRNPU	1	0
GO:0090505	GO:0090505	epiboly involved in wound healing	1/135	33/18866	0.211158570353734	0.336606629918239	0.260986252594626	CD44	1	0
GO:1902003	GO:1902003	regulation of amyloid-beta formation	1/135	33/18866	0.211158570353734	0.336606629918239	0.260986252594626	IFNGR1	1	0
GO:1903318	GO:1903318	negative regulation of protein maturation	1/135	33/18866	0.211158570353734	0.336606629918239	0.260986252594626	SERPINE2	1	0
GO:1904893	GO:1904893	negative regulation of receptor signaling pathway via STAT	1/135	33/18866	0.211158570353734	0.336606629918239	0.260986252594626	SOCS1	1	0
GO:1905048	GO:1905048	regulation of metallopeptidase activity	1/135	33/18866	0.211158570353734	0.336606629918239	0.260986252594626	TIMP1	1	0
GO:2000758	GO:2000758	positive regulation of peptidyl-lysine acetylation	1/135	33/18866	0.211158570353734	0.336606629918239	0.260986252594626	IL1B	1	0
GO:0032984	GO:0032984	protein-containing complex disassembly	4/135	330/18866	0.211577845042159	0.337106271365321	0.261373647070328	CIB1/CHMP1B/EIF5A/CTNNB1	4	0
[truncated: 11,165 more rows]
