# Supplementary material for: Single-cell RNA-seq reveals the genesis and heterogeneity of tumor microenvironment in pancreatic undifferentiated carcinoma with osteoclast-like giant-cells
Source: Mol Cancer. 2022 Jun 22;21:133. doi: 10.1186/s12943-022-01596-8 (PMC9214989; doi:10.1186/s12943-022-01596-8)
Supplement: Supplementary file 25 — Additional file 25: Table S17. DEGs of endothelial cell clusters with the resolution of 0.1. [file 12943_2022_1596_MOESM25_ESM.csv]

Table S17 DEGs of endothelial cell clusters with the resolution of 0.1
	p_val	avg_log2FC	pct.1	pct.2	p_val_adj	cluster	gene
MT-CO1	1.07E-22	0.692700888	0.968	0.963	2.20E-18	0	MT-CO1
TIMP1	1.70E-21	0.870111272	0.88	0.952	3.51E-17	0	TIMP1
FTL	1.23E-20	1.046627517	0.957	0.992	2.53E-16	0	FTL
FTH1	4.80E-17	0.686348721	0.957	0.987	9.89E-13	0	FTH1
SREK1	9.42E-13	0.263936428	0.141	0.402	1.94E-08	0	SREK1
MT-ATP6	1.71E-12	0.469471302	0.964	0.971	3.52E-08	0	MT-ATP6
RGS5	5.11E-12	2.143098698	0.255	0.088	1.05E-07	0	RGS5
MT-CO2	6.20E-12	0.450650946	0.968	0.955	1.28E-07	0	MT-CO2
MT-CO3	7.34E-12	0.507319599	0.966	0.955	1.51E-07	0	MT-CO3
NCOA3	2.12E-11	0.293537459	0.114	0.33	4.37E-07	0	NCOA3
FKBP8	2.43E-11	0.274403847	0.18	0.46	5.00E-07	0	FKBP8
SUPT5H	3.20E-11	0.350423915	0.105	0.311	6.59E-07	0	SUPT5H
SLC20A1	4.25E-11	0.288657473	0.173	0.441	8.76E-07	0	SLC20A1
MT-CYB	1.79E-10	0.418983457	0.955	0.949	3.69E-06	0	MT-CYB
HNRNPUL1	4.44E-10	0.329993237	0.136	0.359	9.15E-06	0	HNRNPUL1
GNPTAB	1.08E-09	0.393590806	0.107	0.298	2.23E-05	0	GNPTAB
GOPC	1.20E-09	0.260457344	0.109	0.301	2.47E-05	0	GOPC
LYRM2	1.32E-09	0.251293156	0.109	0.301	2.71E-05	0	LYRM2
GPATCH2L	2.15E-09	0.316609638	0.125	0.327	4.43E-05	0	GPATCH2L
PTEN	2.24E-09	0.259557647	0.139	0.354	4.61E-05	0	PTEN
ASAH1	2.25E-09	0.259250859	0.195	0.452	4.63E-05	0	ASAH1
LSM12	2.36E-09	0.300380065	0.125	0.327	4.87E-05	0	LSM12
MT-ND4L	2.81E-09	0.332555601	0.252	0.545	5.80E-05	0	MT-ND4L
PDLIM2	3.30E-09	0.31624201	0.175	0.418	6.80E-05	0	PDLIM2
MT-ND3	3.52E-09	0.457363403	0.92	0.918	7.25E-05	0	MT-ND3
PNN	4.03E-09	0.291550658	0.202	0.463	8.31E-05	0	PNN
CTSL	4.03E-09	0.315975777	0.223	0.497	8.31E-05	0	CTSL
NDUFS7	4.08E-09	0.251703157	0.193	0.441	8.40E-05	0	NDUFS7
EMC3	4.89E-09	0.254323608	0.143	0.351	0.000100783	0	EMC3
CUTA	4.96E-09	0.26554922	0.218	0.487	0.000102286	0	CUTA
TANK	5.61E-09	0.321232827	0.127	0.322	0.000115688	0	TANK
GRK2	6.14E-09	0.341960857	0.111	0.301	0.000126476	0	GRK2
PRNP	7.99E-09	0.346744625	0.145	0.356	0.000164574	0	PRNP
RNMT	1.07E-08	0.265138046	0.118	0.306	0.000219889	0	RNMT
RASSF3	1.17E-08	0.253313066	0.125	0.311	0.000240638	0	RASSF3
MAT2A	1.47E-08	0.253057696	0.159	0.372	0.000303295	0	MAT2A
UBXN1	1.47E-08	0.307425945	0.236	0.513	0.000303365	0	UBXN1
GDI1	1.53E-08	0.362481424	0.111	0.287	0.000314826	0	GDI1
TNRC18	1.59E-08	0.283872655	0.098	0.263	0.000326962	0	TNRC18
CACYBP	1.60E-08	0.27721291	0.207	0.46	0.000329436	0	CACYBP
MMP14	2.23E-08	0.302429183	0.207	0.452	0.000459789	0	MMP14
RCAN1	3.46E-08	0.311020893	0.134	0.322	0.000713051	0	RCAN1
PABPC4	6.73E-08	0.380965252	0.143	0.335	0.001386424	0	PABPC4
MPC1	6.87E-08	0.29280227	0.098	0.258	0.001416313	0	MPC1
COL1A1	7.35E-08	1.892613317	0.452	0.41	0.001514967	0	COL1A1
LOXL2	7.45E-08	0.314840081	0.1	0.258	0.001535701	0	LOXL2
AAK1	9.88E-08	0.278708072	0.118	0.287	0.002035818	0	AAK1
PDE4B	1.30E-07	0.279615308	0.173	0.38	0.002669859	0	PDE4B
EFEMP2	1.55E-07	0.266389469	0.111	0.277	0.003185469	0	EFEMP2
OSTC	1.73E-07	0.315722959	0.255	0.527	0.003556726	0	OSTC
MZT2A	1.87E-07	0.446717542	0.17	0.38	0.003859794	0	MZT2A
ALKBH7	2.06E-07	0.364837536	0.184	0.402	0.004242581	0	ALKBH7
SYAP1	2.23E-07	0.436110542	0.23	0.476	0.004594381	0	SYAP1
TNFRSF14	2.42E-07	0.35630437	0.116	0.282	0.004986683	0	TNFRSF14
NINJ1	2.48E-07	0.34230556	0.143	0.324	0.005117747	0	NINJ1
PFKP	2.83E-07	0.267776421	0.116	0.277	0.00582905	0	PFKP
ERGIC2	3.19E-07	0.396823553	0.1	0.25	0.006577222	0	ERGIC2
VPS26A	3.39E-07	0.250391988	0.116	0.277	0.006994543	0	VPS26A
CIB1	3.48E-07	0.284905265	0.255	0.513	0.007164238	0	CIB1
METRNL	4.21E-07	0.301451955	0.164	0.356	0.008679742	0	METRNL
SMTN	5.10E-07	0.299667793	0.145	0.322	0.010504682	0	SMTN
IFITM1	5.61E-07	0.272492911	0.175	0.372	0.011555566	0	IFITM1
MAF	5.63E-07	0.25884325	0.118	0.279	0.01159881	0	MAF
LAMTOR4	9.78E-07	0.272539292	0.293	0.58	0.020165222	0	LAMTOR4
MT-ND4	1.33E-06	0.347704972	0.948	0.947	0.027328043	0	MT-ND4
EIF4EBP1	1.54E-06	0.253515806	0.161	0.34	0.031734846	0	EIF4EBP1
COL3A1	1.63E-06	2.033962999	0.375	0.314	0.033531752	0	COL3A1
LGALS1	1.69E-06	0.613020494	0.766	0.891	0.034819955	0	LGALS1
PPP2R5C	1.85E-06	0.355212047	0.15	0.322	0.038205198	0	PPP2R5C
NBL1	2.03E-06	0.259754515	0.114	0.261	0.041746797	0	NBL1
PMAIP1	2.08E-06	0.333083928	0.168	0.351	0.042931957	0	PMAIP1
HERPUD1	2.10E-06	0.253695305	0.295	0.577	0.043366537	0	HERPUD1
RNF149	2.50E-06	0.362922331	0.134	0.293	0.051592112	0	RNF149
HLA-DRA	3.90E-06	1.815245227	0.593	0.694	0.080368881	0	HLA-DRA
CHCHD10	4.29E-06	0.292436895	0.2	0.404	0.088435403	0	CHCHD10
GLUL	4.38E-06	0.417275036	0.232	0.457	0.090179867	0	GLUL
FILIP1L	5.01E-06	0.396632586	0.202	0.42	0.103322286	0	FILIP1L
ATRX	5.40E-06	0.263710061	0.282	0.54	0.111335916	0	ATRX
SLC16A3	5.61E-06	0.371907861	0.182	0.367	0.115604231	0	SLC16A3
IAH1	6.70E-06	0.360996811	0.12	0.263	0.138146264	0	IAH1
ADM	6.89E-06	0.326134697	0.214	0.412	0.141938636	0	ADM
HELZ	6.98E-06	0.263806415	0.118	0.258	0.143878654	0	HELZ
SLC3A2	7.05E-06	0.326847478	0.291	0.551	0.145311233	0	SLC3A2
MIF	7.18E-06	0.339320769	0.311	0.588	0.147941789	0	MIF
SOX4	7.96E-06	0.261797767	0.302	0.572	0.163963678	0	SOX4
EIF4A3	9.15E-06	0.326657568	0.257	0.489	0.188542368	0	EIF4A3
TLN1	9.20E-06	0.346930463	0.289	0.548	0.18961684	0	TLN1
EIF5A	9.96E-06	0.294992438	0.339	0.646	0.205332057	0	EIF5A
IGKC	1.14E-05	0.370795333	0.3	0.561	0.234341813	0	IGKC
PLAU	1.15E-05	0.292762534	0.164	0.33	0.237238446	0	PLAU
ARHGAP18	1.26E-05	0.265032812	0.252	0.476	0.260342942	0	ARHGAP18
MT2A	1.56E-05	0.523835979	0.72	0.854	0.320516183	0	MT2A
MFGE8	1.76E-05	0.342763898	0.111	0.25	0.363734465	0	MFGE8
ATP5G3	2.02E-05	0.259859174	0.309	0.561	0.41635417	0	ATP5G3
NCL	3.07E-05	0.298903393	0.355	0.652	0.633224068	0	NCL
RND3	3.13E-05	0.291948361	0.23	0.431	0.644491884	0	RND3
COL1A2	3.20E-05	1.884089944	0.377	0.343	0.659279023	0	COL1A2
PMP22	3.44E-05	0.380368176	0.161	0.322	0.708012797	0	PMP22
RAP2A	3.69E-05	0.276695157	0.134	0.274	0.761217945	0	RAP2A
TNFRSF12A	4.05E-05	0.264165691	0.145	0.293	0.834851629	0	TNFRSF12A
RAB31	6.06E-05	0.37480824	0.159	0.316	1	0	RAB31
LAPTM5	6.40E-05	0.481981903	0.284	0.524	1	0	LAPTM5
SPATS2L	6.90E-05	0.569472343	0.17	0.335	1	0	SPATS2L
HOMER3	6.92E-05	0.291469019	0.152	0.293	1	0	HOMER3
SMAP2	7.69E-05	0.302595384	0.143	0.279	1	0	SMAP2
HLA-A	0.000131276	0.293658486	0.902	0.965	1	0	HLA-A
ARL4C	0.000150513	0.426432041	0.198	0.362	1	0	ARL4C
ANXA6	0.000166832	0.318561663	0.127	0.253	1	0	ANXA6
SELENOP	0.000170318	0.612548133	0.22	0.41	1	0	SELENOP
NAMPT	0.000175072	0.337053414	0.359	0.644	1	0	NAMPT
LHFPL6	0.000346679	0.591020212	0.13	0.258	1	0	LHFPL6
FAM107B	0.000357026	0.27703428	0.15	0.277	1	0	FAM107B
TYROBP	0.000381795	1.386324058	0.25	0.178	1	0	TYROBP
RBPJ	0.000425564	0.53304212	0.186	0.343	1	0	RBPJ
MAFB	0.000446116	0.377213992	0.13	0.25	1	0	MAFB
FAM213A	0.000561168	0.255157426	0.157	0.285	1	0	FAM213A
MT1X	0.001325761	0.31104251	0.145	0.258	1	0	MT1X
HLA-DQA1	0.001477514	1.528012727	0.291	0.245	1	0	HLA-DQA1
PHLDA1	0.002074371	0.396263719	0.311	0.521	1	0	PHLDA1
MT-ND6	0.002118468	0.390792132	0.195	0.332	1	0	MT-ND6
CD83	0.00213031	0.464353273	0.193	0.33	1	0	CD83
PGF	0.002312187	0.256743499	0.218	0.362	1	0	PGF
LITAF	0.00243353	0.613248824	0.193	0.335	1	0	LITAF
PLAUR	0.003541336	0.516023924	0.255	0.42	1	0	PLAUR
GPX4	0.003656203	0.303688596	0.418	0.705	1	0	GPX4
PKM	0.003775409	0.432256534	0.382	0.641	1	0	PKM
BTG1	0.003783565	0.625075042	0.634	0.801	1	0	BTG1
CD74	0.00474059	1.417895727	0.598	0.753	1	0	CD74
TPM1	0.004764068	0.647460501	0.311	0.545	1	0	TPM1
CST3	0.005572942	0.754760985	0.616	0.793	1	0	CST3
HLA-DRB1	0.005596122	1.636403453	0.486	0.574	1	0	HLA-DRB1
FAM129A	0.006484551	0.301350677	0.157	0.258	1	0	FAM129A
HLA-DQB1	0.007208652	1.371301631	0.259	0.221	1	0	HLA-DQB1
MYL9	0.00742619	0.511105283	0.305	0.508	1	0	MYL9
MT-ND5	0.00851989	0.281893157	0.777	0.854	1	0	MT-ND5
TXN	0.008966895	0.281976439	0.414	0.676	1	0	TXN
COL18A1	0.008972252	0.448914967	0.405	0.657	1	0	COL18A1
EXOC3L1	1.05E-45	0.441351161	0.492	0.053	2.17E-41	1	EXOC3L1
RAPGEF3	1.20E-45	0.546471531	0.475	0.047	2.47E-41	1	RAPGEF3
PAM	2.80E-44	0.562652807	0.654	0.116	5.76E-40	1	PAM
ENTPD1	1.47E-42	0.692699232	0.654	0.122	3.04E-38	1	ENTPD1
FRMD8	2.07E-42	0.457413099	0.52	0.069	4.26E-38	1	FRMD8
PPP2R5A	4.46E-42	0.479611355	0.547	0.08	9.20E-38	1	PPP2R5A
ADCY4	2.24E-41	0.471187316	0.609	0.105	4.63E-37	1	ADCY4
GAS2L1	1.07E-39	0.273623133	0.564	0.091	2.21E-35	1	GAS2L1
TBCD	2.27E-39	0.34495303	0.592	0.105	4.69E-35	1	TBCD
CARD8	7.60E-39	0.552922841	0.659	0.135	1.57E-34	1	CARD8
SHANK3	1.24E-38	0.696066905	0.698	0.159	2.56E-34	1	SHANK3
DOCK6	3.19E-38	0.494213191	0.687	0.148	6.58E-34	1	DOCK6
TAP1	4.95E-38	0.488487119	0.592	0.111	1.02E-33	1	TAP1
EPHB4	5.41E-38	0.443220274	0.564	0.1	1.11E-33	1	EPHB4
CPLX1	8.73E-38	0.42665193	0.48	0.069	1.80E-33	1	CPLX1
LAMA5	1.26E-37	0.53221358	0.615	0.121	2.59E-33	1	LAMA5
SHE	1.62E-37	0.421666132	0.536	0.091	3.34E-33	1	SHE
CSGALNACT1	3.49E-37	0.402288358	0.631	0.127	7.19E-33	1	CSGALNACT1
AOC3	5.44E-37	0.403056978	0.52	0.085	1.12E-32	1	AOC3
RNF115	7.04E-37	0.362189368	0.531	0.088	1.45E-32	1	RNF115
ROBO4	7.10E-37	0.697048041	0.749	0.19	1.46E-32	1	ROBO4
MAPK11	7.22E-37	0.426050943	0.419	0.049	1.49E-32	1	MAPK11
ABCD4	8.04E-37	0.380942298	0.503	0.078	1.66E-32	1	ABCD4
PPM1F	8.39E-37	0.292993887	0.62	0.124	1.73E-32	1	PPM1F
ADA	1.06E-36	0.422027447	0.547	0.097	2.18E-32	1	ADA
FGD5	1.37E-36	0.306500094	0.603	0.116	2.82E-32	1	FGD5
PPP3CC	1.39E-36	0.281310776	0.38	0.036	2.86E-32	1	PPP3CC
LAMB2	1.83E-36	0.394711782	0.659	0.141	3.76E-32	1	LAMB2
SEMA3F	2.37E-36	0.766421315	0.693	0.166	4.89E-32	1	SEMA3F
TMEM132A	4.49E-36	0.299770792	0.48	0.072	9.26E-32	1	TMEM132A
NDST1	5.54E-36	0.402438967	0.603	0.118	1.14E-31	1	NDST1
OAF	6.72E-36	0.610037083	0.67	0.154	1.39E-31	1	OAF
ZNF521	8.50E-36	0.343996366	0.413	0.049	1.75E-31	1	ZNF521
KLHL5	1.49E-35	0.407667421	0.553	0.102	3.07E-31	1	KLHL5
CYB5A	1.69E-35	0.591115985	0.726	0.179	3.47E-31	1	CYB5A
SHROOM4	1.71E-35	0.33182206	0.536	0.096	3.53E-31	1	SHROOM4
KANK3	1.83E-35	0.447135397	0.598	0.124	3.77E-31	1	KANK3
RAI14	2.48E-35	0.509400959	0.698	0.163	5.10E-31	1	RAI14
DBN1	2.55E-35	0.321069744	0.62	0.126	5.25E-31	1	DBN1
IPO9	2.78E-35	0.263930796	0.475	0.071	5.73E-31	1	IPO9
CCM2L	3.41E-35	0.372305606	0.436	0.058	7.02E-31	1	CCM2L
GALNT18	3.48E-35	0.342163011	0.615	0.132	7.18E-31	1	GALNT18
ADAMTS7	5.87E-35	0.452651417	0.413	0.05	1.21E-30	1	ADAMTS7
NREP	6.39E-35	0.560123099	0.592	0.122	1.32E-30	1	NREP
TMEM255B	7.24E-35	0.528656233	0.721	0.179	1.49E-30	1	TMEM255B
FZD4	9.54E-35	0.512366296	0.704	0.176	1.97E-30	1	FZD4
CD200	1.08E-34	0.295492354	0.575	0.11	2.22E-30	1	CD200
SH3BP2	1.25E-34	0.450546149	0.553	0.108	2.59E-30	1	SH3BP2
HDGFL3	1.28E-34	0.28211362	0.637	0.137	2.64E-30	1	HDGFL3
SHC2	1.59E-34	0.272484766	0.441	0.063	3.27E-30	1	SHC2
RASIP1	1.63E-34	0.589913584	0.698	0.168	3.35E-30	1	RASIP1
PRRC2B	1.66E-34	0.386912713	0.615	0.13	3.43E-30	1	PRRC2B
STC2	1.70E-34	0.500114321	0.553	0.108	3.49E-30	1	STC2
RBFOX2	2.18E-34	0.48254441	0.553	0.104	4.48E-30	1	RBFOX2
SIN3B	2.39E-34	0.285057035	0.48	0.077	4.92E-30	1	SIN3B
WDFY1	2.64E-34	0.302112235	0.52	0.091	5.43E-30	1	WDFY1
C1orf54	3.24E-34	0.730576438	0.704	0.181	6.67E-30	1	C1orf54
DOCK4	3.26E-34	0.263161254	0.497	0.083	6.73E-30	1	DOCK4
DCHS1	3.55E-34	0.382037561	0.615	0.13	7.33E-30	1	DCHS1
ELMO1	3.74E-34	0.308086308	0.559	0.108	7.70E-30	1	ELMO1
SH3GL1	4.17E-34	0.312336973	0.531	0.097	8.58E-30	1	SH3GL1
PIEZO1	7.90E-34	0.257843308	0.575	0.115	1.63E-29	1	PIEZO1
TNS2	8.55E-34	0.376974206	0.698	0.166	1.76E-29	1	TNS2
FMNL3	9.17E-34	0.495713267	0.575	0.118	1.89E-29	1	FMNL3
PCDH12	1.00E-33	0.408770435	0.575	0.115	2.07E-29	1	PCDH12
HEBP1	1.18E-33	0.662425433	0.648	0.149	2.43E-29	1	HEBP1
PPP6C	1.50E-33	0.36688161	0.497	0.086	3.09E-29	1	PPP6C
TAOK2	1.69E-33	0.379176727	0.497	0.085	3.48E-29	1	TAOK2
EOGT	1.75E-33	0.31308515	0.57	0.116	3.60E-29	1	EOGT
DIAPH2	1.99E-33	0.391533073	0.581	0.118	4.10E-29	1	DIAPH2
PPM1D	2.01E-33	0.268353694	0.413	0.055	4.15E-29	1	PPM1D
DBNL	2.17E-33	0.316524506	0.57	0.115	4.46E-29	1	DBNL
NME4	2.25E-33	0.310634647	0.687	0.163	4.63E-29	1	NME4
PLCB1	2.58E-33	0.490656311	0.67	0.162	5.31E-29	1	PLCB1
TSPAN18	2.60E-33	0.353022122	0.62	0.137	5.36E-29	1	TSPAN18
LRRC8C	2.81E-33	0.389083003	0.52	0.096	5.79E-29	1	LRRC8C
TEK	4.32E-33	0.279201779	0.508	0.089	8.91E-29	1	TEK
CHMP3	5.56E-33	0.418141296	0.715	0.179	1.15E-28	1	CHMP3
TGFBR3	8.04E-33	0.378270284	0.391	0.05	1.66E-28	1	TGFBR3
INPP1	1.04E-32	0.357374222	0.52	0.099	2.13E-28	1	INPP1
PTPN14	1.04E-32	0.316478765	0.626	0.138	2.14E-28	1	PTPN14
HOXD9	1.42E-32	0.604969983	0.447	0.072	2.93E-28	1	HOXD9
GFOD2	1.47E-32	0.31220888	0.486	0.085	3.03E-28	1	GFOD2
RASAL2	1.63E-32	0.368535987	0.62	0.138	3.35E-28	1	RASAL2
PURA	1.82E-32	0.335544192	0.581	0.119	3.75E-28	1	PURA
RIPOR1	1.84E-32	0.332691667	0.536	0.108	3.79E-28	1	RIPOR1
MCMBP	1.86E-32	0.268910947	0.492	0.088	3.83E-28	1	MCMBP
CMIP	1.89E-32	0.522919952	0.732	0.193	3.89E-28	1	CMIP
EDIL3	2.00E-32	0.5135394	0.458	0.075	4.12E-28	1	EDIL3
G6PC3	2.21E-32	0.291198754	0.497	0.091	4.55E-28	1	G6PC3
SASH1	2.62E-32	0.367961423	0.665	0.157	5.40E-28	1	SASH1
ATP11A	2.93E-32	0.348856703	0.492	0.089	6.04E-28	1	ATP11A
TRIOBP	2.93E-32	0.43380568	0.687	0.173	6.05E-28	1	TRIOBP
SVIP	2.96E-32	0.385668785	0.564	0.119	6.11E-28	1	SVIP
PRKD2	3.11E-32	0.376870469	0.542	0.111	6.42E-28	1	PRKD2
EHD4	3.49E-32	0.528435761	0.737	0.207	7.20E-28	1	EHD4
TSPAN14	4.66E-32	0.295106601	0.687	0.166	9.60E-28	1	TSPAN14
KIFC3	5.39E-32	0.354762079	0.486	0.088	1.11E-27	1	KIFC3
NTAN1	6.13E-32	0.252916985	0.575	0.122	1.26E-27	1	NTAN1
PLEKHA3	6.72E-32	0.29975479	0.547	0.111	1.38E-27	1	PLEKHA3
NCOA7	7.17E-32	0.573036841	0.575	0.122	1.48E-27	1	NCOA7
EMCN	9.06E-32	0.499047113	0.732	0.195	1.87E-27	1	EMCN
SH2D3C	9.22E-32	0.385690908	0.458	0.078	1.90E-27	1	SH2D3C
SEC23A	1.02E-31	0.258548635	0.564	0.121	2.10E-27	1	SEC23A
CCDC124	1.09E-31	0.354100514	0.609	0.135	2.24E-27	1	CCDC124
PHLDB1	1.42E-31	0.314286124	0.62	0.141	2.93E-27	1	PHLDB1
NECAP2	1.52E-31	0.309442759	0.631	0.148	3.14E-27	1	NECAP2
ERG	1.57E-31	0.371651589	0.654	0.159	3.24E-27	1	ERG
MPZL1	1.63E-31	0.295896114	0.603	0.137	3.35E-27	1	MPZL1
DGKH	2.06E-31	0.378397395	0.598	0.133	4.25E-27	1	DGKH
CDK9	2.19E-31	0.267599423	0.475	0.083	4.51E-27	1	CDK9
PDCL	2.48E-31	0.252486601	0.514	0.099	5.11E-27	1	PDCL
RBMS2	2.50E-31	0.26267594	0.525	0.104	5.16E-27	1	RBMS2
TUBB6	2.76E-31	0.43767896	0.687	0.179	5.68E-27	1	TUBB6
MGAT4A	2.77E-31	0.334400498	0.631	0.149	5.71E-27	1	MGAT4A
PLPP3	2.83E-31	0.788937035	0.654	0.173	5.83E-27	1	PLPP3
RNF145	2.85E-31	0.423038683	0.67	0.166	5.87E-27	1	RNF145
TCN2	3.39E-31	0.441730128	0.508	0.1	7.00E-27	1	TCN2
RGL2	4.69E-31	0.326130342	0.603	0.138	9.67E-27	1	RGL2
CCDC50	4.82E-31	0.41602352	0.771	0.212	9.93E-27	1	CCDC50
ADGRL2	5.29E-31	0.369856897	0.503	0.097	1.09E-26	1	ADGRL2
GBP4	6.54E-31	0.519366352	0.564	0.124	1.35E-26	1	GBP4
KCNQ3	7.02E-31	0.279499104	0.453	0.075	1.45E-26	1	KCNQ3
CLASP1	7.68E-31	0.2758562	0.38	0.05	1.58E-26	1	CLASP1
CYTH2	8.22E-31	0.434460802	0.62	0.149	1.69E-26	1	CYTH2
MYCT1	8.25E-31	0.386500133	0.676	0.174	1.70E-26	1	MYCT1
ANAPC5	8.56E-31	0.270875479	0.587	0.13	1.76E-26	1	ANAPC5
SZRD1	9.00E-31	0.301836273	0.575	0.124	1.85E-26	1	SZRD1
TTC28	9.12E-31	0.26687194	0.497	0.093	1.88E-26	1	TTC28
AK3	1.02E-30	0.431317504	0.48	0.089	2.09E-26	1	AK3
CTNND1	1.21E-30	0.349673184	0.67	0.166	2.48E-26	1	CTNND1
AHDC1	1.68E-30	0.313308842	0.358	0.044	3.47E-26	1	AHDC1
SYNJ2BP	1.80E-30	0.285449934	0.48	0.089	3.71E-26	1	SYNJ2BP
POLR2G	1.89E-30	0.357813128	0.659	0.166	3.90E-26	1	POLR2G
SMAD1	2.31E-30	0.470060479	0.581	0.138	4.76E-26	1	SMAD1
PPP1CC	2.35E-30	0.436222767	0.648	0.16	4.84E-26	1	PPP1CC
STK19	2.42E-30	0.385340452	0.397	0.058	4.98E-26	1	STK19
FAM167B	2.63E-30	0.897036228	0.737	0.22	5.41E-26	1	FAM167B
SINHCAF	2.72E-30	0.417418047	0.486	0.093	5.60E-26	1	SINHCAF
ROBO1	3.04E-30	0.391091537	0.352	0.042	6.27E-26	1	ROBO1
TMOD2	3.23E-30	0.431560542	0.413	0.064	6.66E-26	1	TMOD2
PDCD6IP	3.78E-30	0.325886146	0.603	0.141	7.79E-26	1	PDCD6IP
PCAT19	4.11E-30	0.30268369	0.514	0.102	8.48E-26	1	PCAT19
SNRK	4.35E-30	0.448017562	0.721	0.203	8.97E-26	1	SNRK
CLPP	4.38E-30	0.308081999	0.592	0.138	9.02E-26	1	CLPP
IL3RA	4.82E-30	0.573557368	0.771	0.232	9.93E-26	1	IL3RA
MCF2L	4.96E-30	0.351217929	0.525	0.108	1.02E-25	1	MCF2L
IFT20	5.21E-30	0.380777642	0.581	0.132	1.07E-25	1	IFT20
EXOC3L2	6.24E-30	0.330677738	0.447	0.077	1.29E-25	1	EXOC3L2
CPEB2	7.11E-30	0.295078169	0.38	0.053	1.47E-25	1	CPEB2
SESTD1	7.48E-30	0.367152424	0.525	0.11	1.54E-25	1	SESTD1
RBM17	8.17E-30	0.299799246	0.721	0.192	1.68E-25	1	RBM17
MANSC1	8.40E-30	0.291919743	0.514	0.105	1.73E-25	1	MANSC1
ZNRF1	8.69E-30	0.274905256	0.497	0.097	1.79E-25	1	ZNRF1
PLEKHA1	8.86E-30	0.358494757	0.659	0.17	1.83E-25	1	PLEKHA1
FLNB	8.92E-30	0.263459332	0.654	0.162	1.84E-25	1	FLNB
FURIN	9.65E-30	0.32872451	0.587	0.137	1.99E-25	1	FURIN
ARF3	1.13E-29	0.28919529	0.626	0.152	2.32E-25	1	ARF3
LRMDA	1.14E-29	0.298540738	0.425	0.069	2.36E-25	1	LRMDA
PTPRG	1.22E-29	0.323572007	0.642	0.159	2.51E-25	1	PTPRG
EXOSC6	1.52E-29	0.285025607	0.486	0.094	3.13E-25	1	EXOSC6
GRB10	1.62E-29	0.474799859	0.693	0.19	3.33E-25	1	GRB10
SPINK5	1.70E-29	0.438906862	0.324	0.035	3.50E-25	1	SPINK5
FIBP	1.85E-29	0.311156874	0.581	0.137	3.80E-25	1	FIBP
UCK2	1.95E-29	0.347418887	0.453	0.082	4.01E-25	1	UCK2
S1PR1	2.29E-29	0.523394434	0.709	0.198	4.72E-25	1	S1PR1
UPP1	2.97E-29	0.702156352	0.777	0.246	6.12E-25	1	UPP1
PBX2	3.07E-29	0.262339744	0.559	0.127	6.33E-25	1	PBX2
AP2B1	3.18E-29	0.266955878	0.609	0.146	6.56E-25	1	AP2B1
CCDC25	3.44E-29	0.282522361	0.52	0.11	7.10E-25	1	CCDC25
LAPTM4B	3.52E-29	0.435326898	0.709	0.188	7.25E-25	1	LAPTM4B
FKBP9	3.57E-29	0.275175342	0.693	0.185	7.37E-25	1	FKBP9
POLR2F	3.67E-29	0.442093665	0.687	0.182	7.56E-25	1	POLR2F
HADHB	3.73E-29	0.393035675	0.603	0.143	7.68E-25	1	HADHB
NOTCH1	3.77E-29	0.344247581	0.709	0.196	7.78E-25	1	NOTCH1
COA4	3.85E-29	0.290494397	0.547	0.122	7.93E-25	1	COA4
RPN1	4.07E-29	0.313409048	0.609	0.146	8.40E-25	1	RPN1
SNCG	4.16E-29	0.317851471	0.57	0.137	8.57E-25	1	SNCG
CLPTM1L	4.31E-29	0.275437136	0.536	0.116	8.88E-25	1	CLPTM1L
SELENON	4.42E-29	0.411271031	0.698	0.192	9.12E-25	1	SELENON
UXS1	4.59E-29	0.250709938	0.542	0.118	9.47E-25	1	UXS1
SYPL1	4.76E-29	0.490020678	0.659	0.176	9.81E-25	1	SYPL1
SGCB	4.95E-29	0.26690458	0.514	0.107	1.02E-24	1	SGCB
PITPNC1	5.00E-29	0.281431302	0.581	0.14	1.03E-24	1	PITPNC1
AGPAT1	5.16E-29	0.265794466	0.514	0.107	1.06E-24	1	AGPAT1
BAG6	5.69E-29	0.268444258	0.553	0.122	1.17E-24	1	BAG6
ARHGAP23	6.30E-29	0.254815859	0.475	0.094	1.30E-24	1	ARHGAP23
PRAG1	6.60E-29	0.275238012	0.313	0.033	1.36E-24	1	PRAG1
MEF2D	6.74E-29	0.379846296	0.542	0.122	1.39E-24	1	MEF2D
SNRPN	6.76E-29	0.3487268	0.542	0.121	1.39E-24	1	SNRPN
NFIA	7.50E-29	0.414333127	0.682	0.179	1.55E-24	1	NFIA
CNIH1	7.95E-29	0.27331392	0.631	0.157	1.64E-24	1	CNIH1
YIPF4	8.26E-29	0.251840598	0.609	0.148	1.70E-24	1	YIPF4
LEF1	8.75E-29	0.342754574	0.341	0.042	1.80E-24	1	LEF1
BDH2	9.86E-29	0.29834467	0.464	0.088	2.03E-24	1	BDH2
MAP3K11	1.10E-28	0.274659555	0.648	0.165	2.26E-24	1	MAP3K11
MOB4	1.21E-28	0.270809657	0.536	0.116	2.48E-24	1	MOB4
TRIB1	1.41E-28	0.318948975	0.587	0.14	2.90E-24	1	TRIB1
AGRN	1.54E-28	0.344263778	0.659	0.171	3.17E-24	1	AGRN
ARHGEF1	1.68E-28	0.341971109	0.497	0.102	3.47E-24	1	ARHGEF1
CDH13	1.74E-28	0.569835078	0.425	0.075	3.59E-24	1	CDH13
STAB1	1.87E-28	0.391495802	0.715	0.203	3.85E-24	1	STAB1
LDB2	1.90E-28	0.544156652	0.765	0.237	3.92E-24	1	LDB2
RTCB	1.91E-28	0.316482167	0.497	0.104	3.94E-24	1	RTCB
MAGI1	2.01E-28	0.351700517	0.492	0.102	4.15E-24	1	MAGI1
TIMM13	2.06E-28	0.296341572	0.67	0.182	4.24E-24	1	TIMM13
CARHSP1	2.06E-28	0.428765268	0.715	0.203	4.25E-24	1	CARHSP1
YPEL2	2.25E-28	0.34401867	0.52	0.113	4.63E-24	1	YPEL2
ERLEC1	2.42E-28	0.258082608	0.637	0.162	4.99E-24	1	ERLEC1
NCK1	2.66E-28	0.258984485	0.447	0.083	5.49E-24	1	NCK1
HSPA12B	2.72E-28	0.327408049	0.531	0.119	5.61E-24	1	HSPA12B
EXOSC4	2.75E-28	0.300893819	0.559	0.127	5.67E-24	1	EXOSC4
TAF8	3.12E-28	0.277463047	0.33	0.039	6.43E-24	1	TAF8
LIMS2	3.17E-28	0.299939418	0.531	0.116	6.53E-24	1	LIMS2
ST6GAL1	3.18E-28	0.301738621	0.318	0.038	6.56E-24	1	ST6GAL1
WIZ	3.22E-28	0.281775366	0.341	0.044	6.63E-24	1	WIZ
METTL9	3.39E-28	0.28645658	0.687	0.188	6.99E-24	1	METTL9
PON2	3.90E-28	0.418092231	0.76	0.234	8.03E-24	1	PON2
JCAD	4.09E-28	0.306055663	0.626	0.157	8.43E-24	1	JCAD
GNAI1	4.77E-28	0.265982061	0.458	0.089	9.82E-24	1	GNAI1
PSMD10	4.82E-28	0.257251011	0.419	0.074	9.94E-24	1	PSMD10
SLC25A25	5.64E-28	0.273778466	0.369	0.055	1.16E-23	1	SLC25A25
HOXD8	5.67E-28	0.294966163	0.436	0.082	1.17E-23	1	HOXD8
C6orf226	5.83E-28	0.288910178	0.296	0.03	1.20E-23	1	C6orf226
SOX7	6.44E-28	0.4022454	0.676	0.187	1.33E-23	1	SOX7
AKTIP	7.60E-28	0.308932476	0.397	0.064	1.57E-23	1	AKTIP
GFOD1	7.77E-28	0.33063289	0.659	0.173	1.60E-23	1	GFOD1
DUSP23	8.56E-28	0.406091047	0.62	0.165	1.76E-23	1	DUSP23
TEAD4	8.89E-28	0.287351645	0.447	0.086	1.83E-23	1	TEAD4
MSL1	9.18E-28	0.251607367	0.441	0.082	1.89E-23	1	MSL1
MALL	9.53E-28	0.385350464	0.603	0.154	1.96E-23	1	MALL
ZNF281	1.06E-27	0.253793931	0.497	0.105	2.18E-23	1	ZNF281
KLF3	1.38E-27	0.357100151	0.654	0.17	2.84E-23	1	KLF3
DLC1	1.40E-27	0.261712089	0.603	0.151	2.88E-23	1	DLC1
TMEM109	1.41E-27	0.274744601	0.67	0.184	2.91E-23	1	TMEM109
PRKCH	1.44E-27	0.299617436	0.603	0.154	2.97E-23	1	PRKCH
NFE2L1	1.47E-27	0.271394252	0.547	0.126	3.03E-23	1	NFE2L1
VASH1	1.50E-27	0.310256216	0.52	0.115	3.08E-23	1	VASH1
RELL1	1.55E-27	0.294874553	0.43	0.078	3.20E-23	1	RELL1
DGKD	1.69E-27	0.251480941	0.48	0.097	3.47E-23	1	DGKD
LXN	1.89E-27	0.585285565	0.642	0.181	3.90E-23	1	LXN
SLC30A5	2.00E-27	0.309376435	0.391	0.064	4.12E-23	1	SLC30A5
BCL6B	2.02E-27	0.322358234	0.665	0.187	4.16E-23	1	BCL6B
IL4R	2.30E-27	0.391996327	0.603	0.154	4.75E-23	1	IL4R
HECW2	2.48E-27	0.528921969	0.581	0.148	5.11E-23	1	HECW2
NRN1	2.50E-27	0.253319852	0.531	0.119	5.15E-23	1	NRN1
BTBD3	2.70E-27	0.258981388	0.425	0.078	5.56E-23	1	BTBD3
FYN	3.00E-27	0.472609288	0.693	0.203	6.19E-23	1	FYN
ALDH1A1	3.07E-27	0.295154186	0.436	0.082	6.33E-23	1	ALDH1A1
MAPK1IP1L	3.22E-27	0.345634698	0.67	0.182	6.64E-23	1	MAPK1IP1L
CFAP20	3.40E-27	0.393018851	0.626	0.165	7.01E-23	1	CFAP20
DNAJC7	3.69E-27	0.256684119	0.67	0.179	7.61E-23	1	DNAJC7
IQCA1	3.70E-27	0.349303918	0.363	0.053	7.63E-23	1	IQCA1
CDC42EP5	3.73E-27	0.342319493	0.631	0.166	7.69E-23	1	CDC42EP5
MRPL41	3.90E-27	0.336049329	0.743	0.215	8.04E-23	1	MRPL41
KIAA0355	4.01E-27	0.294077711	0.693	0.192	8.26E-23	1	KIAA0355
CDC123	4.20E-27	0.302077503	0.581	0.146	8.65E-23	1	CDC123
FAM89B	4.24E-27	0.266893267	0.575	0.143	8.74E-23	1	FAM89B
FAM69B	4.26E-27	0.266272066	0.374	0.058	8.78E-23	1	FAM69B
CASC15	4.26E-27	0.278248403	0.441	0.085	8.79E-23	1	CASC15
PREX2	4.71E-27	0.298288757	0.693	0.195	9.70E-23	1	PREX2
APCDD1	4.96E-27	0.592971023	0.453	0.093	1.02E-22	1	APCDD1
BAD	5.08E-27	0.292729096	0.514	0.113	1.05E-22	1	BAD
CTDNEP1	6.56E-27	0.280531052	0.615	0.157	1.35E-22	1	CTDNEP1
FAM241A	7.15E-27	0.257409566	0.626	0.165	1.47E-22	1	FAM241A
ARHGEF15	8.91E-27	0.347800625	0.497	0.108	1.84E-22	1	ARHGEF15
PLEKHO1	9.16E-27	0.440177602	0.592	0.152	1.89E-22	1	PLEKHO1
ZMIZ1	1.07E-26	0.254596311	0.525	0.119	2.20E-22	1	ZMIZ1
NETO2	1.14E-26	0.258202973	0.469	0.099	2.36E-22	1	NETO2
ABRACL	1.18E-26	0.30216429	0.637	0.174	2.43E-22	1	ABRACL
CX3CL1	1.22E-26	0.256548277	0.425	0.08	2.51E-22	1	CX3CL1
RPGR	1.23E-26	0.265233904	0.508	0.111	2.53E-22	1	RPGR
ALDH7A1	1.48E-26	0.299826094	0.369	0.058	3.05E-22	1	ALDH7A1
FRMD4B	1.54E-26	0.262171155	0.67	0.184	3.18E-22	1	FRMD4B
ERF	1.57E-26	0.312369042	0.536	0.126	3.24E-22	1	ERF
RFLNB	1.73E-26	0.405205033	0.749	0.229	3.56E-22	1	RFLNB
LHX6	1.78E-26	0.421061201	0.263	0.024	3.66E-22	1	LHX6
MTIF3	1.80E-26	0.393452504	0.547	0.135	3.70E-22	1	MTIF3
MTF2	2.12E-26	0.322013093	0.458	0.097	4.37E-22	1	MTF2
PLXNA2	2.18E-26	0.268547297	0.626	0.17	4.48E-22	1	PLXNA2
CPNE8	2.26E-26	0.335244608	0.514	0.122	4.66E-22	1	CPNE8
GRAMD1A	2.28E-26	0.283989147	0.682	0.198	4.71E-22	1	GRAMD1A
TBC1D4	2.50E-26	0.341187342	0.341	0.049	5.15E-22	1	TBC1D4
PXDC1	2.67E-26	0.25831395	0.547	0.132	5.51E-22	1	PXDC1
EVA1B	2.98E-26	0.298664724	0.709	0.203	6.15E-22	1	EVA1B
FOLH1	3.20E-26	0.503623549	0.369	0.06	6.59E-22	1	FOLH1
TAX1BP3	3.49E-26	0.408768613	0.709	0.204	7.18E-22	1	TAX1BP3
PIK3C2A	3.52E-26	0.372795556	0.648	0.179	7.26E-22	1	PIK3C2A
ANGPTL2	3.55E-26	0.578853932	0.598	0.163	7.32E-22	1	ANGPTL2
ACVRL1	3.96E-26	0.428497531	0.76	0.24	8.17E-22	1	ACVRL1
SPG7	4.13E-26	0.344115585	0.492	0.11	8.51E-22	1	SPG7
COMMD7	4.47E-26	0.310634649	0.52	0.122	9.22E-22	1	COMMD7
YES1	4.82E-26	0.251822581	0.67	0.188	9.93E-22	1	YES1
XAF1	6.67E-26	0.385826583	0.475	0.104	1.38E-21	1	XAF1
PDK4	7.50E-26	0.457418342	0.425	0.083	1.55E-21	1	PDK4
TUT1	7.61E-26	0.272261779	0.346	0.052	1.57E-21	1	TUT1
VGLL4	8.34E-26	0.307636858	0.788	0.248	1.72E-21	1	VGLL4
MLLT6	8.43E-26	0.252094557	0.43	0.085	1.74E-21	1	MLLT6
SDHC	8.50E-26	0.250080343	0.615	0.163	1.75E-21	1	SDHC
NRGN	8.55E-26	0.302244682	0.268	0.027	1.76E-21	1	NRGN
MECOM	8.62E-26	0.29575834	0.67	0.19	1.78E-21	1	MECOM
NDUFB10	9.08E-26	0.366330778	0.771	0.242	1.87E-21	1	NDUFB10
MLXIP	9.16E-26	0.301659845	0.592	0.157	1.89E-21	1	MLXIP
CASP7	9.48E-26	0.422958956	0.358	0.058	1.95E-21	1	CASP7
ZBTB16	9.53E-26	0.514182366	0.447	0.093	1.96E-21	1	ZBTB16
EFNB1	1.01E-25	0.264212535	0.464	0.097	2.08E-21	1	EFNB1
RBBP6	1.07E-25	0.39276423	0.67	0.195	2.21E-21	1	RBBP6
SLC39A7	1.21E-25	0.264842169	0.598	0.157	2.49E-21	1	SLC39A7
MAST4	1.36E-25	0.341071245	0.676	0.196	2.80E-21	1	MAST4
ECE1	1.46E-25	0.451415734	0.782	0.253	3.00E-21	1	ECE1
PEAK1	1.54E-25	0.252980864	0.475	0.104	3.17E-21	1	PEAK1
SPRY1	1.59E-25	0.812297177	0.793	0.294	3.28E-21	1	SPRY1
IPO11	1.59E-25	0.266088629	0.654	0.181	3.29E-21	1	IPO11
TNXB	1.61E-25	0.334599825	0.419	0.08	3.31E-21	1	TNXB
MOB2	1.82E-25	0.27928869	0.531	0.13	3.74E-21	1	MOB2
KCNQ1	2.80E-25	0.255480924	0.313	0.042	5.77E-21	1	KCNQ1
SULF2	2.82E-25	0.380460685	0.777	0.254	5.81E-21	1	SULF2
GJA1	2.98E-25	0.666186032	0.737	0.253	6.14E-21	1	GJA1
CUBN	3.25E-25	0.303123024	0.413	0.078	6.71E-21	1	CUBN
SYNJ2	3.31E-25	0.272958485	0.57	0.144	6.81E-21	1	SYNJ2
MRPS18C	3.52E-25	0.254579905	0.48	0.108	7.26E-21	1	MRPS18C
FSTL1	3.54E-25	0.523880513	0.754	0.24	7.29E-21	1	FSTL1
RASSF2	5.91E-25	0.358721759	0.397	0.075	1.22E-20	1	RASSF2
DLL1	6.16E-25	0.276881205	0.48	0.108	1.27E-20	1	DLL1
ADGRG1	6.83E-25	0.260929779	0.654	0.19	1.41E-20	1	ADGRG1
HACD3	7.22E-25	0.281230585	0.603	0.165	1.49E-20	1	HACD3
FAM43A	7.42E-25	0.26370674	0.626	0.174	1.53E-20	1	FAM43A
AFAP1L1	7.47E-25	0.30059546	0.682	0.207	1.54E-20	1	AFAP1L1
NOX4	8.30E-25	0.335166253	0.263	0.027	1.71E-20	1	NOX4
TXNDC17	8.50E-25	0.316969851	0.698	0.215	1.75E-20	1	TXNDC17
SLC35G2	9.22E-25	0.298205877	0.352	0.058	1.90E-20	1	SLC35G2
MPZL2	9.66E-25	0.331627883	0.598	0.166	1.99E-20	1	MPZL2
NRP2	1.15E-24	0.371701796	0.508	0.121	2.38E-20	1	NRP2
SYNPO	1.16E-24	0.36460259	0.771	0.248	2.40E-20	1	SYNPO
NPDC1	1.24E-24	0.803794602	0.888	0.363	2.55E-20	1	NPDC1
PCGF3	1.31E-24	0.266723928	0.352	0.06	2.70E-20	1	PCGF3
AP1S2	1.31E-24	0.291909607	0.637	0.184	2.71E-20	1	AP1S2
MED10	1.33E-24	0.279804537	0.665	0.193	2.75E-20	1	MED10
PDLIM5	1.36E-24	0.269743367	0.726	0.226	2.81E-20	1	PDLIM5
ECSCR	1.44E-24	0.778394791	0.849	0.344	2.97E-20	1	ECSCR
RASGRP3	1.52E-24	0.250439034	0.57	0.149	3.14E-20	1	RASGRP3
ADGRL4	1.65E-24	0.780789384	0.911	0.44	3.41E-20	1	ADGRL4
EI24	1.66E-24	0.339849543	0.575	0.152	3.42E-20	1	EI24
ATG16L2	1.92E-24	0.253681498	0.291	0.036	3.97E-20	1	ATG16L2
CD320	1.95E-24	0.308268264	0.559	0.144	4.02E-20	1	CD320
HDAC1	2.00E-24	0.363191552	0.682	0.206	4.11E-20	1	HDAC1
IMP4	2.12E-24	0.258945183	0.425	0.088	4.37E-20	1	IMP4
CTNNBIP1	2.22E-24	0.30383647	0.469	0.107	4.57E-20	1	CTNNBIP1
RPS6KA2	2.93E-24	0.371276267	0.693	0.218	6.05E-20	1	RPS6KA2
MRPS33	3.00E-24	0.283394469	0.464	0.105	6.17E-20	1	MRPS33
CPXM2	3.48E-24	0.383954434	0.408	0.082	7.17E-20	1	CPXM2
TM4SF18	3.97E-24	0.424315185	0.76	0.251	8.19E-20	1	TM4SF18
KCNE3	4.12E-24	0.34836372	0.447	0.099	8.49E-20	1	KCNE3
ADAM10	4.36E-24	0.30487648	0.704	0.217	8.99E-20	1	ADAM10
GIMAP4	4.69E-24	0.355651583	0.709	0.218	9.66E-20	1	GIMAP4
ZNF366	6.15E-24	0.280435025	0.318	0.047	1.27E-19	1	ZNF366
FAM110D	6.43E-24	0.362545215	0.346	0.058	1.33E-19	1	FAM110D
EDNRB	7.00E-24	0.265428055	0.318	0.047	1.44E-19	1	EDNRB
PGM2L1	7.07E-24	0.271973182	0.598	0.17	1.46E-19	1	PGM2L1
NAA38	7.39E-24	0.647951471	0.816	0.3	1.52E-19	1	NAA38
ARPC5L	9.12E-24	0.36996778	0.715	0.226	1.88E-19	1	ARPC5L
ATRAID	1.08E-23	0.29067488	0.67	0.196	2.24E-19	1	ATRAID
PSMG1	1.13E-23	0.275606843	0.324	0.052	2.33E-19	1	PSMG1
LRP6	1.23E-23	0.291589648	0.425	0.091	2.54E-19	1	LRP6
NHSL2	1.36E-23	0.26051558	0.369	0.068	2.81E-19	1	NHSL2
CNN3	1.40E-23	0.429516103	0.76	0.25	2.88E-19	1	CNN3
CA2	1.49E-23	0.888858678	0.335	0.058	3.06E-19	1	CA2
SNAI1	1.72E-23	0.364251428	0.553	0.151	3.55E-19	1	SNAI1
NEU1	1.73E-23	0.347618618	0.642	0.195	3.56E-19	1	NEU1
MRPL42	1.74E-23	0.253214194	0.469	0.11	3.59E-19	1	MRPL42
CETP	1.77E-23	0.469764772	0.302	0.046	3.64E-19	1	CETP
ZNF3	1.99E-23	0.250129527	0.341	0.058	4.10E-19	1	ZNF3
LTBP1	2.01E-23	0.305027213	0.503	0.126	4.15E-19	1	LTBP1
SLCO2A1	2.17E-23	0.875255836	0.402	0.085	4.47E-19	1	SLCO2A1
SPRY4	2.20E-23	0.334945904	0.626	0.182	4.53E-19	1	SPRY4
RAMP3	2.32E-23	0.831610116	0.62	0.209	4.78E-19	1	RAMP3
ZNF593	2.42E-23	0.303531219	0.436	0.097	4.98E-19	1	ZNF593
PCDH17	2.56E-23	0.790487711	0.743	0.272	5.27E-19	1	PCDH17
IKBIP	2.59E-23	0.323530578	0.626	0.177	5.33E-19	1	IKBIP
PCMTD2	2.77E-23	0.258655161	0.358	0.064	5.71E-19	1	PCMTD2
SUMF1	3.06E-23	0.29905361	0.352	0.063	6.32E-19	1	SUMF1
CTHRC1	3.50E-23	0.445068071	0.642	0.193	7.21E-19	1	CTHRC1
UBE2L3	4.87E-23	0.28726574	0.771	0.25	1.00E-18	1	UBE2L3
KLF9	7.39E-23	0.298086737	0.631	0.185	1.52E-18	1	KLF9
NFATC1	7.68E-23	0.280720719	0.497	0.126	1.58E-18	1	NFATC1
MANF	8.12E-23	0.282809512	0.715	0.226	1.67E-18	1	MANF
SHC1	8.88E-23	0.411879007	0.682	0.224	1.83E-18	1	SHC1
ITPRIP	9.24E-23	0.477080362	0.754	0.264	1.90E-18	1	ITPRIP
PHF10	9.72E-23	0.278444354	0.391	0.08	2.00E-18	1	PHF10
LBH	1.03E-22	0.40597944	0.52	0.14	2.12E-18	1	LBH
CITED4	1.09E-22	0.383640725	0.497	0.13	2.24E-18	1	CITED4
TNFAIP8L1	1.49E-22	0.383246949	0.603	0.182	3.06E-18	1	TNFAIP8L1
IRF2BP2	1.50E-22	0.277002631	0.709	0.221	3.08E-18	1	IRF2BP2
MYO1B	1.61E-22	0.366661883	0.693	0.228	3.31E-18	1	MYO1B
CCDC85B	1.70E-22	0.754540932	0.911	0.488	3.50E-18	1	CCDC85B
IVNS1ABP	1.83E-22	0.491813722	0.693	0.235	3.78E-18	1	IVNS1ABP
LAMA4	1.88E-22	0.642021048	0.832	0.344	3.87E-18	1	LAMA4
FDPS	2.02E-22	0.277123582	0.765	0.257	4.17E-18	1	FDPS
PRCP	2.27E-22	0.768359178	0.453	0.116	4.68E-18	1	PRCP
MGMT	2.42E-22	0.286974456	0.682	0.212	4.98E-18	1	MGMT
IFI27L1	2.57E-22	0.340269288	0.335	0.06	5.29E-18	1	IFI27L1
PECAM1	3.03E-22	0.801190191	0.927	0.623	6.25E-18	1	PECAM1
CD276	3.24E-22	0.268510563	0.559	0.155	6.67E-18	1	CD276
CAVIN2	3.56E-22	0.676701298	0.631	0.204	7.33E-18	1	CAVIN2
PLSCR1	4.26E-22	0.296504495	0.642	0.193	8.79E-18	1	PLSCR1
NPTX2	4.66E-22	0.530483107	0.469	0.121	9.60E-18	1	NPTX2
MGLL	5.31E-22	0.279067961	0.687	0.223	1.09E-17	1	MGLL
HPCAL1	5.37E-22	0.291689908	0.503	0.132	1.11E-17	1	HPCAL1
ACKR3	6.43E-22	0.754330364	0.765	0.305	1.32E-17	1	ACKR3
CXorf36	6.57E-22	0.513704203	0.659	0.218	1.35E-17	1	CXorf36
GIMAP7	6.69E-22	0.251070484	0.615	0.182	1.38E-17	1	GIMAP7
ELK3	7.64E-22	0.508218045	0.777	0.284	1.57E-17	1	ELK3
ITCH	8.22E-22	0.292492739	0.33	0.058	1.69E-17	1	ITCH
CLEC14A	8.95E-22	0.805044105	0.866	0.457	1.85E-17	1	CLEC14A
PLK2	9.66E-22	0.492076122	0.771	0.284	1.99E-17	1	PLK2
LYVE1	9.70E-22	0.408907361	0.358	0.071	2.00E-17	1	LYVE1
RAB11A	9.77E-22	0.32008062	0.765	0.265	2.01E-17	1	RAB11A
POLR2J	1.03E-21	0.305142664	0.687	0.22	2.13E-17	1	POLR2J
RALB	1.29E-21	0.373630429	0.67	0.217	2.65E-17	1	RALB
HOXD10	1.39E-21	0.319472359	0.268	0.036	2.86E-17	1	HOXD10
TCP1	1.78E-21	0.314040361	0.765	0.257	3.66E-17	1	TCP1
MMRN1	1.88E-21	0.352055287	0.307	0.05	3.88E-17	1	MMRN1
ITGA6	2.16E-21	0.587080546	0.799	0.3	4.45E-17	1	ITGA6
SOX18	2.25E-21	0.736772594	0.883	0.41	4.65E-17	1	SOX18
JAM2	2.35E-21	0.342238791	0.642	0.201	4.84E-17	1	JAM2
CHST1	2.70E-21	0.38436113	0.547	0.159	5.57E-17	1	CHST1
EPAS1	2.77E-21	0.588616638	0.872	0.356	5.71E-17	1	EPAS1
LMO2	2.90E-21	0.584376785	0.81	0.314	5.97E-17	1	LMO2
ADAMTS9	2.95E-21	0.415854467	0.654	0.214	6.08E-17	1	ADAMTS9
ADM5	3.76E-21	0.269899884	0.268	0.038	7.76E-17	1	ADM5
DOCK9	4.26E-21	0.408649495	0.704	0.235	8.78E-17	1	DOCK9
STX2	4.34E-21	0.260548234	0.313	0.055	8.95E-17	1	STX2
NID1	4.39E-21	0.429287294	0.709	0.245	9.04E-17	1	NID1
NEDD9	4.41E-21	0.387395751	0.749	0.264	9.10E-17	1	NEDD9
TNFRSF4	5.06E-21	0.675167552	0.682	0.253	1.04E-16	1	TNFRSF4
TIE1	5.66E-21	0.409864571	0.737	0.257	1.17E-16	1	TIE1
LAMB1	6.19E-21	0.5711214	0.771	0.298	1.28E-16	1	LAMB1
ADAM15	7.61E-21	0.581826283	0.76	0.286	1.57E-16	1	ADAM15
RPN2	7.79E-21	0.393135615	0.749	0.264	1.61E-16	1	RPN2
GRASP	7.88E-21	0.453009191	0.726	0.265	1.62E-16	1	GRASP
NECTIN2	8.57E-21	0.27048889	0.732	0.254	1.77E-16	1	NECTIN2
FAM92A	8.86E-21	0.299818267	0.285	0.046	1.83E-16	1	FAM92A
RDX	9.54E-21	0.393941572	0.849	0.327	1.97E-16	1	RDX
NDRG1	1.03E-20	0.255713217	0.659	0.217	2.11E-16	1	NDRG1
MTUS1	1.17E-20	0.515822242	0.849	0.336	2.42E-16	1	MTUS1
SEC22C	1.19E-20	0.275212423	0.341	0.068	2.45E-16	1	SEC22C
MRPL20	1.51E-20	0.294824485	0.726	0.243	3.11E-16	1	MRPL20
TGFBR2	1.59E-20	0.641065624	0.838	0.355	3.28E-16	1	TGFBR2
VWA1	1.65E-20	0.820533717	0.866	0.419	3.41E-16	1	VWA1
ZNF503	1.69E-20	0.462009726	0.615	0.204	3.49E-16	1	ZNF503
ARHGAP6	1.79E-20	0.263792901	0.263	0.038	3.69E-16	1	ARHGAP6
KDR	1.85E-20	0.323471346	0.687	0.232	3.80E-16	1	KDR
PNISR	1.87E-20	0.26086886	0.67	0.215	3.86E-16	1	PNISR
UNC5B	2.75E-20	0.566256678	0.592	0.201	5.66E-16	1	UNC5B
HTRA1	2.79E-20	0.756935202	0.883	0.443	5.76E-16	1	HTRA1
TMEM204	3.07E-20	0.262181386	0.682	0.232	6.32E-16	1	TMEM204
GABRD	3.47E-20	0.347924288	0.302	0.053	7.15E-16	1	GABRD
PLXND1	3.61E-20	0.461859292	0.821	0.319	7.44E-16	1	PLXND1
NUCB1	3.95E-20	0.264843028	0.782	0.283	8.15E-16	1	NUCB1
UBE2J1	4.99E-20	0.267129355	0.704	0.242	1.03E-15	1	UBE2J1
RALBP1	5.11E-20	0.301237584	0.659	0.215	1.05E-15	1	RALBP1
CALCRL	6.11E-20	0.603001347	0.849	0.363	1.26E-15	1	CALCRL
GIPC2	6.75E-20	0.275382388	0.313	0.058	1.39E-15	1	GIPC2
DLL4	6.90E-20	0.507022613	0.682	0.254	1.42E-15	1	DLL4
ETS2	7.53E-20	0.401775987	0.788	0.294	1.55E-15	1	ETS2
GNB2	7.65E-20	0.338123778	0.799	0.295	1.58E-15	1	GNB2
CYYR1	8.20E-20	0.319202567	0.777	0.287	1.69E-15	1	CYYR1
CARD19	8.59E-20	0.251288836	0.436	0.113	1.77E-15	1	CARD19
FAM107A	8.60E-20	0.303106673	0.531	0.157	1.77E-15	1	FAM107A
LAMC1	1.07E-19	0.365378082	0.749	0.283	2.21E-15	1	LAMC1
NID2	1.17E-19	0.464640784	0.369	0.083	2.42E-15	1	NID2
PNP	1.20E-19	0.556748877	0.872	0.375	2.47E-15	1	PNP
TACC1	1.30E-19	0.261637425	0.754	0.259	2.67E-15	1	TACC1
SH3BP5	1.47E-19	0.375966887	0.698	0.25	3.04E-15	1	SH3BP5
WWTR1	1.52E-19	0.486976065	0.793	0.309	3.14E-15	1	WWTR1
NOV	2.12E-19	0.279979469	0.374	0.085	4.38E-15	1	NOV
GADD45A	2.17E-19	0.343820168	0.687	0.24	4.48E-15	1	GADD45A
COX17	2.49E-19	0.255339216	0.67	0.217	5.12E-15	1	COX17
ADAMTS5	2.68E-19	0.612411742	0.575	0.195	5.52E-15	1	ADAMTS5
ACE	4.00E-19	0.271510369	0.592	0.196	8.25E-15	1	ACE
RAPGEF4	4.07E-19	0.259362891	0.285	0.05	8.38E-15	1	RAPGEF4
PDGFB	4.15E-19	0.252142208	0.425	0.111	8.56E-15	1	PDGFB
TRA2B	4.62E-19	0.382961565	0.754	0.281	9.52E-15	1	TRA2B
MMRN2	4.80E-19	0.399302589	0.782	0.309	9.90E-15	1	MMRN2
NOSTRIN	5.69E-19	0.314825513	0.441	0.121	1.17E-14	1	NOSTRIN
EFCAB14	5.93E-19	0.458741116	0.737	0.283	1.22E-14	1	EFCAB14
TNFSF10	6.17E-19	0.304927936	0.654	0.228	1.27E-14	1	TNFSF10
EGFL7	6.76E-19	0.740634686	0.95	0.509	1.39E-14	1	EGFL7
NR2F2	7.01E-19	0.53823145	0.486	0.143	1.44E-14	1	NR2F2
PKIG	7.25E-19	0.305100283	0.693	0.248	1.49E-14	1	PKIG
CD34	8.10E-19	0.630203771	0.849	0.407	1.67E-14	1	CD34
PIK3R3	9.00E-19	0.27269125	0.587	0.187	1.85E-14	1	PIK3R3
SERPINB6	1.03E-18	0.322551133	0.844	0.325	2.13E-14	1	SERPINB6
PTPRB	1.09E-18	0.500177718	0.704	0.267	2.24E-14	1	PTPRB
FCN3	1.13E-18	0.291342384	0.268	0.046	2.32E-14	1	FCN3
ETS1	1.15E-18	0.283879104	0.844	0.331	2.37E-14	1	ETS1
SRSF11	1.18E-18	0.297823877	0.771	0.292	2.43E-14	1	SRSF11
TMEM219	1.27E-18	0.256212202	0.732	0.262	2.62E-14	1	TMEM219
PRMT1	1.37E-18	0.264421275	0.721	0.264	2.81E-14	1	PRMT1
PRSS23	1.47E-18	0.533255618	0.765	0.301	3.03E-14	1	PRSS23
AQP1	1.52E-18	0.873282031	0.782	0.372	3.14E-14	1	AQP1
LINC01235	1.58E-18	0.491341416	0.581	0.199	3.25E-14	1	LINC01235
NKTR	1.63E-18	0.341052681	0.57	0.184	3.36E-14	1	NKTR
PODXL	1.97E-18	0.590415968	0.832	0.388	4.06E-14	1	PODXL
DDX17	2.44E-18	0.428377341	0.793	0.306	5.04E-14	1	DDX17
BCAM	2.60E-18	0.420771005	0.754	0.295	5.36E-14	1	BCAM
VAPA	2.72E-18	0.396131057	0.827	0.33	5.60E-14	1	VAPA
SOX11	3.93E-18	0.596548201	0.363	0.088	8.09E-14	1	SOX11
CLIC4	4.82E-18	0.256329163	0.726	0.268	9.93E-14	1	CLIC4
ZBTB20	6.44E-18	0.303643315	0.732	0.264	1.33E-13	1	ZBTB20
NRARP	6.75E-18	0.384474512	0.726	0.268	1.39E-13	1	NRARP
ODC1	7.89E-18	0.301962627	0.62	0.214	1.63E-13	1	ODC1
FSCN1	9.14E-18	0.511507397	0.816	0.345	1.88E-13	1	FSCN1
PTP4A3	1.54E-17	0.543345176	0.737	0.303	3.17E-13	1	PTP4A3
ESAM	1.58E-17	0.578355797	0.877	0.457	3.26E-13	1	ESAM
LOX	1.65E-17	0.375599825	0.425	0.119	3.39E-13	1	LOX
SEC62	1.76E-17	0.615131905	0.838	0.372	3.63E-13	1	SEC62
F2RL3	1.78E-17	0.373015148	0.754	0.301	3.67E-13	1	F2RL3
TECPR2	2.21E-17	0.252002349	0.257	0.046	4.56E-13	1	TECPR2
THSD7A	2.77E-17	0.387301417	0.698	0.273	5.70E-13	1	THSD7A
MSX1	3.77E-17	0.37589299	0.581	0.204	7.76E-13	1	MSX1
CDH5	3.93E-17	0.518403052	0.844	0.378	8.09E-13	1	CDH5
C10orf10	5.00E-17	0.271305613	0.413	0.113	1.03E-12	1	C10orf10
DYNLT1	5.17E-17	0.278523801	0.754	0.286	1.07E-12	1	DYNLT1
MMP2	5.87E-17	0.438836798	0.804	0.352	1.21E-12	1	MMP2
DUSP6	6.54E-17	0.623224426	0.771	0.345	1.35E-12	1	DUSP6
GADD45GIP1	6.98E-17	0.299415112	0.715	0.273	1.44E-12	1	GADD45GIP1
GSTO1	7.05E-17	0.287889379	0.804	0.323	1.45E-12	1	GSTO1
BTNL9	7.89E-17	0.304415471	0.279	0.055	1.63E-12	1	BTNL9
BAX	2.15E-16	0.362467917	0.737	0.284	4.42E-12	1	BAX
PXDN	2.19E-16	0.495409561	0.631	0.243	4.50E-12	1	PXDN
PLVAP	2.84E-16	0.881385659	0.899	0.611	5.86E-12	1	PLVAP
SEC11A	3.98E-16	0.363224499	0.765	0.317	8.21E-12	1	SEC11A
TP53I11	3.99E-16	0.534439667	0.52	0.187	8.22E-12	1	TP53I11
RNF7	4.51E-16	0.282086675	0.737	0.281	9.30E-12	1	RNF7
H1FX	4.56E-16	0.380786853	0.609	0.224	9.40E-12	1	H1FX
COL12A1	6.32E-16	0.358450764	0.441	0.132	1.30E-11	1	COL12A1
EIF3E	6.34E-16	0.312000089	0.799	0.314	1.31E-11	1	EIF3E
CAPZA2	6.63E-16	0.298119594	0.743	0.295	1.37E-11	1	CAPZA2
MRPL33	6.73E-16	0.33243161	0.754	0.303	1.39E-11	1	MRPL33
ENG	7.65E-16	0.531286716	0.855	0.435	1.58E-11	1	ENG
NFIB	1.17E-15	0.495867626	0.804	0.366	2.40E-11	1	NFIB
CDC37	1.38E-15	0.384141212	0.821	0.366	2.85E-11	1	CDC37
APP	1.66E-15	0.649688105	0.877	0.537	3.42E-11	1	APP
PDLIM1	1.66E-15	0.587009046	0.883	0.435	3.43E-11	1	PDLIM1
COX5A	2.75E-15	0.382647712	0.793	0.316	5.66E-11	1	COX5A
RAB5C	3.07E-15	0.285071248	0.777	0.314	6.33E-11	1	RAB5C
MLEC	3.32E-15	0.425055174	0.754	0.323	6.84E-11	1	MLEC
GYPC	3.34E-15	0.398184172	0.542	0.198	6.89E-11	1	GYPC
LEPROT	4.71E-15	0.280994522	0.804	0.327	9.71E-11	1	LEPROT
FILIP1	5.47E-15	0.251533983	0.693	0.272	1.13E-10	1	FILIP1
CRIP2	5.98E-15	0.513085423	0.922	0.515	1.23E-10	1	CRIP2
NDUFB4	7.34E-15	0.278545684	0.799	0.333	1.51E-10	1	NDUFB4
ARHGAP29	7.41E-15	0.283164045	0.799	0.35	1.53E-10	1	ARHGAP29
EIF4A1	8.04E-15	0.274996666	0.788	0.333	1.66E-10	1	EIF4A1
PEA15	8.88E-15	0.286200409	0.754	0.303	1.83E-10	1	PEA15
PLPP1	1.43E-14	0.558981672	0.698	0.308	2.94E-10	1	PLPP1
ITGA5	1.51E-14	0.386771171	0.81	0.38	3.12E-10	1	ITGA5
PGF1	1.55E-14	0.502047971	0.553	0.209	3.20E-10	1	PGF
SPARC	1.72E-14	0.616553191	0.978	0.901	3.55E-10	1	SPARC
TGM2	1.81E-14	0.384701731	0.832	0.392	3.73E-10	1	TGM2
HYAL2	1.91E-14	0.648634587	0.872	0.502	3.95E-10	1	HYAL2
S100A16	2.06E-14	0.380256254	0.81	0.361	4.25E-10	1	S100A16
SWAP70	2.24E-14	0.254864872	0.782	0.331	4.62E-10	1	SWAP70
PCBP1	2.68E-14	0.307172418	0.799	0.342	5.52E-10	1	PCBP1
APOLD1	3.02E-14	0.493835531	0.777	0.358	6.23E-10	1	APOLD1
FXYD5	3.41E-14	0.280194104	0.816	0.352	7.03E-10	1	FXYD5
VIM	3.69E-14	0.455566339	0.989	0.962	7.59E-10	1	VIM
EID1	4.75E-14	0.535736413	0.888	0.466	9.80E-10	1	EID1
CIRBP	5.41E-14	0.286597927	0.793	0.338	1.11E-09	1	CIRBP
GMFG	5.81E-14	0.256891981	0.682	0.272	1.20E-09	1	GMFG
CDK2AP1	6.07E-14	0.318393461	0.849	0.372	1.25E-09	1	CDK2AP1
FKBP1A	6.22E-14	0.575658584	0.966	0.71	1.28E-09	1	FKBP1A
YWHAH	7.37E-14	0.678110018	0.888	0.523	1.52E-09	1	YWHAH
RAB13	8.09E-14	0.475376276	0.816	0.378	1.67E-09	1	RAB13
LDHB	8.40E-14	0.327888997	0.777	0.339	1.73E-09	1	LDHB
HEG1	8.84E-14	0.449561606	0.721	0.32	1.82E-09	1	HEG1
ZFAND5	1.23E-13	0.275197287	0.827	0.363	2.53E-09	1	ZFAND5
CD93	1.39E-13	0.506368211	0.883	0.515	2.87E-09	1	CD93
ATOX1	1.48E-13	0.290951617	0.821	0.358	3.05E-09	1	ATOX1
RGCC	1.68E-13	0.830246045	0.849	0.52	3.45E-09	1	RGCC
AKAP13	1.79E-13	0.335442902	0.81	0.369	3.68E-09	1	AKAP13
RAMP2	1.85E-13	0.579925298	0.905	0.556	3.81E-09	1	RAMP2
COL15A1	2.12E-13	0.548589383	0.754	0.364	4.36E-09	1	COL15A1
CRIM1	3.12E-13	0.266474115	0.732	0.308	6.42E-09	1	CRIM1
HES4	3.67E-13	0.42367411	0.709	0.33	7.56E-09	1	HES4
NOTCH4	4.57E-13	0.602247723	0.749	0.363	9.42E-09	1	NOTCH4
GRN	4.88E-13	0.32243011	0.827	0.397	1.01E-08	1	GRN
CXCL1	9.79E-13	0.361523838	0.38	0.126	2.02E-08	1	CXCL1
EFNA1	1.00E-12	0.479411806	0.799	0.408	2.07E-08	1	EFNA1
SEMA3G	1.16E-12	0.30114702	0.374	0.122	2.40E-08	1	SEMA3G
RGS3	1.41E-12	0.446454562	0.771	0.397	2.90E-08	1	RGS3
CAVIN1	1.65E-12	0.447720684	0.86	0.457	3.40E-08	1	CAVIN1
CDKN1A	3.01E-12	0.490444972	0.749	0.385	6.20E-08	1	CDKN1A
ADGRF5	3.15E-12	0.386421387	0.737	0.358	6.48E-08	1	ADGRF5
MACF1	3.22E-12	0.260179857	0.771	0.345	6.65E-08	1	MACF1
MARCKSL1	4.29E-12	0.542216377	0.922	0.554	8.83E-08	1	MARCKSL1
APLNR	4.44E-12	0.462482041	0.324	0.104	9.14E-08	1	APLNR
INHBB	4.85E-12	0.685221356	0.721	0.408	9.99E-08	1	INHBB
CYP1B1	5.02E-12	0.494653382	0.279	0.08	1.03E-07	1	CYP1B1
TIMP3	5.73E-12	0.492429533	0.816	0.433	1.18E-07	1	TIMP3
ICAM2	1.93E-11	0.280246745	0.816	0.392	3.98E-07	1	ICAM2
KRT10	2.39E-11	0.311321031	0.749	0.334	4.93E-07	1	KRT10
NDUFA12	2.70E-11	0.272019412	0.804	0.381	5.56E-07	1	NDUFA12
PIM3	3.07E-11	0.287022392	0.765	0.378	6.33E-07	1	PIM3
FXYD6	3.87E-11	0.324883693	0.263	0.077	7.97E-07	1	FXYD6
ADIRF	4.16E-11	0.281563456	0.263	0.075	8.57E-07	1	ADIRF
RBP7	4.19E-11	0.448039584	0.553	0.243	8.63E-07	1	RBP7
MAP1B	5.20E-11	0.307298419	0.737	0.356	1.07E-06	1	MAP1B
RNASE1	6.99E-11	0.501040294	0.877	0.526	1.44E-06	1	RNASE1
GNG11	7.93E-11	0.484154429	0.972	0.653	1.63E-06	1	GNG11
COL4A2	8.74E-11	0.772142078	0.872	0.675	1.80E-06	1	COL4A2
NOP10	9.19E-11	0.313265416	0.838	0.394	1.89E-06	1	NOP10
ADAMTS4	2.39E-10	0.264175335	0.62	0.286	4.92E-06	1	ADAMTS4
HSPG2	2.68E-10	0.682165338	0.866	0.67	5.53E-06	1	HSPG2
YBX3	3.25E-10	0.4281352	0.883	0.513	6.69E-06	1	YBX3
HEY1	3.93E-10	0.403526201	0.626	0.312	8.10E-06	1	HEY1
KLF10	4.65E-10	0.289638531	0.749	0.381	9.58E-06	1	KLF10
GSN	4.68E-10	0.368613094	0.877	0.495	9.65E-06	1	GSN
MGST3	4.93E-10	0.302694649	0.804	0.402	1.02E-05	1	MGST3
RPS27L	5.97E-10	0.266572241	0.855	0.435	1.23E-05	1	RPS27L
EDN1	7.87E-10	0.258080936	0.302	0.104	1.62E-05	1	EDN1
TMA7	7.98E-10	0.360918725	0.894	0.482	1.64E-05	1	TMA7
IGFBP7	8.90E-10	0.468778055	0.983	0.918	1.83E-05	1	IGFBP7
TCF4	9.52E-10	0.531173986	0.877	0.589	1.96E-05	1	TCF4
IGFBP4	1.09E-09	0.524761006	0.911	0.573	2.24E-05	1	IGFBP4
MYH9	1.74E-09	0.325291727	0.883	0.474	3.58E-05	1	MYH9
STOM	1.85E-09	0.385515352	0.849	0.488	3.81E-05	1	STOM
ICAM1	2.11E-09	0.25067346	0.67	0.338	4.36E-05	1	ICAM1
FABP4	2.28E-09	0.395784158	0.302	0.104	4.70E-05	1	FABP4
MCAM	3.14E-09	0.494210287	0.816	0.556	6.48E-05	1	MCAM
CD99	3.46E-09	0.345340604	0.888	0.505	7.13E-05	1	CD99
GNAS	5.55E-09	0.399926854	0.966	0.788	0.000114416	1	GNAS
EFNB2	5.77E-09	0.373273066	0.799	0.452	0.000118869	1	EFNB2
INSR	6.57E-09	0.523100811	0.866	0.669	0.000135478	1	INSR
TSC22D3	7.43E-09	0.25169034	0.838	0.458	0.00015309	1	TSC22D3
IGFBP5	8.61E-09	1.224194944	0.279	0.105	0.000177471	1	IGFBP5
FLT1	1.03E-08	0.634342562	0.86	0.554	0.000212258	1	FLT1
VWF	1.77E-08	0.904903435	0.832	0.584	0.00036503	1	VWF
ID3	2.40E-08	0.440340195	0.905	0.556	0.000494053	1	ID3
EIF4G2	2.44E-08	0.320543226	0.899	0.52	0.000502251	1	EIF4G2
ID1	2.88E-08	0.669506271	0.86	0.567	0.000593722	1	ID1
GNG5	3.45E-08	0.27380077	0.872	0.474	0.00071033	1	GNG5
APLP2	3.57E-08	0.35755021	0.866	0.527	0.000735997	1	APLP2
GUK1	4.84E-08	0.314779859	0.905	0.524	0.00099661	1	GUK1
C2CD4B	6.28E-08	0.25148512	0.609	0.311	0.001293936	1	C2CD4B
RHOB	7.32E-08	0.348190174	0.899	0.642	0.001507784	1	RHOB
RHOA	8.93E-08	0.256149545	0.877	0.509	0.001840314	1	RHOA
MIDN	9.80E-08	0.336252879	0.816	0.501	0.002019394	1	MIDN
PSMA7	1.17E-07	0.31991695	0.86	0.495	0.002405568	1	PSMA7
DNAJB6	1.41E-07	0.272084089	0.827	0.465	0.002908626	1	DNAJB6
KLF6	1.93E-07	0.387361743	0.916	0.651	0.003986817	1	KLF6
SOCS3	2.55E-07	0.354813761	0.849	0.495	0.005260709	1	SOCS3
SPARCL1	2.57E-07	0.548462367	0.933	0.782	0.005286923	1	SPARCL1
KLF2	2.66E-07	0.470090389	0.883	0.705	0.005478384	1	KLF2
ADAMTS1	3.34E-07	0.292556597	0.687	0.385	0.006882624	1	ADAMTS1
RHOC	8.77E-07	0.377935054	0.899	0.554	0.018081451	1	RHOC
LY6H	9.23E-07	0.785632102	0.335	0.165	0.019014989	1	LY6H
GNAI2	1.04E-06	0.355951108	0.944	0.661	0.021389145	1	GNAI2
A2M	1.05E-06	0.469588214	0.883	0.73	0.021645677	1	A2M
UQCRB	1.48E-06	0.254655875	0.916	0.538	0.030553919	1	UQCRB
CALM1	1.52E-06	0.48770443	0.978	0.801	0.031358187	1	CALM1
ESM1	1.60E-06	0.431204538	0.615	0.367	0.033075261	1	ESM1
CD59	1.85E-06	0.393026016	0.872	0.609	0.038165486	1	CD59
STC1	1.98E-06	0.739577831	0.754	0.538	0.040751987	1	STC1
DDIT4	2.07E-06	0.336126215	0.793	0.499	0.042641979	1	DDIT4
EMP1	2.50E-06	0.274625539	0.877	0.575	0.051492821	1	EMP1
SERPINE1	2.76E-06	0.251107714	0.81	0.507	0.056914168	1	SERPINE1
TUBA1A	3.07E-06	0.395895463	0.855	0.565	0.063279004	1	TUBA1A
MYL12B	4.23E-06	0.253509281	0.939	0.716	0.087206665	1	MYL12B
JUND	4.65E-06	0.278574065	0.955	0.797	0.095776051	1	JUND
COL4A1	5.65E-06	0.654422404	0.877	0.783	0.116371978	1	COL4A1
TSC22D1	6.70E-06	0.295279767	0.883	0.597	0.138040981	1	TSC22D1
ACTG1	6.84E-06	0.345103682	0.989	0.906	0.140940727	1	ACTG1
CLDN5	8.08E-06	0.354756819	0.86	0.619	0.166614602	1	CLDN5
KLF4	9.42E-06	0.310677412	0.715	0.462	0.194218492	1	KLF4
HSPA8	1.01E-05	0.287976626	0.922	0.776	0.20724141	1	HSPA8
IFITM3	1.02E-05	0.322636955	0.961	0.829	0.210261471	1	IFITM3
IGF2	1.02E-05	0.305445695	0.441	0.228	0.210601532	1	IGF2
LMNA	1.07E-05	0.285432364	0.933	0.714	0.219684392	1	LMNA
IFI27	1.19E-05	0.359165761	0.888	0.598	0.245714001	1	IFI27
RPS17	1.60E-05	0.260024314	0.86	0.535	0.330245258	1	RPS17
FABP5	2.98E-05	0.305328269	0.821	0.513	0.613228874	1	FABP5
IGFBP3	3.58E-05	0.932019954	0.765	0.653	0.736829265	1	IGFBP3
RPL23	9.39E-05	0.352691452	0.95	0.697	1	1	RPL23
SRP14	0.000116295	0.251490461	0.955	0.738	1	1	SRP14
ANGPT2	0.000205708	0.311766281	0.659	0.444	1	1	ANGPT2
RPL9	0.000467046	0.273922542	0.983	0.832	1	1	RPL9
RPL7	0.000562772	0.341728616	0.944	0.68	1	1	RPL7
RPS28	0.002778237	0.267400007	0.978	0.918	1	1	RPS28
ENPP2	0.004020372	0.461301375	0.447	0.311	1	1	ENPP2
RPS6	0.006841272	0.273728629	0.966	0.901	1	1	RPS6
GJA4	2.26E-27	1.376877847	0.793	0.232	4.65E-23	2	GJA4
GJA5	4.73E-25	1.378471493	0.707	0.188	9.75E-21	2	GJA5
GNG111	7.28E-18	1.043141981	1	0.692	1.50E-13	2	GNG11
TM4SF1	1.26E-17	1.092004363	0.939	0.638	2.60E-13	2	TM4SF1
FBLN5	1.26E-16	1.235581087	0.488	0.135	2.60E-12	2	FBLN5
IFITM31	3.23E-16	0.84099008	1	0.842	6.66E-12	2	IFITM3
SRP141	5.58E-16	0.914652137	0.963	0.766	1.15E-11	2	SRP14
IFI271	1.24E-15	1.087962238	0.927	0.632	2.56E-11	2	IFI27
TMSB10	2.61E-15	0.552235334	1	0.993	5.38E-11	2	TMSB10
ADAMTS11	2.31E-14	1.04200385	0.805	0.411	4.76E-10	2	ADAMTS1
SLC9A3R2	2.61E-14	1.052631329	0.927	0.576	5.39E-10	2	SLC9A3R2
VIM1	3.80E-14	0.584561992	1	0.965	7.83E-10	2	VIM
MGP	4.27E-14	1.318396383	0.951	0.628	8.80E-10	2	MGP
EFNB21	3.87E-13	0.992608165	0.829	0.495	7.99E-09	2	EFNB2
RAMP21	6.00E-13	0.928157643	0.878	0.605	1.24E-08	2	RAMP2
ENPP21	1.83E-12	1.374900379	0.659	0.305	3.77E-08	2	ENPP2
FABP41	2.96E-12	1.268356304	0.39	0.12	6.10E-08	2	FABP4
IGFBP31	9.17E-12	0.6614204	0.939	0.649	1.89E-07	2	IGFBP3
PLPP11	1.18E-11	1.011229	0.707	0.358	2.44E-07	2	PLPP1
HYAL21	1.23E-11	0.808746016	0.89	0.549	2.54E-07	2	HYAL2
STOM1	4.83E-11	0.814772175	0.854	0.535	9.95E-07	2	STOM
PALMD	5.09E-11	0.971425189	0.683	0.392	1.05E-06	2	PALMD
NPDC11	7.22E-11	0.902987454	0.78	0.444	1.49E-06	2	NPDC1
RBP71	1.30E-10	0.883238357	0.61	0.278	2.67E-06	2	RBP7
IFITM2	1.87E-10	0.693051927	0.951	0.756	3.84E-06	2	IFITM2
IGHA2	2.42E-10	1.110807479	0.537	0.228	5.00E-06	2	IGHA2
CYTOR	2.22E-09	0.942188982	0.683	0.425	4.57E-05	2	CYTOR
CLDN51	2.25E-09	0.853502481	0.939	0.642	4.63E-05	2	CLDN5
STC11	2.42E-09	0.681772272	0.878	0.553	4.98E-05	2	STC1
JAM21	4.73E-09	0.951886267	0.524	0.272	9.75E-05	2	JAM2
PTPRB1	8.46E-09	1.07786908	0.598	0.337	0.000174253	2	PTPRB
CAVIN3	8.92E-09	0.785351751	0.756	0.474	0.000183839	2	CAVIN3
SRGN	1.69E-08	0.626516707	0.963	0.653	0.000348608	2	SRGN
VEGFC	1.98E-08	0.957906781	0.463	0.213	0.000408001	2	VEGFC
HEY11	2.01E-08	0.655531773	0.671	0.349	0.000415006	2	HEY1
HES41	2.37E-08	0.81782604	0.683	0.383	0.000487467	2	HES4
COMT	2.61E-08	0.788139729	0.671	0.392	0.000537463	2	COMT
NUDT4	2.88E-08	0.681999739	0.646	0.354	0.000594435	2	NUDT4
KLF21	2.94E-08	0.552491812	0.963	0.719	0.000605046	2	KLF2
AQP11	3.15E-08	0.69215107	0.744	0.431	0.000649893	2	AQP1
FLT11	4.06E-08	0.659211309	0.89	0.591	0.00083667	2	FLT1
ICAM21	4.72E-08	0.688474184	0.732	0.458	0.000972586	2	ICAM2
MRPL17	5.94E-08	0.764957328	0.622	0.36	0.001224898	2	MRPL17
ADAMTS41	5.97E-08	0.773265569	0.61	0.331	0.001231156	2	ADAMTS4
MSX11	7.03E-08	0.731051668	0.512	0.262	0.001449572	2	MSX1
FDPS1	7.60E-08	0.778007152	0.598	0.343	0.001566598	2	FDPS
SNX3	1.24E-07	0.630301024	0.829	0.529	0.002563726	2	SNX3
CD9	1.25E-07	0.63957388	0.805	0.522	0.002566459	2	CD9
SPP1	1.35E-07	0.420276131	0.805	0.5	0.002783592	2	SPP1
IL33	1.92E-07	0.83600031	0.378	0.162	0.003958464	2	IL33
CFH	2.29E-07	0.58787602	0.646	0.376	0.004723232	2	CFH
S100A6	2.93E-07	0.389824937	0.976	0.858	0.006038846	2	S100A6
IGLC2	3.63E-07	1.018320158	0.659	0.424	0.007479342	2	IGLC2
MRPL331	3.95E-07	0.638574273	0.622	0.377	0.008142694	2	MRPL33
MIR4435-2HG	4.09E-07	0.826801738	0.585	0.357	0.008419307	2	MIR4435-2HG
HES1	4.22E-07	0.534435243	0.927	0.719	0.008691677	2	HES1
BMPR2	4.32E-07	0.726874095	0.585	0.351	0.008895273	2	BMPR2
DUSP1	4.37E-07	0.514648392	0.939	0.789	0.009014033	2	DUSP1
LIMCH1	4.43E-07	0.764862237	0.537	0.296	0.009121273	2	LIMCH1
GABARAPL2	4.84E-07	0.562195069	0.671	0.439	0.009966619	2	GABARAPL2
IGFBP2	6.66E-07	0.55702486	0.585	0.32	0.013722422	2	IGFBP2
MYL12B1	7.60E-07	0.555131792	0.915	0.748	0.015662964	2	MYL12B
KCNJ2	9.24E-07	0.729945257	0.561	0.323	0.019050682	2	KCNJ2
CD151	1.13E-06	0.672931463	0.683	0.448	0.0232554	2	CD151
BGN	1.15E-06	0.578518011	0.768	0.48	0.023771651	2	BGN
DDIT41	1.16E-06	0.671559888	0.805	0.537	0.02399044	2	DDIT4
SAT1	1.29E-06	0.469344363	0.976	0.785	0.026500911	2	SAT1
TSC22D11	1.32E-06	0.580417284	0.89	0.634	0.027200452	2	TSC22D1
NDUFA4	1.79E-06	0.612491822	0.841	0.628	0.036958577	2	NDUFA4
S1PR11	1.86E-06	0.746239752	0.5	0.289	0.038242766	2	S1PR1
PGK1	2.12E-06	0.504879336	0.744	0.49	0.043606966	2	PGK1
EMP11	2.74E-06	0.564202695	0.854	0.617	0.056460094	2	EMP1
ISG15	2.85E-06	0.69822743	0.561	0.337	0.058705275	2	ISG15
SWAP701	4.16E-06	0.595718437	0.634	0.407	0.085750603	2	SWAP70
EFNA11	4.49E-06	0.59377199	0.707	0.47	0.092587905	2	EFNA1
JAG2	4.60E-06	0.668291026	0.476	0.266	0.094882206	2	JAG2
FAM107A1	5.08E-06	0.701156973	0.415	0.219	0.104600643	2	FAM107A
CDC42EP3	5.13E-06	0.704678279	0.659	0.454	0.105646252	2	CDC42EP3
BHLHE40	5.66E-06	0.59899228	0.707	0.456	0.116737688	2	BHLHE40
RPS61	7.05E-06	0.322626525	0.988	0.907	0.145214453	2	RPS6
NDUFS5	7.57E-06	0.523528618	0.707	0.473	0.156012528	2	NDUFS5
CITED2	7.62E-06	0.729746719	0.646	0.459	0.157113904	2	CITED2
SLC26A2	7.85E-06	0.521568398	0.439	0.228	0.161817407	2	SLC26A2
LMO21	8.35E-06	0.551192154	0.634	0.399	0.172180384	2	LMO2
MMP21	8.58E-06	0.505390269	0.671	0.426	0.176789838	2	MMP2
A2M1	9.32E-06	0.449993548	0.939	0.744	0.192038056	2	A2M
BCAP29	9.84E-06	0.876121	0.451	0.271	0.202818573	2	BCAP29
PCDH1	1.06E-05	0.635327688	0.415	0.223	0.219112042	2	PCDH1
PPA1	1.16E-05	0.596725995	0.634	0.406	0.239276956	2	PPA1
NRN11	1.21E-05	0.734142907	0.366	0.192	0.24880477	2	NRN1
CAV1	1.24E-05	0.499946392	0.817	0.557	0.255602516	2	CAV1
SEMA3G1	1.30E-05	0.671533433	0.341	0.159	0.268357205	2	SEMA3G
APOLD11	1.41E-05	0.60457984	0.659	0.426	0.291005364	2	APOLD1
PPP1R10	1.43E-05	0.520598346	0.671	0.41	0.295642168	2	PPP1R10
LRRC32	1.66E-05	0.569266202	0.39	0.2	0.34153927	2	LRRC32
PPP1CB	1.84E-05	0.578312135	0.72	0.484	0.379802709	2	PPP1CB
EPAS11	1.91E-05	0.782798308	0.659	0.448	0.39414558	2	EPAS1
DHRS7B	2.28E-05	0.60170835	0.341	0.166	0.470356031	2	DHRS7B
KLF41	2.29E-05	0.549346408	0.732	0.493	0.471570524	2	KLF4
RILPL2	2.30E-05	0.633842106	0.476	0.279	0.473191989	2	RILPL2
PODXL1	2.41E-05	0.645102741	0.683	0.463	0.496177996	2	PODXL
MGST31	2.90E-05	0.522114829	0.695	0.467	0.597421051	2	MGST3
CKS2	2.90E-05	0.684176835	0.476	0.283	0.597825392	2	CKS2
IGF21	3.03E-05	0.615704457	0.451	0.255	0.624793441	2	IGF2
IL3RA1	3.15E-05	0.5538541	0.537	0.33	0.64880663	2	IL3RA
POLR2L	3.60E-05	0.450441765	0.72	0.504	0.741485691	2	POLR2L
SOX181	3.69E-05	0.726188226	0.732	0.489	0.760986078	2	SOX18
NDUFA121	3.92E-05	0.611308757	0.646	0.455	0.80729815	2	NDUFA12
TSPO	4.45E-05	0.555311324	0.72	0.529	0.916869927	2	TSPO
JUNB	4.86E-05	0.368594588	0.976	0.895	1	2	JUNB
C1orf43	5.07E-05	0.677504325	0.476	0.304	1	2	C1orf43
ATP5C1	5.50E-05	0.516000941	0.573	0.371	1	2	ATP5C1
NDUFB2	5.56E-05	0.489473591	0.744	0.511	1	2	NDUFB2
PDLIM11	5.56E-05	0.460240941	0.732	0.511	1	2	PDLIM1
CTNNB1	5.60E-05	0.409640905	0.805	0.578	1	2	CTNNB1
CD931	7.07E-05	0.407017784	0.841	0.568	1	2	CD93
RHOA1	8.25E-05	0.358587152	0.805	0.565	1	2	RHOA
SERPINB61	8.95E-05	0.566688065	0.598	0.421	1	2	SERPINB6
ADAMTS91	9.62E-05	0.533126442	0.476	0.292	1	2	ADAMTS9
MET	9.81E-05	0.582738161	0.28	0.134	1	2	MET
LIMA1	9.88E-05	0.580939496	0.439	0.277	1	2	LIMA1
PRDX2	0.00010142	0.504570785	0.524	0.339	1	2	PRDX2
MCTP1	0.000104672	0.736534079	0.39	0.233	1	2	MCTP1
RASD1	0.000113872	0.776634251	0.293	0.144	1	2	RASD1
CLEC14A1	0.000119856	0.488554876	0.793	0.519	1	2	CLEC14A
ESAM1	0.000121167	0.512419576	0.744	0.527	1	2	ESAM
RPLP2	0.0001259	0.322326601	1	0.843	1	2	RPLP2
UQCRQ	0.000134424	0.39133027	0.659	0.469	1	2	UQCRQ
EIF4G21	0.000140493	0.41494229	0.78	0.583	1	2	EIF4G2
CXCL12	0.0001439	0.715644745	0.268	0.121	1	2	CXCL12
YWHAB	0.000154562	0.373747875	0.78	0.567	1	2	YWHAB
TMEM2191	0.000162137	0.49248444	0.512	0.349	1	2	TMEM219
PIK3R31	0.000163316	0.517405008	0.427	0.257	1	2	PIK3R3
THSD7A1	0.000172687	0.524879411	0.537	0.347	1	2	THSD7A
RCN1	0.000173139	0.479990723	0.598	0.41	1	2	RCN1
SELENOW	0.000176898	0.519647368	0.793	0.613	1	2	SELENOW
NAA381	0.000177448	0.451169149	0.573	0.395	1	2	NAA38
CD591	0.000187316	0.369926275	0.878	0.643	1	2	CD59
ARL4A	0.000191	0.480236562	0.585	0.401	1	2	ARL4A
SYNJ21	0.000192623	0.651307779	0.378	0.222	1	2	SYNJ2
LMCD1	0.000195481	0.738496919	0.439	0.29	1	2	LMCD1
IER5L	0.000205002	0.413391404	0.659	0.456	1	2	IER5L
ARL15	0.000212875	0.54427427	0.476	0.307	1	2	ARL15
NPTN	0.00021616	0.627156555	0.427	0.279	1	2	NPTN
BRK1	0.000226455	0.330113259	0.659	0.443	1	2	BRK1
RGS31	0.000227765	0.330557106	0.695	0.455	1	2	RGS3
OCIAD2	0.000230455	0.516098881	0.451	0.287	1	2	OCIAD2
PREX21	0.00024082	0.546433013	0.451	0.287	1	2	PREX2
ARRDC3	0.000260182	0.464357528	0.537	0.361	1	2	ARRDC3
NOP101	0.000262567	0.352783289	0.659	0.473	1	2	NOP10
MMRN21	0.000263524	0.419273289	0.573	0.395	1	2	MMRN2
NDUFC2	0.000264788	0.333772123	0.634	0.443	1	2	NDUFC2
IER3	0.000265493	0.34209472	0.878	0.707	1	2	IER3
DAD1	0.000279415	0.353509639	0.732	0.541	1	2	DAD1
PRDX1	0.000292227	0.416516601	0.793	0.629	1	2	PRDX1
TIPARP	0.000292475	0.413242512	0.537	0.335	1	2	TIPARP
UQCR11	0.000298119	0.419690731	0.683	0.475	1	2	UQCR11
FILIP1L1	0.000328893	0.296427064	0.476	0.283	1	2	FILIP1L
FABP51	0.000331081	0.445367244	0.768	0.56	1	2	FABP5
MGMT1	0.000369706	0.403679592	0.451	0.3	1	2	MGMT
CDKN2A	0.000399949	0.663104693	0.317	0.177	1	2	CDKN2A
COX6C	0.000408146	0.332375398	0.817	0.589	1	2	COX6C
H3F3A	0.000470952	0.362074043	0.829	0.693	1	2	H3F3A
PLLP	0.000475837	0.516856285	0.293	0.155	1	2	PLLP
NDUFA11	0.000478146	0.321672558	0.598	0.41	1	2	NDUFA11
SNU13	0.000525701	0.436053106	0.671	0.482	1	2	SNU13
ASRGL1	0.000530636	0.517909094	0.256	0.131	1	2	ASRGL1
SEC14L1	0.000543662	0.351538169	0.671	0.507	1	2	SEC14L1
FBN1	0.000553154	0.391517678	0.439	0.277	1	2	FBN1
TAGLN2	0.000587896	0.318244959	0.854	0.683	1	2	TAGLN2
ARHGAP4	0.000622557	0.521088675	0.317	0.18	1	2	ARHGAP4
SEM1	0.000635225	0.462542248	0.683	0.512	1	2	SEM1
G3BP1	0.000653861	0.430346867	0.439	0.294	1	2	G3BP1
VAMP5	0.000682304	0.432479521	0.707	0.553	1	2	VAMP5
RPL29	0.00072037	0.306467768	0.976	0.843	1	2	RPL29
RNASE11	0.000762088	0.340242222	0.78	0.583	1	2	RNASE1
INHBB1	0.000768244	0.448227909	0.659	0.456	1	2	INHBB
MPZL21	0.000774921	0.542494032	0.39	0.247	1	2	MPZL2
SLC25A5	0.000784818	0.480158428	0.671	0.51	1	2	SLC25A5
PROCR	0.000794144	0.547201221	0.39	0.253	1	2	PROCR
POMP	0.000840626	0.38749279	0.78	0.601	1	2	POMP
CAVIN11	0.000893633	0.323809589	0.732	0.525	1	2	CAVIN1
KLHL18	0.000933556	0.466365252	0.415	0.257	1	2	KLHL18
PFDN2	0.000967011	0.510718459	0.524	0.375	1	2	PFDN2
LDLR	0.001012774	0.723283256	0.293	0.165	1	2	LDLR
TRIR	0.001029194	0.375022737	0.634	0.466	1	2	TRIR
CYYR11	0.001029818	0.604439739	0.512	0.381	1	2	CYYR1
CHMP1B	0.001058506	0.4363824	0.622	0.446	1	2	CHMP1B
SLC45A4	0.001064078	0.509503035	0.305	0.173	1	2	SLC45A4
SOCS31	0.001065263	0.4127668	0.756	0.552	1	2	SOCS3
MYO1C	0.00108744	0.608197315	0.415	0.278	1	2	MYO1C
UBE2B	0.001192596	0.41012276	0.549	0.402	1	2	UBE2B
IER2	0.001223775	0.287577306	0.939	0.785	1	2	IER2
CDH51	0.001228778	0.446613897	0.61	0.466	1	2	CDH5
NR4A2	0.001234495	0.309703134	0.659	0.459	1	2	NR4A2
ROMO1	0.001293374	0.397950297	0.488	0.335	1	2	ROMO1
MAP1B1	0.001294427	0.345021673	0.634	0.418	1	2	MAP1B
RAPGEF5	0.001327715	0.412742872	0.537	0.369	1	2	RAPGEF5
KRT101	0.001445189	0.451009411	0.561	0.41	1	2	KRT10
TPM3	0.001453045	0.256589876	0.817	0.612	1	2	TPM3
BCAP31	0.001474797	0.379333706	0.598	0.425	1	2	BCAP31
PIK3C2B	0.001482975	0.407401152	0.293	0.166	1	2	PIK3C2B
KCNN3	0.001490528	0.616462523	0.329	0.206	1	2	KCNN3
COX7B	0.001518697	0.316726086	0.61	0.439	1	2	COX7B
C2CD4B1	0.001564394	0.658537738	0.512	0.361	1	2	C2CD4B
EGR1	0.001566784	0.307580177	0.89	0.676	1	2	EGR1
FAM89A	0.001597025	0.387788269	0.415	0.266	1	2	FAM89A
KRT19	0.001644006	0.505117456	0.463	0.302	1	2	KRT19
MGST2	0.001712854	0.34184022	0.61	0.417	1	2	MGST2
SEC61B	0.001762555	0.255037356	0.634	0.482	1	2	SEC61B
DNAJC15	0.001767772	0.464278262	0.476	0.326	1	2	DNAJC15
COX8A	0.001795676	0.351542766	0.634	0.474	1	2	COX8A
SOX17	0.001887681	0.379524206	0.451	0.304	1	2	SOX17
BEX3	0.00192662	0.355346712	0.659	0.46	1	2	BEX3
MRPS7	0.00207779	0.412049564	0.378	0.248	1	2	MRPS7
WWC2	0.002172528	0.366402196	0.256	0.14	1	2	WWC2
PET100	0.002177219	0.444293432	0.415	0.285	1	2	PET100
CD46	0.00220822	0.455280654	0.524	0.391	1	2	CD46
GRASP1	0.002310232	0.360417927	0.512	0.35	1	2	GRASP
EIF5A1	0.002348728	0.319807692	0.634	0.463	1	2	EIF5A
NRARP1	0.002374632	0.468860694	0.5	0.354	1	2	NRARP
SLC1A4	0.00240949	0.52412737	0.268	0.151	1	2	SLC1A4
GADD45B	0.002437068	0.261629186	0.744	0.529	1	2	GADD45B
IPO111	0.002481578	0.45472035	0.402	0.271	1	2	IPO11
ATP5J	0.002484153	0.413443774	0.573	0.42	1	2	ATP5J
NUDT16	0.002520999	0.494297817	0.305	0.189	1	2	NUDT16
SYNPO1	0.002626467	0.527342707	0.488	0.349	1	2	SYNPO
PDIA4	0.002642446	0.304533772	0.427	0.298	1	2	PDIA4
SEC22B	0.002766576	0.410928261	0.305	0.181	1	2	SEC22B
HEG11	0.002795525	0.410131285	0.537	0.394	1	2	HEG1
C15orf39	0.002825611	0.544977052	0.256	0.147	1	2	C15orf39
UFD1	0.002869757	0.345545637	0.439	0.308	1	2	UFD1
RBM22	0.002871222	0.516997199	0.402	0.271	1	2	RBM22
MAGOH	0.002891258	0.54061549	0.427	0.296	1	2	MAGOH
PTP4A31	0.002898297	0.266678428	0.561	0.38	1	2	PTP4A3
TAX1BP31	0.002905237	0.33809371	0.439	0.301	1	2	TAX1BP3
SELENOK	0.002913654	0.284732801	0.573	0.42	1	2	SELENOK
PDLIM51	0.003012895	0.46028608	0.451	0.323	1	2	PDLIM5
ATP5E	0.003162108	0.288921938	0.841	0.704	1	2	ATP5E
PPA2	0.00322774	0.432992113	0.28	0.166	1	2	PPA2
PAPSS2	0.00323638	0.502060514	0.341	0.219	1	2	PAPSS2
RAB2A	0.003270446	0.406555552	0.561	0.418	1	2	RAB2A
MORF4L1	0.00332917	0.390506441	0.683	0.529	1	2	MORF4L1
C4orf48	0.003336336	0.375618829	0.439	0.316	1	2	C4orf48
MYL6	0.003362833	0.250212506	0.963	0.896	1	2	MYL6
ABHD17A	0.00337538	0.318566064	0.512	0.364	1	2	ABHD17A
KRTCAP2	0.003392935	0.507300908	0.427	0.305	1	2	KRTCAP2
GIMAP41	0.003395112	0.342129822	0.439	0.313	1	2	GIMAP4
FOS	0.003440388	0.254678262	0.963	0.888	1	2	FOS
COX14	0.003734662	0.34732084	0.463	0.33	1	2	COX14
TFPI	0.003772595	0.427830064	0.439	0.317	1	2	TFPI
ATG101	0.003830299	0.541614437	0.268	0.158	1	2	ATG101
IFI6	0.003956868	0.604336775	0.378	0.259	1	2	IFI6
POLE4	0.003971328	0.402745105	0.354	0.234	1	2	POLE4
CRIM11	0.003992296	0.284538338	0.549	0.384	1	2	CRIM1
GHITM	0.004086451	0.325588826	0.463	0.327	1	2	GHITM
C8orf33	0.004159799	0.39446143	0.256	0.15	1	2	C8orf33
ABL2	0.004179678	0.317466666	0.512	0.371	1	2	ABL2
ATP1A1	0.004199125	0.398348151	0.561	0.44	1	2	ATP1A1
TLK1	0.004210674	0.385593647	0.354	0.23	1	2	TLK1
CALCRL1	0.004283142	0.31319742	0.61	0.454	1	2	CALCRL
ECSCR1	0.004292736	0.332848099	0.61	0.437	1	2	ECSCR
TBCA	0.004377493	0.268819983	0.585	0.425	1	2	TBCA
RFK	0.004449636	0.44442528	0.354	0.238	1	2	RFK
UBE2Q1	0.004476228	0.409754944	0.293	0.181	1	2	UBE2Q1
RPL27	0.004499436	0.276720245	0.915	0.74	1	2	RPL27
OST4	0.004536806	0.283960667	0.805	0.597	1	2	OST4
RASIP11	0.004537888	0.438113647	0.39	0.272	1	2	RASIP1
ADGRL41	0.004548827	0.299571423	0.695	0.526	1	2	ADGRL4
ARGLU1	0.004611293	0.307593425	0.695	0.53	1	2	ARGLU1
AURKAIP1	0.004670263	0.322259912	0.5	0.36	1	2	AURKAIP1
ACKR31	0.004699052	0.412669219	0.537	0.391	1	2	ACKR3
RSU1	0.004772224	0.351447042	0.439	0.304	1	2	RSU1
KCTD12	0.004795807	0.713694445	0.451	0.349	1	2	KCTD12
UQCRFS1	0.005018365	0.492170819	0.39	0.272	1	2	UQCRFS1
TMEM1091	0.005049052	0.347306189	0.402	0.278	1	2	TMEM109
CD55	0.005185555	0.309878496	0.488	0.35	1	2	CD55
ARF4	0.00518621	0.254523289	0.634	0.463	1	2	ARF4
TBC1D1	0.005259868	0.548726841	0.366	0.26	1	2	TBC1D1
COX7C	0.005288436	0.294929894	0.744	0.595	1	2	COX7C
SERF2	0.005387618	0.270066274	0.951	0.839	1	2	SERF2
EEF1B2	0.005399754	0.252405953	0.878	0.696	1	2	EEF1B2
ID2	0.00557194	0.284883171	0.524	0.379	1	2	ID2
PPIA	0.005858791	0.296954356	0.902	0.757	1	2	PPIA
SURF1	0.005977505	0.416572931	0.268	0.163	1	2	SURF1
LAMTOR5	0.006147124	0.409681469	0.5	0.369	1	2	LAMTOR5
PDLIM3	0.006226281	0.285288239	0.329	0.204	1	2	PDLIM3
PURB	0.006301949	0.335546417	0.439	0.308	1	2	PURB
KDM6B	0.006365273	0.271018153	0.573	0.425	1	2	KDM6B
C1orf56	0.006590701	0.376404735	0.476	0.334	1	2	C1orf56
DNTTIP2	0.006622772	0.39156041	0.476	0.343	1	2	DNTTIP2
RAPGEF1	0.006631765	0.469952291	0.341	0.237	1	2	RAPGEF1
SP110	0.006635584	0.28745891	0.256	0.147	1	2	SP110
ARID5A	0.00710734	0.446372913	0.329	0.218	1	2	ARID5A
DDX3X	0.007476435	0.326155873	0.671	0.519	1	2	DDX3X
MYH91	0.00750531	0.250606658	0.695	0.549	1	2	MYH9
FBLIM1	0.007601479	0.421680385	0.39	0.277	1	2	FBLIM1
ARPC5L1	0.007834867	0.284382254	0.439	0.322	1	2	ARPC5L
TMEM230	0.007837038	0.532487125	0.427	0.319	1	2	TMEM230
FKBP91	0.007838009	0.406156015	0.402	0.285	1	2	FKBP9
UHMK1	0.007982281	0.335429322	0.28	0.177	1	2	UHMK1
MRPL27	0.008150051	0.553730947	0.305	0.206	1	2	MRPL27
PRDX6	0.008215517	0.288828893	0.549	0.409	1	2	PRDX6
COX7A1	0.00827459	0.361282965	0.402	0.289	1	2	COX7A1
ERC1	0.008286801	0.427317557	0.293	0.193	1	2	ERC1
UBL5	0.008487861	0.328848805	0.683	0.538	1	2	UBL5
WASF2	0.008532255	0.262966152	0.61	0.469	1	2	WASF2
BOD1L1	0.008748269	0.491329437	0.415	0.312	1	2	BOD1L1
RAD23A	0.008757608	0.44003981	0.439	0.331	1	2	RAD23A
ARF6	0.008824707	0.317928506	0.463	0.341	1	2	ARF6
SDHB	0.008873134	0.32325579	0.317	0.207	1	2	SDHB
ATP1B3	0.008888299	0.323986205	0.61	0.495	1	2	ATP1B3
RNF168	0.008901908	0.394550436	0.256	0.154	1	2	RNF168
UBE2J11	0.008961867	0.406408942	0.439	0.332	1	2	UBE2J1
LMAN2	0.009170982	0.285456391	0.463	0.342	1	2	LMAN2
JAG1	0.009237893	0.579067142	0.415	0.301	1	2	JAG1
EIF6	0.009246385	0.312499625	0.427	0.307	1	2	EIF6
SMAD2	0.00943826	0.461577041	0.354	0.252	1	2	SMAD2
HBEGF	0.009507496	0.327824909	0.549	0.414	1	2	HBEGF
HADHA	0.009567593	0.329624452	0.415	0.302	1	2	HADHA
RPS19BP1	0.009979736	0.290285767	0.39	0.282	1	2	RPS19BP1
TFF3	4.97E-24	2.380583083	0.978	0.482	1.02E-19	3	TFF3
KRT17	4.45E-20	1.739199474	0.733	0.209	9.17E-16	3	KRT17
S100P	1.27E-19	1.39566138	0.511	0.089	2.61E-15	3	S100P
HES5	1.27E-19	1.322020536	0.556	0.108	2.62E-15	3	HES5
ETV3	1.77E-18	1.493923156	0.756	0.241	3.65E-14	3	ETV3
KRT191	2.02E-17	1.902649844	0.8	0.291	4.16E-13	3	KRT19
AL121761.2	5.92E-17	1.160846753	0.356	0.048	1.22E-12	3	AL121761.2
GJA51	2.39E-16	1.369184938	0.756	0.21	4.92E-12	3	GJA5
KCNJ21	1.08E-15	1.343905701	0.844	0.318	2.22E-11	3	KCNJ2
AGR2	1.16E-15	1.187813883	0.644	0.17	2.40E-11	3	AGR2
APOLD12	3.10E-14	1.383576655	0.889	0.424	6.39E-10	3	APOLD1
TFF1	1.78E-13	1.268233306	0.622	0.195	3.68E-09	3	TFF1
KDM6B1	2.20E-13	1.29935248	0.889	0.414	4.53E-09	3	KDM6B
ADAMTS51	2.52E-13	1.076415927	0.733	0.252	5.19E-09	3	ADAMTS5
FLT12	1.27E-12	1.127818291	0.933	0.603	2.61E-08	3	FLT1
ADAMTS12	2.01E-12	1.216769826	0.889	0.425	4.13E-08	3	ADAMTS1
LRRK1	9.34E-12	1.124812592	0.489	0.135	1.92E-07	3	LRRK1
EFNB22	2.38E-11	1.097046571	0.956	0.503	4.90E-07	3	EFNB2
PLPP12	2.40E-11	0.909607537	0.889	0.364	4.94E-07	3	PLPP1
CDKN2A1	2.85E-11	1.055909365	0.533	0.171	5.88E-07	3	CDKN2A
MAL2	7.72E-11	1.212266865	0.4	0.097	1.59E-06	3	MAL2
FBLIM11	1.36E-10	0.82430425	0.667	0.266	2.80E-06	3	FBLIM1
CEACAM6	2.82E-10	0.879758773	0.489	0.136	5.82E-06	3	CEACAM6
IGF22	4.18E-10	0.672598086	0.689	0.25	8.61E-06	3	IGF2
CD932	5.19E-10	0.946237547	0.978	0.573	1.07E-05	3	CD93
IRF1	1.03E-09	0.719186302	0.844	0.393	2.12E-05	3	IRF1
HES11	1.49E-09	0.809774748	1	0.725	3.07E-05	3	HES1
CCNL1	2.26E-09	0.872546919	0.889	0.466	4.66E-05	3	CCNL1
IGFBP32	2.44E-09	0.769044768	0.956	0.661	5.02E-05	3	IGFBP3
IGLC21	2.44E-09	0.443604713	0.911	0.42	5.03E-05	3	IGLC2
ENPP22	2.76E-09	0.689821737	0.778	0.315	5.68E-05	3	ENPP2
UACA	4.15E-09	0.855761004	0.8	0.398	8.55E-05	3	UACA
STC12	4.37E-09	0.824479249	0.956	0.564	9.01E-05	3	STC1
CXCL121	4.94E-09	0.634615928	0.422	0.119	0.000101798	3	CXCL12
SEMA3G2	6.77E-09	0.779329426	0.489	0.16	0.000139589	3	SEMA3G
MEG3	7.45E-09	0.758176657	0.267	0.053	0.00015355	3	MEG3
GJA41	7.74E-09	0.910632234	0.667	0.266	0.000159587	3	GJA4
TM4SF11	9.56E-09	0.847590904	0.978	0.65	0.000196955	3	TM4SF1
NR4A21	1.12E-08	0.899457415	0.867	0.457	0.00023075	3	NR4A2
RAMP1	1.21E-08	0.659996131	0.289	0.062	0.000250263	3	RAMP1
IGHA21	1.66E-08	0.626065673	0.644	0.236	0.000341901	3	IGHA2
ADAMTS42	1.97E-08	0.960982804	0.711	0.339	0.000405388	3	ADAMTS4
F2RL31	2.13E-08	0.838590113	0.756	0.38	0.000438299	3	F2RL3
ADGRF51	2.36E-08	0.802082702	0.844	0.418	0.000486395	3	ADGRF5
UTRN	2.76E-08	0.797732456	0.8	0.414	0.00056786	3	UTRN
LIMCH11	2.94E-08	1.124802158	0.622	0.302	0.000606659	3	LIMCH1
PPP1R101	3.07E-08	0.899933586	0.778	0.416	0.000633181	3	PPP1R10
KBTBD2	3.65E-08	0.943201865	0.511	0.213	0.00075246	3	KBTBD2
INSIG1	4.65E-08	0.782106478	0.689	0.32	0.000957403	3	INSIG1
CRIM12	4.82E-08	0.811358176	0.756	0.38	0.000993637	3	CRIM1
CDH52	5.79E-08	0.761967749	0.867	0.458	0.001193885	3	CDH5
PHGR1	5.83E-08	0.79903468	0.444	0.14	0.00120106	3	PHGR1
NUDT41	6.05E-08	0.774622118	0.733	0.363	0.001246815	3	NUDT4
SLC9A3R21	6.65E-08	0.68092317	0.956	0.591	0.001370604	3	SLC9A3R2
HBEGF1	7.10E-08	0.773386341	0.8	0.406	0.001463083	3	HBEGF
ICAM11	8.72E-08	0.81969265	0.778	0.389	0.001796793	3	ICAM1
PIK3R32	9.39E-08	0.956088425	0.578	0.257	0.001934891	3	PIK3R3
VEGFC1	1.76E-07	0.73275613	0.556	0.219	0.003621288	3	VEGFC
CTTNBP2NL	1.93E-07	0.92101772	0.556	0.257	0.003975008	3	CTTNBP2NL
CFH1	1.99E-07	0.877725494	0.711	0.385	0.004105192	3	CFH
ARIH1	3.22E-07	0.87112383	0.622	0.301	0.006646077	3	ARIH1
CYP1B11	3.72E-07	0.7347885	0.356	0.11	0.007661306	3	CYP1B1
BHLHE401	4.77E-07	0.680565741	0.8	0.463	0.009821173	3	BHLHE40
PODXL2	4.81E-07	0.713992774	0.844	0.464	0.009920897	3	PODXL
FOSB	4.88E-07	0.653785649	0.978	0.802	0.010047467	3	FOSB
C1orf561	5.06E-07	0.78209106	0.667	0.329	0.010431116	3	C1orf56
SPP11	6.41E-07	0.357313849	0.911	0.508	0.013216322	3	SPP1
HSP90AB1	6.45E-07	0.529432596	1	0.879	0.013292275	3	HSP90AB1
SLC45A41	7.21E-07	0.8446235	0.444	0.171	0.014852621	3	SLC45A4
INHBB2	8.02E-07	0.840044807	0.8	0.458	0.01653865	3	INHBB
EGR11	8.76E-07	0.685384734	0.933	0.684	0.018053355	3	EGR1
DUSP11	1.02E-06	0.617957531	1	0.792	0.021107923	3	DUSP1
ADAMTS92	1.22E-06	1.053350416	0.578	0.294	0.025196344	3	ADAMTS9
IGFBP21	1.33E-06	0.614724697	0.689	0.327	0.027357859	3	IGFBP2
SLC26A21	1.55E-06	0.948410953	0.511	0.233	0.031898489	3	SLC26A2
EPAS12	1.76E-06	0.683266164	0.8	0.45	0.036316195	3	EPAS1
IER5	1.94E-06	0.583863674	0.711	0.377	0.040032652	3	IER5
PPP1R15B	2.08E-06	0.706695067	0.578	0.28	0.04276895	3	PPP1R15B
CSTB	2.12E-06	0.633914978	0.867	0.564	0.043715679	3	CSTB
PPDPF	2.18E-06	0.870076818	0.756	0.499	0.044917548	3	PPDPF
CALCRL2	2.30E-06	0.596973612	0.8	0.45	0.047347365	3	CALCRL
NOTCH41	2.35E-06	0.593454704	0.778	0.428	0.04845723	3	NOTCH4
MRPL171	2.36E-06	0.782265641	0.667	0.37	0.048545859	3	MRPL17
KLF42	2.54E-06	0.738823902	0.867	0.497	0.052425394	3	KLF4
TBC1D11	2.91E-06	0.645866682	0.533	0.256	0.059948769	3	TBC1D1
EDN11	3.54E-06	0.489463399	0.378	0.134	0.072928132	3	EDN1
FBLN51	3.86E-06	0.466523887	0.444	0.154	0.079595663	3	FBLN5
FAM210A	3.97E-06	0.765378715	0.467	0.214	0.081786878	3	FAM210A
HEY12	4.06E-06	0.772813125	0.689	0.363	0.083681865	3	HEY1
CEACAM5	4.09E-06	0.347609916	0.444	0.16	0.084327254	3	CEACAM5
STOM2	4.56E-06	0.573847248	0.933	0.546	0.093884149	3	STOM
CTNNB11	6.39E-06	0.591180176	0.889	0.584	0.131675717	3	CTNNB1
VIM2	6.67E-06	0.427601892	1	0.966	0.137524765	3	VIM
CD551	6.71E-06	0.530140668	0.667	0.346	0.138260506	3	CD55
RBM221	7.06E-06	0.759442658	0.533	0.27	0.145494391	3	RBM22
GNG112	7.47E-06	0.598258325	0.978	0.708	0.154026333	3	GNG11
ARC	7.71E-06	0.721580354	0.444	0.191	0.158951538	3	ARC
DDX3X1	8.34E-06	0.526101153	0.867	0.515	0.171836571	3	DDX3X
BMPR21	8.52E-06	0.571191602	0.667	0.358	0.175515151	3	BMPR2
IL6ST	8.87E-06	0.660167443	0.711	0.406	0.182808868	3	IL6ST
SLPI	9.70E-06	0.80470283	0.356	0.13	0.199905347	3	SLPI
EGR3	1.00E-05	0.739861024	0.556	0.28	0.206731088	3	EGR3
TSC22D12	1.01E-05	0.651654822	0.933	0.643	0.209152351	3	TSC22D1
LUZP1	1.04E-05	0.621703881	0.667	0.393	0.214672923	3	LUZP1
THSD7A2	1.06E-05	0.677049621	0.644	0.35	0.219291415	3	THSD7A
COMT1	1.17E-05	0.588887555	0.689	0.405	0.241935996	3	COMT
HES42	1.19E-05	0.777293267	0.689	0.397	0.245820257	3	HES4
HNRNPU	1.37E-05	0.496418707	0.933	0.588	0.282678998	3	HNRNPU
SWAP702	1.48E-05	0.64461975	0.711	0.414	0.305983725	3	SWAP70
ADAM151	1.54E-05	0.620970526	0.689	0.372	0.318168876	3	ADAM15
CLDN52	1.55E-05	0.765514801	0.956	0.655	0.319026687	3	CLDN5
TXNIP	1.56E-05	0.450517467	0.844	0.511	0.322117271	3	TXNIP
JAG11	1.59E-05	1.082156714	0.556	0.298	0.328712836	3	JAG1
MAP1B2	1.72E-05	0.681949248	0.733	0.423	0.354658575	3	MAP1B
INSR1	1.73E-05	0.658841481	0.933	0.699	0.355563332	3	INSR
SLC25A44	1.81E-05	0.6650426	0.422	0.189	0.372651568	3	SLC25A44
EFCAB141	1.92E-05	0.467964985	0.667	0.366	0.396400138	3	EFCAB14
PTPRB2	2.03E-05	0.483729385	0.667	0.345	0.418235755	3	PTPRB
CITED21	2.33E-05	0.488549505	0.844	0.457	0.479307104	3	CITED2
SNX31	2.33E-05	0.632718373	0.822	0.543	0.479899996	3	SNX3
KLF101	2.60E-05	0.531846656	0.778	0.444	0.53527806	3	KLF10
RDX1	2.80E-05	0.645162841	0.711	0.425	0.57746364	3	RDX
CHMP1B1	2.97E-05	0.618869318	0.733	0.447	0.612558868	3	CHMP1B
RBP72	2.98E-05	0.548750803	0.6	0.294	0.614613021	3	RBP7
PIK3C2A1	3.23E-05	0.699524043	0.511	0.268	0.666173188	3	PIK3C2A
GADD45A1	3.54E-05	0.716861381	0.578	0.324	0.729594002	3	GADD45A
CD24	3.67E-05	0.654666424	0.356	0.134	0.755799514	3	CD24
MAP4	4.30E-05	0.574130983	0.622	0.349	0.887085704	3	MAP4
CXCL11	4.37E-05	0.70054273	0.4	0.169	0.899625677	3	CXCL1
HYAL22	4.61E-05	0.560976777	0.889	0.565	0.950266481	3	HYAL2
AFF4	4.69E-05	0.458790782	0.511	0.267	0.965787005	3	AFF4
GNAI3	5.67E-05	0.519851493	0.6	0.345	1	3	GNAI3
YBX31	5.76E-05	0.622531414	0.889	0.577	1	3	YBX3
ARL4A1	5.97E-05	0.560200406	0.689	0.403	1	3	ARL4A
PURB1	6.02E-05	0.795962656	0.533	0.309	1	3	PURB
CYB5D1	6.45E-05	0.599111076	0.378	0.166	1	3	CYB5D1
PHLDA2	6.46E-05	0.5829423	0.6	0.332	1	3	PHLDA2
DDIT42	6.67E-05	0.429552866	0.889	0.545	1	3	DDIT4
TUBA1C	7.29E-05	0.526360085	0.644	0.372	1	3	TUBA1C
CCNT1	7.72E-05	0.608632818	0.444	0.215	1	3	CCNT1
MYDGF	8.11E-05	0.597367045	0.622	0.38	1	3	MYDGF
MCTP11	8.33E-05	0.589234743	0.467	0.236	1	3	MCTP1
C16orf72	8.89E-05	0.643443075	0.511	0.287	1	3	C16orf72
RAPGEF51	9.10E-05	0.611946268	0.622	0.372	1	3	RAPGEF5
REL	9.14E-05	0.436499472	0.622	0.355	1	3	REL
VAMP8	9.55E-05	0.392610722	0.422	0.178	1	3	VAMP8
EMP12	9.99E-05	0.486331866	0.911	0.625	1	3	EMP1
POLR2J3	0.000112308	0.590859955	0.422	0.206	1	3	POLR2J3
RAMP22	0.00011347	0.534270656	0.978	0.612	1	3	RAMP2
RORA	0.000116425	0.724112508	0.489	0.262	1	3	RORA
KHDC4	0.000121875	0.58348588	0.311	0.126	1	3	KHDC4
SYNE2	0.000122406	0.492181695	0.6	0.339	1	3	SYNE2
SELENON1	0.000123474	0.637627839	0.511	0.291	1	3	SELENON
ABL21	0.000130416	0.506472839	0.644	0.37	1	3	ABL2
SETD5	0.00013058	0.409182095	0.467	0.248	1	3	SETD5
A2M2	0.000144912	0.444663788	0.933	0.754	1	3	A2M
PERP	0.000153324	0.498925311	0.356	0.143	1	3	PERP
TMEM233	0.000156916	0.680249374	0.422	0.213	1	3	TMEM233
CAVIN31	0.000162868	0.35452257	0.822	0.484	1	3	CAVIN3
NFKBID	0.000182725	0.59094167	0.289	0.115	1	3	NFKBID
SQSTM1	0.000200208	0.425889722	0.933	0.58	1	3	SQSTM1
KLHL15	0.000214547	0.55788842	0.356	0.165	1	3	KLHL15
IQGAP1	0.000227969	0.406365622	0.667	0.403	1	3	IQGAP1
IL331	0.000244584	0.507479177	0.378	0.173	1	3	IL33
KLF22	0.000257896	0.434583976	0.978	0.73	1	3	KLF2
DNTTIP21	0.000269362	0.733019222	0.556	0.345	1	3	DNTTIP2
HNRNPA0	0.000282682	0.47794251	0.622	0.38	1	3	HNRNPA0
ISG20L2	0.000305369	0.905127821	0.378	0.197	1	3	ISG20L2
AQP12	0.000326067	0.378440804	0.778	0.444	1	3	AQP1
FZD41	0.000330071	0.578455279	0.489	0.28	1	3	FZD4
CYB5R3	0.000337885	0.578308998	0.6	0.367	1	3	CYB5R3
SPTBN1	0.000349918	0.396542506	0.867	0.591	1	3	SPTBN1
TGFBR21	0.000363215	0.532370924	0.711	0.446	1	3	TGFBR2
CSNK1A1	0.000388957	0.421591166	0.756	0.468	1	3	CSNK1A1
FLOT2	0.00040811	0.610461317	0.333	0.161	1	3	FLOT2
ASH1L	0.000416546	0.371469967	0.467	0.257	1	3	ASH1L
CAST	0.000418613	0.613829168	0.644	0.431	1	3	CAST
VCL	0.000449125	0.461247105	0.467	0.262	1	3	VCL
PROX1	0.000451137	0.875274382	0.289	0.125	1	3	PROX1
GRASP2	0.000457555	0.602048006	0.6	0.353	1	3	GRASP
FOS1	0.000458163	0.352065305	0.978	0.891	1	3	FOS
FAM133B	0.000466973	0.549069039	0.511	0.298	1	3	FAM133B
LMNA1	0.000471571	0.375289474	1	0.748	1	3	LMNA
RALB1	0.000480083	0.540190037	0.511	0.305	1	3	RALB
RSRP1	0.00053231	0.443752849	0.733	0.486	1	3	RSRP1
BTG2	0.000540451	0.404394413	0.822	0.549	1	3	BTG2
PCDH11	0.000542418	0.52156038	0.422	0.232	1	3	PCDH1
NFATC11	0.000558846	0.622916365	0.378	0.197	1	3	NFATC1
CAPZA21	0.000570268	0.404361619	0.622	0.38	1	3	CAPZA2
MIR4435-2HG1	0.000581486	0.510935828	0.644	0.364	1	3	MIR4435-2HG
SEC14L11	0.000667748	0.419384267	0.8	0.507	1	3	SEC14L1
GFOD11	0.000702655	0.491188172	0.467	0.268	1	3	GFOD1
DNAJA4	0.000760707	0.570124616	0.467	0.257	1	3	DNAJA4
MALAT1	0.000764761	0.563791248	0.956	0.812	1	3	MALAT1
ARRDC31	0.000769724	0.377645463	0.6	0.366	1	3	ARRDC3
PTPRM	0.00078675	0.489443323	0.556	0.353	1	3	PTPRM
HEXIM1	0.000787204	0.54387039	0.467	0.272	1	3	HEXIM1
PLXNA21	0.000832623	0.593819177	0.444	0.259	1	3	PLXNA2
HEG12	0.000877594	0.503663898	0.644	0.394	1	3	HEG1
SUMF2	0.000895254	0.374567584	0.511	0.314	1	3	SUMF2
BRD2	0.000915383	0.393493921	0.644	0.399	1	3	BRD2
SRP142	0.000928792	0.357974871	0.978	0.774	1	3	SRP14
IFI272	0.000966324	0.326007187	0.911	0.647	1	3	IFI27
TNFRSF41	0.000986982	0.278592666	0.6	0.332	1	3	TNFRSF4
PREX1	0.00101149	0.784488992	0.422	0.252	1	3	PREX1
UBXN4	0.001017361	0.27385368	0.644	0.406	1	3	UBXN4
PREX22	0.001021729	0.650213816	0.489	0.293	1	3	PREX2
SKIL	0.001064406	0.444242054	0.644	0.436	1	3	SKIL
CD1511	0.001099095	0.532943864	0.667	0.46	1	3	CD151
ACKR32	0.001102449	0.360068867	0.667	0.39	1	3	ACKR3
ARL5B	0.001151777	0.354750709	0.444	0.244	1	3	ARL5B
LRRC75A	0.001161548	0.291388377	0.511	0.287	1	3	LRRC75A
ITPRIP1	0.001179317	0.548523138	0.556	0.361	1	3	ITPRIP
CYYR12	0.001217493	0.283134221	0.622	0.381	1	3	CYYR1
GADD45B1	0.00122931	0.377097874	0.8	0.536	1	3	GADD45B
TAX1BP1	0.001282467	0.422222888	0.6	0.389	1	3	TAX1BP1
TIPARP1	0.001294148	0.505748017	0.556	0.344	1	3	TIPARP
ANGPT21	0.001313285	0.308307496	0.778	0.475	1	3	ANGPT2
CD91	0.001328219	0.361620636	0.844	0.533	1	3	CD9
BIRC6	0.001350805	0.624699869	0.4	0.233	1	3	BIRC6
PHKG1	0.001368866	0.502529488	0.356	0.171	1	3	PHKG1
MAFF	0.001386492	0.441856358	0.644	0.414	1	3	MAFF
IER31	0.001432929	0.31458698	1	0.708	1	3	IER3
ARL151	0.001449442	0.427338401	0.511	0.313	1	3	ARL15
SYNJ22	0.00145275	0.595942714	0.4	0.228	1	3	SYNJ2
C2CD4B2	0.00146961	0.330453293	0.622	0.362	1	3	C2CD4B
NDFIP1	0.001525265	0.534980515	0.489	0.305	1	3	NDFIP1
RILPL21	0.001538108	0.525747135	0.489	0.288	1	3	RILPL2
HNRNPF	0.00155803	0.548570662	0.578	0.387	1	3	HNRNPF
MIS18BP1	0.001623839	0.542494269	0.333	0.175	1	3	MIS18BP1
UQCRC2	0.001645345	0.566711193	0.489	0.313	1	3	UQCRC2
ADAM101	0.001694077	0.35291566	0.511	0.313	1	3	ADAM10
LRRC8A	0.001705867	0.449957934	0.511	0.322	1	3	LRRC8A
SH2B3	0.001707822	0.588830182	0.444	0.275	1	3	SH2B3
TFPI1	0.001740225	0.641621442	0.511	0.319	1	3	TFPI
KLHL181	0.00175928	0.608869167	0.444	0.263	1	3	KLHL18
G0S2	0.001783842	0.528658702	0.289	0.131	1	3	G0S2
ESAM2	0.001793973	0.455577467	0.8	0.534	1	3	ESAM
NFE2L2	0.001807475	0.460822465	0.644	0.429	1	3	NFE2L2
JUN	0.001822383	0.316294726	1	0.896	1	3	JUN
SEMA4A	0.001848004	0.676772872	0.289	0.136	1	3	SEMA4A
1-Nov	0.001849767	0.840557905	0.289	0.14	1	3	NOV
DGKD1	0.001904217	0.601053192	0.333	0.173	1	3	DGKD
CD2BP2	0.001925869	0.648972236	0.4	0.235	1	3	CD2BP2
IER5L1	0.002038424	0.436582655	0.711	0.463	1	3	IER5L
TOX4	0.002094461	0.511347195	0.422	0.254	1	3	TOX4
XRCC5	0.002118929	0.291762438	0.644	0.435	1	3	XRCC5
FAM198B	0.002132197	0.547151757	0.489	0.297	1	3	FAM198B
PLEKHG1	0.002139309	0.494554935	0.467	0.292	1	3	PLEKHG1
HNRNPC	0.002193146	0.314224598	0.711	0.473	1	3	HNRNPC
KCNN31	0.002200302	0.428717986	0.378	0.209	1	3	KCNN3
DSTN	0.002283491	0.375483879	0.844	0.573	1	3	DSTN
AKAP131	0.002325411	0.28691795	0.711	0.451	1	3	AKAP13
CLK1	0.002331637	0.604081349	0.489	0.323	1	3	CLK1
UBE2H	0.002429489	0.275381474	0.467	0.284	1	3	UBE2H
CDC42	0.002476085	0.383077291	0.889	0.659	1	3	CDC42
CSRNP1	0.00250989	0.33963008	0.6	0.374	1	3	CSRNP1
PCSK7	0.002584612	0.511073145	0.333	0.184	1	3	PCSK7
AKAP8	0.002591659	0.875540921	0.311	0.165	1	3	AKAP8
NUFIP2	0.00259567	0.433775154	0.489	0.314	1	3	NUFIP2
ELF1	0.002714448	0.376360954	0.556	0.367	1	3	ELF1
CYTOR1	0.002757379	0.315223427	0.667	0.438	1	3	CYTOR
ATP8B1	0.002818597	0.515991586	0.333	0.182	1	3	ATP8B1
TMEM2	0.00287604	0.43716794	0.444	0.259	1	3	TMEM2
DNAJB14	0.002893527	0.563297946	0.378	0.223	1	3	DNAJB14
MCL1	0.002944069	0.351259742	0.778	0.565	1	3	MCL1
SASH11	0.002957246	0.496508587	0.422	0.259	1	3	SASH1
TNFAIP2	0.003030099	0.522169571	0.444	0.274	1	3	TNFAIP2
TPM4	0.00307939	0.368208593	0.844	0.632	1	3	TPM4
DNAJA1	0.003157021	0.323791111	0.933	0.75	1	3	DNAJA1
ZBTB1	0.003165597	0.513494971	0.289	0.144	1	3	ZBTB1
RPL22L1	0.00316867	0.466668389	0.556	0.371	1	3	RPL22L1
ECSCR2	0.003207254	0.366898018	0.689	0.441	1	3	ECSCR
TM9SF2	0.003257254	0.573950863	0.422	0.271	1	3	TM9SF2
SPCS3	0.003260839	0.492533704	0.511	0.351	1	3	SPCS3
NUAK1	0.003275559	0.519959597	0.467	0.298	1	3	NUAK1
ZFP36	0.00327628	0.310578608	0.978	0.803	1	3	ZFP36
ATP5J1	0.003304693	0.368449745	0.644	0.423	1	3	ATP5J
RALGAPA1	0.003324414	0.476197129	0.378	0.215	1	3	RALGAPA1
SYNPO2	0.003328146	0.436489951	0.533	0.353	1	3	SYNPO
HNRNPD	0.00334337	0.286063592	0.578	0.398	1	3	HNRNPD
TRA2A	0.00338162	0.356969274	0.467	0.292	1	3	TRA2A
ATP2B4	0.003401246	0.481404177	0.444	0.281	1	3	ATP2B4
HSPH1	0.00340961	0.306912639	0.844	0.619	1	3	HSPH1
CD461	0.003436391	0.467398357	0.6	0.393	1	3	CD46
JAM22	0.003524089	0.391920727	0.467	0.288	1	3	JAM2
NR4A3	0.003530782	0.329172085	0.422	0.232	1	3	NR4A3
CANX	0.003539829	0.286145542	0.667	0.463	1	3	CANX
PLPP31	0.003837003	0.340478228	0.467	0.267	1	3	PLPP3
PTGES3	0.003856833	0.421101422	0.711	0.499	1	3	PTGES3
VPS37B	0.004074662	0.439218921	0.444	0.279	1	3	VPS37B
CDK11B	0.004118699	0.576173364	0.289	0.152	1	3	CDK11B
ARPC1A	0.004339686	0.338101449	0.511	0.333	1	3	ARPC1A
KIAA1147	0.004464379	0.613355522	0.311	0.173	1	3	KIAA1147
MMP22	0.004525392	0.303711258	0.667	0.438	1	3	MMP2
ZEB1	0.004536886	0.353576269	0.489	0.315	1	3	ZEB1
SMAD21	0.004561632	0.666889107	0.4	0.254	1	3	SMAD2
PHF20L1	0.004743054	0.625856988	0.422	0.274	1	3	PHF20L1
CLEC14A2	0.005044687	0.383293977	0.867	0.528	1	3	CLEC14A
HEBP2	0.005067281	0.350368493	0.444	0.28	1	3	HEBP2
ANKRD37	0.005118179	0.404396916	0.444	0.278	1	3	ANKRD37
LAMA41	0.005261435	0.296210876	0.689	0.437	1	3	LAMA4
UBR1	0.005523177	0.552703015	0.267	0.137	1	3	UBR1
MSX12	0.005526296	0.370154613	0.467	0.276	1	3	MSX1
COX7B1	0.005714584	0.254373949	0.667	0.444	1	3	COX7B
WDR1	0.00589178	0.268649851	0.511	0.342	1	3	WDR1
TSPYL2	0.00592513	0.506292165	0.356	0.206	1	3	TSPYL2
RNASE12	0.005942804	0.324021751	0.867	0.588	1	3	RNASE1
ZBTB38	0.005975336	0.325684165	0.467	0.304	1	3	ZBTB38
JUNB1	0.006129024	0.274585646	1	0.898	1	3	JUNB
SLC1A41	0.006283352	0.601673293	0.289	0.156	1	3	SLC1A4
TES	0.006370483	0.32090495	0.4	0.245	1	3	TES
RAB5A	0.00646588	0.33441126	0.422	0.271	1	3	RAB5A
PECAM11	0.006576306	0.33809115	0.911	0.677	1	3	PECAM1
EXOSC41	0.006596057	0.401158343	0.356	0.214	1	3	EXOSC4
NRARP2	0.007147142	0.281037938	0.556	0.358	1	3	NRARP
TBC1D9	0.007177269	0.478406696	0.289	0.16	1	3	TBC1D9
ANXA11	0.007177562	0.370073357	0.467	0.313	1	3	ANXA11
CLTC	0.007388377	0.405790877	0.489	0.34	1	3	CLTC
FIS1	0.007450175	0.493162459	0.578	0.402	1	3	FIS1
CDC42EP31	0.007565324	0.359213805	0.667	0.463	1	3	CDC42EP3
ISG151	0.007683229	0.356508038	0.511	0.35	1	3	ISG15
ZFHX3	0.007960598	0.512418847	0.378	0.24	1	3	ZFHX3
MEF2C	0.008117185	0.352447684	0.578	0.401	1	3	MEF2C
SELENOW1	0.008329183	0.34658394	0.867	0.617	1	3	SELENOW
CAMSAP2	0.008331436	0.395256063	0.311	0.18	1	3	CAMSAP2
HECW21	0.008343264	0.544958587	0.378	0.235	1	3	HECW2
TCF7L1	0.00843982	0.745172324	0.267	0.148	1	3	TCF7L1
EIF3F	0.008486085	0.297117306	0.622	0.432	1	3	EIF3F
SPAG9	0.008653727	0.30842955	0.489	0.323	1	3	SPAG9
PLK3	0.008664861	0.43940995	0.444	0.288	1	3	PLK3
NFKB2	0.008674966	0.619545367	0.267	0.145	1	3	NFKB2
WWTR11	0.008759367	0.362868598	0.6	0.405	1	3	WWTR1
SPTAN1	0.008792887	0.255311476	0.489	0.323	1	3	SPTAN1
SERPINB9	0.008904825	0.445619343	0.378	0.236	1	3	SERPINB9
GALNT1	0.008918172	0.388492057	0.444	0.301	1	3	GALNT1
MAP3K111	0.00894324	0.451548472	0.4	0.263	1	3	MAP3K11
AES	0.008958107	0.299228983	0.556	0.372	1	3	AES
LRRFIP1	0.008958278	0.380290235	0.644	0.46	1	3	LRRFIP1
TCEA1	0.009059202	0.30621793	0.422	0.272	1	3	TCEA1
TPP1	0.009274239	0.440737069	0.4	0.261	1	3	TPP1
ARGLU11	0.00948503	0.311429242	0.778	0.533	1	3	ARGLU1
BCLAF1	0.009628178	0.369740139	0.489	0.345	1	3	BCLAF1
FBN11	0.009654438	0.556329082	0.422	0.285	1	3	FBN1
CD341	0.009682625	0.252404936	0.733	0.49	1	3	CD34
ACTN4	0.009807196	0.322567853	0.711	0.503	1	3	ACTN4
CYP3A5	6.27E-48	1.941187818	0.583	0.028	1.29E-43	4	CYP3A5
LMO7	9.17E-35	2.654294298	0.778	0.106	1.89E-30	4	LMO7
ADGRF1	2.68E-32	1.47000791	0.306	0.009	5.53E-28	4	ADGRF1
ELF3	2.93E-31	2.45710628	0.861	0.151	6.03E-27	4	ELF3
PARD6B	5.21E-30	1.157317622	0.333	0.014	1.07E-25	4	PARD6B
MACC1	2.16E-27	1.522762708	0.444	0.035	4.45E-23	4	MACC1
CEACAM61	2.33E-27	2.192515666	0.75	0.128	4.81E-23	4	CEACAM6
AHNAK2	4.80E-27	1.748070409	0.5	0.047	9.90E-23	4	AHNAK2
GALNT5	2.05E-26	1.308896905	0.361	0.022	4.22E-22	4	GALNT5
GCNT3	2.91E-26	1.308806153	0.306	0.014	6.00E-22	4	GCNT3
FOXQ1	3.85E-26	0.96005349	0.25	0.008	7.93E-22	4	FOXQ1
CGN	6.12E-26	1.119576457	0.306	0.014	1.26E-21	4	CGN
LIPH	9.74E-26	1.288248493	0.333	0.018	2.01E-21	4	LIPH
TACSTD2	2.19E-25	1.901120515	0.694	0.113	4.51E-21	4	TACSTD2
C6orf222	4.31E-24	1.375795887	0.278	0.013	8.88E-20	4	C6orf222
CD241	6.88E-24	1.841648613	0.694	0.121	1.42E-19	4	CD24
HPGD	8.13E-24	0.97230112	0.306	0.017	1.68E-19	4	HPGD
CEACAM51	1.02E-23	2.307457682	0.75	0.149	2.11E-19	4	CEACAM5
ANKRD36C	8.26E-22	2.28868313	0.722	0.151	1.70E-17	4	ANKRD36C
SPINT2	1.83E-21	1.942075957	0.611	0.101	3.78E-17	4	SPINT2
ARHGEF35	1.78E-20	1.094407975	0.306	0.022	3.68E-16	4	ARHGEF35
PERP1	2.99E-20	1.849404752	0.667	0.131	6.16E-16	4	PERP
TMC5	3.22E-20	1.438230452	0.361	0.032	6.65E-16	4	TMC5
EPCAM	1.69E-19	1.86279245	0.583	0.103	3.48E-15	4	EPCAM
TSPAN1	1.79E-19	1.622581514	0.556	0.091	3.69E-15	4	TSPAN1
NEBL	1.86E-19	1.082606393	0.25	0.014	3.83E-15	4	NEBL
GALNT3	2.40E-18	0.845081938	0.25	0.015	4.94E-14	4	GALNT3
KLF5	2.97E-17	1.107417815	0.333	0.033	6.13E-13	4	KLF5
TC2N	3.03E-17	1.362237594	0.306	0.027	6.24E-13	4	TC2N
EZR	1.24E-16	2.167994017	0.861	0.345	2.56E-12	4	EZR
RAB11FIP1	1.56E-16	1.779878025	0.528	0.095	3.22E-12	4	RAB11FIP1
ITGB8	2.70E-16	1.349072657	0.361	0.042	5.57E-12	4	ITGB8
XIST	3.40E-16	2.252656522	0.833	0.382	7.00E-12	4	XIST
CLDN4	3.94E-16	1.805501663	0.694	0.187	8.12E-12	4	CLDN4
EPS8	4.51E-16	1.590988699	0.528	0.1	9.29E-12	4	EPS8
KRT192	3.19E-15	1.939513395	0.833	0.295	6.57E-11	4	KRT19
DSP	4.30E-15	1.894912706	0.472	0.086	8.87E-11	4	DSP
GPRC5A	8.24E-15	1.59472322	0.472	0.088	1.70E-10	4	GPRC5A
TSPAN8	1.14E-14	1.575164726	0.361	0.05	2.34E-10	4	TSPAN8
CDH1	2.00E-14	0.97119193	0.278	0.028	4.12E-10	4	CDH1
CLDN3	5.68E-14	1.883511604	0.5	0.106	1.17E-09	4	CLDN3
CLDN7	2.93E-13	1.063895377	0.306	0.037	6.03E-09	4	CLDN7
MYH14	3.03E-13	0.742817014	0.25	0.024	6.25E-09	4	MYH14
AGR21	1.10E-12	1.66963599	0.611	0.177	2.26E-08	4	AGR2
DSG2	2.21E-12	1.228447573	0.361	0.058	4.56E-08	4	DSG2
ERBB3	3.32E-12	0.753504228	0.25	0.027	6.84E-08	4	ERBB3
SPINT1	3.53E-12	1.073116745	0.333	0.05	7.28E-08	4	SPINT1
CAMK2N1	3.82E-12	1.187461892	0.583	0.149	7.87E-08	4	CAMK2N1
TMPRSS4	7.66E-12	0.898067255	0.25	0.028	1.58E-07	4	TMPRSS4
SPINK1	9.75E-12	0.988173969	0.278	0.035	2.01E-07	4	SPINK1
NEAT1	1.30E-11	1.440352283	0.889	0.731	2.69E-07	4	NEAT1
MLPH	1.93E-11	0.986076009	0.306	0.045	3.98E-07	4	MLPH
KRT7	2.07E-11	1.366363113	0.639	0.201	4.27E-07	4	KRT7
MALAT11	3.27E-11	2.096470122	0.889	0.817	6.74E-07	4	MALAT1
MUC13	3.91E-11	1.356253748	0.389	0.078	8.07E-07	4	MUC13
SDCBP2	4.03E-11	1.27433897	0.389	0.078	8.31E-07	4	SDCBP2
MUC16	4.17E-11	0.994194443	0.25	0.031	8.60E-07	4	MUC16
LLGL2	5.94E-11	1.215760895	0.389	0.078	1.22E-06	4	LLGL2
PRSS8	1.19E-10	0.656633771	0.278	0.038	2.46E-06	4	PRSS8
WFDC2	2.49E-10	1.111906728	0.278	0.042	5.12E-06	4	WFDC2
BAIAP2L1	2.66E-10	0.760350646	0.25	0.033	5.47E-06	4	BAIAP2L1
GULP1	3.14E-10	1.078633078	0.361	0.072	6.48E-06	4	GULP1
ST14	5.49E-10	0.859432461	0.278	0.042	1.13E-05	4	ST14
SMIM22	5.93E-10	0.834837428	0.306	0.053	1.22E-05	4	SMIM22
RAMP11	6.40E-10	1.01377062	0.333	0.063	1.32E-05	4	RAMP1
GCC2	9.21E-10	1.562133055	0.694	0.305	1.90E-05	4	GCC2
LAMC2	2.01E-09	1.072117362	0.306	0.056	4.15E-05	4	LAMC2
PRSS22	2.25E-09	0.631115917	0.278	0.045	4.64E-05	4	PRSS22
INPP4B	2.77E-09	0.637531386	0.25	0.037	5.71E-05	4	INPP4B
LSR	2.82E-09	1.180613938	0.389	0.092	5.80E-05	4	LSR
PRRC2C	3.18E-09	1.397741068	0.806	0.435	6.56E-05	4	PRRC2C
TAX1BP11	7.25E-09	1.332376798	0.75	0.385	0.000149428	4	TAX1BP1
ABHD11	1.12E-08	0.854089231	0.25	0.041	0.000230368	4	ABHD11
SLPI1	1.22E-08	1.095948932	0.444	0.128	0.000250648	4	SLPI
FAM46A	1.74E-08	1.277269257	0.278	0.053	0.000358595	4	FAM46A
CD552	2.28E-08	1.408522224	0.694	0.349	0.000469087	4	CD55
ZNF117	2.56E-08	0.965419958	0.25	0.044	0.000526775	4	ZNF117
DST	2.93E-08	1.652148017	0.667	0.327	0.000604162	4	DST
ENC1	3.02E-08	1.298986578	0.361	0.092	0.000621371	4	ENC1
TXNIP1	4.88E-08	1.216673334	0.861	0.514	0.0010056	4	TXNIP
MXD1	5.98E-08	1.546058845	0.5	0.174	0.001232136	4	MXD1
JUP	6.34E-08	1.147731706	0.611	0.263	0.001305995	4	JUP
KRT8	6.39E-08	1.126008515	0.722	0.342	0.00131695	4	KRT8
ANXA111	1.84E-07	1.314062261	0.639	0.306	0.003785354	4	ANXA11
ZMYND8	2.14E-07	1.184209991	0.472	0.167	0.004400218	4	ZMYND8
RAD21	2.92E-07	1.333264899	0.611	0.287	0.006007767	4	RAD21
VEGFA	3.70E-07	0.630077416	0.444	0.135	0.00761697	4	VEGFA
SLC7A11	5.59E-07	1.122793714	0.333	0.088	0.011523176	4	SLC7A11
USP53	6.58E-07	0.930903515	0.306	0.078	0.013567157	4	USP53
DIAPH1	7.97E-07	1.137992808	0.472	0.181	0.016435383	4	DIAPH1
CAPN2	8.80E-07	1.211360824	0.639	0.327	0.01813504	4	CAPN2
BAZ2B	9.03E-07	1.130886756	0.583	0.271	0.018609352	4	BAZ2B
LAMB3	9.96E-07	0.982691359	0.333	0.091	0.020517512	4	LAMB3
SLC12A2	2.14E-06	1.00016605	0.583	0.271	0.04405938	4	SLC12A2
ZNF207	4.26E-06	1.006634153	0.639	0.338	0.087813118	4	ZNF207
IGHG1	4.48E-06	1.036069412	0.306	0.087	0.092348864	4	IGHG1
NET1	5.65E-06	0.811889517	0.25	0.06	0.116512449	4	NET1
SDC4	6.33E-06	0.769527685	0.361	0.117	0.130482347	4	SDC4
ALCAM	6.98E-06	0.925564592	0.278	0.073	0.143775054	4	ALCAM
SPEN	7.37E-06	1.2761609	0.472	0.208	0.151818584	4	SPEN
ABHD17C	8.45E-06	0.948884943	0.25	0.063	0.174168217	4	ABHD17C
APOL6	1.14E-05	1.018893167	0.306	0.095	0.234460477	4	APOL6
AL365226.2	1.23E-05	0.758552337	0.278	0.076	0.252654668	4	AL365226.2
PHGR11	1.23E-05	0.662359178	0.417	0.145	0.252704969	4	PHGR1
RRBP1	1.24E-05	1.003691628	0.694	0.429	0.255867567	4	RRBP1
FOXO3	1.25E-05	1.075951823	0.472	0.206	0.256865757	4	FOXO3
STK17B	1.43E-05	0.661667898	0.361	0.117	0.294138628	4	STK17B
CCDC186	1.90E-05	0.841396255	0.389	0.142	0.391650155	4	CCDC186
UBR2	1.94E-05	0.983140549	0.333	0.114	0.400532775	4	UBR2
NT5C2	1.95E-05	1.042615878	0.306	0.096	0.401578175	4	NT5C2
TM9SF3	2.43E-05	0.858674536	0.611	0.332	0.500160656	4	TM9SF3
EGLN3	2.78E-05	1.034236956	0.306	0.1	0.573027153	4	EGLN3
EPS8L1	2.80E-05	0.755425848	0.25	0.068	0.577151371	4	EPS8L1
SLK	3.17E-05	1.049891883	0.5	0.244	0.652943941	4	SLK
ATF3	3.59E-05	0.844271865	0.778	0.564	0.740303275	4	ATF3
NT5C	3.65E-05	0.958804534	0.333	0.115	0.752890858	4	NT5C
LGALS3	4.53E-05	1.193084196	0.694	0.433	0.933211167	4	LGALS3
DEK	4.58E-05	1.171286175	0.583	0.344	0.943408541	4	DEK
EIF3A	4.60E-05	0.958319904	0.667	0.409	0.948337282	4	EIF3A
RBM39	7.95E-05	0.838691985	0.75	0.488	1	4	RBM39
CAPN7	8.37E-05	0.756564499	0.278	0.088	1	4	CAPN7
TFF2	0.000103576	0.779119166	0.389	0.158	1	4	TFF2
ZMYM5	0.000107765	0.906494124	0.306	0.108	1	4	ZMYM5
GOLGA3	0.000109373	0.990151333	0.417	0.188	1	4	GOLGA3
MAL21	0.000120418	0.880395559	0.306	0.105	1	4	MAL2
AHNAK	0.000124954	0.584355137	0.722	0.465	1	4	AHNAK
GOLGB1	0.000132969	1.150822834	0.583	0.359	1	4	GOLGB1
PLAUR1	0.000177391	0.772519069	0.583	0.319	1	4	PLAUR
TMEM106B	0.000180947	1.512803908	0.417	0.213	1	4	TMEM106B
RASA2	0.000208848	0.862760761	0.278	0.099	1	4	RASA2
ARHGAP5	0.000217422	0.964739831	0.417	0.2	1	4	ARHGAP5
KRT18	0.000222867	1.020425083	0.583	0.351	1	4	KRT18
ABI1	0.000228875	0.839753589	0.417	0.192	1	4	ABI1
ABHD3	0.000229063	0.624522846	0.25	0.079	1	4	ABHD3
MT-ND2	0.000231614	0.673575116	1	0.872	1	4	MT-ND2
KDM3A	0.000233595	0.741476687	0.306	0.117	1	4	KDM3A
FNBP4	0.000250048	1.017423436	0.417	0.194	1	4	FNBP4
CD82	0.000253047	0.846698275	0.333	0.128	1	4	CD82
ATP1B1	0.000280106	1.003543269	0.333	0.137	1	4	ATP1B1
ZNF292	0.000355393	1.164809422	0.417	0.213	1	4	ZNF292
CD164	0.000375997	0.830488049	0.583	0.353	1	4	CD164
PPDPF1	0.000379325	0.923927986	0.694	0.505	1	4	PPDPF
MAP2K7	0.000390349	0.818736848	0.278	0.101	1	4	MAP2K7
MT-ND51	0.000412965	0.532156885	0.944	0.806	1	4	MT-ND5
TIPARP2	0.000420002	1.125044666	0.556	0.346	1	4	TIPARP
EP400	0.00048852	0.987607339	0.278	0.105	1	4	EP400
ZNF83	0.000534486	0.510894078	0.25	0.086	1	4	ZNF83
ACSL5	0.000546025	0.735746338	0.306	0.119	1	4	ACSL5
KMT2C	0.000695504	0.932335079	0.444	0.233	1	4	KMT2C
S100P1	0.000811976	0.726838804	0.278	0.105	1	4	S100P
CDK11A	0.000984465	0.635323647	0.306	0.124	1	4	CDK11A
PAWR	0.001082982	0.731581262	0.306	0.129	1	4	PAWR
PTTG1IP	0.001138264	0.535684371	0.694	0.451	1	4	PTTG1IP
TOR1AIP2	0.001154688	0.873283552	0.444	0.251	1	4	TOR1AIP2
PNISR1	0.001201348	0.937043815	0.5	0.306	1	4	PNISR
AGPAT2	0.001238837	0.745433114	0.278	0.114	1	4	AGPAT2
RSBN1L	0.001264011	0.794108545	0.361	0.173	1	4	RSBN1L
HMGA1	0.001338307	0.861012427	0.417	0.213	1	4	HMGA1
ZFC3H1	0.001359155	0.756902838	0.333	0.151	1	4	ZFC3H1
SF3B1	0.001449765	0.844337267	0.583	0.394	1	4	SF3B1
AKAP9	0.001457988	1.134393374	0.5	0.321	1	4	AKAP9
CTDSPL2	0.001489859	0.546832366	0.278	0.11	1	4	CTDSPL2
CAMK2D	0.001644967	0.654571863	0.25	0.097	1	4	CAMK2D
KPNB1	0.001650989	0.867140204	0.5	0.31	1	4	KPNB1
FAM91A1	0.001734374	1.094578339	0.361	0.186	1	4	FAM91A1
FBXO32	0.001755278	0.715959981	0.306	0.136	1	4	FBXO32
IWS1	0.001827162	0.829472434	0.306	0.138	1	4	IWS1
TRAF4	0.001827553	0.712943538	0.306	0.137	1	4	TRAF4
CLSTN1	0.001850356	0.771509234	0.444	0.253	1	4	CLSTN1
NIPBL	0.001886595	0.472885628	0.472	0.256	1	4	NIPBL
CD462	0.002003693	0.606694766	0.583	0.396	1	4	CD46
SIPA1L2	0.002061947	0.693596462	0.472	0.265	1	4	SIPA1L2
RNASET2	0.002381225	0.573090214	0.361	0.172	1	4	RNASET2
UPF2	0.003155154	0.711811989	0.361	0.194	1	4	UPF2
PARP14	0.0031994	0.836865064	0.444	0.272	1	4	PARP14
CYTH1	0.003256004	0.644245861	0.306	0.144	1	4	CYTH1
ZNF33A	0.003362195	0.995979493	0.278	0.131	1	4	ZNF33A
SH3YL1	0.003456526	0.639635452	0.25	0.106	1	4	SH3YL1
USP3	0.003498323	0.655237616	0.306	0.141	1	4	USP3
VMP1	0.003598547	0.9527203	0.5	0.362	1	4	VMP1
SYNRG	0.003710411	0.655273727	0.306	0.145	1	4	SYNRG
PPP2R2A	0.003748351	0.648977093	0.472	0.29	1	4	PPP2R2A
BAG1	0.003975538	0.705571326	0.472	0.295	1	4	BAG1
ITGB1	0.004002437	0.501644573	1	0.787	1	4	ITGB1
AFDN	0.004110485	0.874582761	0.472	0.31	1	4	AFDN
WSB1	0.004185147	0.768972428	0.583	0.406	1	4	WSB1
UBXN41	0.004293681	0.658583784	0.583	0.412	1	4	UBXN4
CD2AP	0.004349026	0.871575752	0.389	0.219	1	4	CD2AP
MPHOSPH8	0.00508613	0.684951351	0.417	0.251	1	4	MPHOSPH8
REL1	0.005209705	0.791311995	0.528	0.363	1	4	REL
SYNE21	0.005332037	1.035426208	0.5	0.346	1	4	SYNE2
COX6A1	0.005705115	0.465901379	0.75	0.545	1	4	COX6A1
TMBIM6	0.005797084	0.597337222	0.75	0.608	1	4	TMBIM6
PHF3	0.005919535	0.774339093	0.361	0.205	1	4	PHF3
RBM33	0.006048832	0.604396267	0.278	0.131	1	4	RBM33
RBM28	0.006140448	0.674557475	0.25	0.113	1	4	RBM28
COX19	0.006559604	0.656771742	0.25	0.112	1	4	COX19
ANKLE2	0.00669342	0.827189094	0.361	0.205	1	4	ANKLE2
ZBTB7A	0.006779899	0.871869826	0.417	0.265	1	4	ZBTB7A
SSFA2	0.006823127	1.003656694	0.333	0.192	1	4	SSFA2
EFR3A	0.006907743	0.695879091	0.333	0.173	1	4	EFR3A
TACC2	0.00700036	0.615494415	0.278	0.133	1	4	TACC2
SIRT1	0.007127338	0.767419747	0.333	0.183	1	4	SIRT1
KMT2A	0.007348767	0.663500337	0.417	0.254	1	4	KMT2A
RPS27	0.007675452	0.331197591	1	0.923	1	4	RPS27
RB1CC1	0.00778513	0.865695472	0.417	0.249	1	4	RB1CC1
DDIT3	0.007991161	0.686777436	0.444	0.285	1	4	DDIT3
MUC1	0.008151948	1.213546114	0.278	0.138	1	4	MUC1
GOLGA4	0.008207115	0.878123625	0.472	0.337	1	4	GOLGA4
POU2F1	0.008233258	0.872201568	0.25	0.117	1	4	POU2F1
BAZ1B	0.008512825	0.839192528	0.306	0.164	1	4	BAZ1B
SMCO4	0.009185431	0.620051651	0.25	0.113	1	4	SMCO4
RLIM	0.009291573	0.517464558	0.306	0.154	1	4	RLIM
SLC40A1	0.009328654	0.586524523	0.25	0.115	1	4	SLC40A1
SMARCA5	0.009486439	0.715199211	0.444	0.283	1	4	SMARCA5
SLC5A3	0.009776585	0.564706469	0.278	0.138	1	4	SLC5A3
CAPG	0.009859001	0.351053216	0.361	0.181	1	4	CAPG
NBEAL1	0.009902745	0.509577747	0.278	0.135	1	4	NBEAL1
ANKRD1	1.43E-74	1.475829701	0.559	0.008	2.94E-70	5	ANKRD1
SERPINB4	1.52E-59	1.245189937	0.5	0.01	3.13E-55	5	SERPINB4
IL11	7.26E-46	0.962749585	0.382	0.008	1.50E-41	5	IL11
SRPX	1.62E-34	1.245237168	0.412	0.019	3.34E-30	5	SRPX
EGR4	4.59E-33	1.656319128	0.588	0.05	9.46E-29	5	EGR4
SERPINB3	1.71E-31	1.073887734	0.353	0.014	3.53E-27	5	SERPINB3
PAEP	2.51E-29	1.604845723	0.588	0.06	5.17E-25	5	PAEP
RRAD	9.64E-27	2.282823378	0.765	0.133	1.99E-22	5	RRAD
HMGA11	2.21E-26	2.091835759	0.882	0.193	4.56E-22	5	HMGA1
MT1E	2.19E-24	2.37943575	0.912	0.224	4.50E-20	5	MT1E
FOXD1	7.01E-24	0.984904766	0.324	0.019	1.44E-19	5	FOXD1
C1S	1.52E-23	1.313667492	0.647	0.092	3.14E-19	5	C1S
ERRFI1	1.99E-23	1.54100322	0.735	0.129	4.11E-19	5	ERRFI1
VCAN	1.55E-21	1.193237748	0.676	0.106	3.20E-17	5	VCAN
TGFBI	1.68E-21	1.334436975	0.765	0.142	3.47E-17	5	TGFBI
LY6E	2.12E-21	1.478648961	0.794	0.164	4.36E-17	5	LY6E
KRT181	3.82E-20	2.221014982	0.941	0.336	7.86E-16	5	KRT18
DCN	2.08E-19	1.922374975	0.853	0.225	4.29E-15	5	DCN
KRT81	2.54E-18	2.257681845	0.882	0.336	5.23E-14	5	KRT8
CD44	7.13E-17	1.283076684	0.794	0.188	1.47E-12	5	CD44
IGFBP51	2.36E-16	0.383900803	0.647	0.121	4.87E-12	5	IGFBP5
BHLHE41	8.96E-16	0.62872955	0.265	0.02	1.85E-11	5	BHLHE41
TPM2	1.01E-15	1.372500199	0.794	0.216	2.09E-11	5	TPM2
C1R	1.02E-15	1.383232462	0.647	0.146	2.10E-11	5	C1R
CCL4L2	2.69E-15	1.987027932	0.882	0.294	5.54E-11	5	CCL4L2
CAPG1	4.33E-15	1.232351604	0.706	0.166	8.93E-11	5	CAPG
CCL3L3	7.82E-15	2.313559697	0.794	0.253	1.61E-10	5	CCL3L3
SERPINA1	1.21E-14	1.304448782	0.618	0.136	2.48E-10	5	SERPINA1
LGALS31	3.01E-14	1.464956725	0.971	0.422	6.20E-10	5	LGALS3
CDA	3.33E-14	1.32401555	0.618	0.156	6.85E-10	5	CDA
ATP1B11	4.08E-14	0.938736825	0.588	0.127	8.40E-10	5	ATP1B1
NFKBIZ	5.31E-14	1.326429239	0.794	0.266	1.09E-09	5	NFKBIZ
MT2A1	8.47E-14	1.786260216	0.971	0.774	1.75E-09	5	MT2A
SDC41	1.02E-13	1.06222895	0.529	0.11	2.10E-09	5	SDC4
FOLR2	1.49E-13	0.724780351	0.471	0.079	3.08E-09	5	FOLR2
LGALS3BP	2.81E-13	0.950821802	0.618	0.145	5.79E-09	5	LGALS3BP
BCAR3	4.57E-13	0.906469454	0.412	0.072	9.43E-09	5	BCAR3
SFN	5.31E-13	0.462270316	0.324	0.041	1.09E-08	5	SFN
MT1X1	3.28E-12	1.280764767	0.647	0.178	6.76E-08	5	MT1X
LSP1	4.44E-12	0.631286549	0.353	0.052	9.15E-08	5	LSP1
DCBLD2	5.79E-12	0.709316131	0.353	0.054	1.19E-07	5	DCBLD2
FTH11	6.24E-12	0.934251888	1	0.969	1.29E-07	5	FTH1
RPS12	1.23E-11	0.885163642	1	0.963	2.53E-07	5	RPS12
C1QA	1.42E-11	0.992403676	0.824	0.265	2.92E-07	5	C1QA
NPC2	1.54E-11	1.182101822	0.941	0.45	3.17E-07	5	NPC2
FAM3C	1.58E-11	1.364417382	0.735	0.275	3.26E-07	5	FAM3C
GAPDH	2.32E-11	1.124283689	1	0.899	4.78E-07	5	GAPDH
RPS4X	3.22E-11	0.944823327	1	0.931	6.63E-07	5	RPS4X
FTL1	3.92E-11	0.723190124	1	0.972	8.07E-07	5	FTL
CYBB	4.40E-11	0.511463778	0.382	0.064	9.06E-07	5	CYBB
LUM	5.36E-11	1.124838652	0.765	0.258	1.10E-06	5	LUM
CEBPB	5.83E-11	1.237485316	0.824	0.324	1.20E-06	5	CEBPB
LGALS11	6.26E-11	1.169872173	0.971	0.817	1.29E-06	5	LGALS1
PLBD1	6.28E-11	0.598370102	0.265	0.033	1.29E-06	5	PLBD1
RHOBTB3	7.53E-11	0.897992193	0.471	0.113	1.55E-06	5	RHOBTB3
AXL	8.03E-11	0.417387153	0.294	0.041	1.65E-06	5	AXL
RPSA	1.48E-10	1.081964351	1	0.73	3.04E-06	5	RPSA
C1QB	2.01E-10	1.129976366	0.735	0.249	4.14E-06	5	C1QB
SLA	3.06E-10	0.594184606	0.294	0.042	6.31E-06	5	SLA
SH3BGRL3	3.51E-10	0.997451576	0.971	0.743	7.23E-06	5	SH3BGRL3
CCL3	4.18E-10	1.085092834	0.824	0.339	8.60E-06	5	CCL3
MXRA8	7.74E-10	0.798125643	0.353	0.066	1.59E-05	5	MXRA8
NNMT	1.54E-09	1.222442853	0.853	0.407	3.17E-05	5	NNMT
MAF1	1.56E-09	0.503231728	0.588	0.175	3.22E-05	5	MAF
RPS8	1.57E-09	0.845837543	1	0.921	3.23E-05	5	RPS8
SMAD11	2.09E-09	1.015849116	0.618	0.219	4.30E-05	5	SMAD1
CKLF	2.11E-09	0.934305296	0.735	0.288	4.36E-05	5	CKLF
PHLDA11	2.31E-09	0.909870473	0.853	0.389	4.77E-05	5	PHLDA1
RARRES3	2.35E-09	0.560480868	0.294	0.049	4.83E-05	5	RARRES3
EMP3	2.36E-09	0.79326759	0.735	0.267	4.86E-05	5	EMP3
ACTN1	2.79E-09	1.140153536	0.794	0.33	5.74E-05	5	ACTN1
OLFML2B	2.84E-09	0.675773804	0.324	0.058	5.85E-05	5	OLFML2B
IRF11	3.36E-09	0.944251238	0.882	0.398	6.92E-05	5	IRF1
PSMC1	4.15E-09	0.895939269	0.706	0.281	8.54E-05	5	PSMC1
B4GALT1	4.79E-09	0.950071611	0.735	0.303	9.86E-05	5	B4GALT1
FCGR1A	5.13E-09	0.480735673	0.324	0.056	0.000105783	5	FCGR1A
CTGF	5.44E-09	0.841673869	0.882	0.379	0.0001122	5	CTGF
HCFC1R1	6.20E-09	0.833526826	0.559	0.183	0.000127822	5	HCFC1R1
VSIG4	8.68E-09	0.652446059	0.324	0.06	0.000178952	5	VSIG4
ETFB	1.09E-08	0.869363061	0.647	0.248	0.000224433	5	ETFB
ALOX5AP	1.15E-08	0.695797792	0.324	0.063	0.000235977	5	ALOX5AP
PDLIM4	1.21E-08	0.7203003	0.588	0.207	0.000249489	5	PDLIM4
HMGN2	1.69E-08	0.971582148	0.676	0.285	0.000348225	5	HMGN2
RPS10	3.18E-08	0.826993686	1	0.841	0.000654936	5	RPS10
RPS62	3.47E-08	0.633347768	1	0.912	0.000715278	5	RPS6
MDK	3.70E-08	1.131134286	0.588	0.226	0.000762205	5	MDK
TNFRSF12A1	4.19E-08	0.618396955	0.588	0.197	0.000862795	5	TNFRSF12A
CCL4	4.38E-08	1.258113763	0.882	0.434	0.000902358	5	CCL4
DUSP2	5.09E-08	0.94298075	0.706	0.275	0.001049293	5	DUSP2
PLOD2	6.28E-08	0.811718358	0.5	0.165	0.00129485	5	PLOD2
FXYD51	7.71E-08	0.865901978	0.882	0.435	0.001589218	5	FXYD5
CDKN1C	8.43E-08	0.712351392	0.647	0.252	0.001737541	5	CDKN1C
RPS2	8.64E-08	0.819412383	1	0.916	0.001780759	5	RPS2
RPL13A	8.69E-08	0.731391196	1	0.872	0.001790123	5	RPL13A
EEF1A1	1.07E-07	0.613324793	1	0.985	0.002211447	5	EEF1A1
C1QC	1.08E-07	0.949976424	0.559	0.182	0.002234776	5	C1QC
MYC	1.15E-07	0.779197336	0.529	0.179	0.002365898	5	MYC
CEBPD	1.42E-07	0.718044663	0.706	0.286	0.002921602	5	CEBPD
C12orf75	1.65E-07	0.467017112	0.265	0.05	0.00340758	5	C12orf75
LRP1	1.66E-07	0.384071017	0.382	0.095	0.003414354	5	LRP1
NPM1	1.75E-07	0.795787412	0.941	0.699	0.003607521	5	NPM1
YPEL5	2.02E-07	0.593684443	0.706	0.297	0.004159633	5	YPEL5
CD831	2.14E-07	0.961063697	0.618	0.24	0.004419097	5	CD83
PSMB1	2.62E-07	0.896290833	0.882	0.503	0.005402526	5	PSMB1
HLA-DPB1	2.72E-07	0.647973218	0.853	0.399	0.005602067	5	HLA-DPB1
LAT	2.83E-07	0.390190441	0.324	0.074	0.005823256	5	LAT
TGFB1	2.86E-07	0.666212558	0.853	0.396	0.005902817	5	TGFB1
TYMP	2.91E-07	0.3687646	0.676	0.258	0.00598822	5	TYMP
FLOT1	3.02E-07	0.723775632	0.706	0.327	0.006218738	5	FLOT1
GLIPR1	3.13E-07	0.547738632	0.353	0.084	0.006447448	5	GLIPR1
S100A10	3.18E-07	0.712212563	1	0.735	0.006556487	5	S100A10
CD63	3.24E-07	0.607044161	1	0.797	0.006684149	5	CD63
RPS21	4.23E-07	0.719079389	0.971	0.83	0.008719061	5	RPS21
LAIR1	4.27E-07	0.557609289	0.265	0.052	0.008796835	5	LAIR1
PAWR1	4.27E-07	0.788234021	0.412	0.125	0.008807472	5	PAWR
SHMT2	4.35E-07	0.691712362	0.412	0.128	0.008974939	5	SHMT2
SLC25A37	4.57E-07	0.627534151	0.529	0.197	0.009419908	5	SLC25A37
FCER1G	5.43E-07	0.748092295	0.529	0.179	0.0111815	5	FCER1G
RPL6	5.56E-07	0.653903275	1	0.858	0.011465104	5	RPL6
RPLP0	5.68E-07	0.831042243	0.912	0.839	0.011696232	5	RPLP0
C6orf48	5.69E-07	0.683737254	0.588	0.235	0.01172474	5	C6orf48
RND31	5.75E-07	0.727227464	0.706	0.306	0.011840974	5	RND3
RPS18	5.98E-07	0.607749708	1	0.982	0.012334421	5	RPS18
ENO1	6.43E-07	0.840447372	0.882	0.609	0.013260256	5	ENO1
RACK1	7.09E-07	0.688623106	0.971	0.816	0.014618354	5	RACK1
HSPA1B	8.71E-07	0.634281721	0.971	0.623	0.017949898	5	HSPA1B
TGIF1	8.74E-07	0.661432165	0.529	0.203	0.018020716	5	TGIF1
ALDOA	9.01E-07	0.924882118	0.853	0.584	0.01857878	5	ALDOA
TMEM256	9.08E-07	0.587226946	0.559	0.217	0.018710001	5	TMEM256
RPS23	9.74E-07	0.637152144	1	0.936	0.020080904	5	RPS23
SGK1	1.36E-06	0.732229131	0.765	0.368	0.027944991	5	SGK1
ANKRD28	1.40E-06	0.564388865	0.559	0.223	0.028793094	5	ANKRD28
SLC25A3	1.40E-06	0.732613445	0.941	0.611	0.028825228	5	SLC25A3
NRP21	1.47E-06	0.807353426	0.5	0.193	0.030371822	5	NRP2
SCCPDH	1.55E-06	0.877845028	0.471	0.176	0.031872082	5	SCCPDH
KRT171	1.65E-06	0.931511414	0.559	0.224	0.034074418	5	KRT17
SMOX	2.06E-06	0.744992508	0.353	0.104	0.042375993	5	SMOX
CD163	2.50E-06	0.392765992	0.353	0.093	0.05146799	5	CD163
PSMA3	2.65E-06	0.954126051	0.647	0.324	0.054666339	5	PSMA3
PHB2	2.66E-06	0.775786012	0.647	0.318	0.054786181	5	PHB2
ZFP36L1	2.66E-06	0.783501773	0.882	0.541	0.054918809	5	ZFP36L1
CST31	2.81E-06	0.53754851	1	0.684	0.057983506	5	CST3
MS4A6A	2.91E-06	0.397692978	0.382	0.105	0.060031576	5	MS4A6A
CD68	3.16E-06	0.387412645	0.382	0.109	0.065083069	5	CD68
RAN	3.28E-06	0.688252166	0.882	0.497	0.067504996	5	RAN
FHL2	3.47E-06	0.557408494	0.412	0.132	0.071440349	5	FHL2
GADD45G	3.56E-06	0.489988641	0.412	0.137	0.073366709	5	GADD45G
SKP1	3.68E-06	0.578952672	0.971	0.561	0.075775716	5	SKP1
PLIN2	3.99E-06	0.676183427	0.588	0.256	0.082302378	5	PLIN2
SOD2	4.08E-06	0.804665586	0.824	0.531	0.084030757	5	SOD2
DPYD	4.43E-06	0.437236893	0.265	0.063	0.091338913	5	DPYD
POLD2	4.64E-06	0.588199489	0.382	0.13	0.095538506	5	POLD2
CXCL8	4.79E-06	0.477426988	0.794	0.396	0.098617504	5	CXCL8
BLVRB	5.05E-06	0.586576915	0.5	0.197	0.103999378	5	BLVRB
TNFAIP3	5.29E-06	0.622102839	0.794	0.393	0.109055082	5	TNFAIP3
ZC3H15	6.36E-06	0.576037689	0.647	0.299	0.131003425	5	ZC3H15
TNFRSF1A	6.64E-06	0.527557515	0.647	0.311	0.136803782	5	TNFRSF1A
PIGT	6.72E-06	0.632630647	0.559	0.252	0.138392776	5	PIGT
PKM1	7.35E-06	0.743129234	0.824	0.487	0.151399181	5	PKM
CNN2	7.58E-06	0.561639848	0.441	0.165	0.15623343	5	CNN2
HSPA1A	7.90E-06	0.620454865	0.971	0.871	0.16273811	5	HSPA1A
RPL10A	8.10E-06	0.535329332	1	0.839	0.166921256	5	RPL10A
MS4A7	9.57E-06	0.430062425	0.294	0.073	0.197139426	5	MS4A7
HLA-DPA1	9.79E-06	0.596582577	0.824	0.446	0.201709243	5	HLA-DPA1
RPL28	9.84E-06	0.516166376	1	0.967	0.202876574	5	RPL28
FCGR3A	1.05E-05	0.528440824	0.382	0.114	0.215428756	5	FCGR3A
IGBP1	1.07E-05	0.706885847	0.471	0.192	0.221129348	5	IGBP1
PRSS231	1.09E-05	0.755727964	0.735	0.389	0.224956071	5	PRSS23
ANXA2	1.12E-05	0.610075359	1	0.756	0.229992366	5	ANXA2
NFKBIA	1.26E-05	0.654333425	0.971	0.715	0.260435637	5	NFKBIA
NDRG3	1.30E-05	0.646015973	0.265	0.07	0.26736519	5	NDRG3
GBP2	1.40E-05	0.611846498	0.441	0.17	0.287966067	5	GBP2
NSA2	1.53E-05	0.440383735	0.647	0.304	0.315482857	5	NSA2
ACO1	1.54E-05	0.57414935	0.324	0.101	0.317173572	5	ACO1
ATIC	1.62E-05	0.455912271	0.265	0.068	0.334152034	5	ATIC
RPS3A	1.66E-05	0.490614591	1	0.922	0.342864897	5	RPS3A
YWHAQ	1.76E-05	0.765478356	0.735	0.412	0.363682683	5	YWHAQ
ZC3H12A	1.79E-05	0.516634498	0.441	0.169	0.367884273	5	ZC3H12A
APEX1	2.31E-05	0.796399824	0.559	0.269	0.476911715	5	APEX1
DRAP1	2.33E-05	0.416949407	0.706	0.348	0.481191385	5	DRAP1
PHACTR1	2.35E-05	0.454377574	0.382	0.133	0.484113452	5	PHACTR1
S100A4	2.39E-05	0.702741946	0.912	0.581	0.493262249	5	S100A4
MZT2A1	2.47E-05	0.381925453	0.559	0.254	0.508684672	5	MZT2A
ARID5B	2.65E-05	0.74230344	0.529	0.233	0.546589891	5	ARID5B
RAB32	2.72E-05	0.514154104	0.471	0.193	0.56119349	5	RAB32
KLF61	3.11E-05	0.561907155	0.882	0.702	0.639914366	5	KLF6
EIF3I	3.16E-05	0.676169437	0.735	0.389	0.65136442	5	EIF3I
CAPZB	3.29E-05	0.593585831	0.794	0.44	0.678573377	5	CAPZB
COTL1	3.34E-05	0.463981432	0.588	0.248	0.688048232	5	COTL1
CD69	3.53E-05	0.505273054	0.265	0.069	0.727975809	5	CD69
CMTM3	3.59E-05	0.716822055	0.441	0.176	0.740620247	5	CMTM3
TMEM167A	3.60E-05	0.605560672	0.529	0.249	0.741284809	5	TMEM167A
MRPL3	3.63E-05	0.495356821	0.471	0.199	0.748043839	5	MRPL3
IFNGR1	3.72E-05	0.605806267	0.647	0.326	0.766603571	5	IFNGR1
STAT1	3.83E-05	0.532263126	0.412	0.157	0.789819845	5	STAT1
HEBP21	3.95E-05	0.511551325	0.588	0.276	0.813488879	5	HEBP2
GLUD1	4.27E-05	0.734164466	0.471	0.211	0.880834696	5	GLUD1
SAP30	4.28E-05	0.664261833	0.412	0.165	0.882401795	5	SAP30
PRPF18	4.99E-05	0.476427065	0.294	0.093	1	5	PRPF18
RPLP1	5.02E-05	0.352639677	1	0.985	1	5	RPLP1
ZFAND2A	5.21E-05	0.569998368	0.5	0.22	1	5	ZFAND2A
GLUL1	5.26E-05	0.71005948	0.618	0.324	1	5	GLUL
ANKLE21	5.49E-05	0.410552622	0.471	0.201	1	5	ANKLE2
RPL17	5.79E-05	0.41374999	0.824	0.458	1	5	RPL17
HLA-DRA1	5.86E-05	0.546303522	0.912	0.628	1	5	HLA-DRA
RPL37	6.24E-05	0.490015229	0.941	0.898	1	5	RPL37
XRCC6	6.51E-05	0.385984099	0.647	0.33	1	5	XRCC6
NDUFS51	6.63E-05	0.423610658	0.853	0.481	1	5	NDUFS5
HMGB3	6.68E-05	0.483397879	0.353	0.13	1	5	HMGB3
RNF146	6.92E-05	0.518678358	0.324	0.11	1	5	RNF146
RPL39	7.01E-05	0.4055262	1	0.919	1	5	RPL39
ZC3HAV1	7.04E-05	0.700187555	0.5	0.235	1	5	ZC3HAV1
TFPI2	7.16E-05	0.562016998	0.647	0.316	1	5	TFPI
MFAP2	7.44E-05	0.506884116	0.441	0.184	1	5	MFAP2
PSME1	7.68E-05	0.391424994	0.706	0.364	1	5	PSME1
IL1B	8.53E-05	0.426137199	0.559	0.257	1	5	IL1B
TALDO1	8.54E-05	0.512586642	0.647	0.322	1	5	TALDO1
UROD	8.78E-05	0.468217004	0.441	0.189	1	5	UROD
ZNF787	9.38E-05	0.432714642	0.412	0.173	1	5	ZNF787
MYL91	9.39E-05	0.578458167	0.706	0.385	1	5	MYL9
PRCP1	9.53E-05	0.461547988	0.441	0.179	1	5	PRCP
USP11	9.89E-05	0.584097582	0.324	0.119	1	5	USP11
MARCKS	9.94E-05	0.476785056	0.971	0.628	1	5	MARCKS
LOX1	0.000102206	0.492536295	0.441	0.175	1	5	LOX
PFDN4	0.00010457	0.614249627	0.5	0.235	1	5	PFDN4
TMEM176A	0.000106338	0.447631529	0.294	0.09	1	5	TMEM176A
CXCL2	0.000111412	0.701880435	0.853	0.505	1	5	CXCL2
LTV1	0.000121781	0.535158668	0.324	0.115	1	5	LTV1
TXN1	0.000123686	0.459126549	0.882	0.519	1	5	TXN
BCKDK	0.000124294	0.562223725	0.382	0.153	1	5	BCKDK
FCGR2A	0.000126875	0.370110714	0.382	0.13	1	5	FCGR2A
RPS19	0.000127522	0.447890883	0.971	0.936	1	5	RPS19
IDS	0.000129728	0.675121996	0.441	0.193	1	5	IDS
TMEM30A	0.000138954	0.623746121	0.588	0.303	1	5	TMEM30A
ITPKC	0.000139583	0.629704462	0.324	0.12	1	5	ITPKC
PPP1R12A	0.000140707	0.468461101	0.559	0.283	1	5	PPP1R12A
FXYD61	0.000145135	0.359312364	0.324	0.109	1	5	FXYD6
WNK1	0.000147142	0.528200768	0.559	0.283	1	5	WNK1
PINK1	0.000147304	0.746632013	0.559	0.284	1	5	PINK1
PSMB9	0.000149402	0.469567067	0.559	0.271	1	5	PSMB9
UBE2L31	0.000150132	0.514322432	0.647	0.352	1	5	UBE2L3
EMC1	0.000151319	0.661349952	0.294	0.101	1	5	EMC1
RPS27A	0.000155416	0.327090798	1	0.93	1	5	RPS27A
COX4I1	0.000155825	0.491496662	0.912	0.598	1	5	COX4I1
ANXA5	0.000156692	0.453635296	0.912	0.526	1	5	ANXA5
DUSP5	0.000156744	0.455183383	0.647	0.334	1	5	DUSP5
RPL15	0.000157365	0.4832452	0.971	0.912	1	5	RPL15
RTRAF	0.000160096	0.547674321	0.794	0.423	1	5	RTRAF
PEBP1	0.000165222	0.516259485	0.676	0.38	1	5	PEBP1
NT5E	0.000173556	0.535253741	0.353	0.133	1	5	NT5E
RPL13	0.000191153	0.320596193	1	0.971	1	5	RPL13
RASSF4	0.000193733	0.39345272	0.265	0.081	1	5	RASSF4
FOSL1	0.000194807	0.536504346	0.353	0.141	1	5	FOSL1
TIMP11	0.000199737	0.677098282	1	0.909	1	5	TIMP1
RPS5	0.000204679	0.49302686	0.912	0.829	1	5	RPS5
DNAJC151	0.000206204	0.655035685	0.588	0.33	1	5	DNAJC15
SNRPB2	0.000217438	0.367954884	0.618	0.327	1	5	SNRPB2
DCBLD1	0.000218603	0.341615836	0.265	0.084	1	5	DCBLD1
KRT71	0.00021885	0.701979575	0.471	0.21	1	5	KRT7
ATF5	0.000219879	0.461886235	0.294	0.102	1	5	ATF5
CTSB	0.000242994	0.64971232	0.882	0.561	1	5	CTSB
RPL31	0.000252824	0.481027218	0.853	0.549	1	5	RPL31
PSMD8	0.000259013	0.419170597	0.765	0.432	1	5	PSMD8
HNRNPA1	0.00026866	0.48876747	0.941	0.634	1	5	HNRNPA1
PSME2	0.000271522	0.424285737	0.676	0.379	1	5	PSME2
MRPL14	0.000273707	0.54565174	0.441	0.208	1	5	MRPL14
OTUD1	0.000283295	0.46828257	0.382	0.156	1	5	OTUD1
MAGED1	0.000286178	0.668679782	0.412	0.185	1	5	MAGED1
NOL3	0.000287402	0.403132177	0.265	0.087	1	5	NOL3
COPS6	0.000291848	0.383273655	0.559	0.28	1	5	COPS6
RPS13	0.000293022	0.366668146	0.971	0.875	1	5	RPS13
RPL36A	0.000298813	0.512384652	0.941	0.624	1	5	RPL36A
YBX1	0.000300873	0.470157788	0.971	0.691	1	5	YBX1
FLNA	0.000303007	0.648763876	0.706	0.416	1	5	FLNA
CTSD	0.000303743	0.293296183	0.853	0.537	1	5	CTSD
CUEDC2	0.000310093	0.594447713	0.441	0.214	1	5	CUEDC2
ATP5I	0.000310639	0.4347197	0.588	0.294	1	5	ATP5I
SOD1	0.000322316	0.480839333	0.765	0.454	1	5	SOD1
GSTP1	0.000329363	0.533878892	0.824	0.587	1	5	GSTP1
SUMF21	0.00033507	0.45567634	0.588	0.313	1	5	SUMF2
RPL14	0.000335278	0.469313746	0.971	0.844	1	5	RPL14
RPL21	0.000345892	0.38749945	0.971	0.891	1	5	RPL21
CNKSR3	0.000346673	0.454805458	0.324	0.121	1	5	CNKSR3
PGM3	0.000354857	0.462448923	0.353	0.145	1	5	PGM3
[truncated: 244 more rows]
