# Supplementary material for: Single-cell RNA-seq reveals the genesis and heterogeneity of tumor microenvironment in pancreatic undifferentiated carcinoma with osteoclast-like giant-cells
Source: Mol Cancer. 2022 Jun 22;21:133. doi: 10.1186/s12943-022-01596-8 (PMC9214989; doi:10.1186/s12943-022-01596-8)
Supplement: Supplementary file 26 — Additional file 26: Table S18. DEGs of clusters in pca_ai. [file 12943_2022_1596_MOESM26_ESM.csv]

	p_val	avg_log2FC	pct.1	pct.2	p_val_adj	cluster	gene
NKG7	0	3.47612476260571	0.894	0.086	0	CD8_T	NKG7
CCL5	0	3.4628547719908	0.968	0.225	0	CD8_T	CCL5
GZMK	0	2.77316963162899	0.797	0.118	0	CD8_T	GZMK
GZMH	0	2.60249221542228	0.63	0.04	0	CD8_T	GZMH
GZMA	0	2.59062189524335	0.924	0.125	0	CD8_T	GZMA
CXCR4	0	2.54603633466984	0.978	0.484	0	CD8_T	CXCR4
CST7	0	2.54448555050961	0.871	0.146	0	CD8_T	CST7
CD52	0	2.24493430736884	0.88	0.232	0	CD8_T	CD52
CTSW	0	2.19201508964303	0.746	0.079	0	CD8_T	CTSW
CD3D	0	2.16485389501944	0.828	0.141	0	CD8_T	CD3D
CD8A	0	2.10553027955264	0.576	0.043	0	CD8_T	CD8A
RUNX3	0	2.10211009431891	0.801	0.155	0	CD8_T	RUNX3
TRBC2	0	2.06132536247292	0.776	0.151	0	CD8_T	TRBC2
APOBEC3G	0	1.97405803425821	0.71	0.151	0	CD8_T	APOBEC3G
CD3E	0	1.89057527139819	0.77	0.122	0	CD8_T	CD3E
CD2	0	1.85441783773963	0.791	0.14	0	CD8_T	CD2
PTPRC	0	1.8481558808263	0.951	0.368	0	CD8_T	PTPRC
XCL2	0	1.84508555909307	0.329	0.014	0	CD8_T	XCL2
CD8B	0	1.75601313509711	0.461	0.026	0	CD8_T	CD8B
CD3G	0	1.72450025830667	0.668	0.095	0	CD8_T	CD3G
GZMM	0	1.72267728174641	0.633	0.069	0	CD8_T	GZMM
ITM2A	0	1.6679595491167	0.65	0.108	0	CD8_T	ITM2A
TUBA4A	1.96069995823587e-301	2.2668251140741	0.84	0.288	3.77121029967088e-297	CD8_T	TUBA4A
GZMB	3.92662287759395e-298	2.28338232895505	0.504	0.07	7.5524664427642e-294	CD8_T	GZMB
TRAC	2.2908026591465e-268	1.60534698889078	0.71	0.166	4.40612983460237e-264	CD8_T	TRAC
TRBC1	9.66945882618898e-268	1.9458182094469	0.591	0.111	1.85982371062919e-263	CD8_T	TRBC1
CD96	4.69919642579065e-265	1.29092966821963	0.48	0.068	9.03843440536573e-261	CD8_T	CD96
CD69	8.75876129184095e-265	1.89500821906465	0.655	0.148	1.68466014687269e-260	CD8_T	CD69
SYTL3	3.87118100742668e-264	1.52464492779905	0.584	0.116	7.44582954968448e-260	CD8_T	SYTL3
HCST	2.32563222913903e-259	1.66293021097755	0.866	0.311	4.47312102952602e-255	CD8_T	HCST
DUSP2	9.53739279011917e-257	1.89803282297112	0.95	0.49	1.83442212925152e-252	CD8_T	DUSP2
CD48	1.72063934715865e-254	1.48562167612987	0.657	0.153	3.30947772032494e-250	CD8_T	CD48
KLRD1	2.64148135171196e-253	1.62877093390204	0.332	0.03	5.08062523188278e-249	CD8_T	KLRD1
AKNA	1.07188240759551e-252	1.5459776267229	0.594	0.132	2.06165862276921e-248	CD8_T	AKNA
BTG1	5.27404059324904e-248	1.65390088565997	0.992	0.782	1.01440896770552e-243	CD8_T	BTG1
OASL	4.07665721022452e-246	1.33969943247719	0.416	0.057	7.84104247814584e-242	CD8_T	OASL
CD7	1.69561816287521e-243	1.6995382891391	0.538	0.1	3.26135197447417e-239	CD8_T	CD7
SH2D1A	3.52758480284198e-241	1.16372498731614	0.368	0.041	6.78495660978626e-237	CD8_T	SH2D1A
RPS27	5.17662407916656e-240	1.12097606032754	0.997	0.948	9.95671875386896e-236	CD8_T	RPS27
SAMD3	3.99856658879855e-235	0.923244826664539	0.287	0.022	7.69084297689512e-231	CD8_T	SAMD3
CORO1A	3.38749671449747e-229	1.60098493715812	0.804	0.297	6.51551118066443e-225	CD8_T	CORO1A
TRGC2	1.3572510380953e-225	1.13330300574662	0.255	0.017	2.61053664667249e-221	CD8_T	TRGC2
B2M	4.43867366739541e-223	0.81821623040368	1	0.995	8.53734493186833e-219	CD8_T	B2M
YPEL5	1.06948656736774e-221	1.70045743277448	0.891	0.485	2.05705046367512e-217	CD8_T	YPEL5
DUSP4	1.32636592086497e-214	1.99466014024449	0.782	0.321	2.55113221219169e-210	CD8_T	DUSP4
RPS29	1.75761699692099e-214	1.12832114769541	0.992	0.835	3.38060053187783e-210	CD8_T	RPS29
SLA	8.79743008032499e-214	1.69222429943934	0.654	0.199	1.69209770164971e-209	CD8_T	SLA
DTHD1	2.45055711027643e-208	0.862837247164654	0.263	0.021	4.71340154590569e-204	CD8_T	DTHD1
ZFP36L2	4.3179618120117e-208	1.72420637388329	0.951	0.658	8.3051677492233e-204	CD8_T	ZFP36L2
CD27	7.60214036424516e-207	1.19884478441362	0.419	0.066	1.46219567765891e-202	CD8_T	CD27
IKZF3	8.28804514842644e-207	1.13311018991018	0.406	0.062	1.59412260384834e-202	CD8_T	IKZF3
JUND	2.13384182117983e-202	1.29607348925337	0.989	0.854	4.10423135885728e-198	CD8_T	JUND
SRSF7	8.95300722036283e-202	1.58379803700606	0.916	0.573	1.72202140876459e-197	CD8_T	SRSF7
IL32	9.73112130735933e-202	1.34179742097708	0.934	0.516	1.87168387225749e-197	CD8_T	IL32
CNOT6L	1.38026509881671e-201	1.60342967886043	0.72	0.26	2.65480189106406e-197	CD8_T	CNOT6L
ACAP1	4.47326925083672e-201	1.21564482125216	0.503	0.107	8.60388607705935e-197	CD8_T	ACAP1
CD247	2.62660412619731e-200	1.06934738664524	0.399	0.062	5.05201037632791e-196	CD8_T	CD247
PPP2R5C	2.51581657741907e-195	1.59227204237936	0.801	0.385	4.83892160500784e-191	CD8_T	PPP2R5C
RPL23A	4.40162062275453e-193	0.960469044275369	0.993	0.885	8.46607710580606e-189	CD8_T	RPL23A
TRAT1	9.52910681270187e-192	0.99389437418522	0.301	0.034	1.83282840435508e-187	CD8_T	TRAT1
RARRES3	2.70257800189072e-190	1.5086317164395	0.692	0.263	5.19813852883662e-186	CD8_T	RARRES3
RNF125	1.10467369879997e-188	1.27737928743976	0.473	0.101	2.12472939227185e-184	CD8_T	RNF125
IL2RG	3.70851803795771e-188	1.34290768021522	0.616	0.181	7.13296359420787e-184	CD8_T	IL2RG
PYHIN1	4.6416050574209e-187	0.846971897984854	0.27	0.027	8.92766316744336e-183	CD8_T	PYHIN1
SPOCK2	1.3960018954312e-186	1.1984134452588	0.524	0.116	2.68507004567238e-182	CD8_T	SPOCK2
BCL11B	3.93761519602725e-186	1.08744952998634	0.371	0.057	7.57360906803881e-182	CD8_T	BCL11B
RPS15A	1.23323671284956e-183	0.890268816947476	0.996	0.932	2.37200749349484e-179	CD8_T	RPS15A
RPL28	5.31335041914466e-182	0.813807294277484	0.999	0.969	1.02196981961828e-177	CD8_T	RPL28
FAM46C	8.3088293880003e-180	1.34843133405924	0.619	0.191	1.59812024448798e-175	CD8_T	FAM46C
PTPN7	2.53506917804655e-179	1.23890441408957	0.447	0.094	4.87595205705473e-175	CD8_T	PTPN7
STK4	9.34643771797334e-177	1.33560945339654	0.78	0.361	1.79769383067499e-172	CD8_T	STK4
RGCC	5.28071505143134e-176	1.8265018136347	0.888	0.55	1.0156927329923e-171	CD8_T	RGCC
LCK	7.34649925566553e-171	1.13062922772414	0.486	0.117	1.41302566683471e-166	CD8_T	LCK
HLA-A	8.4194407193558e-171	0.841914332951476	0.996	0.938	1.6193952279609e-166	CD8_T	HLA-A
RPS25	1.87550613520899e-169	0.902086573186633	0.992	0.874	3.60734850046097e-165	CD8_T	RPS25
HLA-C	3.85184016963893e-168	0.770700513610843	0.997	0.928	7.40862938228353e-164	CD8_T	HLA-C
CRTAM	1.14038036282106e-167	1.44909798219878	0.325	0.051	2.19340758985002e-163	CD8_T	CRTAM
RPL30	9.62800444041713e-166	0.803776861785861	1	0.935	1.85185037406983e-161	CD8_T	RPL30
PRF1	2.73847767494686e-164	1.25396070091887	0.395	0.075	5.2671879599928e-160	CD8_T	PRF1
CLEC2D	7.56471610646796e-163	1.24355699224364	0.506	0.131	1.45499749591805e-158	CD8_T	CLEC2D
RPS3	7.61773933974351e-163	0.863966114732646	0.999	0.913	1.46519598460627e-158	CD8_T	RPS3
LCP1	8.38580457665995e-163	1.25593113767856	0.741	0.296	1.61292565227477e-158	CD8_T	LCP1
FAU	6.38847762315152e-162	0.816084130928654	0.993	0.887	1.22875978603696e-157	CD8_T	FAU
LEPROTL1	3.15824657928329e-161	1.48137178649197	0.766	0.397	6.07457147059348e-157	CD8_T	LEPROTL1
PTPN22	5.10175125754655e-159	1.23512568985161	0.486	0.128	9.81270836876503e-155	CD8_T	PTPN22
RASGRP1	2.18131558262286e-158	0.969781509081301	0.332	0.053	4.19554239161682e-154	CD8_T	RASGRP1
PDCD1	3.79717394661206e-158	1.11625327049605	0.308	0.046	7.30348436891364e-154	CD8_T	PDCD1
CD6	6.30810263335669e-155	0.955109225894088	0.318	0.05	1.21330046049983e-150	CD8_T	CD6
FYN	3.63630153201409e-154	1.30371315079197	0.637	0.242	6.99406236667589e-150	CD8_T	FYN
SKAP1	8.12881007318905e-154	1.08889641709671	0.412	0.09	1.56349532947718e-149	CD8_T	SKAP1
STAT4	9.69322797096791e-152	1.00993047114889	0.384	0.078	1.86439546793597e-147	CD8_T	STAT4
SH2D2A	1.67096886966256e-151	1.11120926389056	0.391	0.083	3.21394152390896e-147	CD8_T	SH2D2A
CXCR3	3.0961593240266e-151	0.942081752453306	0.296	0.044	5.95515284383276e-147	CD8_T	CXCR3
STK17B	5.20267724248766e-151	1.28834348597959	0.759	0.378	1.00068294082008e-146	CD8_T	STK17B
PDE7A	7.95693286008701e-147	1.13316415846062	0.441	0.114	1.53043646630914e-142	CD8_T	PDE7A
FYB1	3.68957296920301e-146	1.18388885211348	0.717	0.283	7.09652464896508e-142	CD8_T	FYB1
RNF19A	4.13907303811319e-143	1.48904193449959	0.613	0.246	7.96109308150691e-139	CD8_T	RNF19A
ISG20	3.37245931893358e-142	1.2382989797202	0.709	0.309	6.48658825403684e-138	CD8_T	ISG20
MALAT1	9.96622973441247e-141	0.816487198250631	0.999	0.984	1.91690462711689e-136	CD8_T	MALAT1
RHOH	1.4657344941932e-139	1.12174747446106	0.457	0.122	2.8191937261312e-135	CD8_T	RHOH
HLA-B	1.5611778568469e-137	0.655089619951541	1	0.948	3.00276948985934e-133	CD8_T	HLA-B
EIF1	7.70426357756094e-135	0.690399347661166	0.999	0.937	1.48183805650807e-130	CD8_T	EIF1
H3F3B	5.27869969958859e-133	0.835524358937128	0.994	0.913	1.01530510021887e-128	CD8_T	H3F3B
ETS1	4.08726168779635e-132	1.16595910755749	0.686	0.305	7.8614391303075e-128	CD8_T	ETS1
ARHGDIB	1.25844434463689e-131	1.07289624056466	0.922	0.573	2.42049185247459e-127	CD8_T	ARHGDIB
RAC2	9.17144603586582e-131	1.12799413834974	0.69	0.321	1.76403593053843e-126	CD8_T	RAC2
CYTIP	5.50731752710368e-129	1.16823547467809	0.647	0.272	1.05927745316312e-124	CD8_T	CYTIP
IL2RB	2.78558839637531e-127	0.862308721291199	0.312	0.06	5.35780072158827e-123	CD8_T	IL2RB
RPS27A	3.48346757259925e-127	0.666476834940704	0.997	0.944	6.70010152913739e-123	CD8_T	RPS27A
GPR65	1.29271195514353e-126	1.15974631380788	0.42	0.116	2.48640217452307e-122	CD8_T	GPR65
IKZF1	1.37392772634702e-126	0.995006121937803	0.482	0.148	2.64261258885585e-122	CD8_T	IKZF1
STK17A	1.74758820617082e-126	1.27654400837974	0.644	0.301	3.36131115574895e-122	CD8_T	STK17A
PARP8	3.6668037410797e-125	1.16443912804371	0.465	0.15	7.05273031559269e-121	CD8_T	PARP8
FAM177A1	9.67945530436255e-125	1.38929205183354	0.724	0.415	1.86174643324109e-120	CD8_T	FAM177A1
SRSF2	5.70585229467838e-124	1.11718313322684	0.81	0.513	1.09746363035844e-119	CD8_T	SRSF2
RBM38	7.77891170856199e-123	1.16741515233249	0.508	0.179	1.49619587802481e-118	CD8_T	RBM38
TNFAIP3	1.26821811811484e-122	1.17450206150537	0.884	0.549	2.43929072838208e-118	CD8_T	TNFAIP3
HLA-F	1.54212849342897e-122	1.18883694495168	0.752	0.443	2.96612994426127e-118	CD8_T	HLA-F
CLEC2B	1.70098913940303e-122	1.67469144340067	0.702	0.376	3.27168251072779e-118	CD8_T	CLEC2B
TBC1D10C	9.12684881202698e-121	0.799209324051436	0.293	0.055	1.75545810050527e-116	CD8_T	TBC1D10C
SLC38A1	1.15695841359263e-118	1.16714294754168	0.503	0.177	2.22529381270406e-114	CD8_T	SLC38A1
SAMSN1	2.87942747399392e-118	1.17918271908782	0.713	0.345	5.53829080347991e-114	CD8_T	SAMSN1
RALGAPA1	4.52098485215135e-118	1.27432383364887	0.563	0.237	8.69566226462791e-114	CD8_T	RALGAPA1
SEPT1	1.16830826134454e-117	0.984797556697143	0.381	0.1	2.2471241098701e-113	CD8_T	SEPT1
DDX24	3.38479858870668e-117	1.01536293371785	0.833	0.551	6.51032160551843e-113	CD8_T	DDX24
RPS14	8.73323862823401e-116	0.62863418968796	0.994	0.943	1.67975111775453e-111	CD8_T	RPS14
METRNL	1.11665569672642e-114	1.42823153847036	0.746	0.468	2.1477755670836e-110	CD8_T	METRNL
CD37	7.00771629473881e-114	0.945764608856611	0.689	0.3	1.34786415213006e-109	CD8_T	CD37
PIK3R1	1.26931264602114e-113	1.54687697453544	0.654	0.348	2.44139594335707e-109	CD8_T	PIK3R1
RPS19	3.31476652498268e-112	0.73454192388455	0.994	0.945	6.37562193415169e-108	CD8_T	RPS19
TMA7	2.31245048367465e-110	0.945580659700006	0.854	0.572	4.44776726029982e-106	CD8_T	TMA7
CREM	3.10907592982013e-110	1.24972555833773	0.811	0.516	5.97999664341605e-106	CD8_T	CREM
EVL	7.44482299203401e-110	1.11095624386348	0.542	0.224	1.43193725428782e-105	CD8_T	EVL
CALM1	1.56035717569081e-107	0.777455124325196	0.982	0.838	3.00119099172371e-103	CD8_T	CALM1
ADGRE5	2.7460544965033e-107	1.23289388961519	0.564	0.262	5.28176121857445e-103	CD8_T	ADGRE5
TIGIT	5.4577284191017e-107	0.730744923788432	0.276	0.052	1.04973948413002e-102	CD8_T	TIGIT
CCND2	6.3520127882722e-106	1.10205591477495	0.553	0.231	1.22174613969627e-101	CD8_T	CCND2
LSP1	8.52756461546489e-105	0.986899538223021	0.616	0.267	1.64019177813852e-100	CD8_T	LSP1
BICDL1	4.04477491395023e-104	0.773878030807555	0.254	0.048	7.77972006949187e-100	CD8_T	BICDL1
TGFB1	4.97822868306203e-104	1.12524791231409	0.727	0.441	9.57512504900151e-100	CD8_T	TGFB1
ARL4C	6.33368768914174e-104	1.17485575258248	0.765	0.449	1.21822149012952e-99	CD8_T	ARL4C
RPL41	8.79075426077263e-103	0.488661841625668	1	0.989	1.69081367451701e-98	CD8_T	RPL41
SARAF	5.15760996575579e-102	0.882275782515519	0.863	0.602	9.92014700813469e-98	CD8_T	SARAF
UBE2S	6.46285184201028e-100	1.23308826304598	0.821	0.55	1.24306492329226e-95	CD8_T	UBE2S
RPS28	9.66484231771861e-100	0.580545426965175	0.992	0.911	1.85893577139e-95	CD8_T	RPS28
RGS1	1.2840001075661e-99	1.30964220901705	0.713	0.379	2.46964580689263e-95	CD8_T	RGS1
PIP4K2A	3.13094057653311e-98	1.15029586208031	0.539	0.253	6.02205110490379e-94	CD8_T	PIP4K2A
AC058791.1	3.57464863331144e-98	1.1768588063638	0.591	0.274	6.87547918131122e-94	CD8_T	AC058791.1
RPLP1	5.871704020541e-98	0.519060234516276	1	0.989	1.12936355131086e-93	CD8_T	RPLP1
ZNF331	2.23765346479329e-97	1.17948961711502	0.704	0.37	4.30390267418342e-93	CD8_T	ZNF331
S1PR4	2.60405825525261e-97	0.78231028380998	0.261	0.054	5.00864564815288e-93	CD8_T	S1PR4
HIST1H4C	4.38185381450117e-97	1.10987334878105	0.629	0.34	8.42805762681155e-93	CD8_T	HIST1H4C
TERF2IP	9.9013805262577e-97	1.0859591109103	0.672	0.407	1.90443153042041e-92	CD8_T	TERF2IP
ICOS	8.07676501309079e-96	0.871198779294625	0.308	0.072	1.55348498261788e-91	CD8_T	ICOS
EMB	8.42395050091422e-95	1.0064559887235	0.479	0.192	1.62026263934584e-90	CD8_T	EMB
TMEM2	7.02407270784332e-93	1.22361476495458	0.592	0.309	1.35101014462658e-88	CD8_T	TMEM2
CD53	4.09712961839001e-91	0.857287221501462	0.641	0.298	7.88041910801135e-87	CD8_T	CD53
ARHGEF1	1.2817447047265e-90	1.0265941671817	0.52	0.245	2.46530776507095e-86	CD8_T	ARHGEF1
GABARAPL1	3.03226127017264e-89	1.16041018192594	0.581	0.314	5.83225132705006e-85	CD8_T	GABARAPL1
LDLRAD4	3.41053381434843e-89	1.22513985172222	0.431	0.165	6.55982073851776e-85	CD8_T	LDLRAD4
ELF1	6.46094186748298e-89	1.09610417972313	0.709	0.452	1.24269755879168e-84	CD8_T	ELF1
GNG2	9.7988835826383e-89	0.975237714017231	0.444	0.172	1.88471726828465e-84	CD8_T	GNG2
HLA-E	1.04570736407205e-88	0.704117057224353	0.979	0.79	2.01131354405617e-84	CD8_T	HLA-E
LIMD2	1.91234890215025e-88	1.01645847533696	0.429	0.163	3.67821187839578e-84	CD8_T	LIMD2
RPL35A	1.66073079856259e-87	0.571965681629751	0.99	0.881	3.19424961795529e-83	CD8_T	RPL35A
SPN	2.76623685971574e-87	0.78464115020705	0.276	0.067	5.32057997597725e-83	CD8_T	SPN
RBM39	1.12492498721215e-85	0.849281089992505	0.822	0.587	2.16368072040384e-81	CD8_T	RBM39
ITGAL	1.43588083740905e-84	0.759419300303071	0.265	0.064	2.76177320267256e-80	CD8_T	ITGAL
SOCS1	1.5444722726482e-84	1.13068744769517	0.597	0.315	2.97063796921155e-80	CD8_T	SOCS1
RPLP2	3.07719447899947e-84	0.575105911203016	0.99	0.881	5.91867586090759e-80	CD8_T	RPLP2
RPL10	7.98774712253918e-84	0.439696823620683	0.999	0.985	1.53636328154919e-79	CD8_T	RPL10
SRGN	1.29568087079626e-83	0.716157674583301	0.973	0.747	2.49211258688953e-79	CD8_T	SRGN
RPS7	2.11260564350374e-83	0.537019914043962	0.994	0.904	4.06338569471509e-79	CD8_T	RPS7
KIAA1551	8.10726320415739e-83	1.15703801522141	0.559	0.296	1.55935100468763e-78	CD8_T	KIAA1551
CCL4	1.02302572193738e-82	0.874308785901321	0.913	0.617	1.96768767357436e-78	CD8_T	CCL4
RPL13	1.66326571119805e-81	0.425045203526988	1	0.981	3.19912526891833e-77	CD8_T	RPL13
PDCD4	3.23782285050404e-81	0.99771447875449	0.599	0.332	6.22762847065947e-77	CD8_T	PDCD4
PTMA	4.8538678898404e-81	0.543351434883173	1	0.956	9.33592949931902e-77	CD8_T	PTMA
RPL19	5.01356377555341e-81	0.482122083008187	0.994	0.934	9.64308856589942e-77	CD8_T	RPL19
FUS	2.95945261088034e-80	0.855278717004681	0.861	0.624	5.69221115176725e-76	CD8_T	FUS
ICAM3	5.37220491012806e-80	0.852338435078764	0.424	0.166	1.03328989241403e-75	CD8_T	ICAM3
RPL26	1.72852287327003e-79	0.528509031948921	0.994	0.918	3.32464089444757e-75	CD8_T	RPL26
CELF2	1.86097590991358e-79	0.932386592211208	0.529	0.246	3.57940106512778e-75	CD8_T	CELF2
ARAP2	1.3760015336628e-78	0.949184563186167	0.356	0.122	2.64660134984702e-74	CD8_T	ARAP2
TSC22D3	1.90745489888961e-78	1.015817844547	0.833	0.606	3.66879875252427e-74	CD8_T	TSC22D3
SEPT6	3.79861654632316e-78	0.969590153229681	0.508	0.243	7.30625906519796e-74	CD8_T	SEPT6
PDE3B	7.85298379693994e-78	0.897122329079969	0.301	0.089	1.51044290350343e-73	CD8_T	PDE3B
RPL34	1.32038916669005e-76	0.506215150460887	0.987	0.913	2.53963652321164e-72	CD8_T	RPL34
GIMAP7	1.58946271275414e-76	0.906827519588177	0.352	0.116	3.05717258171131e-72	CD8_T	GIMAP7
IDI1	1.62285107412852e-76	0.984242184968621	0.605	0.353	3.1213917559788e-72	CD8_T	IDI1
RASAL3	1.83155420442538e-75	0.793743502374151	0.298	0.089	3.52281135679177e-71	CD8_T	RASAL3
ZC3HAV1	3.72729112895086e-75	1.02297821250848	0.587	0.334	7.16907175742409e-71	CD8_T	ZC3HAV1
SELENOK	6.2112364088525e-75	0.906887889005956	0.741	0.509	1.19466921087869e-70	CD8_T	SELENOK
NCL	1.74927091403376e-74	0.84056241631497	0.829	0.623	3.36454767605254e-70	CD8_T	NCL
BIRC3	2.07841608528828e-74	1.02587305695739	0.613	0.331	3.99762549844348e-70	CD8_T	BIRC3
ITM2C	1.82966744121091e-73	1.12486314165404	0.514	0.259	3.51918235642507e-69	CD8_T	ITM2C
LBH	1.98232776851806e-73	0.945409674323141	0.478	0.218	3.81280922996765e-69	CD8_T	LBH
EIF5	2.62476812581166e-73	0.822891752684925	0.793	0.561	5.04847901318614e-69	CD8_T	EIF5
IRF1	4.64360821963235e-73	0.933978118637364	0.723	0.477	8.93151604964086e-69	CD8_T	IRF1
JMJD6	8.1667374657019e-71	1.11451524080951	0.527	0.298	1.5707902841531e-66	CD8_T	JMJD6
REL	3.45452734623074e-70	1.152107165104	0.717	0.484	6.64443789774021e-66	CD8_T	REL
RPS15	5.62636563006075e-70	0.409964347186666	0.999	0.933	1.08217516528589e-65	CD8_T	RPS15
SYNE2	3.78166288551396e-67	0.91316286111229	0.543	0.288	7.27365039399755e-63	CD8_T	SYNE2
PSMB9	8.7295559112699e-66	0.876369973024914	0.602	0.382	1.67904278397365e-61	CD8_T	PSMB9
PDE4B	8.92160670561543e-66	0.799201878607375	0.583	0.308	1.71598183375807e-61	CD8_T	PDE4B
G3BP2	6.29239960667235e-65	0.903295503846692	0.595	0.376	1.21028014034736e-60	CD8_T	G3BP2
PSTPIP1	1.6808537457255e-64	0.769777233475431	0.28	0.09	3.23295409452843e-60	CD8_T	PSTPIP1
IDS	1.07661185150717e-63	0.929845325213203	0.644	0.433	2.0707552351889e-59	CD8_T	IDS
TNFSF9	6.19220894285553e-63	1.23798445058863	0.412	0.193	1.19100946806883e-58	CD8_T	TNFSF9
RPS12	2.77691232886038e-62	0.382509504312034	0.997	0.971	5.34111317333006e-58	CD8_T	RPS12
NSMCE3	1.56966032015244e-61	0.892802097201684	0.408	0.187	3.01908465978121e-57	CD8_T	NSMCE3
KMT2E	2.46551150661138e-61	0.880770624150245	0.62	0.418	4.74216483181633e-57	CD8_T	KMT2E
RSRP1	4.31546242209812e-61	0.831454012453731	0.69	0.484	8.30036042266352e-57	CD8_T	RSRP1
ARHGAP9	7.53897182471341e-61	0.757194727529676	0.291	0.101	1.45004584076538e-56	CD8_T	ARHGAP9
HMGB2	1.16719960644281e-60	0.864488696030357	0.602	0.379	2.2449917230321e-56	CD8_T	HMGB2
DOCK8	6.3535296535206e-60	0.819202970929063	0.409	0.189	1.22203789355815e-55	CD8_T	DOCK8
RPS2	6.84049159253389e-60	0.400452372031702	0.999	0.949	1.31570015290797e-55	CD8_T	RPS2
RPL7A	2.09470387653038e-59	0.430352314710798	0.993	0.915	4.02895343611853e-55	CD8_T	RPL7A
LDHA	7.88101732517335e-59	0.683724265038427	0.889	0.687	1.51583487232384e-54	CD8_T	LDHA
PRPF38B	9.96246244654386e-59	0.886253318744545	0.585	0.389	1.91618002696825e-54	CD8_T	PRPF38B
FAM102A	2.14269299805643e-58	0.810671131273019	0.356	0.148	4.12125571246173e-54	CD8_T	FAM102A
RPS24	2.51488871406431e-58	0.395088088434162	0.994	0.946	4.83713695263129e-54	CD8_T	RPS24
VPS37B	2.75364232218664e-58	0.884945609092742	0.55	0.334	5.29635564249378e-54	CD8_T	VPS37B
RPL29	3.7527954330755e-58	0.467484998425893	0.98	0.86	7.21812673597742e-54	CD8_T	RPL29
RPL14	4.06911868992324e-58	0.457028441630651	0.989	0.883	7.82654288819836e-54	CD8_T	RPL14
RPL36AL	1.95128607898818e-57	0.57794738176694	0.894	0.683	3.75310364432587e-53	CD8_T	RPL36AL
KLF13	2.63869272504402e-57	0.956252888102784	0.485	0.282	5.07526158734967e-53	CD8_T	KLF13
RPL18A	5.63198641474827e-57	0.429569420906455	0.993	0.911	1.08325626701268e-52	CD8_T	RPL18A
CRIP1	8.55494430451779e-57	0.93545626187803	0.508	0.285	1.64545798753095e-52	CD8_T	CRIP1
PSME1	1.54956319995266e-56	0.700601146779793	0.728	0.534	2.98042985878895e-52	CD8_T	PSME1
DDX5	7.53005573890016e-56	0.583150809319569	0.958	0.77	1.44833092082006e-51	CD8_T	DDX5
PDE4D	8.68273050778953e-56	0.886948217534574	0.338	0.14	1.67003638586824e-51	CD8_T	PDE4D
SUB1	9.14857828146504e-56	0.593939464228974	0.831	0.626	1.75963754665698e-51	CD8_T	SUB1
ANKRD12	9.51686339254405e-56	0.818136885804124	0.668	0.469	1.83047350492192e-51	CD8_T	ANKRD12
CDC42SE2	1.38373738665259e-55	0.917230062047049	0.476	0.269	2.66148048948759e-51	CD8_T	CDC42SE2
ZEB2	1.50995313915926e-54	0.897037355647298	0.569	0.338	2.90424386785893e-50	CD8_T	ZEB2
ITGA4	2.23170779141495e-54	0.814253992921647	0.357	0.155	4.29246676600751e-50	CD8_T	ITGA4
KPNA2	4.58691002109348e-54	0.983457983122598	0.443	0.24	8.8224627345712e-50	CD8_T	KPNA2
SLC7A5	4.9655728741028e-54	0.888223725278334	0.472	0.265	9.55078286604933e-50	CD8_T	SLC7A5
AC016831.5	1.92419805739915e-53	0.913416352831042	0.504	0.291	3.70100254360153e-49	CD8_T	AC016831.5
APBB1IP	1.92984069535113e-53	0.774338116603935	0.384	0.177	3.71185559343836e-49	CD8_T	APBB1IP
SF1	2.65577733555124e-53	0.756576378743122	0.622	0.441	5.10812212719925e-49	CD8_T	SF1
SFPQ	2.78297174240681e-53	0.646427708855667	0.761	0.57	5.35276784934526e-49	CD8_T	SFPQ
EEF1D	3.0267565896728e-53	0.587856726526322	0.901	0.696	5.82166362457667e-49	CD8_T	EEF1D
ORAI1	3.65570868392765e-53	0.899530551087082	0.438	0.236	7.03139008266644e-49	CD8_T	ORAI1
SLC9A3R1	1.61700486763385e-52	0.770367929308591	0.371	0.174	3.11014716240694e-48	CD8_T	SLC9A3R1
ARID4B	2.82568895766828e-52	0.835345568099771	0.564	0.378	5.43493014117917e-48	CD8_T	ARID4B
GPBP1	7.74127530711377e-52	0.756774746608659	0.608	0.428	1.48895689257026e-47	CD8_T	GPBP1
TNFRSF1B	1.20687079057028e-51	0.652582815362454	0.506	0.271	2.32129527858287e-47	CD8_T	TNFRSF1B
TMSB4X	1.91946725563737e-51	0.329520746143046	1	0.996	3.69190331949292e-47	CD8_T	TMSB4X
RPL13A	2.56524716881944e-51	0.415653163104493	0.987	0.915	4.93399640450731e-47	CD8_T	RPL13A
PPP1R2	5.3977525225072e-51	0.849653082705159	0.559	0.374	1.03820372017904e-46	CD8_T	PPP1R2
PRKCH	1.66461550225719e-50	0.705580704784507	0.332	0.143	3.20172145704149e-46	CD8_T	PRKCH
FMNL1	7.74003153221214e-50	0.844719871394359	0.423	0.225	1.48871766490568e-45	CD8_T	FMNL1
NASP	1.02798627820358e-49	0.850899894909561	0.604	0.433	1.97722880749677e-45	CD8_T	NASP
RHOF	3.15397393801954e-49	0.698742457778143	0.338	0.147	6.06635347238678e-45	CD8_T	RHOF
RPL21	7.73606710577517e-49	0.405078571467317	0.992	0.917	1.4879551471248e-44	CD8_T	RPL21
BRD2	1.01462514172149e-48	0.682083367600454	0.689	0.495	1.95152999758711e-44	CD8_T	BRD2
TSTD1	1.34500770502362e-48	0.727815765255282	0.426	0.227	2.58698781984242e-44	CD8_T	TSTD1
AMD1	6.70972942612745e-48	0.736322692534694	0.605	0.427	1.29054935782135e-43	CD8_T	AMD1
RPL39	9.69781450248527e-48	0.341464291607417	0.993	0.936	1.86527764140802e-43	CD8_T	RPL39
RPSA	1.01746137740707e-47	0.460779641581782	0.975	0.813	1.95698521330477e-43	CD8_T	RPSA
CCND3	1.37022636491415e-47	0.812578866475362	0.45	0.263	2.63549339027588e-43	CD8_T	CCND3
RBM8A	1.70437738921751e-47	0.628308382981069	0.685	0.513	3.27819947042096e-43	CD8_T	RBM8A
CDKN1B	1.97500071097583e-47	0.756564038457269	0.42	0.223	3.79871636749091e-43	CD8_T	CDKN1B
SC5D	1.98818199342935e-47	0.790528628300529	0.305	0.127	3.82406924616201e-43	CD8_T	SC5D
SOD1	2.01185015695948e-47	0.566630386307015	0.793	0.611	3.86959259189586e-43	CD8_T	SOD1
GTF2B	5.1695161683168e-47	0.801764743153551	0.518	0.337	9.94304739814053e-43	CD8_T	GTF2B
EZR	5.87865998153262e-47	0.492723768248652	0.835	0.597	1.13070146084798e-42	CD8_T	EZR
FNBP1	1.10064389414197e-46	0.811669516725329	0.478	0.293	2.11697846599267e-42	CD8_T	FNBP1
VAMP2	2.93236848096668e-46	0.799571982053624	0.545	0.382	5.64011753629132e-42	CD8_T	VAMP2
C9orf78	8.75372865769453e-46	0.889910337295405	0.485	0.315	1.68369217002097e-41	CD8_T	C9orf78
HOPX	1.17026380862126e-45	0.756338640026375	0.326	0.139	2.25088540950212e-41	CD8_T	HOPX
DNAJB6	3.3691168660669e-45	0.594903356493512	0.763	0.582	6.48015938019307e-41	CD8_T	DNAJB6
TC2N	3.71130753782125e-45	0.65566913992713	0.27	0.103	7.13832891824539e-41	CD8_T	TC2N
RBM25	8.05843177024783e-45	0.676823029489289	0.626	0.471	1.54995876668947e-40	CD8_T	RBM25
GLCCI1	2.20087169264988e-44	0.657677918198915	0.266	0.104	4.23315661364278e-40	CD8_T	GLCCI1
GMFG	2.50128962035245e-44	0.581169425640425	0.643	0.425	4.8109804557859e-40	CD8_T	GMFG
TRIR	2.57797277034997e-44	0.572406005195931	0.72	0.562	4.95847282649113e-40	CD8_T	TRIR
DNAJA1	7.17986683529439e-44	0.680290955562034	0.909	0.767	1.38097558710052e-39	CD8_T	DNAJA1
N4BP2L2	2.02554256760396e-42	0.680860344833587	0.612	0.459	3.89592857452947e-38	CD8_T	N4BP2L2
ARID5A	2.03748200987477e-42	0.76304378217328	0.5	0.322	3.91889289779313e-38	CD8_T	ARID5A
H2AFZ	2.15611022995866e-42	0.725021736802426	0.79	0.637	4.14706241630249e-38	CD8_T	H2AFZ
MXD4	2.22288801540961e-42	0.79808190599738	0.506	0.342	4.27550280883884e-38	CD8_T	MXD4
LAT	2.62242309247177e-42	0.627172719885953	0.363	0.177	5.0439685760602e-38	CD8_T	LAT
SRRM1	2.8343803143026e-42	0.636419867686612	0.629	0.48	5.45164709652962e-38	CD8_T	SRRM1
SMAP2	8.32635238544567e-42	0.633841164472227	0.587	0.388	1.60149061781662e-37	CD8_T	SMAP2
PNISR	1.53010130776059e-41	0.702991339388208	0.563	0.406	2.94299685534671e-37	CD8_T	PNISR
RPL38	1.71303389203667e-41	0.410770429567031	0.947	0.787	3.29484938794332e-37	CD8_T	RPL38
IL10RA	1.86528101389034e-41	0.610453887236746	0.396	0.208	3.58768150211668e-37	CD8_T	IL10RA
RCAN3	1.91207501643337e-41	0.733144891418801	0.289	0.125	3.67768508660794e-37	CD8_T	RCAN3
DDX6	2.77456839070271e-41	0.761785753906641	0.518	0.356	5.3366048426776e-37	CD8_T	DDX6
RPL6	3.38608180120637e-41	0.365538982549334	0.99	0.889	6.51278973644033e-37	CD8_T	RPL6
RPL24	4.16810550368533e-41	0.377356863627444	0.985	0.874	8.01693412578837e-37	CD8_T	RPL24
DOK2	1.2207689418702e-40	0.650063680230697	0.359	0.178	2.34802698279315e-36	CD8_T	DOK2
NR4A2	1.38215319046519e-40	0.5065493254267	0.794	0.557	2.65843344654074e-36	CD8_T	NR4A2
UBA52	1.78888665016921e-40	0.376153411739042	0.971	0.85	3.44074458293546e-36	CD8_T	UBA52
RPL18	1.10508556810097e-39	0.316748405355436	0.994	0.914	2.1255215816854e-35	CD8_T	RPL18
YWHAZ	1.23253424878616e-39	0.49729733376678	0.828	0.642	2.37065637411529e-35	CD8_T	YWHAZ
PAXX	1.36325399437888e-39	0.790351458878903	0.443	0.281	2.62208273278835e-35	CD8_T	PAXX
EIF1AX	3.84640594115379e-39	0.673187971871842	0.632	0.497	7.3981771872152e-35	CD8_T	EIF1AX
RPS10	4.32314092820101e-39	0.322992916473334	0.987	0.866	8.31512926130182e-35	CD8_T	RPS10
ITGB2	6.65288136933073e-39	0.384831440024597	0.653	0.367	1.27961520257707e-34	CD8_T	ITGB2
RPS20	7.42003889143868e-39	0.42188916771258	0.947	0.765	1.42717028037932e-34	CD8_T	RPS20
SMARCA5	1.04305678352105e-38	0.724779277557045	0.529	0.386	2.00621541742439e-34	CD8_T	SMARCA5
PRRC2C	1.67314409931678e-38	0.546402092546005	0.71	0.559	3.2181253606259e-34	CD8_T	PRRC2C
EML4	2.20822254208415e-38	0.776985213796333	0.499	0.346	4.24729523744466e-34	CD8_T	EML4
RPS21	2.36600653205284e-38	0.357142044480926	0.976	0.841	4.55077696375043e-34	CD8_T	RPS21
RNF213	8.45927931875331e-38	0.668991842106695	0.534	0.381	1.62705778416901e-33	CD8_T	RNF213
FAM133B	2.3421899747927e-37	0.743746251414776	0.594	0.451	4.50496819751627e-33	CD8_T	FAM133B
RORA	2.46133142029108e-37	0.730756051905014	0.335	0.164	4.73412485378787e-33	CD8_T	RORA
BTN3A2	3.19745773204963e-37	0.892898105522582	0.396	0.241	6.14999020182426e-33	CD8_T	BTN3A2
DHX36	9.3534619831544e-37	0.848102569608923	0.507	0.372	1.79904487783992e-32	CD8_T	DHX36
SELPLG	1.27093845220764e-36	0.721832607940782	0.308	0.154	2.44452301897618e-32	CD8_T	SELPLG
SMCHD1	1.44223593194089e-36	0.761506059954007	0.448	0.287	2.7739965914951e-32	CD8_T	SMCHD1
PTGER4	1.85108403091285e-36	0.659715927705605	0.364	0.191	3.56037502505778e-32	CD8_T	PTGER4
APOBEC3C	2.20252785086596e-36	0.842095598403299	0.375	0.216	4.2363420683556e-32	CD8_T	APOBEC3C
EVI2B	3.90797662633151e-36	0.611256968808719	0.363	0.193	7.51660224308603e-32	CD8_T	EVI2B
WIPF1	5.32865553702213e-36	0.694769442130148	0.483	0.332	1.02491360599084e-31	CD8_T	WIPF1
N4BP1	8.77998282798668e-36	0.797028791853401	0.409	0.256	1.68874189713496e-31	CD8_T	N4BP1
EPC1	1.27010587006286e-35	0.70858240569809	0.494	0.349	2.44292163047891e-31	CD8_T	EPC1
AC245297.3	1.75580914645761e-35	0.748056712760844	0.361	0.206	3.37712331229658e-31	CD8_T	AC245297.3
UBE2B	3.73184504407969e-35	0.53104474072883	0.672	0.536	7.17783075778288e-31	CD8_T	UBE2B
ID2	7.47126319283496e-35	0.798048853948317	0.676	0.504	1.43702276250988e-30	CD8_T	ID2
MPHOSPH8	9.80272203393443e-35	0.730111631246703	0.51	0.37	1.88545555600695e-30	CD8_T	MPHOSPH8
GSPT1	1.52545545881619e-34	0.755738757500728	0.536	0.407	2.93406102948707e-30	CD8_T	GSPT1
ATXN7	1.62808222329192e-34	0.657785008072655	0.321	0.166	3.13145334827967e-30	CD8_T	ATXN7
RPS16	1.70445685516416e-34	0.318204640810567	0.985	0.894	3.27835231522275e-30	CD8_T	RPS16
BIN2	2.033923507757e-34	0.600623723252398	0.259	0.116	3.91204847481982e-30	CD8_T	BIN2
BCAS2	2.22378545277399e-34	0.732623090791603	0.485	0.338	4.2772289398655e-30	CD8_T	BCAS2
NPM1	3.0446109514366e-34	0.429785682825224	0.916	0.756	5.85600470399315e-30	CD8_T	NPM1
JPT1	9.59569546380301e-34	0.602512828991692	0.611	0.468	1.84563606550787e-29	CD8_T	JPT1
JAK1	1.40667807209225e-33	0.540296107256316	0.623	0.49	2.70560460386223e-29	CD8_T	JAK1
HSPA8	1.78635691252628e-33	0.537334865747061	0.954	0.844	3.43587888555304e-29	CD8_T	HSPA8
PIK3IP1	1.95382950879642e-33	0.701877913818809	0.398	0.235	3.75799567721903e-29	CD8_T	PIK3IP1
DDIT4	2.53707460949434e-33	0.66846308848153	0.627	0.456	4.87980930390142e-29	CD8_T	DDIT4
DDX3X	5.83182616132443e-33	0.567108789910555	0.735	0.592	1.12169344386914e-28	CD8_T	DDX3X
NOP53	1.07877919991493e-32	0.485188043224809	0.644	0.504	2.07492391311638e-28	CD8_T	NOP53
CD44	1.27968820995804e-32	0.408014716333819	0.804	0.595	2.46135230303329e-28	CD8_T	CD44
ALOX5AP	2.70281988193499e-32	0.379232176589522	0.538	0.313	5.19860376091375e-28	CD8_T	ALOX5AP
MT-ATP6	3.00768226442759e-32	0.304147358843355	1	0.976	5.78497606740003e-28	CD8_T	MT-ATP6
MBP	3.81695812269726e-32	0.730546375739212	0.363	0.213	7.34153725319591e-28	CD8_T	MBP
GCC2	5.84099172123183e-32	0.636991686466029	0.538	0.401	1.12345634766173e-27	CD8_T	GCC2
IQGAP2	6.64540846402181e-32	0.609687091574837	0.396	0.231	1.27817786396995e-27	CD8_T	IQGAP2
RPS9	8.64366771142073e-32	0.302206070029588	0.992	0.903	1.66252304761466e-27	CD8_T	RPS9
RPL32	1.44250190443733e-31	0.268761829019199	0.996	0.952	2.77450816299475e-27	CD8_T	RPL32
SCAF11	1.8553774089567e-31	0.720374302848596	0.549	0.44	3.56863290838732e-27	CD8_T	SCAF11
CMC2	3.33537321640471e-31	0.732868160835511	0.399	0.261	6.41525684443282e-27	CD8_T	CMC2
NCOR1	1.69223383973214e-30	0.727495380818067	0.473	0.352	3.2548425673408e-26	CD8_T	NCOR1
GIMAP4	3.06284416130463e-30	0.625331345664118	0.338	0.186	5.89107445985333e-26	CD8_T	GIMAP4
RPL11	3.12052194845067e-30	0.26155484202219	0.996	0.939	6.00201191565002e-26	CD8_T	RPL11
UBB	3.20329316949461e-30	0.45901601311951	0.959	0.833	6.16121408220594e-26	CD8_T	UBB
CLIC3	5.83870450781723e-30	0.730282925738212	0.258	0.121	1.12301642503357e-25	CD8_T	CLIC3
ABHD17A	6.03810225299051e-30	0.667611387270276	0.475	0.353	1.16136858734019e-25	CD8_T	ABHD17A
RNF168	6.17610660050097e-30	0.740481634140365	0.311	0.173	1.18791234354036e-25	CD8_T	RNF168
EIF4A2	1.07051639062393e-29	0.493809660098647	0.654	0.519	2.05903122572606e-25	CD8_T	EIF4A2
AKAP13	1.13184582016555e-29	0.529809197096812	0.658	0.521	2.17699225050642e-25	CD8_T	AKAP13
GYPC	1.33249189863752e-29	0.505200962370083	0.468	0.307	2.5629149178394e-25	CD8_T	GYPC
SEPT7	1.59188447648177e-29	0.399545565310294	0.724	0.574	3.06183060206503e-25	CD8_T	SEPT7
KANSL1	2.95516974688063e-29	0.678204816621001	0.36	0.222	5.68397349115021e-25	CD8_T	KANSL1
SRSF5	3.12747569788792e-29	0.507441512819047	0.622	0.508	6.01538675731763e-25	CD8_T	SRSF5
PNRC1	4.44841646053166e-29	0.339909783589829	0.845	0.656	8.5560842201866e-25	CD8_T	PNRC1
GLS	4.82826897854639e-29	0.561026358184513	0.549	0.422	9.28669255333613e-25	CD8_T	GLS
RPL3	7.55202143543527e-29	0.27346241590895	0.99	0.919	1.45255580289162e-24	CD8_T	RPL3
CHST12	1.04659454079466e-28	0.790324987712347	0.279	0.149	2.01301993976446e-24	CD8_T	CHST12
ZBTB1	2.53690707198006e-28	0.700952662775872	0.402	0.264	4.87948706224646e-24	CD8_T	ZBTB1
NR3C1	3.38309827230311e-28	0.676720303240678	0.483	0.361	6.5070512169478e-24	CD8_T	NR3C1
ATP1B3	3.79981483443863e-28	0.535137881021523	0.709	0.566	7.30856385255927e-24	CD8_T	ATP1B3
MT-ND3	6.3526010962022e-28	0.321747397953624	0.997	0.932	1.22185929484353e-23	CD8_T	MT-ND3
RSBN1	6.44191441451121e-28	0.701644832724444	0.331	0.195	1.23903781848709e-23	CD8_T	RSBN1
GPSM3	9.30033162665925e-28	0.62699427293659	0.437	0.301	1.78882578507164e-23	CD8_T	GPSM3
SRSF3	1.15670384902376e-27	0.509672192561223	0.681	0.566	2.2248041832123e-23	CD8_T	SRSF3
COTL1	1.1976024900162e-27	0.578264549604066	0.643	0.509	2.30346862929717e-23	CD8_T	COTL1
CIRBP	1.6594187098734e-27	0.454345032958596	0.648	0.522	3.1917259465705e-23	CD8_T	CIRBP
CBLB	3.38723930182827e-27	0.638173198567936	0.335	0.201	6.51501607313649e-23	CD8_T	CBLB
WNK1	4.4547417601683e-27	0.639368637106355	0.521	0.417	8.56825030150771e-23	CD8_T	WNK1
PPM1K	8.17238811572525e-27	0.641948402626175	0.301	0.169	1.5718771301786e-22	CD8_T	PPM1K
ODC1	8.44677100909798e-27	0.713701812893628	0.489	0.355	1.6246519358899e-22	CD8_T	ODC1
PLP2	1.03182884761403e-26	0.445860576964679	0.599	0.444	1.98461960550083e-22	CD8_T	PLP2
TRMT112	1.27723294022053e-26	0.435594025444197	0.665	0.537	2.45662983722017e-22	CD8_T	TRMT112
AAK1	1.4532950923447e-26	0.637214508146139	0.426	0.302	2.7952677806158e-22	CD8_T	AAK1
PNN	1.89849866068122e-26	0.672566346686314	0.479	0.365	3.65157232395426e-22	CD8_T	PNN
TOMM7	2.42501343508826e-26	0.374706385005858	0.779	0.627	4.66427084104877e-22	CD8_T	TOMM7
MT-CYB	3.64984810574003e-26	0.31394090011465	1	0.956	7.02011784658038e-22	CD8_T	MT-CYB
TAGAP	4.0194116867273e-26	0.609456482735399	0.3	0.16	7.73093643825128e-22	CD8_T	TAGAP
GCHFR	9.0590758465253e-26	0.636344550712562	0.287	0.159	1.74242264832068e-21	CD8_T	GCHFR
SAP18	9.10434165134483e-26	0.395714242454851	0.756	0.608	1.75112907321966e-21	CD8_T	SAP18
RPL9	9.89625533691475e-26	0.250922970551946	0.985	0.888	1.90344575150218e-21	CD8_T	RPL9
SYAP1	1.0868243368216e-25	0.615585398327395	0.541	0.435	2.09039792944267e-21	CD8_T	SYAP1
CENPC	1.33201177996431e-25	0.630417384548769	0.289	0.162	2.56199145758335e-21	CD8_T	CENPC
RPL35	1.82779686918663e-25	0.270666473770414	0.975	0.857	3.51558449819355e-21	CD8_T	RPL35
CASP8	2.46053364499266e-25	0.604092759705921	0.279	0.152	4.73259041277888e-21	CD8_T	CASP8
ARL6IP5	6.52530320870538e-25	0.479850556712827	0.619	0.501	1.25507681916239e-20	CD8_T	ARL6IP5
SS18L2	8.12429075582507e-25	0.678462154953984	0.347	0.227	1.56262608397539e-20	CD8_T	SS18L2
DBF4	1.52741179927208e-24	0.634872007118912	0.269	0.147	2.93782385471993e-20	CD8_T	DBF4
ATP5L	1.52969376783322e-24	0.323344782630682	0.811	0.656	2.94221299305042e-20	CD8_T	ATP5L
SON	1.76686957846241e-24	0.405051011426834	0.671	0.56	3.3983969472146e-20	CD8_T	SON
HNRNPA1	1.80320550414052e-24	0.359226035141007	0.824	0.676	3.46828546666388e-20	CD8_T	HNRNPA1
ARF6	2.17613888632196e-24	0.495191356103761	0.534	0.432	4.18558553395166e-20	CD8_T	ARF6
TUBB4B	2.21968028531964e-24	0.555505828266065	0.745	0.618	4.26933306078379e-20	CD8_T	TUBB4B
H2AFX	2.47871919554067e-24	0.68620965161861	0.426	0.312	4.76756850070293e-20	CD8_T	H2AFX
SNRPD2	2.64600957263403e-24	0.391746620448611	0.633	0.519	5.08933481200429e-20	CD8_T	SNRPD2
OFD1	3.09871153947455e-24	0.639828433736888	0.318	0.194	5.96006177502535e-20	CD8_T	OFD1
MSN	3.15462561122033e-24	0.407495881799553	0.644	0.501	6.06760690062119e-20	CD8_T	MSN
RAB27A	4.71201873024116e-24	0.633101303677735	0.293	0.172	9.06309682574585e-20	CD8_T	RAB27A
EIF3F	7.04244933790958e-24	0.41406268798916	0.619	0.514	1.35454470565353e-19	CD8_T	EIF3F
SF3B1	7.0873653844517e-24	0.435128331635884	0.583	0.483	1.36318385804544e-19	CD8_T	SF3B1
TTC14	8.51876949257379e-24	0.657594252005459	0.308	0.187	1.63850012420164e-19	CD8_T	TTC14
SH3BGRL3	1.04948095016968e-23	0.264272944000936	0.965	0.843	2.01857165955637e-19	CD8_T	SH3BGRL3
ISCA1	1.12374093992691e-23	0.733504964018316	0.374	0.26	2.16140332385543e-19	CD8_T	ISCA1
SKIL	1.13046077768853e-23	0.547551330464916	0.55	0.44	2.17432825980612e-19	CD8_T	SKIL
RAP1B	1.71946997562165e-23	0.342169244947709	0.683	0.562	3.30722855111068e-19	CD8_T	RAP1B
JOSD1	2.3754217784058e-23	0.636832151348554	0.455	0.351	4.56888624858571e-19	CD8_T	JOSD1
NSD3	3.02428991956543e-23	0.568936290316896	0.469	0.366	5.81691923129214e-19	CD8_T	NSD3
UBXN1	3.56956161727705e-23	0.461924471126125	0.549	0.46	6.86569481467069e-19	CD8_T	UBXN1
COMMD6	3.94382511531851e-23	0.345224519699155	0.732	0.592	7.58555322680363e-19	CD8_T	COMMD6
SP100	6.71899001612077e-23	0.614631790311977	0.487	0.395	1.29233053970067e-18	CD8_T	SP100
RPL17	7.51777008563796e-23	0.372100201476848	0.662	0.555	1.44596789827161e-18	CD8_T	RPL17
RPL27	8.33168632054756e-23	0.264852238508076	0.95	0.812	1.60251654689412e-18	CD8_T	RPL27
WAS	9.33033982109139e-23	0.529786080952741	0.289	0.167	1.79459756118872e-18	CD8_T	WAS
HNRNPC	1.02878173508694e-22	0.345341610557646	0.709	0.571	1.97875878926622e-18	CD8_T	HNRNPC
HERPUD2	1.56980345563556e-22	0.637154608346611	0.332	0.217	3.01935996656943e-18	CD8_T	HERPUD2
NKTR	1.62895735432709e-22	0.582597056090588	0.415	0.3	3.13313657531272e-18	CD8_T	NKTR
FOSL2	1.80884244852549e-22	0.518769038732643	0.578	0.467	3.47912756549393e-18	CD8_T	FOSL2
CRYBG1	2.20838422732326e-22	0.577892708316145	0.328	0.205	4.24760622283356e-18	CD8_T	CRYBG1
SYNE1	2.56416454577924e-22	0.674206111709967	0.307	0.192	4.9319140873518e-18	CD8_T	SYNE1
CCDC12	2.62224996899279e-22	0.62557219050566	0.346	0.233	5.04363559036072e-18	CD8_T	CCDC12
TSPYL2	2.72824980787103e-22	0.768584651753034	0.36	0.241	5.24751568045914e-18	CD8_T	TSPYL2
RPL27A	3.20231876709066e-22	0.264081915908424	0.958	0.817	6.15933991662218e-18	CD8_T	RPL27A
OTULIN	3.3818247198512e-22	0.62236193789126	0.263	0.151	6.5046016661618e-18	CD8_T	OTULIN
PFN1	4.04270339484614e-22	0.339757827735257	0.955	0.829	7.77573570964706e-18	CD8_T	PFN1
PDCL3	4.07317507040812e-22	0.719303031303705	0.384	0.276	7.83434493042299e-18	CD8_T	PDCL3
HMGB1	5.59686650295762e-22	0.287217779205853	0.916	0.765	1.07650130317887e-17	CD8_T	HMGB1
AES	9.60658107304818e-22	0.371951065573775	0.601	0.5	1.84772980359009e-17	CD8_T	AES
RBM5	1.48635670116717e-21	0.588637862800044	0.325	0.213	2.85885847902493e-17	CD8_T	RBM5
IFI16	2.00054369698818e-21	0.511044973825747	0.557	0.46	3.84784574678707e-17	CD8_T	IFI16
POLR2A	3.57022443642236e-21	0.636682040292507	0.431	0.338	6.86696968101476e-17	CD8_T	POLR2A
HNRNPA2B1	3.61121164118452e-21	0.288028264504659	0.871	0.714	6.94580447065431e-17	CD8_T	HNRNPA2B1
STK10	4.69988319438873e-21	0.603958272458665	0.279	0.168	9.03975533608728e-17	CD8_T	STK10
CCNH	6.40315448450335e-21	0.668253297906901	0.384	0.278	1.23158273354938e-16	CD8_T	CCNH
DNTTIP2	1.14622159878563e-20	0.521633027271431	0.483	0.385	2.20464262310429e-16	CD8_T	DNTTIP2
NOP56	1.21831685505803e-20	0.617360410931995	0.424	0.332	2.34331063901862e-16	CD8_T	NOP56
SETD2	1.38618513229457e-20	0.631921687564397	0.31	0.199	2.66618848345538e-16	CD8_T	SETD2
TBCC	1.61941704390187e-20	0.589319157804804	0.279	0.169	3.11478674224086e-16	CD8_T	TBCC
NDUFS5	1.70818539922148e-20	0.316825626127406	0.745	0.608	3.28552379686259e-16	CD8_T	NDUFS5
C12orf75	1.88608624044414e-20	0.411310639161931	0.331	0.201	3.62769827487026e-16	CD8_T	C12orf75
CACYBP	2.11882821441838e-20	0.600612220572791	0.518	0.438	4.07535418761232e-16	CD8_T	CACYBP
BTG2	2.18502054004199e-20	0.368549009016646	0.737	0.583	4.20266850671676e-16	CD8_T	BTG2
TLE4	2.71926996591188e-20	0.598404352294222	0.319	0.209	5.23024385243491e-16	CD8_T	TLE4
MAGOH	3.52086045206456e-20	0.5139619253159	0.454	0.37	6.77202299350098e-16	CD8_T	MAGOH
LYAR	3.93267431491678e-20	0.590572708274708	0.277	0.17	7.56410577731094e-16	CD8_T	LYAR
ZNF644	4.42970047152852e-20	0.62678000029098	0.391	0.295	8.52008588693796e-16	CD8_T	ZNF644
CHD1	4.69326775263074e-20	0.569050828530742	0.473	0.373	9.02703119540996e-16	CD8_T	CHD1
INTS6	5.1310545418143e-20	0.476578191107282	0.485	0.374	9.86907030572562e-16	CD8_T	INTS6
IFITM1	5.33538820848129e-20	0.500760737478428	0.303	0.188	1.02620856801929e-15	CD8_T	IFITM1
PITPNC1	5.80138627106891e-20	0.535703299346774	0.251	0.144	1.11583863537739e-15	CD8_T	PITPNC1
FAM129A	9.64862615125595e-20	0.555977229414479	0.413	0.295	1.85581675393257e-15	CD8_T	FAM129A
OCIAD2	1.0576931904532e-19	0.379659496809886	0.409	0.278	2.03436708251768e-15	CD8_T	OCIAD2
TRIM22	1.55443236943907e-19	0.573230733025587	0.276	0.17	2.98979521937911e-15	CD8_T	TRIM22
MCL1	1.64626346820667e-19	0.390352273192326	0.772	0.645	3.16642315474871e-15	CD8_T	MCL1
EEF1B2	2.21165429175677e-19	0.276797271377109	0.889	0.74	4.25389586476497e-15	CD8_T	EEF1B2
HNRNPUL1	4.01947627896067e-19	0.567025683660491	0.437	0.354	7.73106067495295e-15	CD8_T	HNRNPUL1
UQCRB	4.21151668462389e-19	0.300247809699127	0.803	0.656	8.10043119120558e-15	CD8_T	UQCRB
LYST	4.77307956573262e-19	0.701296491278817	0.296	0.193	9.18054123673012e-15	CD8_T	LYST
GGA2	4.78526233587399e-19	0.683501189305646	0.272	0.171	9.20397357682004e-15	CD8_T	GGA2
IL7R	4.90889255260857e-19	0.85085639943818	0.395	0.272	9.44176393568732e-15	CD8_T	IL7R
CCNL1	5.43522825948029e-19	0.355821514073498	0.613	0.512	1.04541180342844e-14	CD8_T	CCNL1
CD99	6.14629791038955e-19	0.261882306457152	0.746	0.603	1.18217894008433e-14	CD8_T	CD99
GRK2	7.11379226122776e-19	0.568716621171353	0.384	0.289	1.36826680352455e-14	CD8_T	GRK2
KMT2A	9.03757237004043e-19	0.636085775333845	0.406	0.317	1.73828666965358e-14	CD8_T	KMT2A
PSIP1	1.37053527780821e-18	0.544054266460179	0.346	0.241	2.63608755333632e-14	CD8_T	PSIP1
SLC35E1	1.57065165489504e-18	0.605081633046246	0.294	0.194	3.02099139302513e-14	CD8_T	SLC35E1
CMC1	2.39268795175759e-18	0.898435287273783	0.357	0.273	4.60209600641055e-14	CD8_T	CMC1
SAFB2	2.90363058458811e-18	0.577416122485821	0.359	0.262	5.58484306639678e-14	CD8_T	SAFB2
CCDC59	8.68439756077221e-18	0.588154312516119	0.409	0.328	1.67035702683893e-13	CD8_T	CCDC59
COX7C	2.77463207862799e-17	0.269947207233284	0.826	0.689	5.33672734003307e-13	CD8_T	COX7C
MGEA5	2.84085178450667e-17	0.544126630948601	0.375	0.286	5.46409432232013e-13	CD8_T	MGEA5
STAT3	3.33293864831206e-17	0.51216698127585	0.513	0.448	6.41057419616342e-13	CD8_T	STAT3
SEPT9	3.34886156147344e-17	0.561324186048017	0.419	0.34	6.44120032733801e-13	CD8_T	SEPT9
CFL1	4.10402059909181e-17	0.274179410392806	0.971	0.86	7.89367322029319e-13	CD8_T	CFL1
FKBP5	6.02295620998797e-17	0.510069459558284	0.492	0.391	1.15845539742909e-12	CD8_T	FKBP5
ANAPC16	7.83544571797258e-17	0.460723602497696	0.513	0.448	1.50706962939485e-12	CD8_T	ANAPC16
SLC2A3	8.64207862790589e-17	0.346748884726681	0.567	0.455	1.66221740329142e-12	CD8_T	SLC2A3
PRDM2	8.7967864543056e-17	0.598135702172091	0.343	0.252	1.69197390662114e-12	CD8_T	PRDM2
RSL24D1	9.80886496239091e-17	0.443056035262483	0.471	0.398	1.88663708686627e-12	CD8_T	RSL24D1
MKNK2	9.95035674681337e-17	0.533475580695305	0.448	0.364	1.91385161668208e-12	CD8_T	MKNK2
TMC6	1.19669689075544e-16	0.522881073550165	0.279	0.183	2.301726799679e-12	CD8_T	TMC6
HSPE1	1.20840807285424e-16	0.439603614238054	0.766	0.671	2.32425208732784e-12	CD8_T	HSPE1
ARID5B	2.14435115811214e-16	0.532551245719186	0.527	0.434	4.12444501751289e-12	CD8_T	ARID5B
RSRC2	2.64754672282448e-16	0.429921675000992	0.522	0.451	5.09229136668061e-12	CD8_T	RSRC2
PDCD7	2.70240820757208e-16	0.616269356756362	0.312	0.222	5.19781194644414e-12	CD8_T	PDCD7
MYCBP2	3.20413701348059e-16	0.573682112168478	0.409	0.33	6.16283713172857e-12	CD8_T	MYCBP2
TRAPPC10	3.24582849900762e-16	0.528505330698935	0.262	0.169	6.24302653499126e-12	CD8_T	TRAPPC10
EIF3G	3.72462713470978e-16	0.308097853367348	0.559	0.483	7.16394783090078e-12	CD8_T	EIF3G
PABPC1	4.07348062341899e-16	0.29626297225372	0.829	0.7	7.83493263108408e-12	CD8_T	PABPC1
CEBPZ	4.79882730274648e-16	0.590293415997152	0.366	0.285	9.23006443410257e-12	CD8_T	CEBPZ
IFRD1	5.20218116054811e-16	0.612961241042706	0.424	0.349	1.00058752441982e-11	CD8_T	IFRD1
TOP1	5.54337141106161e-16	0.365329384263069	0.592	0.514	1.06621205720359e-11	CD8_T	TOP1
HNRNPDL	5.7402725566402e-16	0.282469656611967	0.627	0.537	1.10408402354418e-11	CD8_T	HNRNPDL
RNF166	6.75251791710059e-16	0.521452548814052	0.268	0.175	1.29877929617513e-11	CD8_T	RNF166
RASSF5	7.7253937463839e-16	0.397392245373848	0.254	0.155	1.48590223317948e-11	CD8_T	RASSF5
EIF4A3	7.96893422526658e-16	0.30441793613031	0.622	0.512	1.53274480888777e-11	CD8_T	EIF4A3
ATRX	1.2191137590127e-15	0.471384655252095	0.5	0.433	2.34484340408503e-11	CD8_T	ATRX
MBNL1	1.47174273902325e-15	0.438734399389009	0.513	0.45	2.83074998423732e-11	CD8_T	MBNL1
UBE2D2	1.7005519542756e-15	0.354101133316798	0.524	0.461	3.2708416288537e-11	CD8_T	UBE2D2
ANXA1	2.07066379350392e-15	0.550704438765667	0.675	0.569	3.98271474042544e-11	CD8_T	ANXA1
TAF1D	2.07503868022912e-15	0.427581888299734	0.475	0.407	3.99112939755268e-11	CD8_T	TAF1D
AKAP9	2.07919048012817e-15	0.462225354711856	0.479	0.413	3.99911496947851e-11	CD8_T	AKAP9
CNBP	2.2698584430095e-15	0.257838921690451	0.622	0.534	4.36584572928448e-11	CD8_T	CNBP
PLEKHA2	2.28450469763879e-15	0.588153628339895	0.275	0.186	4.39401633543846e-11	CD8_T	PLEKHA2
LITAF	4.28544878130632e-15	0.337671016621947	0.615	0.506	8.24263218596457e-11	CD8_T	LITAF
CHIC2	4.79707356542729e-15	0.496072476791087	0.317	0.232	9.22669129574285e-11	CD8_T	CHIC2
BPTF	1.14332862280786e-14	0.529626185578365	0.423	0.36	2.19907827310864e-10	CD8_T	BPTF
HNRNPAB	1.28402753107492e-14	0.36712927279514	0.525	0.461	2.46969855326949e-10	CD8_T	HNRNPAB
SYF2	1.28880778174545e-14	0.431088865800039	0.459	0.403	2.4788928874092e-10	CD8_T	SYF2
SMAD7	1.66750936206981e-14	0.556834430240228	0.276	0.191	3.20728750700508e-10	CD8_T	SMAD7
RNMT	1.96973783106622e-14	0.553325818375029	0.391	0.321	3.78859374427278e-10	CD8_T	RNMT
EMD	2.69108636213749e-14	0.54100831234644	0.382	0.318	5.17603550893525e-10	CD8_T	EMD
NAA50	2.91282933966568e-14	0.640421934153967	0.357	0.286	5.60253595191297e-10	CD8_T	NAA50
CLDND1	3.48228609358871e-14	0.78953236084767	0.373	0.308	6.69782907240853e-10	CD8_T	CLDND1
LUC7L3	3.92689283568733e-14	0.515732318416826	0.412	0.345	7.55298568016101e-10	CD8_T	LUC7L3
CHST11	4.23488507514827e-14	0.534795987380729	0.338	0.262	8.14537795354018e-10	CD8_T	CHST11
PTTG1	5.46384551640555e-14	0.401398480849239	0.251	0.157	1.05091604662544e-09	CD8_T	PTTG1
USP36	6.9432130598979e-14	0.529161263613674	0.34	0.256	1.33545759994076e-09	CD8_T	USP36
SERPINB9	7.35349423544723e-14	0.477227415122255	0.37	0.276	1.41437108124592e-09	CD8_T	SERPINB9
CNN2	1.06173991926702e-13	0.472236941152033	0.41	0.342	2.04215056071818e-09	CD8_T	CNN2
SMARCA2	1.60239453400101e-13	0.578498776042449	0.356	0.287	3.08204564669755e-09	CD8_T	SMARCA2
UCP2	1.6616948422975e-13	0.455053009058897	0.325	0.233	3.19610385967501e-09	CD8_T	UCP2
CYCS	2.08041344791921e-13	0.322569378996717	0.576	0.51	4.00146722572781e-09	CD8_T	CYCS
HNRNPH1	2.09066255675474e-13	0.304748760728859	0.611	0.556	4.02118036166206e-09	CD8_T	HNRNPH1
MIER1	2.09407168468356e-13	0.494238944737341	0.373	0.307	4.02773747832035e-09	CD8_T	MIER1
HERPUD1	3.28520051076507e-13	0.285305854733525	0.646	0.552	6.31875466240554e-09	CD8_T	HERPUD1
H2AFV	3.36288026926859e-13	0.350564984351255	0.529	0.476	6.46816390991121e-09	CD8_T	H2AFV
PRPF4B	4.41500789919177e-13	0.525122812472603	0.373	0.303	8.49182619330545e-09	CD8_T	PRPF4B
FAM107B	4.79372507970488e-13	0.475657099257663	0.455	0.387	9.22025081830437e-09	CD8_T	FAM107B
PPHLN1	4.85345028711758e-13	0.536969064920236	0.342	0.274	9.33512628224195e-09	CD8_T	PPHLN1
SLBP	7.80135319501737e-13	0.557282973079651	0.322	0.251	1.50051227352964e-08	CD8_T	SLBP
DDX17	8.68083234681364e-13	0.30676796205756	0.564	0.507	1.66967129358614e-08	CD8_T	DDX17
BUB3	9.49282249941847e-13	0.46901734521479	0.387	0.319	1.82584947953815e-08	CD8_T	BUB3
C11orf58	9.99975083314535e-13	0.28441747331199	0.543	0.492	1.92335207524718e-08	CD8_T	C11orf58
IQGAP1	1.09582031807242e-12	0.331632937676427	0.563	0.5	2.10770079978049e-08	CD8_T	IQGAP1
SAMD9	1.17671772375307e-12	0.505665878208025	0.266	0.183	2.26329886986665e-08	CD8_T	SAMD9
APRT	1.72427931029936e-12	0.278529114880863	0.557	0.497	3.31647882542978e-08	CD8_T	APRT
ANKRD13D	1.82804103421249e-12	0.546806251449491	0.252	0.175	3.51605412520431e-08	CD8_T	ANKRD13D
ZFP36	2.45133593987609e-12	0.257476608482306	0.901	0.765	4.71489954675767e-08	CD8_T	ZFP36
TRMT10C	3.78708578352752e-12	0.52899310632771	0.279	0.205	7.28408079603684e-08	CD8_T	TRMT10C
BOD1L1	3.89134721627292e-12	0.524773393184663	0.416	0.364	7.48461723577933e-08	CD8_T	BOD1L1
NOP58	4.12100587833651e-12	0.515341615004153	0.371	0.307	7.92634270639244e-08	CD8_T	NOP58
PNRC2	4.93829370025129e-12	0.427585837819705	0.402	0.345	9.49831410306333e-08	CD8_T	PNRC2
SH3KBP1	1.16620460780761e-11	0.482193041440309	0.401	0.345	2.24307794265715e-07	CD8_T	SH3KBP1
AGO2	1.41136208020606e-11	0.446862048614952	0.347	0.277	2.71461382506834e-07	CD8_T	AGO2
LSM8	1.63529916940352e-11	0.479014611903318	0.403	0.358	3.14533442243073e-07	CD8_T	LSM8
SNRPN	2.31953113973648e-11	0.413103054383665	0.314	0.242	4.46138619416915e-07	CD8_T	SNRPN
SF3B2	2.86931556844594e-11	0.404156478363245	0.438	0.399	5.51884156434892e-07	CD8_T	SF3B2
TAP1	2.89259077855288e-11	0.495806747004466	0.328	0.263	5.56360910346861e-07	CD8_T	TAP1
CLK1	3.10737028118865e-11	0.409904803670438	0.458	0.414	5.97671599883825e-07	CD8_T	CLK1
MYLIP	4.26222975631231e-11	0.494413818643083	0.388	0.33	8.1979727132911e-07	CD8_T	MYLIP
TOB1	5.21742522313819e-11	0.466426888919566	0.41	0.353	1.0035195674184e-06	CD8_T	TOB1
PAPD5	5.25555279265637e-11	0.521180879677138	0.251	0.18	1.01085302413953e-06	CD8_T	PAPD5
ANXA6	7.39512574920775e-11	0.306335955687034	0.335	0.254	1.42237848660262e-06	CD8_T	ANXA6
H1FX	7.52775409998316e-11	0.419209547760508	0.451	0.393	1.44788822359076e-06	CD8_T	H1FX
MFAP1	8.51027811699683e-11	0.545047872906285	0.269	0.202	1.63686689302317e-06	CD8_T	MFAP1
AHSA1	9.98920315839336e-11	0.440467705332205	0.44	0.401	1.92132333548538e-06	CD8_T	AHSA1
DDX46	1.18408657482516e-10	0.450912415001769	0.412	0.368	2.27747211801871e-06	CD8_T	DDX46
SPTY2D1	1.2212397464978e-10	0.471644151496674	0.35	0.29	2.34893252841388e-06	CD8_T	SPTY2D1
PPP1R12A	1.46414542047225e-10	0.40188334326708	0.447	0.405	2.81613730173633e-06	CD8_T	PPP1R12A
EVI2A	1.50899221761594e-10	0.452800582036165	0.258	0.185	2.90239563136251e-06	CD8_T	EVI2A
SLC4A7	1.64054306302845e-10	0.483887995736592	0.287	0.218	3.15542052742893e-06	CD8_T	SLC4A7
SLTM	1.67322086996746e-10	0.513526935652764	0.382	0.335	3.21827302129541e-06	CD8_T	SLTM
PAIP2	1.87490531118244e-10	0.375647597636081	0.464	0.432	3.6061928755283e-06	CD8_T	PAIP2
SNRPG	2.6459695352168e-10	0.289105896665462	0.506	0.474	5.08925780403599e-06	CD8_T	SNRPG
RGS2	3.23211134030777e-10	0.426007139301857	0.454	0.371	6.21664295194796e-06	CD8_T	RGS2
JMY	3.33245533388676e-10	0.438088630918318	0.293	0.223	6.40964458919779e-06	CD8_T	JMY
PREX1	4.69888839111233e-10	0.364949092750635	0.254	0.182	9.03784193146546e-06	CD8_T	PREX1
CASP3	5.93851803512006e-10	0.508061857769069	0.296	0.236	1.14221455887499e-05	CD8_T	CASP3
DDX18	7.3930778277881e-10	0.379501952127793	0.455	0.422	1.42198458939676e-05	CD8_T	DDX18
NXT1	8.47564285254753e-10	0.534272661682778	0.329	0.278	1.63020514625899e-05	CD8_T	NXT1
RSBN1L	9.16769093561478e-10	0.456857379372942	0.318	0.263	1.76331367455615e-05	CD8_T	RSBN1L
HNRNPA0	1.08276625233354e-09	0.336308768423342	0.483	0.455	2.08259260973834e-05	CD8_T	HNRNPA0
ARGLU1	1.14002423123782e-09	0.296902774868624	0.497	0.455	2.19272260636282e-05	CD8_T	ARGLU1
PPIG	1.70807503301085e-09	0.459614746743769	0.443	0.419	3.28531151849307e-05	CD8_T	PPIG
AKIRIN1	2.23650410826232e-09	0.507844817976067	0.347	0.301	4.30169200183174e-05	CD8_T	AKIRIN1
YIPF5	2.33429007639893e-09	0.469580487024922	0.353	0.306	4.48977353294571e-05	CD8_T	YIPF5
RAB8B	2.88581054690131e-09	0.527478181009298	0.252	0.192	5.55056800590997e-05	CD8_T	RAB8B
USP16	3.45312636514319e-09	0.524027455455	0.374	0.34	6.64174325071641e-05	CD8_T	USP16
ABRACL	3.50039793917426e-09	0.432235169484912	0.391	0.35	6.73266539620778e-05	CD8_T	ABRACL
SYNRG	5.16285238641754e-09	0.510392327891323	0.258	0.199	9.93023028003551e-05	CD8_T	SYNRG
PBXIP1	5.28168256266093e-09	0.39784280770253	0.283	0.22	0.00010158788241022	CD8_T	PBXIP1
PSMB8	6.28793968011386e-09	0.304735434495756	0.461	0.427	0.00012094223180731	CD8_T	PSMB8
PAPOLA	6.42197434561567e-09	0.304471245937922	0.472	0.449	0.000123520254563572	CD8_T	PAPOLA
GSTK1	7.35367762721736e-09	0.284925032798748	0.461	0.429	0.000141440635481899	CD8_T	GSTK1
PRPF38A	8.2239259061273e-09	0.445140278279669	0.28	0.228	0.000158178990878452	CD8_T	PRPF38A
RSL1D1	1.02095477208385e-08	0.346841433006293	0.424	0.391	0.000196370440862607	CD8_T	RSL1D1
TNRC6B	1.13211400236139e-08	0.392433022657878	0.381	0.34	0.000217750807214189	CD8_T	TNRC6B
POLR1D	1.48528466145507e-08	0.316354057202015	0.451	0.428	0.000285679651784268	CD8_T	POLR1D
CNOT2	1.65096536109187e-08	0.47597567780829	0.335	0.295	0.00031754667755241	CD8_T	CNOT2
MT-ND6	1.72724493506453e-08	0.325974519644639	0.332	0.272	0.000332218290810312	CD8_T	MT-ND6
ATF7IP	2.28462889493302e-08	0.508505051521266	0.268	0.214	0.000439425521651416	CD8_T	ATF7IP
SIGIRR	2.41311511135296e-08	0.411600419917278	0.338	0.292	0.000464138560517628	CD8_T	SIGIRR
ANKRD11	2.71246250023118e-08	0.402154636313933	0.43	0.403	0.000521715037294465	CD8_T	ANKRD11
CHORDC1	3.04456548505707e-08	0.445146278461143	0.396	0.36	0.000585591725395877	CD8_T	CHORDC1
SRSF10	3.34373354146441e-08	0.34644756644336	0.392	0.362	0.000643133709365264	CD8_T	SRSF10
ATM	4.43236418908101e-08	0.462677077540902	0.265	0.212	0.000852520928127842	CD8_T	ATM
SLFN5	5.28128211920547e-08	0.47432195940521	0.256	0.201	0.00101580180280798	CD8_T	SLFN5
TAF7	5.37727580177997e-08	0.366625444198464	0.374	0.335	0.00103426522771436	CD8_T	TAF7
THUMPD1	5.49962251625978e-08	0.480421385126552	0.29	0.243	0.00105779739477741	CD8_T	THUMPD1
CCDC186	5.67323411261448e-08	0.450673172703748	0.283	0.231	0.00109118984922027	CD8_T	CCDC186
TAPBP	5.98149113719056e-08	0.252697547255969	0.476	0.45	0.00115048000532723	CD8_T	TAPBP
PCSK7	6.01472101587885e-08	0.512227878541624	0.286	0.235	0.00115687144019414	CD8_T	PCSK7
TRA2B	6.02030521111299e-08	0.26021531945679	0.461	0.433	0.00115794550430547	CD8_T	TRA2B
ANP32E	6.35898325233667e-08	0.427002167111101	0.304	0.257	0.00122308683875443	CD8_T	ANP32E
DGKZ	6.4474882289307e-08	0.439553656138686	0.261	0.209	0.00124010988595253	CD8_T	DGKZ
RPL22L1	6.54690303814899e-08	0.294528993826518	0.478	0.446	0.00125923133035758	CD8_T	RPL22L1
YTHDC1	6.98577604120195e-08	0.430652747524768	0.368	0.335	0.00134364416376478	CD8_T	YTHDC1
HECA	7.63031067207585e-08	0.481813324019405	0.283	0.235	0.00146761395466707	CD8_T	HECA
GLIPR1	8.3289251315211e-08	0.346326562316361	0.431	0.388	0.00160198545979677	CD8_T	GLIPR1
ORMDL1	8.63963684563867e-08	0.394985585554028	0.35	0.317	0.00166174775089014	CD8_T	ORMDL1
SF3A1	8.72070637487734e-08	0.460927526831378	0.293	0.249	0.00167734066414391	CD8_T	SF3A1
DIAPH1	8.93253034823499e-08	0.328458951910156	0.317	0.264	0.00171808288717952	CD8_T	DIAPH1
GOLGA4	1.4619045635278e-07	0.269230290862675	0.462	0.431	0.00281182723748937	CD8_T	GOLGA4
CHD2	1.8210273725858e-07	0.40031790507894	0.319	0.277	0.00350256404843153	CD8_T	CHD2
DNAJB1	2.34741835307883e-07	0.264410790655365	0.797	0.717	0.00451502446031181	CD8_T	DNAJB1
DYNLL2	2.91080843188076e-07	0.461283639588659	0.256	0.21	0.00559864893787945	CD8_T	DYNLL2
GLIPR2	2.92337426196099e-07	0.343457920748497	0.272	0.221	0.00562281805545576	CD8_T	GLIPR2
SNRPB2	3.0892352621388e-07	0.275657113136928	0.436	0.421	0.00594183510319777	CD8_T	SNRPB2
MRFAP1	3.12357321297193e-07	0.260081641955605	0.44	0.419	0.00600788071783021	CD8_T	MRFAP1
ENSA	3.24931384033678e-07	0.392481761101598	0.401	0.388	0.00624973024050377	CD8_T	ENSA
CYLD	3.45256332629737e-07	0.449043922265784	0.319	0.28	0.00664066030180037	CD8_T	CYLD
BIRC2	3.6420714959287e-07	0.394906055423834	0.3	0.257	0.00700516031526926	CD8_T	BIRC2
UTRN	4.03797048506888e-07	0.406936846657608	0.352	0.313	0.00776663243098149	CD8_T	UTRN
RABGAP1L	5.49509118096305e-07	0.409824006552877	0.261	0.212	0.0105692583774643	CD8_T	RABGAP1L
OGT	7.81174312245969e-07	0.443352416523166	0.252	0.206	0.015025106721739	CD8_T	OGT
SRSF11	8.53043429756463e-07	0.26274177046596	0.469	0.457	0.0164074373279358	CD8_T	SRSF11
POLR2J3	1.00576139690983e-06	0.394590569532038	0.338	0.303	0.0193448147081637	CD8_T	POLR2J3
PRMT2	1.01205859089369e-06	0.411779056538417	0.347	0.323	0.0194659349372493	CD8_T	PRMT2
TMF1	1.45423965076622e-06	0.438498411039318	0.331	0.302	0.0279708454428375	CD8_T	TMF1
PCNA	1.64146730284832e-06	0.431824106931804	0.261	0.215	0.0315719821029845	CD8_T	PCNA
CUL3	1.72528825636264e-06	0.419979698515043	0.28	0.243	0.033184194322879	CD8_T	CUL3
RBMX	2.00525307583186e-06	0.345334195166963	0.384	0.368	0.0385690376605501	CD8_T	RBMX
BCLAF1	2.00633395027424e-06	0.402514864293016	0.406	0.396	0.0385898271995748	CD8_T	BCLAF1
CDK2AP2	2.13075139696483e-06	0.413525494934961	0.331	0.303	0.0409828723692216	CD8_T	CDK2AP2
USP15	2.15025886067075e-06	0.370455795765612	0.343	0.315	0.0413580789261412	CD8_T	USP15
TOPORS	2.30489707338582e-06	0.533673388165204	0.291	0.257	0.0443323903095029	CD8_T	TOPORS
DUSP10	2.4643432859873e-06	0.426179556126062	0.259	0.217	0.0473991787626798	CD8_T	DUSP10
CKS2	2.92402188689198e-06	0.275112534004367	0.416	0.376	0.0562406369724803	CD8_T	CKS2
REX1BD	3.56367259085629e-06	0.321139280333041	0.399	0.389	0.0685436786125299	CD8_T	REX1BD
HSPH1	3.56718332588645e-06	0.292521243512058	0.735	0.674	0.0686112040901	CD8_T	HSPH1
CCNDBP1	4.04991859023718e-06	0.392659465844276	0.314	0.285	0.0778961341646219	CD8_T	CCNDBP1
PITHD1	5.09647188576568e-06	0.447913967798001	0.305	0.281	0.0980255402508171	CD8_T	PITHD1
UBE2A	6.07295334777705e-06	0.330318113572305	0.382	0.377	0.116807184691144	CD8_T	UBE2A
MECP2	6.14404059007522e-06	0.417948352894692	0.272	0.237	0.118174476709507	CD8_T	MECP2
ARID4A	6.28502910573327e-06	0.45794752296372	0.287	0.256	0.120886249819674	CD8_T	ARID4A
SIAH2	7.06185589131375e-06	0.409017858900384	0.262	0.226	0.135827736213529	CD8_T	SIAH2
POLR3GL	8.43088462201543e-06	0.389329758613202	0.31	0.285	0.162159634819845	CD8_T	POLR3GL
TPR	1.0149928923814e-05	0.360774336967192	0.431	0.429	0.195223732920638	CD8_T	TPR
FOXO1	1.03014960964664e-05	0.418269081164957	0.254	0.214	0.198138975919435	CD8_T	FOXO1
NIPBL	1.05076164325754e-05	0.359646209801037	0.352	0.336	0.202103494464156	CD8_T	NIPBL
TCF25	1.05340383740011e-05	0.293565793972037	0.459	0.463	0.202611694085538	CD8_T	TCF25
BDP1	1.18085549506901e-05	0.428332280430663	0.305	0.279	0.227125745921573	CD8_T	BDP1
KAT6A	1.20670836467684e-05	0.419777311916001	0.266	0.233	0.232098286861944	CD8_T	KAT6A
PLA2G16	1.2902766634392e-05	0.305122107024971	0.311	0.277	0.248171813445896	CD8_T	PLA2G16
KDM2A	1.34772966351515e-05	0.450340793847145	0.289	0.263	0.259222323480503	CD8_T	KDM2A
RANBP2	1.52143998924217e-05	0.265260738920039	0.408	0.379	0.29263376753084	CD8_T	RANBP2
PRPF40A	2.14051366438337e-05	0.328326346477243	0.424	0.429	0.411706398207498	CD8_T	PRPF40A
IK	2.15124353379278e-05	0.271756735658096	0.401	0.398	0.413770181289702	CD8_T	IK
CSNK1G2	2.31510304019098e-05	0.381567636882612	0.27	0.24	0.445286918750334	CD8_T	CSNK1G2
RSF1	2.39733108886209e-05	0.440971795625213	0.346	0.336	0.461102661631735	CD8_T	RSF1
NAP1L4	2.443512267537e-05	0.352367731960542	0.321	0.298	0.469985149538066	CD8_T	NAP1L4
PCM1	3.04923347367928e-05	0.403205532107721	0.34	0.329	0.586489566327473	CD8_T	PCM1
PARP1	3.17111178378826e-05	0.371118980916845	0.31	0.287	0.609931640493833	CD8_T	PARP1
FGFR1OP2	3.80523771624976e-05	0.386334009718625	0.325	0.312	0.731899422343478	CD8_T	FGFR1OP2
BAX	3.99311178502999e-05	0.331615949335205	0.444	0.441	0.768035120732668	CD8_T	BAX
ALG13	4.01132941259917e-05	0.467729990692664	0.27	0.243	0.771539099219325	CD8_T	ALG13
BBX	4.3602550067777e-05	0.388213007965932	0.356	0.347	0.838651448003623	CD8_T	BBX
CWC25	4.81840074950851e-05	0.365329821833191	0.276	0.248	0.926771200160467	CD8_T	CWC25
EHD1	5.32997192953148e-05	0.327343826995021	0.308	0.282	1	CD8_T	EHD1
ROCK1	5.76428648960125e-05	0.285455455081138	0.415	0.408	1	CD8_T	ROCK1
HSP90AA1	6.60700636163523e-05	0.458312278079428	0.989	0.965	1	CD8_T	HSP90AA1
RNF115	0.00010756112557551	0.426920335521958	0.276	0.257	1	CD8_T	RNF115
SLC38A2	0.000114650821703837	0.252424994048565	0.459	0.45	1	CD8_T	SLC38A2
KRR1	0.000116970825749169	0.365000503083104	0.305	0.29	1	CD8_T	KRR1
PNPLA8	0.000117533720140787	0.309149608411484	0.331	0.316	1	CD8_T	PNPLA8
PRDM1	0.000122117424193253	0.372612339889298	0.326	0.297	1	CD8_T	PRDM1
SLC1A5	0.000133959143655774	0.422333435576984	0.27	0.246	1	CD8_T	SLC1A5
SSBP4	0.0001352227782366	0.382650287337931	0.275	0.253	1	CD8_T	SSBP4
RNPS1	0.000137709386491199	0.285985842811608	0.373	0.372	1	CD8_T	RNPS1
SUN2	0.000138178994084308	0.376502353230332	0.284	0.265	1	CD8_T	SUN2
CSNK1D	0.000145968269195428	0.384461723868212	0.321	0.314	1	CD8_T	CSNK1D
CDC40	0.00015228039905364	0.415505722779926	0.265	0.245	1	CD8_T	CDC40
TLE3	0.000153296693010642	0.423522844203565	0.252	0.226	1	CD8_T	TLE3
IMP3	0.000156957397675917	0.386547847190652	0.266	0.244	1	CD8_T	IMP3
HBP1	0.00016319474603353	0.362521022987947	0.34	0.332	1	CD8_T	HBP1
IVNS1ABP	0.000165582118850323	0.277997912707403	0.349	0.332	1	CD8_T	IVNS1ABP
EIF3J	0.000201342956196328	0.306502758046261	0.346	0.341	1	CD8_T	EIF3J
SP110	0.000218443978561475	0.437806670506172	0.294	0.279	1	CD8_T	SP110
SAFB	0.000245004092272113	0.398840015365804	0.252	0.23	1	CD8_T	SAFB
MAZ	0.000245320719782224	0.355678263668048	0.324	0.315	1	CD8_T	MAZ
TMX4	0.000254502775753507	0.367626569021905	0.298	0.278	1	CD8_T	TMX4
DCTN6	0.000271407911058967	0.420188476190981	0.29	0.277	1	CD8_T	DCTN6
DNAJC1	0.000296784058133428	0.341183768008563	0.329	0.323	1	CD8_T	DNAJC1
MAP3K2	0.000309026902559772	0.360287378055773	0.34	0.337	1	CD8_T	MAP3K2
ADAR	0.000360497575027309	0.351160239634218	0.335	0.334	1	CD8_T	ADAR
MYADM	0.000368708706580034	0.251868164658388	0.581	0.556	1	CD8_T	MYADM
RBM6	0.000410713552270542	0.33859492513987	0.269	0.247	1	CD8_T	RBM6
WAC	0.000426651615568712	0.308206291510509	0.382	0.39	1	CD8_T	WAC
MED4	0.000485840089623474	0.363561048684498	0.269	0.253	1	CD8_T	MED4
IER5L	0.000510385383625858	0.350950155971368	0.416	0.398	1	CD8_T	IER5L
PHF3	0.00067146106837836	0.415109124481655	0.312	0.31	1	CD8_T	PHF3
PPP4R3A	0.000770732501871614	0.310342123639909	0.304	0.29	1	CD8_T	PPP4R3A
MOB4	0.000935643394184718	0.370051152082285	0.276	0.265	1	CD8_T	MOB4
LPIN2	0.000949935939036127	0.320988772258094	0.263	0.246	1	CD8_T	LPIN2
IDH2	0.000963818356733117	0.300598017866631	0.28	0.268	1	CD8_T	IDH2
TSPYL1	0.000967549446111676	0.373295400813719	0.258	0.244	1	CD8_T	TSPYL1
EIF1B	0.00113123610463875	0.273418987882813	0.389	0.403	1	CD8_T	EIF1B
TRA2A	0.00116468405075967	0.281451930215786	0.312	0.305	1	CD8_T	TRA2A
CREBRF	0.00156154158855313	0.255815918941966	0.368	0.372	1	CD8_T	CREBRF
REST	0.00158950954306509	0.389876360063597	0.259	0.246	1	CD8_T	REST
PAFAH1B1	0.00165659404788524	0.320173901507056	0.328	0.336	1	CD8_T	PAFAH1B1
CAMLG	0.00165857789084221	0.308517026362285	0.345	0.351	1	CD8_T	CAMLG
CHMP4A	0.00184084389296267	0.28474495533847	0.342	0.353	1	CD8_T	CHMP4A
PPIL4	0.00212183558430143	0.340214922323286	0.282	0.276	1	CD8_T	PPIL4
TMEM14B	0.00215123408645712	0.261788413774022	0.368	0.384	1	CD8_T	TMEM14B
ARID1B	0.00215314173352009	0.303771486638163	0.328	0.327	1	CD8_T	ARID1B
PHF20L1	0.00236893197566759	0.350782109815811	0.298	0.295	1	CD8_T	PHF20L1
CIR1	0.0024173542214428	0.388024411011418	0.301	0.303	1	CD8_T	CIR1
RYBP	0.002495490421196	0.362198319784561	0.307	0.307	1	CD8_T	RYBP
ARPC5L	0.00280337581010563	0.353706257551106	0.304	0.305	1	CD8_T	ARPC5L
FNBP4	0.0028536074729023	0.303731757344639	0.269	0.259	1	CD8_T	FNBP4
APMAP	0.00332209474223428	0.300135185783821	0.314	0.321	1	CD8_T	APMAP
PLEKHO1	0.00534585333239872	0.293417847884145	0.294	0.289	1	CD8_T	PLEKHO1
SLU7	0.00578630205226588	0.353767197786878	0.284	0.288	1	CD8_T	SLU7
USP34	0.00645009728106963	0.343825055354395	0.263	0.26	1	CD8_T	USP34
VPS4B	0.00881086501616707	0.354790756976752	0.279	0.281	1	CD8_T	VPS4B
SKI	0.00921030115099821	0.2857811895343	0.261	0.257	1	CD8_T	SKI
C1QB	0	2.52462061642953	0.994	0.391	0	Macrophages_1	C1QB
C1QA	0	2.52402973925832	0.996	0.396	0	Macrophages_1	C1QA
C1QC	0	2.47586031311338	0.991	0.282	0	Macrophages_1	C1QC
CD74	0	2.41535263507843	1	0.771	0	Macrophages_1	CD74
HLA-DRA	0	2.37768848065115	1	0.747	0	Macrophages_1	HLA-DRA
CD14	0	2.28688769810739	0.99	0.315	0	Macrophages_1	CD14
HLA-DRB1	0	2.28425337661168	1	0.622	0	Macrophages_1	HLA-DRB1
HLA-DQA1	0	2.28201033548897	0.999	0.422	0	Macrophages_1	HLA-DQA1
F13A1	0	2.18524525480784	0.942	0.219	0	Macrophages_1	F13A1
HLA-DPA1	0	2.16069171564512	1	0.612	0	Macrophages_1	HLA-DPA1
FOLR2	0	2.14337255693883	0.946	0.19	0	Macrophages_1	FOLR2
MS4A7	0	2.13304451176977	0.967	0.173	0	Macrophages_1	MS4A7
MRC1	0	2.12274793486046	0.962	0.225	0	Macrophages_1	MRC1
FCGR2A	0	2.10694939283565	0.977	0.234	0	Macrophages_1	FCGR2A
HLA-DQB1	0	2.07968303316964	0.996	0.402	0	Macrophages_1	HLA-DQB1
PLTP	0	2.07923702196616	0.964	0.322	0	Macrophages_1	PLTP
TYROBP	0	2.05964172456106	0.996	0.359	0	Macrophages_1	TYROBP
CD163	0	1.99727099129902	0.964	0.204	0	Macrophages_1	CD163
GPNMB	0	1.98085429182805	0.955	0.182	0	Macrophages_1	GPNMB
FCGR3A	0	1.97322446347035	0.978	0.217	0	Macrophages_1	FCGR3A
CCL13	0	1.94876356207717	0.817	0.143	0	Macrophages_1	CCL13
FCER1G	0	1.93347781036321	0.994	0.349	0	Macrophages_1	FCER1G
MAFB	0	1.92191678972988	0.955	0.253	0	Macrophages_1	MAFB
SLC16A10	0	1.89226998159562	0.891	0.123	0	Macrophages_1	SLC16A10
CTSL	0	1.89157863395465	0.983	0.362	0	Macrophages_1	CTSL
HLA-DMA	0	1.87804761205508	0.983	0.29	0	Macrophages_1	HLA-DMA
MS4A4A	0	1.86456691973187	0.946	0.143	0	Macrophages_1	MS4A4A
MS4A6A	0	1.80863019356872	0.962	0.221	0	Macrophages_1	MS4A6A
CD68	0	1.80676284106328	0.985	0.317	0	Macrophages_1	CD68
SLCO2B1	0	1.80298417611725	0.954	0.144	0	Macrophages_1	SLCO2B1
FCGRT	0	1.80276011075161	0.985	0.424	0	Macrophages_1	FCGRT
CD83	0	1.76298016654756	0.984	0.349	0	Macrophages_1	CD83
AIF1	0	1.75570042680946	0.994	0.291	0	Macrophages_1	AIF1
HLA-DQA2	0	1.75041597479723	0.964	0.224	0	Macrophages_1	HLA-DQA2
VSIG4	0	1.71105989744061	0.954	0.158	0	Macrophages_1	VSIG4
TMEM176B	0	1.71099151437419	0.977	0.335	0	Macrophages_1	TMEM176B
DAB2	0	1.67291630150616	0.964	0.274	0	Macrophages_1	DAB2
C5AR1	0	1.66443391593182	0.933	0.152	0	Macrophages_1	C5AR1
HLA-DMB	0	1.62010524275147	0.959	0.169	0	Macrophages_1	HLA-DMB
CTSS	0	1.60917571893745	0.972	0.337	0	Macrophages_1	CTSS
CFD	0	1.57590637050063	0.88	0.154	0	Macrophages_1	CFD
C3AR1	0	1.57541544330205	0.943	0.125	0	Macrophages_1	C3AR1
TREM2	0	1.56614105938883	0.871	0.085	0	Macrophages_1	TREM2
PLEK	0	1.55248937382226	0.942	0.172	0	Macrophages_1	PLEK
STAB1	0	1.51837677286622	0.866	0.167	0	Macrophages_1	STAB1
IGSF6	0	1.50051886768282	0.903	0.11	0	Macrophages_1	IGSF6
CSF1R	0	1.49872760677654	0.909	0.136	0	Macrophages_1	CSF1R
MSR1	0	1.48785481799739	0.952	0.153	0	Macrophages_1	MSR1
KCTD12	0	1.46427092029973	0.935	0.253	0	Macrophages_1	KCTD12
FCGR1A	0	1.4445138885025	0.906	0.11	0	Macrophages_1	FCGR1A
BCL2A1	0	1.43137566089861	0.901	0.21	0	Macrophages_1	BCL2A1
RASSF4	0	1.40149988895009	0.901	0.165	0	Macrophages_1	RASSF4
TMEM176A	0	1.38777070779543	0.939	0.253	0	Macrophages_1	TMEM176A
LAIR1	0	1.3849002161949	0.913	0.137	0	Macrophages_1	LAIR1
SLC40A1	0	1.38018910452848	0.685	0.125	0	Macrophages_1	SLC40A1
SPI1	0	1.35208161555178	0.923	0.122	0	Macrophages_1	SPI1
CXCL16	0	1.33250421530736	0.926	0.206	0	Macrophages_1	CXCL16
CYBB	0	1.30646506087373	0.926	0.148	0	Macrophages_1	CYBB
GPR34	0	1.2764092239589	0.837	0.073	0	Macrophages_1	GPR34
HMOX1	0	1.24449414319526	0.807	0.141	0	Macrophages_1	HMOX1
C2	0	1.23995697882166	0.808	0.192	0	Macrophages_1	C2
CD4	0	1.21801455438518	0.903	0.178	0	Macrophages_1	CD4
MFSD1	0	1.19691677059974	0.923	0.254	0	Macrophages_1	MFSD1
CREG1	0	1.19495332103153	0.919	0.276	0	Macrophages_1	CREG1
CD84	0	1.16978615585734	0.893	0.128	0	Macrophages_1	CD84
LCP2	0	1.16279429257321	0.881	0.19	0	Macrophages_1	LCP2
C1orf162	0	1.14092758803785	0.904	0.154	0	Macrophages_1	C1orf162
FUCA1	0	1.13677735013361	0.845	0.171	0	Macrophages_1	FUCA1
IL2RA	0	1.1184906748783	0.778	0.093	0	Macrophages_1	IL2RA
OLR1	0	1.11364112286475	0.762	0.113	0	Macrophages_1	OLR1
CD86	0	1.11302192080231	0.88	0.097	0	Macrophages_1	CD86
COLEC12	0	1.10708430592896	0.749	0.082	0	Macrophages_1	COLEC12
PHACTR1	0	1.10326670387809	0.839	0.133	0	Macrophages_1	PHACTR1
ADAP2	0	1.10037252740416	0.836	0.111	0	Macrophages_1	ADAP2
ABCA1	0	1.0997379880793	0.875	0.214	0	Macrophages_1	ABCA1
CLEC7A	0	1.09954845610053	0.874	0.107	0	Macrophages_1	CLEC7A
CTSH	0	1.09747991165695	0.916	0.205	0	Macrophages_1	CTSH
PILRA	0	1.0970740409092	0.842	0.081	0	Macrophages_1	PILRA
RNASE6	0	1.09574305252675	0.849	0.091	0	Macrophages_1	RNASE6
CD93	0	1.07837537638079	0.881	0.181	0	Macrophages_1	CD93
MPEG1	0	1.06824092761422	0.803	0.072	0	Macrophages_1	MPEG1
IL4I1	0	1.0566602862838	0.54	0.058	0	Macrophages_1	IL4I1
GK	0	1.05362018813458	0.8	0.171	0	Macrophages_1	GK
VMO1	0	1.02296019466558	0.669	0.059	0	Macrophages_1	VMO1
FPR3	0	1.02098141380246	0.791	0.061	0	Macrophages_1	FPR3
LILRB4	0	1.00549601411938	0.797	0.068	0	Macrophages_1	LILRB4
TNFSF13B	0	1.00507011601248	0.851	0.133	0	Macrophages_1	TNFSF13B
OSM	0	1.00265488901677	0.608	0.08	0	Macrophages_1	OSM
CD209	0	0.989687923125485	0.624	0.038	0	Macrophages_1	CD209
PLXDC2	0	0.98796532635807	0.891	0.199	0	Macrophages_1	PLXDC2
ACSL1	0	0.983490907398536	0.819	0.158	0	Macrophages_1	ACSL1
CPM	0	0.982082232566003	0.843	0.186	0	Macrophages_1	CPM
HLA-DOA	0	0.971686145317779	0.781	0.063	0	Macrophages_1	HLA-DOA
LY86	0	0.962739770102451	0.807	0.077	0	Macrophages_1	LY86
SDC3	0	0.961696306233862	0.798	0.129	0	Macrophages_1	SDC3
SIRPA	0	0.955559870489468	0.811	0.09	0	Macrophages_1	SIRPA
MNDA	0	0.94709027600189	0.846	0.106	0	Macrophages_1	MNDA
LST1	0	0.943866869588403	0.885	0.14	0	Macrophages_1	LST1
LYN	0	0.943114103568613	0.852	0.16	0	Macrophages_1	LYN
NFKBID	0	0.942323502513576	0.743	0.132	0	Macrophages_1	NFKBID
LY96	0	0.941987248036317	0.865	0.218	0	Macrophages_1	LY96
NPL	0	0.932413152665995	0.768	0.078	0	Macrophages_1	NPL
TTYH3	0	0.918244554692752	0.851	0.193	0	Macrophages_1	TTYH3
ARRB2	0	0.916223443047397	0.866	0.149	0	Macrophages_1	ARRB2
BMP2K	0	0.908091760283947	0.814	0.137	0	Macrophages_1	BMP2K
TMIGD3	0	0.90310037946188	0.488	0.039	0	Macrophages_1	TMIGD3
EMILIN2	0	0.900443020794494	0.819	0.117	0	Macrophages_1	EMILIN2
TLR2	0	0.899701261165549	0.769	0.08	0	Macrophages_1	TLR2
SLAMF8	0	0.892692550737204	0.816	0.096	0	Macrophages_1	SLAMF8
GAA	0	0.881996833807947	0.819	0.175	0	Macrophages_1	GAA
MERTK	0	0.880300013580665	0.729	0.056	0	Macrophages_1	MERTK
LHFPL2	0	0.87675736319719	0.785	0.158	0	Macrophages_1	LHFPL2
FCGR2B	0	0.874909733868868	0.552	0.07	0	Macrophages_1	FCGR2B
FPR1	0	0.870819027207332	0.82	0.115	0	Macrophages_1	FPR1
TBXAS1	0	0.868510840855037	0.833	0.117	0	Macrophages_1	TBXAS1
MPP1	0	0.866962365828806	0.787	0.125	0	Macrophages_1	MPP1
SLC15A3	0	0.864238523011114	0.778	0.095	0	Macrophages_1	SLC15A3
RBM47	0	0.839639356446795	0.808	0.134	0	Macrophages_1	RBM47
NCF4	0	0.832991899263674	0.824	0.113	0	Macrophages_1	NCF4
HAVCR2	0	0.832988815715693	0.806	0.093	0	Macrophages_1	HAVCR2
FERMT3	0	0.817037820424136	0.835	0.162	0	Macrophages_1	FERMT3
EPB41L3	0	0.804471560299262	0.75	0.079	0	Macrophages_1	EPB41L3
RAB20	0	0.772894144180808	0.736	0.113	0	Macrophages_1	RAB20
SYK	0	0.768648328382737	0.755	0.076	0	Macrophages_1	SYK
FGL2	0	0.765813100374453	0.74	0.099	0	Macrophages_1	FGL2
AP1B1	0	0.757550411958955	0.782	0.172	0	Macrophages_1	AP1B1
IDH1	0	0.749481507264395	0.756	0.16	0	Macrophages_1	IDH1
NCF2	0	0.745635774007698	0.766	0.088	0	Macrophages_1	NCF2
ADA2	0	0.745133313913644	0.711	0.077	0	Macrophages_1	ADA2
IL18	0	0.730063046573166	0.75	0.13	0	Macrophages_1	IL18
GAL3ST4	0	0.729243751488454	0.626	0.045	0	Macrophages_1	GAL3ST4
SLC11A1	0	0.726971726397152	0.637	0.076	0	Macrophages_1	SLC11A1
SLC11A2	0	0.725333786420449	0.7	0.11	0	Macrophages_1	SLC11A2
MARCH1	0	0.719502568916003	0.704	0.055	0	Macrophages_1	MARCH1
SLC7A7	0	0.718223624788471	0.723	0.1	0	Macrophages_1	SLC7A7
FBP1	0	0.717203165519625	0.597	0.082	0	Macrophages_1	FBP1
LINC01094	0	0.711532691673536	0.668	0.046	0	Macrophages_1	LINC01094
IGSF21	0	0.710260271768931	0.575	0.033	0	Macrophages_1	IGSF21
NCKAP1L	0	0.707924657534662	0.798	0.113	0	Macrophages_1	NCKAP1L
CD300A	0	0.706705287060907	0.704	0.065	0	Macrophages_1	CD300A
HCK	0	0.705849836734529	0.731	0.067	0	Macrophages_1	HCK
NLRP3	0	0.701469334003846	0.61	0.073	0	Macrophages_1	NLRP3
AP2A2	0	0.700568042533628	0.785	0.181	0	Macrophages_1	AP2A2
SIGLEC1	0	0.691337704917865	0.591	0.035	0	Macrophages_1	SIGLEC1
CCR1	0	0.689602277127116	0.627	0.035	0	Macrophages_1	CCR1
CCRL2	0	0.676694005055821	0.627	0.083	0	Macrophages_1	CCRL2
LILRB3	0	0.674838000229626	0.688	0.05	0	Macrophages_1	LILRB3
CALHM6	0	0.673543588774847	0.697	0.092	0	Macrophages_1	CALHM6
PIK3AP1	0	0.673414502715108	0.685	0.057	0	Macrophages_1	PIK3AP1
GM2A	0	0.670735703067588	0.723	0.115	0	Macrophages_1	GM2A
LUCAT1	0	0.668633895667995	0.528	0.061	0	Macrophages_1	LUCAT1
SLC31A2	0	0.659803543641234	0.705	0.107	0	Macrophages_1	SLC31A2
ITGAX	0	0.658768865174198	0.649	0.08	0	Macrophages_1	ITGAX
KCNMA1	0	0.65683401105515	0.544	0.029	0	Macrophages_1	KCNMA1
PLA2G7	0	0.653728858184497	0.44	0.031	0	Macrophages_1	PLA2G7
LPAR6	0	0.6510960981805	0.671	0.1	0	Macrophages_1	LPAR6
SNX10	0	0.64816859491297	0.694	0.1	0	Macrophages_1	SNX10
ITGAM	0	0.643837063688827	0.717	0.072	0	Macrophages_1	ITGAM
DAPK1	0	0.633183562081201	0.676	0.063	0	Macrophages_1	DAPK1
THEMIS2	0	0.631691094736402	0.692	0.102	0	Macrophages_1	THEMIS2
GPR84	0	0.630045375575006	0.537	0.054	0	Macrophages_1	GPR84
MTSS1	0	0.627636382209733	0.672	0.086	0	Macrophages_1	MTSS1
GATM	0	0.625021780979618	0.598	0.033	0	Macrophages_1	GATM
CD302	0	0.622328527415636	0.74	0.141	0	Macrophages_1	CD302
NAIP	0	0.620197587359251	0.679	0.061	0	Macrophages_1	NAIP
HPGDS	0	0.61920481575169	0.628	0.05	0	Macrophages_1	HPGDS
IRF8	0	0.618649470672502	0.626	0.066	0	Macrophages_1	IRF8
FAM20A	0	0.611603962396417	0.556	0.045	0	Macrophages_1	FAM20A
IFI30	0	0.60938795779195	0.515	0.058	0	Macrophages_1	IFI30
CSF2RA	0	0.606005321094332	0.705	0.066	0	Macrophages_1	CSF2RA
SLC1A3	0	0.604497462993674	0.628	0.07	0	Macrophages_1	SLC1A3
LILRB5	0	0.601728268743036	0.479	0.019	0	Macrophages_1	LILRB5
LRRC25	0	0.598626551572406	0.623	0.035	0	Macrophages_1	LRRC25
RNF144B	0	0.597564000423803	0.647	0.076	0	Macrophages_1	RNF144B
PTAFR	0	0.59667118178621	0.633	0.058	0	Macrophages_1	PTAFR
DMXL2	0	0.595508237011128	0.649	0.082	0	Macrophages_1	DMXL2
RENBP	0	0.595032776053823	0.665	0.061	0	Macrophages_1	RENBP
ALOX5	0	0.593769419871043	0.742	0.127	0	Macrophages_1	ALOX5
SMIM25	0	0.589961539951159	0.607	0.061	0	Macrophages_1	SMIM25
SLC8A1	0	0.578599442217215	0.639	0.068	0	Macrophages_1	SLC8A1
FCGR1B	0	0.559984593340733	0.562	0.04	0	Macrophages_1	FCGR1B
MYO5A	0	0.555357250814493	0.704	0.12	0	Macrophages_1	MYO5A
LTC4S	0	0.548565749932539	0.626	0.081	0	Macrophages_1	LTC4S
CR1	0	0.539330318423141	0.524	0.03	0	Macrophages_1	CR1
ADORA3	0	0.534308774324891	0.483	0.019	0	Macrophages_1	ADORA3
SLC43A2	0	0.528843101149173	0.637	0.085	0	Macrophages_1	SLC43A2
TMEM37	0	0.527544285187861	0.595	0.038	0	Macrophages_1	TMEM37
PYGL	0	0.523412583399938	0.623	0.076	0	Macrophages_1	PYGL
RGL1	0	0.523107258928252	0.575	0.081	0	Macrophages_1	RGL1
CD72	0	0.519086734091863	0.55	0.046	0	Macrophages_1	CD72
FMNL2	0	0.515454209718238	0.643	0.106	0	Macrophages_1	FMNL2
PLXNC1	0	0.513669514309907	0.583	0.068	0	Macrophages_1	PLXNC1
ADAMTSL4	0	0.512708216612283	0.614	0.068	0	Macrophages_1	ADAMTSL4
LILRB2	0	0.50972298532757	0.585	0.042	0	Macrophages_1	LILRB2
DOCK2	0	0.507828656995519	0.705	0.111	0	Macrophages_1	DOCK2
TFEC	0	0.50391501469856	0.589	0.04	0	Macrophages_1	TFEC
LAT2	0	0.484328389048514	0.62	0.069	0	Macrophages_1	LAT2
KMO	0	0.481326353975325	0.433	0.031	0	Macrophages_1	KMO
FAM49A	0	0.465897216721392	0.637	0.097	0	Macrophages_1	FAM49A
CD33	0	0.465203823143601	0.572	0.049	0	Macrophages_1	CD33
PTGS1	0	0.462804512089615	0.581	0.058	0	Macrophages_1	PTGS1
IRAK3	0	0.461368001978368	0.649	0.1	0	Macrophages_1	IRAK3
CYTH4	0	0.460792502312251	0.639	0.069	0	Macrophages_1	CYTH4
CIITA	0	0.442213250201313	0.518	0.044	0	Macrophages_1	CIITA
SIGLEC10	0	0.439658839406408	0.466	0.038	0	Macrophages_1	SIGLEC10
ST6GAL1	0	0.432668574577321	0.517	0.055	0	Macrophages_1	ST6GAL1
LINC02345	0	0.424269686357518	0.419	0.022	0	Macrophages_1	LINC02345
DOCK4	0	0.423145770005949	0.54	0.065	0	Macrophages_1	DOCK4
HRH2	0	0.41318560223873	0.476	0.048	0	Macrophages_1	HRH2
CMKLR1	0	0.411105940923846	0.521	0.05	0	Macrophages_1	CMKLR1
BTK	0	0.408007808084354	0.507	0.043	0	Macrophages_1	BTK
KCNE1	0	0.405209485656258	0.347	0.018	0	Macrophages_1	KCNE1
OSCAR	0	0.398603305709907	0.448	0.036	0	Macrophages_1	OSCAR
TSPAN33	0	0.392889669773408	0.493	0.046	0	Macrophages_1	TSPAN33
SLC7A8	0	0.392701207177268	0.459	0.034	0	Macrophages_1	SLC7A8
CLEC4A	0	0.388980251143846	0.479	0.046	0	Macrophages_1	CLEC4A
TMEM236	0	0.375202686865627	0.402	0.027	0	Macrophages_1	TMEM236
P2RX7	0	0.37111827163292	0.463	0.03	0	Macrophages_1	P2RX7
PIK3R5	0	0.370004213561258	0.517	0.056	0	Macrophages_1	PIK3R5
TLR4	0	0.368286292606101	0.488	0.051	0	Macrophages_1	TLR4
TLR1	0	0.360256646965693	0.435	0.028	0	Macrophages_1	TLR1
TM6SF1	0	0.34723962822371	0.531	0.053	0	Macrophages_1	TM6SF1
CSF2RB	0	0.343929860269801	0.462	0.047	0	Macrophages_1	CSF2RB
LILRB1	0	0.33187699624925	0.43	0.031	0	Macrophages_1	LILRB1
TLR7	0	0.33063460564189	0.395	0.019	0	Macrophages_1	TLR7
TNFAIP8L2	0	0.299616072267345	0.383	0.02	0	Macrophages_1	TNFAIP8L2
ENPP2	4.06805561406173e-307	0.604662410271353	0.729	0.132	7.82449816808633e-303	Macrophages_1	ENPP2
HLA-DPB1	7.53500744002582e-307	2.08112232695899	1	0.585	1.44928333101457e-302	Macrophages_1	HLA-DPB1
OSBPL1A	8.14854932721144e-307	0.38735622941282	0.515	0.063	1.56729197759585e-302	Macrophages_1	OSBPL1A
ATP6V1B2	1.31039541058102e-306	0.947219645161261	0.835	0.207	2.52041453271153e-302	Macrophages_1	ATP6V1B2
CPVL	5.2230984484827e-306	0.877824922506113	0.753	0.145	1.00461075558116e-301	Macrophages_1	CPVL
FTL	1.19623330942567e-305	2.07179200316801	1	0.986	2.30083514734933e-301	Macrophages_1	FTL
MCOLN1	1.70622073037897e-305	0.692033766047733	0.765	0.169	3.28174495281092e-301	Macrophages_1	MCOLN1
ITPR2	4.26388892486741e-305	0.804477444582978	0.785	0.169	8.20116395808997e-301	Macrophages_1	ITPR2
CCDC170	2.16226815779212e-304	0.357002882937323	0.428	0.041	4.15890657469736e-300	Macrophages_1	CCDC170
DOK21	8.22416546297791e-304	0.557417191307696	0.781	0.14	1.58183598514917e-299	Macrophages_1	DOK2
MITF	1.57686423330439e-303	0.417286090324493	0.54	0.072	3.03294066633767e-299	Macrophages_1	MITF
SCIMP	4.35112189842588e-303	0.254424969589599	0.343	0.021	8.36894785943233e-299	Macrophages_1	SCIMP
GPR137B	1.22329506223449e-301	0.521115611733455	0.697	0.135	2.35288572270183e-297	Macrophages_1	GPR137B
ARHGAP4	3.42180745401369e-301	0.511522561445981	0.72	0.126	6.58150445704994e-297	Macrophages_1	ARHGAP4
DRAM1	8.08404471937637e-299	0.591933950351267	0.691	0.136	1.55488516132485e-294	Macrophages_1	DRAM1
SIGLEC12	9.87194048459926e-299	0.262412200044613	0.303	0.015	1.89876903280782e-294	Macrophages_1	SIGLEC12
ATP8B4	1.90009405332026e-297	0.279680823499474	0.411	0.036	3.65464090215618e-293	Macrophages_1	ATP8B4
DOK3	5.74047893670511e-297	0.306808283315136	0.406	0.037	1.10412371868586e-292	Macrophages_1	DOK3
SLC2A5	1.68340039232559e-295	0.418519646709412	0.401	0.036	3.23785231459904e-291	Macrophages_1	SLC2A5
LGALS9	3.17540414260729e-295	0.651964097412402	0.737	0.152	6.10757232789087e-291	Macrophages_1	LGALS9
ICAM4	9.18413468007667e-294	0.625614953871676	0.554	0.08	1.76647646436595e-289	Macrophages_1	ICAM4
IGF1	1.32436109096301e-292	0.343311441491474	0.319	0.019	2.54727612235826e-288	Macrophages_1	IGF1
TBC1D14	8.16302445555578e-292	0.447272759805384	0.588	0.094	1.5700761237816e-287	Macrophages_1	TBC1D14
RNF130	9.36736757117171e-292	1.04719973526812	0.91	0.282	1.80171947863917e-287	Macrophages_1	RNF130
KCNAB2	1.60566237202345e-291	0.378542671279241	0.581	0.083	3.0883310063499e-287	Macrophages_1	KCNAB2
MIR3945HG	4.8309149445553e-291	0.448993362059946	0.324	0.02	9.29178180435766e-287	Macrophages_1	MIR3945HG
AKR1B1	7.93192032757717e-291	0.850789557882567	0.846	0.213	1.52562555580619e-286	Macrophages_1	AKR1B1
CTSZ	8.25182785964435e-291	1.80013103442905	1	0.585	1.587156570524e-286	Macrophages_1	CTSZ
CCL3	1.42589532246702e-289	2.65259466270113	0.991	0.512	2.74256706323307e-285	Macrophages_1	CCL3
FKBP15	3.77873664174528e-289	0.48892738040304	0.628	0.112	7.26802205673286e-285	Macrophages_1	FKBP15
CXCL3	1.50419476646955e-288	2.23602905477958	0.927	0.349	2.89316821382753e-284	Macrophages_1	CXCL3
S100B	1.71733449865017e-287	0.397117602017564	0.525	0.066	3.30312117470373e-283	Macrophages_1	S100B
FGD4	5.47215628969436e-287	0.695870430689294	0.7	0.142	1.05251454075981e-282	Macrophages_1	FGD4
PARVG	6.96207942827568e-287	0.433133407445772	0.634	0.1	1.33908635723454e-282	Macrophages_1	PARVG
GCA	5.80936567230784e-286	0.447996381188419	0.694	0.135	1.11737339341169e-281	Macrophages_1	GCA
MYO1F	7.35905390794731e-286	0.380951235556118	0.628	0.099	1.41544042865459e-281	Macrophages_1	MYO1F
PLA2G15	7.58802904462533e-286	0.423459284016623	0.554	0.086	1.45948150644324e-281	Macrophages_1	PLA2G15
GPX3	3.01554074718466e-284	0.657976364979936	0.662	0.125	5.80009107313497e-280	Macrophages_1	GPX3
FLVCR2	3.16400511575465e-282	0.27324901866037	0.37	0.031	6.08564743964249e-278	Macrophages_1	FLVCR2
CTSB	3.91990026838239e-279	1.86926538737936	1	0.695	7.53953617620669e-275	Macrophages_1	CTSB
DSE	4.27402574239356e-279	0.935623825899577	0.837	0.211	8.22066111291978e-275	Macrophages_1	DSE
CSTA	1.37728494207762e-277	0.347484500237519	0.489	0.06	2.6490698575921e-273	Macrophages_1	CSTA
FRMD4A	3.94461752933122e-277	0.435677062973115	0.592	0.098	7.58707735591568e-273	Macrophages_1	FRMD4A
APOC1	8.13513986136142e-277	2.0233301502466	0.726	0.165	1.56471280093425e-272	Macrophages_1	APOC1
GRINA	1.3105110549787e-276	0.80299346678609	0.852	0.237	2.52063696314604e-272	Macrophages_1	GRINA
LRMDA	1.78104536953244e-274	0.304540399616324	0.498	0.066	3.42566266375869e-270	Macrophages_1	LRMDA
GPX1	2.15945845323488e-274	1.61218028470291	1	0.655	4.15350238895197e-270	Macrophages_1	GPX1
CH25H	2.31160657875921e-274	1.49588518781887	0.492	0.066	4.44614409358547e-270	Macrophages_1	CH25H
DSC2	3.46003428605012e-274	0.423883737542702	0.612	0.106	6.65502994578881e-270	Macrophages_1	DSC2
BCAT1	6.56582654137637e-274	0.527850560012906	0.695	0.137	1.26287107696833e-269	Macrophages_1	BCAT1
OGFRL1	1.12196817490717e-272	0.619876850743533	0.726	0.16	2.15799358761646e-268	Macrophages_1	OGFRL1
CYB5D1	2.61365436989492e-272	0.789840898420426	0.665	0.133	5.02710281505588e-268	Macrophages_1	CYB5D1
NFAM1	4.10877706770904e-272	0.267908368622828	0.325	0.023	7.90282181203157e-268	Macrophages_1	NFAM1
CYFIP1	7.65217896427835e-272	0.730797637685067	0.817	0.222	1.4718201019893e-267	Macrophages_1	CYFIP1
SCPEP1	5.50044111745973e-271	0.785719099993604	0.801	0.205	1.05795484453221e-266	Macrophages_1	SCPEP1
WAS1	7.69194196538288e-271	0.338790726544933	0.718	0.128	1.47946811762174e-266	Macrophages_1	WAS
SLC12A5	2.42129738928156e-268	0.253191247953511	0.329	0.024	4.65712339854414e-264	Macrophages_1	SLC12A5
LIPA	2.57547407284356e-268	0.885259378024788	0.782	0.201	4.95366683170729e-264	Macrophages_1	LIPA
TNFAIP2	3.53232780386625e-268	0.777710052374093	0.75	0.171	6.79407929795634e-264	Macrophages_1	TNFAIP2
ETV5	4.23188902977434e-268	0.48687338316611	0.627	0.12	8.13961535986796e-264	Macrophages_1	ETV5
GNPDA1	9.04761788115039e-268	0.527691939985795	0.668	0.138	1.74021882326047e-263	Macrophages_1	GNPDA1
GNB4	8.7652375709361e-267	0.495397197952369	0.655	0.126	1.68590579439385e-262	Macrophages_1	GNB4
SAMHD1	1.42591831012265e-266	0.709300810135878	0.846	0.212	2.74261127768991e-262	Macrophages_1	SAMHD1
ICAM1	2.07244382400257e-265	1.21030035946089	0.909	0.276	3.98613845108653e-261	Macrophages_1	ICAM1
FMN1	2.97634601620315e-265	0.434965379512186	0.586	0.102	5.72470392756515e-261	Macrophages_1	FMN1
SLC43A3	3.60736252421671e-265	0.549006914078605	0.662	0.136	6.93840107907842e-261	Macrophages_1	SLC43A3
FES	2.11253768676155e-264	0.37031193572793	0.53	0.081	4.06325498671716e-260	Macrophages_1	FES
RASGRP3	3.95406354692864e-264	0.57150755793501	0.525	0.076	7.60524582616254e-260	Macrophages_1	RASGRP3
ITGB21	1.54374003519705e-263	1.34859646778992	0.972	0.338	2.96922958369801e-259	Macrophages_1	ITGB2
CCL3L3	3.04906768484468e-263	2.52948912110041	0.946	0.389	5.86457678503026e-259	Macrophages_1	CCL3L3
TPP1	6.18336271731895e-263	1.08866614265171	0.916	0.32	1.18930798504913e-258	Macrophages_1	TPP1
RB1	1.06446142233681e-262	0.636985197281463	0.774	0.195	2.04738509972262e-258	Macrophages_1	RB1
PLD3	1.50753564500085e-262	1.46817702150166	0.938	0.355	2.89959405959464e-258	Macrophages_1	PLD3
GNA13	2.06337439142799e-261	0.725440186326713	0.8	0.205	3.96869430447259e-257	Macrophages_1	GNA13
CASP1	2.59799124555481e-261	0.533178916494321	0.689	0.139	4.99697636170011e-257	Macrophages_1	CASP1
SHTN1	2.94697144496012e-261	0.411781557048925	0.62	0.118	5.66820487723629e-257	Macrophages_1	SHTN1
NINJ1	5.13960919703464e-261	1.10989399012682	0.929	0.306	9.88552432957642e-257	Macrophages_1	NINJ1
PYCARD	3.29124445325584e-260	0.763699499791475	0.871	0.238	6.33037958139229e-256	Macrophages_1	PYCARD
METTL7A	1.64646096184985e-259	0.42481515176593	0.547	0.087	3.166803014022e-255	Macrophages_1	METTL7A
RNF13	4.66664843589179e-259	0.831197868093114	0.853	0.26	8.97583160159428e-255	Macrophages_1	RNF13
RIN3	5.21584625714053e-259	0.383677889064939	0.592	0.104	1.00321586909841e-254	Macrophages_1	RIN3
NPC2	1.05014420577574e-258	1.47417305045322	0.994	0.565	2.01984736538906e-254	Macrophages_1	NPC2
FUOM	2.03602871101663e-258	0.458879470783741	0.612	0.111	3.91609762276939e-254	Macrophages_1	FUOM
RHOU	4.08260596790357e-258	0.635302543655047	0.553	0.094	7.85248431866573e-254	Macrophages_1	RHOU
PPT1	4.15389875213014e-258	0.957321090913024	0.927	0.309	7.98960885984712e-254	Macrophages_1	PPT1
TMEM51	4.53486222117672e-257	0.431525819967082	0.56	0.099	8.7223539962113e-253	Macrophages_1	TMEM51
ACP2	7.55978872549666e-257	0.519829084794226	0.642	0.138	1.45404976346203e-252	Macrophages_1	ACP2
LGMN	2.3903164666515e-256	1.60538735458257	0.877	0.294	4.5975346919575e-252	Macrophages_1	LGMN
SOD2	3.01332083238352e-256	1.86775288626835	0.997	0.595	5.79582128900646e-252	Macrophages_1	SOD2
TLR5	3.14997337387157e-256	0.296400594575557	0.356	0.033	6.05865878730457e-252	Macrophages_1	TLR5
FGD2	3.26996441065344e-256	0.255310002558853	0.389	0.039	6.28944954745083e-252	Macrophages_1	FGD2
ME1	4.1946700470011e-256	0.390182109458589	0.457	0.062	8.06802836840191e-252	Macrophages_1	ME1
IL1A	5.90513018976766e-256	1.081726299421	0.53	0.083	1.13579274069991e-251	Macrophages_1	IL1A
LAPTM5	8.62445496607007e-256	1.46630738684177	0.991	0.496	1.65882766817392e-251	Macrophages_1	LAPTM5
HSD17B14	1.01636024460379e-255	0.309499464754983	0.367	0.035	1.95486729447093e-251	Macrophages_1	HSD17B14
TNFSF12	1.06283716180798e-255	0.68900688103103	0.855	0.23	2.04426099702147e-251	Macrophages_1	TNFSF12
SELENOP	1.80072192774022e-255	1.9726736667789	0.839	0.277	3.46350855581553e-251	Macrophages_1	SELENOP
RASGEF1B	5.32478039575915e-255	0.98577189637994	0.914	0.269	1.02416826132031e-250	Macrophages_1	RASGEF1B
TFRC	5.97348382753091e-255	1.03148165229606	0.758	0.189	1.14893987938729e-250	Macrophages_1	TFRC
CCL2	9.07764078107353e-255	2.10382585676266	0.829	0.249	1.74599342783168e-250	Macrophages_1	CCL2
CLIC2	1.44230544267239e-254	0.295923791125403	0.43	0.051	2.77413028843607e-250	Macrophages_1	CLIC2
ACP5	1.78963709500136e-254	1.00665184325132	0.64	0.127	3.44218798852561e-250	Macrophages_1	ACP5
CTSC	2.54827152943349e-254	1.57460865061003	0.978	0.49	4.90134545971237e-250	Macrophages_1	CTSC
TCN2	3.00659476175003e-254	0.441858844640517	0.55	0.096	5.78288436475001e-250	Macrophages_1	TCN2
HNMT	3.98907944909092e-254	0.708359875724374	0.835	0.234	7.67259541238147e-250	Macrophages_1	HNMT
FRMD4B	4.1360512931616e-254	0.446053336467616	0.745	0.159	7.95528105726702e-250	Macrophages_1	FRMD4B
GNS	4.7122021518675e-254	0.747527535546502	0.846	0.248	9.06344961890195e-250	Macrophages_1	GNS
FCHO2	4.9484671420829e-254	0.519776337138937	0.697	0.161	9.51788170108226e-250	Macrophages_1	FCHO2
GAS7	2.04555413423955e-253	0.299547352553138	0.469	0.063	3.93441882179635e-249	Macrophages_1	GAS7
CEBPA	3.32298426819544e-253	0.313614992591815	0.373	0.037	6.39142794144711e-249	Macrophages_1	CEBPA
GNAQ	7.32677701000097e-253	0.75050162466498	0.851	0.24	1.40923229010359e-248	Macrophages_1	GNAQ
UNC93B1	8.75234291579325e-252	0.479101549860517	0.72	0.164	1.68342563642367e-247	Macrophages_1	UNC93B1
AC007952.4	2.86581785916724e-251	0.49994392006553	0.553	0.093	5.51211407032227e-247	Macrophages_1	AC007952.4
SYNGR2	1.1763282744557e-249	0.667369900801398	0.827	0.222	2.26254980308809e-245	Macrophages_1	SYNGR2
MANBA	5.42558548287175e-249	0.430778656016582	0.643	0.134	1.04355711177555e-244	Macrophages_1	MANBA
PDK4	7.73146995826876e-249	0.669449405688255	0.486	0.072	1.48707093177341e-244	Macrophages_1	PDK4
RRAGD	1.03040781478536e-248	0.319216818735903	0.485	0.071	1.98188639095817e-244	Macrophages_1	RRAGD
GLUL	2.45986181200803e-248	1.5812591527295	0.984	0.48	4.73129820921625e-244	Macrophages_1	GLUL
RHBDF2	1.22965669195673e-247	0.43145784317171	0.601	0.115	2.36512168130958e-243	Macrophages_1	RHBDF2
PLEKHO2	2.40355649008715e-247	0.567721513396518	0.708	0.165	4.62300055303362e-243	Macrophages_1	PLEKHO2
PTPN6	2.85211107694678e-247	0.492873838906034	0.711	0.161	5.48575044539943e-243	Macrophages_1	PTPN6
ASAH1	5.75270519726118e-246	1.17869157966439	0.936	0.356	1.10647531764122e-241	Macrophages_1	ASAH1
PEPD	7.31639532916518e-246	0.499417058689379	0.749	0.178	1.40723547761163e-241	Macrophages_1	PEPD
EVI2B1	1.79295082284011e-245	0.442306157676121	0.758	0.157	3.44856161265066e-241	Macrophages_1	EVI2B
ETS2	3.60532963174917e-245	1.05740033837137	0.922	0.309	6.93449101370636e-241	Macrophages_1	ETS2
SAP30	6.55272251087837e-245	0.852095860076957	0.807	0.221	1.26035064774235e-240	Macrophages_1	SAP30
VAV1	2.3732733340872e-244	0.258480875935495	0.46	0.061	4.56475393078332e-240	Macrophages_1	VAV1
CXCL2	1.80261655626667e-243	1.88931813034033	0.961	0.442	3.4671526843233e-239	Macrophages_1	CXCL2
ABL2	2.5012102136449e-243	1.35224662716093	0.877	0.294	4.81082772492461e-239	Macrophages_1	ABL2
BEX4	8.4486393519525e-243	0.459962741520683	0.61	0.115	1.62501129295454e-238	Macrophages_1	BEX4
PLBD1	1.24308509600274e-240	0.513276365229991	0.711	0.168	2.39094987365168e-236	Macrophages_1	PLBD1
GRN	2.90820211448168e-240	1.35037169950878	0.981	0.475	5.59363594699406e-236	Macrophages_1	GRN
CTSD	3.1512488842389e-240	1.84070514576047	0.994	0.632	6.0611121039451e-236	Macrophages_1	CTSD
PMP22	1.26478260430682e-239	1.02006793683928	0.922	0.306	2.43268286112373e-235	Macrophages_1	PMP22
KLHL6	1.32241346022838e-239	0.25772251585624	0.411	0.048	2.54353004940327e-235	Macrophages_1	KLHL6
ALCAM	2.88454998894583e-239	0.631402672971452	0.794	0.205	5.5481434487384e-235	Macrophages_1	ALCAM
ARHGAP18	5.65870838835272e-239	1.02895582370442	0.935	0.34	1.08839597141576e-234	Macrophages_1	ARHGAP18
GAS2L3	1.62947164412889e-238	0.341865911399031	0.448	0.063	3.1341257603175e-234	Macrophages_1	GAS2L3
IQGAP21	5.13149113053379e-238	0.657493632485502	0.801	0.194	9.86991004046868e-234	Macrophages_1	IQGAP2
TET2	6.78038896032052e-238	0.549883976544356	0.663	0.143	1.30414001262805e-233	Macrophages_1	TET2
EBI3	1.02562134945695e-237	0.264758580306945	0.277	0.018	1.9726801035455e-233	Macrophages_1	EBI3
SH3TC1	1.60329424718663e-237	0.28700067513172	0.483	0.074	3.08377615503876e-233	Macrophages_1	SH3TC1
MCTP1	2.75735664995094e-237	0.325606912482148	0.491	0.075	5.30349978051563e-233	Macrophages_1	MCTP1
POU2F2	7.43043703269727e-237	0.498717946397128	0.528	0.088	1.42917025886899e-232	Macrophages_1	POU2F2
CXCL8	2.58976021901256e-236	2.14504079486588	0.958	0.512	4.98114480524875e-232	Macrophages_1	CXCL8
C5AR2	3.09008015946115e-236	0.4708005015495	0.343	0.033	5.94346017870757e-232	Macrophages_1	C5AR2
KCNQ1	4.02962329854644e-235	0.260303568349698	0.43	0.057	7.75057745242422e-231	Macrophages_1	KCNQ1
AMPD3	1.08203624782969e-234	0.273865467012193	0.414	0.054	2.08118851907562e-230	Macrophages_1	AMPD3
B3GNT5	1.11316052592703e-234	0.699125765202081	0.685	0.159	2.14105295556805e-230	Macrophages_1	B3GNT5
MAP3K8	1.8078093125886e-234	0.815833072067624	0.877	0.27	3.47714043183292e-230	Macrophages_1	MAP3K8
SGK1	2.09702438229989e-234	1.38659974360089	0.94	0.342	4.0334166969156e-230	Macrophages_1	SGK1
TNF	2.36699656409315e-234	1.41174723100484	0.618	0.13	4.55268119137677e-230	Macrophages_1	TNF
HCLS1	2.91316754463322e-234	0.777551939634644	0.89	0.256	5.60318645534753e-230	Macrophages_1	HCLS1
KYNU	2.97141226287748e-234	0.520421899409561	0.685	0.151	5.71521434641854e-230	Macrophages_1	KYNU
CREBL2	5.69971431692702e-234	0.445877595210737	0.628	0.137	1.09628305171774e-229	Macrophages_1	CREBL2
PREX11	1.06080144169961e-233	0.396268431780376	0.695	0.142	2.04034549296502e-229	Macrophages_1	PREX1
TREM1	8.8605120573195e-233	0.599149608295703	0.553	0.098	1.70423088910483e-228	Macrophages_1	TREM1
GRK3	1.07607536850598e-232	0.271955740690286	0.402	0.049	2.0697233637844e-228	Macrophages_1	GRK3
HEXA	2.56475254113568e-232	0.873518239091409	0.882	0.304	4.93304503762036e-228	Macrophages_1	HEXA
TMEM106A	6.11765184872709e-232	0.287091261259116	0.434	0.061	1.17666915658417e-227	Macrophages_1	TMEM106A
SNX2	4.64559630864763e-231	0.721734106042498	0.868	0.284	8.93533994005285e-227	Macrophages_1	SNX2
NRP2	5.5738143729882e-231	0.637466332164921	0.761	0.196	1.07206745650055e-226	Macrophages_1	NRP2
CD40	1.02710870238855e-230	0.435033866764244	0.602	0.119	1.97554087817414e-226	Macrophages_1	CD40
AOAH	1.484276447523e-230	0.280351067058327	0.488	0.071	2.85485731916573e-226	Macrophages_1	AOAH
OTUD1	9.32848582181504e-230	1.15329579927585	0.774	0.227	1.7942409629679e-225	Macrophages_1	OTUD1
PSAP	2.6023444564338e-229	1.39449896286493	0.991	0.646	5.00534932750478e-225	Macrophages_1	PSAP
NAGA	3.66480933912203e-229	0.454917593338608	0.663	0.157	7.04889428286731e-225	Macrophages_1	NAGA
C1orf54	3.90022469941075e-229	0.480929776883587	0.688	0.158	7.50169218684664e-225	Macrophages_1	C1orf54
SH2B3	1.40072379768174e-228	0.416391174539355	0.643	0.138	2.69415215246106e-224	Macrophages_1	SH2B3
SDCBP	2.25168249155061e-228	1.23564536524204	0.985	0.537	4.33088610424844e-224	Macrophages_1	SDCBP
CNDP2	5.69139208632318e-228	0.559558676895006	0.771	0.214	1.0946823538834e-223	Macrophages_1	CNDP2
DUSP3	2.77306582377888e-227	0.550386548303309	0.753	0.207	5.33371480545629e-223	Macrophages_1	DUSP3
THBD	3.10993893166238e-227	1.33539693803395	0.779	0.222	5.98165654115943e-223	Macrophages_1	THBD
FAM105A	6.59105594485589e-227	0.266430160524897	0.469	0.07	1.26772370043358e-222	Macrophages_1	FAM105A
FNIP2	2.10573874716637e-226	0.708428645149562	0.736	0.2	4.0501779062998e-222	Macrophages_1	FNIP2
ZNF267	3.35951427180967e-226	0.835460267759949	0.813	0.241	6.46168975039872e-222	Macrophages_1	ZNF267
CEP170	3.41742374441668e-226	0.550614883193726	0.765	0.208	6.57307283001105e-222	Macrophages_1	CEP170
MAPK13	1.21244761759228e-224	0.357713119527868	0.64	0.137	2.332021747677e-220	Macrophages_1	MAPK13
ADPGK	1.27235898649274e-223	0.361515756918973	0.676	0.16	2.44725527462014e-219	Macrophages_1	ADPGK
RASSF2	7.20722101949974e-223	0.336052942808333	0.483	0.075	1.38623689089058e-218	Macrophages_1	RASSF2
ATP6V0A1	8.18357325652041e-223	0.394707017305316	0.557	0.112	1.57402848015914e-218	Macrophages_1	ATP6V0A1
ALOX5AP1	6.80124641485507e-222	1.17263520605747	0.896	0.281	1.30815173543322e-217	Macrophages_1	ALOX5AP
RBPJ	8.09092936959315e-222	1.120235158732	0.946	0.39	1.55620935494755e-217	Macrophages_1	RBPJ
EVI2A1	9.1561787407532e-222	0.411963301117733	0.679	0.147	1.76109941899647e-217	Macrophages_1	EVI2A
CXorf21	2.97371127531705e-221	0.301457271631924	0.292	0.024	5.71963626694481e-217	Macrophages_1	CXorf21
NAAA	3.14997488877387e-221	0.342103089098684	0.57	0.112	6.05866170106767e-217	Macrophages_1	NAAA
PARVB	4.85345503246715e-221	0.308741170014589	0.597	0.119	9.33513540944732e-217	Macrophages_1	PARVB
MGAT4A	1.81619555716135e-220	0.481704440890787	0.704	0.164	3.49327053464414e-216	Macrophages_1	MGAT4A
LPXN	6.68912499603967e-220	0.265433767506839	0.612	0.117	1.28658630173827e-215	Macrophages_1	LPXN
ADCY7	1.19739348703976e-219	0.285789666206648	0.504	0.087	2.30306663297227e-215	Macrophages_1	ADCY7
SPRED1	1.22313029468407e-218	0.531274758836747	0.659	0.163	2.35256880879535e-214	Macrophages_1	SPRED1
CCDC88A	1.49895214484726e-218	0.509304743193439	0.742	0.195	2.88308455539923e-214	Macrophages_1	CCDC88A
PTPRJ	6.28887278878828e-218	0.332041393321872	0.637	0.142	1.20960179219554e-213	Macrophages_1	PTPRJ
GLB1	7.25845106520015e-218	0.444389273242968	0.682	0.176	1.3960904778806e-213	Macrophages_1	GLB1
ACE	7.6646946999348e-218	0.331392318446098	0.479	0.078	1.47422737858546e-213	Macrophages_1	ACE
PRCP	9.61872562359092e-218	0.574951858352991	0.733	0.199	1.85006568644148e-213	Macrophages_1	PRCP
BLVRA	1.78810475816148e-217	0.509647055228374	0.787	0.223	3.4392406918478e-213	Macrophages_1	BLVRA
OLFML2B	1.84027671380356e-217	0.405513984568596	0.75	0.172	3.53958823132976e-213	Macrophages_1	OLFML2B
SMIM30	1.58465456673376e-216	0.428303064780645	0.692	0.176	3.04792459365571e-212	Macrophages_1	SMIM30
FCHSD2	2.33902303158209e-216	0.388775078939317	0.572	0.118	4.49887689894498e-212	Macrophages_1	FCHSD2
NCOA4	3.67513554878966e-216	0.774243831379982	0.845	0.285	7.06875571454202e-212	Macrophages_1	NCOA4
RALGDS	6.20739074605339e-216	0.600727830131903	0.787	0.223	1.19392953609591e-211	Macrophages_1	RALGDS
S100A9	1.44249631334516e-215	0.761159366929831	0.94	0.307	2.77449740908807e-211	Macrophages_1	S100A9
ZNF385A	1.95953390125486e-215	0.324913852700963	0.52	0.097	3.7689675056736e-211	Macrophages_1	ZNF385A
ANKRD22	5.0447088858976e-215	0.312148393025665	0.388	0.05	9.70299307113544e-211	Macrophages_1	ANKRD22
DRAM2	8.38176147862208e-215	0.475466720098301	0.746	0.207	1.61214800279817e-210	Macrophages_1	DRAM2
TGFBR1	6.06201259831072e-214	0.406336159757281	0.595	0.131	1.16596750315908e-209	Macrophages_1	TGFBR1
PLXND1	9.33411896195542e-214	0.509313148540543	0.801	0.231	1.79532444114251e-209	Macrophages_1	PLXND1
SNX29	1.83149035875536e-213	0.347389790592316	0.569	0.12	3.52268855603006e-209	Macrophages_1	SNX29
CAT	5.78160697297445e-213	0.419340835045025	0.685	0.173	1.1120342851819e-208	Macrophages_1	CAT
RGS10	9.37838169998195e-213	0.825959053261062	0.91	0.318	1.80383793617453e-208	Macrophages_1	RGS10
STX11	3.00798938069866e-212	0.387721434067876	0.598	0.119	5.7855667748358e-208	Macrophages_1	STX11
RAB31	6.15414227046356e-212	0.937025044116712	0.933	0.334	1.18368772430096e-207	Macrophages_1	RAB31
RCAN1	9.57995370800804e-211	1.53384097111527	0.673	0.18	1.84260829619827e-206	Macrophages_1	RCAN1
ATP6AP1	1.81733184599225e-210	0.691509373043303	0.89	0.313	3.4954560725815e-206	Macrophages_1	ATP6AP1
MMP19	2.13496885875281e-210	0.992404146964414	0.556	0.119	4.10639910292515e-206	Macrophages_1	MMP19
RUNX1	1.10409412800175e-209	0.772179877399156	0.843	0.273	2.12361464579857e-205	Macrophages_1	RUNX1
ARHGAP45	9.1130056631837e-209	0.287071656207844	0.607	0.128	1.75279550925675e-204	Macrophages_1	ARHGAP45
SDSL	1.01776418829868e-208	0.313717406587232	0.483	0.087	1.95756763977369e-204	Macrophages_1	SDSL
M6PR	1.89624882971169e-208	0.652862834631759	0.864	0.286	3.64724499906747e-204	Macrophages_1	M6PR
ST3GAL6	6.58529060128089e-208	0.307956264042505	0.448	0.073	1.26661479425037e-203	Macrophages_1	ST3GAL6
ADPRH	8.54657625625108e-208	0.289119171707653	0.348	0.041	1.64384847712733e-203	Macrophages_1	ADPRH
EGR2	3.89156249169534e-207	1.23085261114773	0.662	0.175	7.48503129652682e-203	Macrophages_1	EGR2
ARPIN	1.52929889496657e-206	0.284117497015303	0.472	0.084	2.9414534945787e-202	Macrophages_1	ARPIN
IL13RA1	1.57619736710988e-206	0.525052600529068	0.81	0.249	3.03165801589914e-202	Macrophages_1	IL13RA1
ICOSLG	3.28194976297828e-206	0.295443406817544	0.377	0.051	6.31250217411242e-202	Macrophages_1	ICOSLG
MKNK1	6.26069835087609e-206	0.379012020488564	0.597	0.137	1.20418272080751e-201	Macrophages_1	MKNK1
SNX8	5.1386940441285e-205	0.339708877296675	0.586	0.135	9.88376412447676e-201	Macrophages_1	SNX8
TCHH	6.49963254268302e-205	0.436546712317512	0.266	0.021	1.25013932325965e-200	Macrophages_1	TCHH
SWAP70	1.00339389026208e-204	0.392358481536307	0.749	0.205	1.92992780853009e-200	Macrophages_1	SWAP70
MYO9B	1.34353343495668e-204	0.381177570266266	0.713	0.192	2.58415220879568e-200	Macrophages_1	MYO9B
CNPY3	5.493802744039e-204	0.465288514826848	0.771	0.225	1.05667801978846e-199	Macrophages_1	CNPY3
TWF2	6.48101708230359e-204	0.509265091982072	0.779	0.233	1.24655882561027e-199	Macrophages_1	TWF2
SOAT1	1.71731992438654e-203	0.374794168938398	0.601	0.139	3.30309314256508e-199	Macrophages_1	SOAT1
KBTBD8	3.42187003665437e-203	0.274886504134985	0.374	0.048	6.58162482850102e-199	Macrophages_1	KBTBD8
DPYD	5.85042985939099e-203	0.313673788204501	0.627	0.143	1.12527167915526e-198	Macrophages_1	DPYD
SGPP1	8.04156026348783e-203	0.265750124758736	0.435	0.071	1.54671370107925e-198	Macrophages_1	SGPP1
MIR155HG	1.02294299329751e-201	0.733009970935359	0.467	0.08	1.96752855330842e-197	Macrophages_1	MIR155HG
QKI	1.1001392651183e-201	0.806867948167423	0.909	0.339	2.11600786252853e-197	Macrophages_1	QKI
MGAT1	5.21699778081181e-201	0.7490394111778	0.884	0.327	1.00343735316134e-196	Macrophages_1	MGAT1
ATP2B1-AS1	1.40292728615753e-200	0.559856024516832	0.565	0.122	2.69839034219539e-196	Macrophages_1	ATP2B1-AS1
HBEGF	3.09091747252846e-200	1.09192793043048	0.832	0.276	5.94507066666124e-196	Macrophages_1	HBEGF
GPR155	4.24420784762975e-200	0.342547999923635	0.489	0.089	8.16330937413106e-196	Macrophages_1	GPR155
PDGFC	6.29780806990534e-200	0.33132891579226	0.61	0.139	1.21132040416559e-195	Macrophages_1	PDGFC
IL10RA1	1.53926416159774e-199	0.300808263579145	0.745	0.176	2.96062068841709e-195	Macrophages_1	IL10RA
APBB1IP1	1.64261165070369e-199	0.299219801842555	0.687	0.15	3.15939924896348e-195	Macrophages_1	APBB1IP
ABHD12	2.89987662726518e-199	0.416644632260485	0.669	0.177	5.57762270488185e-195	Macrophages_1	ABHD12
SLC38A7	7.93689117951651e-199	0.289466829665514	0.402	0.062	1.52658164946821e-194	Macrophages_1	SLC38A7
CLEC5A	1.45786747425333e-198	0.434336911651725	0.363	0.046	2.80406229997886e-194	Macrophages_1	CLEC5A
APOE	1.67424866915683e-198	2.49538875010326	0.833	0.329	3.22024989025625e-194	Macrophages_1	APOE
GPR183	1.98324267957504e-198	1.07876119229086	0.896	0.292	3.81456896989464e-194	Macrophages_1	GPR183
VAMP8	3.20012411151364e-198	1.00319746117269	0.97	0.414	6.15511871608533e-194	Macrophages_1	VAMP8
KIAA0930	4.81366890694655e-197	0.374304960575617	0.637	0.163	9.25861077562099e-193	Macrophages_1	KIAA0930
CD531	1.32053166929408e-196	0.671543729802919	0.919	0.274	2.53991061272022e-192	Macrophages_1	CD53
CCL41	1.45628871603954e-196	2.11790271727407	0.972	0.612	2.80102571643045e-192	Macrophages_1	CCL4
IL1B	1.90190296581277e-196	1.831957107475	0.901	0.395	3.65812016444429e-192	Macrophages_1	IL1B
CPEB4	4.52197749099048e-196	0.701875929711465	0.776	0.247	8.69757150617109e-192	Macrophages_1	CPEB4
LITAF1	6.39770788317321e-196	1.16312237832868	0.968	0.473	1.23053513424954e-191	Macrophages_1	LITAF
PLAU	1.20789520397621e-195	0.868774318702394	0.833	0.265	2.32326563532783e-191	Macrophages_1	PLAU
SLC36A1	1.31148542315057e-195	0.258158450494466	0.322	0.038	2.5225110628878e-191	Macrophages_1	SLC36A1
SMPDL3A	4.43452508319847e-195	0.378665772972879	0.508	0.106	8.52936554502394e-191	Macrophages_1	SMPDL3A
ACER3	7.70625946546966e-195	0.353027400701592	0.572	0.131	1.48222194558843e-190	Macrophages_1	ACER3
UCP21	1.3364161025525e-194	0.430738380388547	0.746	0.194	2.57046273164947e-190	Macrophages_1	UCP2
NAMPT	1.66435096338969e-194	1.22571181882456	0.977	0.508	3.20121264298373e-190	Macrophages_1	NAMPT
SDCCAG8	1.20638449222534e-193	0.400164005850427	0.659	0.175	2.32035993234623e-189	Macrophages_1	SDCCAG8
RAPGEF1	1.2097568842856e-193	0.354577566723889	0.684	0.178	2.32684639123492e-189	Macrophages_1	RAPGEF1
CORO7	2.8477167417078e-193	0.293246868551479	0.554	0.118	5.47729838100078e-189	Macrophages_1	CORO7
LAP3	9.99956262365193e-193	0.6745612136644	0.837	0.285	1.92331587503321e-188	Macrophages_1	LAP3
GRB2	6.7996883064805e-192	0.741193355742968	0.911	0.351	1.30785204886846e-187	Macrophages_1	GRB2
CLN8	6.8873590396804e-192	0.41763207579494	0.538	0.122	1.32471463769213e-187	Macrophages_1	CLN8
ARAP1	2.18654718035788e-191	0.297349872403375	0.507	0.104	4.20560484670034e-187	Macrophages_1	ARAP1
IFNGR2	3.4830550226102e-191	0.60790511328815	0.856	0.294	6.69930803048847e-187	Macrophages_1	IFNGR2
IL1RN	4.7315892617941e-191	0.817169821417551	0.478	0.09	9.10073878613477e-187	Macrophages_1	IL1RN
SLC12A7	1.23619608409083e-190	0.261301037473627	0.505	0.1	2.37769954814031e-186	Macrophages_1	SLC12A7
TYMP	1.56691265749967e-190	1.19852811186928	0.98	0.518	3.01379980543487e-186	Macrophages_1	TYMP
SNN	1.73805110303795e-190	0.285706821342688	0.443	0.079	3.3429674915832e-186	Macrophages_1	SNN
HEXB	3.19254203035311e-190	0.695158542270416	0.856	0.31	6.14053534118117e-186	Macrophages_1	HEXB
WDFY3	1.04523207655032e-189	0.298779393542041	0.498	0.103	2.01039937603689e-185	Macrophages_1	WDFY3
LRP1	1.14141098879412e-189	0.596758258032137	0.839	0.265	2.19538989584661e-185	Macrophages_1	LRP1
TAGAP1	3.56440496874171e-189	0.502298637551569	0.607	0.132	6.8557765168778e-185	Macrophages_1	TAGAP
NRIP3	1.05398256942547e-188	0.317901664129324	0.403	0.063	2.02723007403295e-184	Macrophages_1	NRIP3
GLMP	1.19528445741224e-188	0.431913582058029	0.649	0.179	2.2990101253867e-184	Macrophages_1	GLMP
SCAMP2	1.95949704550198e-188	0.446874755587573	0.827	0.268	3.7688966173185e-184	Macrophages_1	SCAMP2
HOMER3	4.77028616590281e-188	0.296684808282267	0.65	0.167	9.17516841149746e-184	Macrophages_1	HOMER3
GLA	1.12963296829715e-187	0.705793638015286	0.74	0.228	2.17273605122274e-183	Macrophages_1	GLA
ME2	7.0889147392521e-187	0.35902583927825	0.599	0.147	1.36348186094775e-182	Macrophages_1	ME2
C9orf72	9.39987171357955e-187	0.296222284578985	0.451	0.082	1.80797132538989e-182	Macrophages_1	C9orf72
OSTF1	9.42682012822023e-187	0.440338651402683	0.82	0.246	1.81315458346188e-182	Macrophages_1	OSTF1
NCEH1	1.23278789095316e-186	0.333609903680383	0.499	0.104	2.37114422945931e-182	Macrophages_1	NCEH1
FCGBP	3.42099427225175e-186	1.27131569087984	0.464	0.089	6.57994038324902e-182	Macrophages_1	FCGBP
CELF21	8.31391716965553e-186	0.386314306210339	0.829	0.219	1.59909882841154e-181	Macrophages_1	CELF2
SULT1A1	2.46184744795116e-185	0.279020675824966	0.44	0.079	4.73511738138926e-181	Macrophages_1	SULT1A1
ITM2B	7.21439884999036e-185	0.997149213153605	0.996	0.803	1.38761747480715e-180	Macrophages_1	ITM2B
MAPKAPK3	1.52705863528544e-184	0.277814370545213	0.462	0.087	2.93714457910802e-180	Macrophages_1	MAPKAPK3
LAMP2	2.19312958314228e-184	0.669613839778525	0.9	0.344	4.21826544021586e-180	Macrophages_1	LAMP2
JDP2	8.73021240111389e-184	0.357406386789775	0.624	0.156	1.67916905323025e-179	Macrophages_1	JDP2
LINC00346	1.12819853732759e-183	0.333727157385837	0.351	0.049	2.16997706669589e-179	Macrophages_1	LINC00346
ATP2C1	4.08184372546269e-183	0.371980600395191	0.646	0.175	7.85101822155494e-179	Macrophages_1	ATP2C1
PLIN2	5.13151417196428e-183	1.24877259153343	0.913	0.384	9.8699543583561e-179	Macrophages_1	PLIN2
FAM198B	8.70979193749748e-183	0.283756253406443	0.614	0.147	1.67524138125827e-178	Macrophages_1	FAM198B
NRP1	1.90508487696046e-182	0.536405516087083	0.878	0.29	3.66424025234575e-178	Macrophages_1	NRP1
CCL4L2	4.64160956423336e-182	2.35940215598993	0.936	0.505	8.92767183584644e-178	Macrophages_1	CCL4L2
MFSD12	4.76871537809774e-182	0.440306845150271	0.716	0.212	9.17214715823319e-178	Macrophages_1	MFSD12
CEBPD	6.29482824226885e-182	1.07218718396889	0.961	0.43	1.21074726411799e-177	Macrophages_1	CEBPD
GNA15	7.24715721276029e-182	0.307944106337709	0.589	0.139	1.39391821830231e-177	Macrophages_1	GNA15
SELPLG1	8.3300184877853e-182	0.255379391041698	0.582	0.129	1.60219575594062e-177	Macrophages_1	SELPLG
ATP6V1H	1.11754891009869e-181	0.455728271224731	0.659	0.186	2.14949357368382e-177	Macrophages_1	ATP6V1H
SQOR	1.34410645082937e-181	0.41768165863201	0.724	0.21	2.58525434752521e-177	Macrophages_1	SQOR
SLC31A1	1.51900914563217e-181	0.324781134079991	0.527	0.12	2.92166219070891e-177	Macrophages_1	SLC31A1
LACC1	5.46966455359055e-181	0.307621855193059	0.435	0.08	1.05203528023761e-176	Macrophages_1	LACC1
MAN1A1	1.25754943598847e-180	0.365444195802599	0.628	0.167	2.41877058518022e-176	Macrophages_1	MAN1A1
GZF1	1.53422223219926e-180	0.485261434517869	0.563	0.134	2.95092304141207e-176	Macrophages_1	GZF1
TSPAN4	6.9112929705634e-180	0.472051472148639	0.759	0.229	1.32931808995816e-175	Macrophages_1	TSPAN4
ATF5	5.22752082840958e-179	0.494611108761672	0.588	0.15	1.0054613561363e-174	Macrophages_1	ATF5
ATP6V1C1	6.59996838500134e-179	0.390309813652414	0.626	0.173	1.26943791917116e-174	Macrophages_1	ATP6V1C1
IER3	8.46204175116781e-179	1.4824420418584	0.997	0.706	1.62758911041962e-174	Macrophages_1	IER3
PAPSS1	2.10556299571263e-178	0.35803685598841	0.694	0.204	4.04983986595368e-174	Macrophages_1	PAPSS1
HPS5	3.53254598964174e-178	0.315302804785101	0.557	0.133	6.79449895647692e-174	Macrophages_1	HPS5
AKR1A1	4.66366230269672e-178	0.643384455146002	0.869	0.321	8.97008807300687e-174	Macrophages_1	AKR1A1
STX4	4.89472889359112e-178	0.531302957598904	0.766	0.25	9.41452155393316e-174	Macrophages_1	STX4
NAGK	7.25599012532338e-178	0.485770727005759	0.747	0.241	1.3956171407047e-173	Macrophages_1	NAGK
NFKBIA	8.07461384359441e-178	1.3458206084973	0.996	0.737	1.55307122667695e-173	Macrophages_1	NFKBIA
MFSD7	2.49714662166516e-177	0.256993484522701	0.341	0.048	4.80301181211077e-173	Macrophages_1	MFSD7
IL6R	3.44219388464489e-177	0.373461606097075	0.554	0.129	6.62071571772598e-173	Macrophages_1	IL6R
LYZ	3.96895383154353e-177	0.722317091995622	0.978	0.387	7.63388579959083e-173	Macrophages_1	LYZ
ATF6	6.71135482576938e-177	0.429811379070983	0.726	0.228	1.29086198718848e-172	Macrophages_1	ATF6
NQO2	7.67943181286373e-177	0.460761368175524	0.761	0.242	1.47706191488621e-172	Macrophages_1	NQO2
ENG	1.90902227111567e-176	0.379755227111726	0.788	0.235	3.67181343626389e-172	Macrophages_1	ENG
ADGRE2	1.16457132352129e-175	0.264767642532277	0.356	0.053	2.23993648366084e-171	Macrophages_1	ADGRE2
CD371	3.15877099778205e-175	0.624045098367585	0.906	0.281	6.07558013713399e-171	Macrophages_1	CD37
PTGER41	4.74711260729319e-175	0.401540564244206	0.659	0.165	9.13059638886772e-171	Macrophages_1	PTGER4
MEF2C	4.91985497237361e-175	0.311618941827603	0.714	0.189	9.46284905386341e-171	Macrophages_1	MEF2C
MB21D2	1.42488609728582e-174	0.250797806435378	0.343	0.05	2.74062591951954e-170	Macrophages_1	MB21D2
SCD	1.74335055282351e-174	0.289876961357287	0.475	0.098	3.35316045330074e-170	Macrophages_1	SCD
STXBP2	2.39131000682393e-174	0.255900293885173	0.649	0.167	4.59944566712515e-170	Macrophages_1	STXBP2
LAMP1	2.51551039331808e-174	0.806900108322257	0.94	0.422	4.838332690508e-170	Macrophages_1	LAMP1
MAF	4.47770500785654e-174	0.626668580388596	0.859	0.305	8.61241781211127e-170	Macrophages_1	MAF
ITSN1	5.891787001472e-174	0.335159250028065	0.52	0.122	1.13322631186313e-169	Macrophages_1	ITSN1
PTPN18	8.51216375540573e-174	0.378190363604767	0.617	0.168	1.63722957671474e-169	Macrophages_1	PTPN18
DNAJA4	1.39996120704473e-173	0.957801690043265	0.707	0.229	2.69268538562984e-169	Macrophages_1	DNAJA4
ZFHX3	2.16541769367853e-173	0.469089386204161	0.755	0.243	4.16496439202129e-169	Macrophages_1	ZFHX3
TANC2	2.4314227544535e-173	0.323836818522891	0.486	0.106	4.67659852591586e-169	Macrophages_1	TANC2
TNFRSF1B1	1.03873379016969e-172	0.410805477462664	0.833	0.241	1.99790057201239e-168	Macrophages_1	TNFRSF1B
ALDH2	2.68049561978473e-172	0.344278023656173	0.672	0.184	5.15566527509394e-168	Macrophages_1	ALDH2
RGS19	1.38678997108152e-171	0.309663680646919	0.581	0.147	2.6673518303782e-167	Macrophages_1	RGS19
LPCAT1	1.67334863299451e-171	0.289581383925274	0.505	0.112	3.21851876070165e-167	Macrophages_1	LPCAT1
NR4A21	2.04477807593752e-171	1.32848135976521	0.968	0.541	3.93292615125823e-167	Macrophages_1	NR4A2
LACTB	2.30736648664597e-171	0.38800708447618	0.679	0.201	4.43798870041487e-167	Macrophages_1	LACTB
SKAP2	2.55705545155099e-171	0.454246758748688	0.801	0.268	4.91824045551317e-167	Macrophages_1	SKAP2
AC016831.1	2.92183506434658e-171	0.567785154410755	0.65	0.179	5.61985756276421e-167	Macrophages_1	AC016831.1
SPP1	5.72550347368199e-171	2.70715403225115	0.898	0.437	1.10124333812799e-166	Macrophages_1	SPP1
GNPTAB	6.74762808719698e-171	0.336461780402839	0.705	0.212	1.29783878629147e-166	Macrophages_1	GNPTAB
PDE4DIP	7.28215920599029e-170	0.41915362616852	0.657	0.184	1.40065050168017e-165	Macrophages_1	PDE4DIP
FYB11	1.66427383507474e-169	0.564747809233314	0.89	0.269	3.20106429438275e-165	Macrophages_1	FYB1
BHLHE41	3.00275705673747e-169	0.399125289455035	0.47	0.1	5.77550292292886e-165	Macrophages_1	BHLHE41
PRNP	2.04911708487906e-168	0.696217563373563	0.9	0.332	3.94127180105639e-164	Macrophages_1	PRNP
RHOQ	3.5938597951163e-168	0.401921026313638	0.745	0.229	6.91242992992669e-164	Macrophages_1	RHOQ
SNX24	4.04361225519103e-168	0.315979035970112	0.48	0.106	7.77748381163442e-164	Macrophages_1	SNX24
ST3GAL1	4.6135900207731e-168	0.339693188976756	0.639	0.177	8.87377904595498e-164	Macrophages_1	ST3GAL1
FTH1	6.24603307078805e-168	0.944414074697111	1	0.992	1.20136200083537e-163	Macrophages_1	FTH1
RNASET2	3.42228814086187e-167	0.81356851154298	0.949	0.405	6.58242901013372e-163	Macrophages_1	RNASET2
THAP2	4.46558796673436e-167	0.735995926589477	0.572	0.15	8.58911189521687e-163	Macrophages_1	THAP2
AP1S2	6.35729438463963e-167	0.428689335480621	0.724	0.221	1.22276200194159e-162	Macrophages_1	AP1S2
COLGALT1	6.3966349187579e-167	0.329686975575203	0.747	0.24	1.2303287602739e-162	Macrophages_1	COLGALT1
SOCS3	1.14084394589764e-166	1.02286120710539	0.954	0.446	2.19429924553952e-162	Macrophages_1	SOCS3
ADAM9	1.66322256262581e-166	0.439526163818598	0.839	0.287	3.19904227695449e-162	Macrophages_1	ADAM9
AMDHD2	1.93964861751565e-166	0.320587625654389	0.511	0.123	3.7307201509296e-162	Macrophages_1	AMDHD2
DNASE2	9.12174009685467e-166	0.408143816930609	0.578	0.155	1.75447549022903e-161	Macrophages_1	DNASE2
APH1B	9.23461317151336e-166	0.281682620313904	0.451	0.094	1.77618549740888e-161	Macrophages_1	APH1B
ZEB21	1.81770154524128e-165	0.573981212929381	0.898	0.309	3.49616715211708e-161	Macrophages_1	ZEB2
FAM96A	2.99518066146406e-165	0.289309917126345	0.605	0.166	5.76093048425997e-161	Macrophages_1	FAM96A
CREB5	8.42921112016417e-165	0.386981410370304	0.473	0.1	1.62127446685238e-160	Macrophages_1	CREB5
FAM49B	1.17785859373037e-164	0.498865988070739	0.878	0.309	2.26549321918099e-160	Macrophages_1	FAM49B
SNX5	1.18141415425842e-164	0.488856922617633	0.811	0.288	2.27233198430065e-160	Macrophages_1	SNX5
NUP214	1.3253445522538e-164	0.297395353245162	0.55	0.138	2.54916771180496e-160	Macrophages_1	NUP214
KIF1B	1.38933796213371e-164	0.526027656676855	0.716	0.227	2.67225263636798e-160	Macrophages_1	KIF1B
INSIG1	8.3753406584355e-164	0.994526397518049	0.837	0.318	1.61091302224348e-159	Macrophages_1	INSIG1
LPCAT2	1.43937718940615e-163	0.273131202822701	0.575	0.145	2.76849808610379e-159	Macrophages_1	LPCAT2
ABCG1	1.6148265591284e-163	0.312140367278582	0.633	0.169	3.10595740382756e-159	Macrophages_1	ABCG1
NR4A3	2.73268110114795e-163	1.17565841157506	0.852	0.344	5.25603882994798e-159	Macrophages_1	NR4A3
IL1RAP	1.59794301561049e-162	0.315638099404279	0.473	0.105	3.07348359622522e-158	Macrophages_1	IL1RAP
ARMCX1	4.277137540253e-162	0.316094988688966	0.446	0.091	8.22664634492262e-158	Macrophages_1	ARMCX1
ATP6V0D1	4.98786399275384e-162	0.622845535766295	0.896	0.369	9.59365760366274e-158	Macrophages_1	ATP6V0D1
PTGS2	1.13862633432856e-161	0.757959496614808	0.579	0.149	2.19003389144755e-157	Macrophages_1	PTGS2
PQLC1	3.66296133084161e-161	0.358543105290564	0.676	0.211	7.04533982374076e-157	Macrophages_1	PQLC1
MARCH2	4.21156874942142e-161	0.370966579091085	0.736	0.241	8.10053133263716e-157	Macrophages_1	MARCH2
IL10	1.2927300602841e-160	0.618458736403147	0.369	0.061	2.48643699795044e-156	Macrophages_1	IL10
SH3BP5	1.49085798076341e-160	0.307014553227846	0.657	0.182	2.86751624020035e-156	Macrophages_1	SH3BP5
ANKS1A	1.52475121897314e-160	0.276696676611486	0.428	0.088	2.93270649457294e-156	Macrophages_1	ANKS1A
PGD	3.31846655538941e-160	0.345652643815413	0.626	0.18	6.382738572636e-156	Macrophages_1	PGD
HSD17B4	6.39073154168735e-160	0.278581763196097	0.611	0.176	1.22919330472815e-155	Macrophages_1	HSD17B4
ZSWIM6	7.20970632796473e-160	0.373068742293208	0.569	0.154	1.38671491512074e-155	Macrophages_1	ZSWIM6
ZFYVE16	3.36906962113014e-159	0.347439619788287	0.642	0.187	6.48006850928171e-155	Macrophages_1	ZFYVE16
NFKB1	4.36074804915922e-159	0.730959320331002	0.778	0.279	8.38746279775285e-155	Macrophages_1	NFKB1
NISCH	1.42978163286656e-158	0.259230240369867	0.486	0.112	2.75004199265555e-154	Macrophages_1	NISCH
PLAUR	1.97418878031804e-158	1.17424015630859	0.974	0.515	3.79715470006371e-154	Macrophages_1	PLAUR
NUDT16	2.81646821210566e-158	0.275477609002372	0.649	0.191	5.41719495916402e-154	Macrophages_1	NUDT16
HSPA1A	1.72757289320685e-157	1.29366751948697	0.997	0.846	3.32281370279406e-153	Macrophages_1	HSPA1A
DPYSL2	2.52566569129251e-157	0.365705921737539	0.752	0.248	4.85786539063201e-153	Macrophages_1	DPYSL2
RAB7B	3.05298713412821e-157	0.257059931041185	0.298	0.04	5.8721154537822e-153	Macrophages_1	RAB7B
EPS15	6.58637895387543e-156	0.32413997778952	0.689	0.215	1.2668241279884e-151	Macrophages_1	EPS15
ATP6V0B	7.7269526656543e-156	0.802390120939776	0.962	0.487	1.48620207571195e-151	Macrophages_1	ATP6V0B
SMCO4	1.46062717931866e-155	0.277904679684627	0.612	0.173	2.80937031670151e-151	Macrophages_1	SMCO4
STX7	1.08317365140116e-154	0.309030644650166	0.684	0.214	2.08337620110498e-150	Macrophages_1	STX7
BNIP2	1.97764052117535e-153	0.33298308187493	0.745	0.247	3.80379377842866e-149	Macrophages_1	BNIP2
RNASE1	2.4835770755922e-153	1.74238787010166	0.742	0.282	4.77691214719403e-149	Macrophages_1	RNASE1
STX12	4.78329792173696e-153	0.298538104930845	0.758	0.257	9.20019522266887e-149	Macrophages_1	STX12
TNS3	6.07620648412153e-153	0.321589390403147	0.653	0.192	1.16869755515594e-148	Macrophages_1	TNS3
CYBA	1.1919023697369e-152	0.881107954377412	0.993	0.765	2.29250501795196e-148	Macrophages_1	CYBA
TFPT	1.60825579314287e-152	0.268419693619556	0.53	0.138	3.09331919253099e-148	Macrophages_1	TFPT
SPG21	2.46972861576693e-152	0.331518970676107	0.681	0.218	4.75027601956612e-148	Macrophages_1	SPG21
LYVE1	2.01869241562389e-151	0.498097127020424	0.327	0.051	3.88275299221098e-147	Macrophages_1	LYVE1
CMTM6	2.0960707893302e-151	0.549641133240891	0.875	0.344	4.03158255619771e-147	Macrophages_1	CMTM6
DNM2	2.48793506725615e-151	0.279065402526449	0.726	0.238	4.78529430836048e-147	Macrophages_1	DNM2
WASHC4	3.10440904117344e-151	0.293380418220632	0.688	0.22	5.97102034979299e-147	Macrophages_1	WASHC4
ATP6AP2	1.7541395205464e-150	0.716276947127574	0.938	0.441	3.37391195381895e-146	Macrophages_1	ATP6AP2
NEK6	3.51598329801753e-150	0.285774520397308	0.502	0.127	6.76264227540693e-146	Macrophages_1	NEK6
RAP2A	3.75829379379796e-150	0.256879500628151	0.61	0.176	7.22870228299099e-146	Macrophages_1	RAP2A
APIP	4.81912722672997e-150	0.260703900727249	0.518	0.136	9.26910930789243e-146	Macrophages_1	APIP
EPHX1	1.40032153987042e-149	0.421594472303538	0.586	0.17	2.69337844978676e-145	Macrophages_1	EPHX1
FEZ2	2.27909854653129e-149	0.304113354767879	0.759	0.254	4.38361814439828e-145	Macrophages_1	FEZ2
PFKFB3	5.97113769642915e-149	0.493513196751369	0.742	0.251	1.14848862453118e-144	Macrophages_1	PFKFB3
WIPF11	6.20855198401447e-149	0.333759131552179	0.836	0.3	1.19415288860534e-144	Macrophages_1	WIPF1
ALDH1A1	8.64357221047731e-149	0.344898965003257	0.345	0.058	1.66250467896321e-144	Macrophages_1	ALDH1A1
USF2	1.22873943357678e-148	0.384271430032908	0.814	0.299	2.36335742654158e-144	Macrophages_1	USF2
SH3PXD2B	1.41840199384944e-148	0.308259320734742	0.525	0.139	2.72815439497002e-144	Macrophages_1	SH3PXD2B
CLTC	6.10418692988045e-148	0.516909691031591	0.891	0.355	1.17407931409321e-143	Macrophages_1	CLTC
ATP13A3	1.72638497916944e-147	0.371524401446438	0.639	0.197	3.32052886893449e-143	Macrophages_1	ATP13A3
SRGN1	2.1034576677585e-147	0.962486043879354	0.997	0.745	4.0457904781667e-143	Macrophages_1	SRGN
NFKBIZ	2.54445055605862e-147	0.958295978651595	0.894	0.402	4.89399619952315e-143	Macrophages_1	NFKBIZ
KLF4	3.4778649063481e-147	0.957531352697738	0.917	0.397	6.68932536086994e-143	Macrophages_1	KLF4
SNX9	5.07196599733097e-147	0.535435944736364	0.837	0.318	9.75541939926639e-143	Macrophages_1	SNX9
GPSM31	1.45163694329148e-146	0.300436851525949	0.798	0.269	2.79207849672684e-142	Macrophages_1	GPSM3
RNF149	5.10429687396677e-146	0.418437671466442	0.852	0.317	9.81760460738768e-142	Macrophages_1	RNF149
NSMAF	9.79401850125641e-146	0.282456095926587	0.415	0.089	1.88378151853166e-141	Macrophages_1	NSMAF
PLSCR1	1.46509172818676e-145	0.363691031547843	0.832	0.295	2.81795742999442e-141	Macrophages_1	PLSCR1
MEF2A	1.65642096992622e-145	0.309367846430158	0.657	0.206	3.18596009355609e-141	Macrophages_1	MEF2A
BLVRB	1.10697860242194e-144	0.610282268697449	0.901	0.363	2.12916264389836e-140	Macrophages_1	BLVRB
CAPG	1.2355739542057e-144	0.888327989108261	0.952	0.414	2.37650294351924e-140	Macrophages_1	CAPG
HSPA1B	1.38160852360716e-144	1.17579295287483	0.975	0.638	2.657385834306e-140	Macrophages_1	HSPA1B
ZNF330	1.80123611563749e-144	0.289195582950748	0.546	0.151	3.46449754481714e-140	Macrophages_1	ZNF330
ATP6V1F	2.10374831889016e-144	0.785842999558888	0.945	0.478	4.04634951655333e-140	Macrophages_1	ATP6V1F
PAPSS2	3.40312903970308e-144	0.456507958330192	0.583	0.168	6.5455783949649e-140	Macrophages_1	PAPSS2
PTPRE	5.25683327740017e-144	0.524891990315455	0.776	0.275	1.01109931257515e-139	Macrophages_1	PTPRE
HSD17B11	5.75742742550705e-144	0.360885835812022	0.762	0.269	1.10738359102203e-139	Macrophages_1	HSD17B11
LCP11	1.88851160948147e-143	0.415155827989991	0.888	0.284	3.63236322967667e-139	Macrophages_1	LCP1
TMED5	2.00472186600602e-143	0.325805296023022	0.694	0.23	3.85588203707598e-139	Macrophages_1	TMED5
DPP7	4.45985447326265e-143	0.475300906461083	0.875	0.352	8.57808409387338e-139	Macrophages_1	DPP7
PDXK	5.81161398405678e-143	0.428840882021391	0.816	0.297	1.11780583369348e-138	Macrophages_1	PDXK
IFNGR1	6.89132245610645e-143	0.453099602830404	0.869	0.339	1.32547696120751e-138	Macrophages_1	IFNGR1
PLEKHM2	7.42501878444699e-143	0.283106098013998	0.583	0.174	1.42812811300053e-138	Macrophages_1	PLEKHM2
RHOG	2.01720773596419e-142	0.445365860694061	0.864	0.348	3.87989735935353e-138	Macrophages_1	RHOG
C17orf62	9.75407123921158e-142	0.25974550658467	0.634	0.198	1.87609806214996e-137	Macrophages_1	C17orf62
A2M	1.26114534892784e-141	0.334839403831203	0.907	0.325	2.42568696412781e-137	Macrophages_1	A2M
CD81	2.20112433634496e-141	0.889018199876033	0.996	0.611	4.23364254852589e-137	Macrophages_1	CD81
HCAR2	9.33554253245068e-141	0.344176681554097	0.322	0.054	1.79559825069156e-136	Macrophages_1	HCAR2
CCL20	1.05070840495443e-140	1.67679559105583	0.57	0.178	2.02093254608935e-136	Macrophages_1	CCL20
RAB5C	4.13736579218738e-140	0.56240011479652	0.919	0.41	7.95780936469321e-136	Macrophages_1	RAB5C
NECAP2	5.05305468507048e-140	0.278061309797091	0.724	0.251	9.71904538126457e-136	Macrophages_1	NECAP2
FOXN3	4.40888824530133e-139	0.352245688685376	0.711	0.245	8.48005565101258e-135	Macrophages_1	FOXN3
RTN3	5.95124607185012e-139	0.291477679350488	0.817	0.306	1.14466266945965e-134	Macrophages_1	RTN3
UPP1	1.20717434600405e-138	0.504918819341562	0.823	0.3	2.32187913710418e-134	Macrophages_1	UPP1
ANKRD9	5.61547016761613e-138	0.256196196899694	0.589	0.175	1.08007953203929e-133	Macrophages_1	ANKRD9
NFIC	1.02159321083692e-137	0.281084727726844	0.775	0.258	1.96493238172373e-133	Macrophages_1	NFIC
SEC14L1	1.47715451563093e-137	0.424646916675013	0.804	0.304	2.84115899536453e-133	Macrophages_1	SEC14L1
GABARAP	4.0981331241694e-137	0.262201427854668	0.72	0.25	7.88234925102742e-133	Macrophages_1	GABARAP
PDGFB	4.99659204337778e-137	0.306266366687321	0.312	0.052	9.61044513623282e-133	Macrophages_1	PDGFB
PAG1	5.36062667915805e-137	0.262583293053222	0.573	0.159	1.03106293546926e-132	Macrophages_1	PAG1
APLP2	7.68138533367671e-137	0.763690058339105	0.972	0.491	1.47743765507938e-132	Macrophages_1	APLP2
GADD45G	1.06569370966135e-136	0.419093962852294	0.427	0.097	2.04975528116264e-132	Macrophages_1	GADD45G
CCL18	1.33075279842279e-136	1.88187522308816	0.366	0.074	2.55956993248639e-132	Macrophages_1	CCL18
RAP2B	2.9421480610704e-136	0.274194781925354	0.747	0.257	5.65892758066281e-132	Macrophages_1	RAP2B
SPPL2A	3.64960926431813e-136	0.318967227312105	0.765	0.28	7.01965845898949e-132	Macrophages_1	SPPL2A
PURB	3.7658241498264e-136	0.505600755457609	0.691	0.242	7.2431861697761e-132	Macrophages_1	PURB
PICALM	3.9721344884419e-136	0.322744260512813	0.784	0.288	7.64000347506914e-132	Macrophages_1	PICALM
ARL8B	4.7095161636772e-136	0.328342623948709	0.721	0.252	9.05828338921673e-132	Macrophages_1	ARL8B
KDM6B	4.91656420265461e-136	0.923373543762093	0.926	0.453	9.45651958738588e-132	Macrophages_1	KDM6B
DCTN4	3.42724590831741e-135	0.283111238838057	0.509	0.141	6.59196478005771e-131	Macrophages_1	DCTN4
CYB561A3	6.60499166359222e-135	0.264754972688605	0.46	0.116	1.27040409657533e-130	Macrophages_1	CYB561A3
DICER1	6.97325043204205e-135	0.290788203318788	0.624	0.199	1.34123498809897e-130	Macrophages_1	DICER1
ZFAND5	7.24600642007907e-134	0.828798428602866	0.94	0.475	1.39369687483801e-129	Macrophages_1	ZFAND5
SRGAP1	9.85117495709137e-134	0.402777694825953	0.604	0.189	1.89477499124695e-129	Macrophages_1	SRGAP1
HSPA6	2.60561688085909e-133	0.400251752535228	0.482	0.117	5.01164350864438e-129	Macrophages_1	HSPA6
RIPK2	5.43284046959698e-133	0.318031204169798	0.498	0.135	1.04495253592228e-128	Macrophages_1	RIPK2
LAMTOR3	9.78070219792736e-133	0.254908173988422	0.582	0.181	1.88122026074935e-128	Macrophages_1	LAMTOR3
APPL1	1.44118926780057e-132	0.261165311770789	0.62	0.195	2.77198343768761e-128	Macrophages_1	APPL1
BRI3	3.64701950492167e-132	0.807422381365106	0.98	0.563	7.01467731576634e-128	Macrophages_1	BRI3
ETF1	3.97299751757251e-132	0.430091182988148	0.833	0.334	7.64166342529897e-128	Macrophages_1	ETF1
RAP1A	4.57686975622379e-132	0.322601243667016	0.856	0.336	8.80315128912083e-128	Macrophages_1	RAP1A
ACSL3	5.37497157600469e-132	0.295256573090819	0.702	0.242	1.03382203292874e-127	Macrophages_1	ACSL3
PPP1R15B	6.8669303573128e-132	0.468913908660899	0.763	0.285	1.32078538492554e-127	Macrophages_1	PPP1R15B
CXCL1	1.83309258825949e-131	1.52882024673992	0.454	0.119	3.5257702842583e-127	Macrophages_1	CXCL1
RGS21	3.3333841940228e-131	0.778600983280317	0.826	0.337	6.41143115878345e-127	Macrophages_1	RGS2
NUP58	3.56076722610519e-131	0.265195658764182	0.592	0.184	6.84877968269072e-127	Macrophages_1	NUP58
GOLIM4	4.27049834515882e-131	0.37232216642251	0.733	0.26	8.21387651707847e-127	Macrophages_1	GOLIM4
UBAC2	7.36181946844324e-131	0.341356272375635	0.642	0.213	1.41597235656037e-126	Macrophages_1	UBAC2
PPIF	2.02746097778068e-130	0.459259084476843	0.669	0.224	3.89961844466335e-126	Macrophages_1	PPIF
SLC39A8	4.39975726805907e-130	0.283183933708834	0.415	0.096	8.46249312938481e-126	Macrophages_1	SLC39A8
NUPR1	2.40314662921237e-129	0.827038946308383	0.626	0.2	4.62221222662706e-125	Macrophages_1	NUPR1
NFIL3	1.29613631494143e-128	0.412373149786851	0.675	0.233	2.49298858815834e-124	Macrophages_1	NFIL3
ADAM10	1.76246607840885e-128	0.25958577821404	0.717	0.253	3.38992725521158e-124	Macrophages_1	ADAM10
RGS11	3.33729325079613e-128	0.538231614928501	0.914	0.362	6.41894983858128e-124	Macrophages_1	RGS1
GRASP	5.32737238560462e-128	0.263418192834117	0.578	0.162	1.02466680464719e-123	Macrophages_1	GRASP
VEGFB	7.29562866743762e-128	0.299212030829698	0.774	0.281	1.40324121789495e-123	Macrophages_1	VEGFB
PER1	8.26907815958075e-128	0.257951994942072	0.671	0.223	1.59047449321376e-123	Macrophages_1	PER1
EIF4E	5.19609628618898e-127	0.714711090739202	0.736	0.287	9.99417159685589e-123	Macrophages_1	EIF4E
FAM129A1	5.94049060337482e-127	0.272576618549441	0.771	0.263	1.14259396265311e-122	Macrophages_1	FAM129A
RILPL2	1.01723537317551e-126	0.273446614955364	0.74	0.263	1.95655051676579e-122	Macrophages_1	RILPL2
TMEM70	1.1398515709366e-126	0.250732318242783	0.669	0.23	2.19239051153946e-122	Macrophages_1	TMEM70
PCF11	3.14475229119463e-126	0.330404171204904	0.716	0.258	6.04861655688375e-122	Macrophages_1	PCF11
TIMP2	4.07835992551211e-126	0.647859458010886	0.955	0.46	7.84431748072999e-122	Macrophages_1	TIMP2
GNAI2	4.14552024424813e-126	0.735807025682286	0.972	0.612	7.97349363778686e-122	Macrophages_1	GNAI2
SERPINB91	5.03417068757664e-126	0.307587703351946	0.721	0.244	9.68272390048491e-122	Macrophages_1	SERPINB9
ARHGEF2	3.74539987470666e-125	0.264574402812017	0.528	0.156	7.20390211901078e-121	Macrophages_1	ARHGEF2
EGR3	8.85797773703468e-125	0.785383147308295	0.662	0.238	1.70374343794125e-120	Macrophages_1	EGR3
NANS	1.68549483202847e-124	0.299454819408826	0.752	0.279	3.24188075992356e-120	Macrophages_1	NANS
CCL8	3.79905812811642e-124	1.06457359424091	0.267	0.041	7.30710840361913e-120	Macrophages_1	CCL8
CEBPB	8.49174213008858e-124	0.893754471797784	0.987	0.601	1.63330168130124e-119	Macrophages_1	CEBPB
ZYX	1.89367127543919e-123	0.362843823297208	0.795	0.301	3.64228733117974e-119	Macrophages_1	ZYX
TANK	2.09831369155729e-123	0.348764398300462	0.727	0.274	4.0358965543413e-119	Macrophages_1	TANK
TNFAIP8	3.54609673871018e-123	0.43417899170604	0.656	0.219	6.82056246723516e-119	Macrophages_1	TNFAIP8
CMTM3	3.88016115502253e-123	0.270821752223821	0.736	0.258	7.46310196557034e-119	Macrophages_1	CMTM3
CST3	6.37520265383508e-123	0.77507628941452	0.999	0.751	1.22620647843864e-118	Macrophages_1	CST3
PLEKHB2	1.28203898788591e-122	0.349829311264711	0.82	0.319	2.46587378929976e-118	Macrophages_1	PLEKHB2
SNX6	2.02172343156263e-122	0.552293012883758	0.897	0.41	3.88858284826757e-118	Macrophages_1	SNX6
EPB41L2	2.73807080356499e-122	0.268502346414035	0.583	0.182	5.26640538357691e-118	Macrophages_1	EPB41L2
NABP1	3.95383620685059e-122	0.413790702952257	0.755	0.278	7.60480856025642e-118	Macrophages_1	NABP1
CD163L1	5.37281792866439e-122	0.284569986827246	0.345	0.072	1.03340780039931e-117	Macrophages_1	CD163L1
SLC25A44	6.34149660923597e-122	0.390939404998644	0.515	0.152	1.21972345782045e-117	Macrophages_1	SLC25A44
HIF1A	7.06681025715306e-122	0.595402161111307	0.897	0.397	1.35923028486082e-117	Macrophages_1	HIF1A
ELL2	9.67233683259057e-122	0.502861959438572	0.794	0.316	1.86037726638047e-117	Macrophages_1	ELL2
ANPEP	1.05585594689048e-121	0.271831122960271	0.385	0.086	2.03083332824916e-117	Macrophages_1	ANPEP
BAG3	2.19257348833694e-121	1.03728257240972	0.772	0.336	4.21719584746727e-117	Macrophages_1	BAG3
MAP2K3	8.03254996837764e-121	0.422454850555702	0.753	0.293	1.54498066091775e-116	Macrophages_1	MAP2K3
PITPNA	2.91847684971097e-120	0.257272087133537	0.611	0.207	5.61339837273408e-116	Macrophages_1	PITPNA
NEU1	2.88768341840594e-119	0.559720531015914	0.811	0.335	5.55417028696198e-115	Macrophages_1	NEU1
ZFP91	6.04296629869717e-119	0.389309706422772	0.52	0.162	1.16230413789141e-114	Macrophages_1	ZFP91
FAM53C	1.46162253016459e-117	0.270106048262104	0.61	0.204	2.81128477451858e-113	Macrophages_1	FAM53C
BNIP3L	3.71112718614921e-117	0.492946327668538	0.894	0.39	7.13798202983938e-113	Macrophages_1	BNIP3L
CAPZA2	9.80989404583236e-117	0.347075591607054	0.875	0.377	1.8868350207754e-112	Macrophages_1	CAPZA2
H2AFY	1.36553672527097e-116	0.434418195467875	0.885	0.384	2.62647333738618e-112	Macrophages_1	H2AFY
CFLAR	2.2160164737085e-116	0.825950133171977	0.882	0.43	4.26228608553093e-112	Macrophages_1	CFLAR
FKBP51	4.06695923558901e-116	0.403532327068783	0.878	0.356	7.82238939373191e-112	Macrophages_1	FKBP5
CHML	1.68833660579172e-115	0.418841905441849	0.425	0.114	3.24734662757979e-111	Macrophages_1	CHML
RNH1	3.36683969113088e-115	0.510314873242606	0.898	0.404	6.47577946192114e-111	Macrophages_1	RNH1
DDAH2	4.63406852864853e-115	0.282275718127432	0.73	0.276	8.91316740800258e-111	Macrophages_1	DDAH2
ERN1	5.34347486029693e-115	0.266802180677526	0.576	0.193	1.02776395462951e-110	Macrophages_1	ERN1
RBP1	4.15209891897911e-114	0.266321482590771	0.364	0.081	7.98614706076442e-110	Macrophages_1	RBP1
SMAP21	4.49370599877836e-114	0.346000231754913	0.871	0.362	8.6431941180503e-110	Macrophages_1	SMAP2
MOB1A	4.50080889303434e-114	0.266988667426848	0.837	0.348	8.65685582486226e-110	Macrophages_1	MOB1A
CTSA	7.52494704573467e-114	0.530599643075649	0.878	0.38	1.44734831477661e-109	Macrophages_1	CTSA
PABPC4	7.83628348799627e-114	0.350755736745077	0.804	0.329	1.5072307660812e-109	Macrophages_1	PABPC4
IRS2	2.76259725527898e-113	0.308867548530933	0.711	0.254	5.3135795608036e-109	Macrophages_1	IRS2
SCARB2	1.75612228948051e-112	0.309280944300189	0.829	0.325	3.3777256115868e-108	Macrophages_1	SCARB2
GUSB	1.08196372096103e-111	0.284870381942972	0.723	0.27	2.08104902089645e-107	Macrophages_1	GUSB
PDE4B1	4.29600692482644e-111	0.36822897338213	0.788	0.29	8.26293971921118e-107	Macrophages_1	PDE4B
HSPH11	1.73365069533322e-110	1.00376809387392	0.977	0.652	3.33450374740391e-106	Macrophages_1	HSPH1
RAB32	4.95043974728582e-109	0.262508806071869	0.692	0.25	9.52167580992955e-105	Macrophages_1	RAB32
FOXO3	2.6880213753068e-108	0.275367380693626	0.729	0.28	5.17014031326509e-104	Macrophages_1	FOXO3
TRIB1	1.00802849492616e-107	0.409570711159698	0.666	0.241	1.93884200714097e-103	Macrophages_1	TRIB1
BLOC1S6	1.47498796075418e-107	0.267029617586284	0.662	0.247	2.83699184371459e-103	Macrophages_1	BLOC1S6
NRIP1	1.7067531264764e-107	0.255928368811283	0.579	0.199	3.2827689634647e-103	Macrophages_1	NRIP1
EIF4A31	1.71566636641042e-105	0.777552532716119	0.917	0.485	3.29991268915381e-101	Macrophages_1	EIF4A3
PNRC11	2.47531313349904e-105	0.798578085457962	0.977	0.645	4.76101728097205e-101	Macrophages_1	PNRC1
COMT	1.64162337639682e-104	0.388450117996427	0.903	0.401	3.15749840216164e-100	Macrophages_1	COMT
CKS21	4.26473281739491e-104	0.473535490273687	0.792	0.341	8.20278710097738e-100	Macrophages_1	CKS2
TAOK3	1.53931278812221e-103	0.259366078338107	0.755	0.302	2.96071421667426e-99	Macrophages_1	TAOK3
IER5	1.62858299029676e-103	0.828350621792872	0.842	0.415	3.13241652353679e-99	Macrophages_1	IER5
LAMTOR2	6.14484184151141e-103	0.292315941654897	0.832	0.355	1.1818988797963e-98	Macrophages_1	LAMTOR2
SPAG9	1.73290108924949e-102	0.292750478514098	0.807	0.337	3.33306195506247e-98	Macrophages_1	SPAG9
SELENOT	1.88408429436397e-102	0.269318417232441	0.81	0.341	3.62384773177966e-98	Macrophages_1	SELENOT
DNAJB11	3.24174546198246e-102	0.962562595834823	0.964	0.701	6.23517322157706e-98	Macrophages_1	DNAJB1
TGOLN2	3.27520045897997e-102	0.392496928203442	0.894	0.403	6.29952056280207e-98	Macrophages_1	TGOLN2
MARCKS	3.74412502928971e-102	0.716293184037537	0.967	0.532	7.20145008133582e-98	Macrophages_1	MARCKS
REL1	6.66408724922748e-102	0.554154141161176	0.936	0.464	1.28177054151641e-97	Macrophages_1	REL
DNAJB4	1.10284261437233e-101	0.304883648916205	0.642	0.235	2.12120748448374e-97	Macrophages_1	DNAJB4
VEGFA	8.99750989022215e-101	0.555257595101251	0.72	0.287	1.73058105228533e-96	Macrophages_1	VEGFA
SLC16A3	1.89790765344614e-100	0.363285426651644	0.846	0.35	3.65043558063831e-96	Macrophages_1	SLC16A3
ZNF3311	1.83823226149065e-98	0.748407779888116	0.813	0.361	3.53565593175112e-94	Macrophages_1	ZNF331
HCST1	2.07320609077669e-97	0.320833489640248	0.829	0.316	3.98760459499988e-93	Macrophages_1	HCST
MAT2A	6.46254134240986e-97	0.462050194827104	0.813	0.368	1.24300520179911e-92	Macrophages_1	MAT2A
C15orf48	1.36267508057504e-96	0.467211000373102	0.586	0.208	2.62096924997804e-92	Macrophages_1	C15orf48
TGIF1	2.68050149504078e-95	0.298224594113696	0.763	0.319	5.15567657556144e-91	Macrophages_1	TGIF1
LAMTOR1	2.94587598484394e-95	0.297664310799467	0.858	0.373	5.66609786924883e-91	Macrophages_1	LAMTOR1
SAT1	4.34586315392215e-95	0.713852087485528	0.99	0.764	8.35883319025386e-91	Macrophages_1	SAT1
TGFBI	5.08379555699698e-95	0.4025001339431	0.866	0.374	9.77817237432799e-91	Macrophages_1	TGFBI
ROCK11	9.53933874793358e-95	0.290745560651231	0.833	0.369	1.83479641477754e-90	Macrophages_1	ROCK1
RAB7A	1.64570996715217e-94	0.425723751888676	0.916	0.437	3.16535855082048e-90	Macrophages_1	RAB7A
BST2	8.24379600268822e-94	0.272157473121867	0.896	0.393	1.58561172315705e-89	Macrophages_1	BST2
GADD45B	1.76102414273183e-93	0.728191053894558	0.952	0.573	3.3871538361304e-89	Macrophages_1	GADD45B
CHMP1B	2.24963724566561e-93	0.655654117923799	0.864	0.427	4.32695227831324e-89	Macrophages_1	CHMP1B
SH3BGRL	2.53764195732998e-93	0.350906699278427	0.907	0.417	4.88090054072849e-89	Macrophages_1	SH3BGRL
CSRNP1	7.24894394827556e-93	0.441612380833944	0.833	0.386	1.39426187901132e-88	Macrophages_1	CSRNP1
TKT	2.23208735613045e-92	0.274900767680776	0.792	0.336	4.2931968207813e-88	Macrophages_1	TKT
ID21	1.15160381998994e-90	0.77806821474666	0.894	0.484	2.21499478736864e-86	Macrophages_1	ID2
C6orf62	7.04264207245085e-90	0.304516113490888	0.853	0.391	1.3545817762152e-85	Macrophages_1	C6orf62
ARL6IP1	2.02273278113615e-89	0.31538631554353	0.882	0.417	3.89052423123726e-85	Macrophages_1	ARL6IP1
GSN	7.75276102243151e-89	0.51704627283123	0.936	0.46	1.49116605505448e-84	Macrophages_1	GSN
CITED2	1.55345501366137e-87	0.636928066757553	0.811	0.388	2.98791537327627e-83	Macrophages_1	CITED2
SESN2	3.8173247176836e-87	0.25022596401699	0.437	0.14	7.34224236199264e-83	Macrophages_1	SESN2
RANBP21	1.09348350629403e-86	0.516231481129331	0.766	0.346	2.10320617600593e-82	Macrophages_1	RANBP2
RBMS1	2.50323450189808e-86	0.297222864463703	0.836	0.372	4.81472124095076e-82	Macrophages_1	RBMS1
NUFIP2	3.24781358706937e-86	0.285829014054322	0.81	0.367	6.24684465336923e-82	Macrophages_1	NUFIP2
METRNL1	4.31327773327958e-86	0.287841329091359	0.922	0.453	8.29615839218995e-82	Macrophages_1	METRNL
ARL4C1	6.39758003401881e-85	0.510425942409081	0.885	0.439	1.23051054374318e-80	Macrophages_1	ARL4C
DUSP1	1.44974891428935e-84	0.769237355597351	0.997	0.714	2.78844706174414e-80	Macrophages_1	DUSP1
WSB1	1.72686998064412e-84	0.416947706471689	0.913	0.468	3.3214617207709e-80	Macrophages_1	WSB1
OAZ1	3.22455511273759e-84	0.506984094262613	0.996	0.809	6.20210930383948e-80	Macrophages_1	OAZ1
ATP1B31	7.28317020633438e-82	0.698123641066206	0.94	0.545	1.40084495748635e-77	Macrophages_1	ATP1B3
ACTR2	1.2959490067375e-81	0.420121908243382	0.916	0.5	2.49262831955892e-77	Macrophages_1	ACTR2
MCL11	3.37367711168556e-81	0.602364696101275	0.967	0.628	6.48893055661601e-77	Macrophages_1	MCL1
DNAJB61	1.20873990419051e-79	0.532497905169825	0.952	0.565	2.32489033172003e-75	Macrophages_1	DNAJB6
ARPC1B	1.8021375515764e-79	0.463391768992296	0.956	0.536	3.46623136670204e-75	Macrophages_1	ARPC1B
ADAM8	2.00886470234696e-79	0.251985741222613	0.493	0.172	3.86385036849414e-75	Macrophages_1	ADAM8
GSTO1	5.61881342981141e-79	0.379774959809526	0.907	0.436	1.08072257508993e-74	Macrophages_1	GSTO1
HSP90AA11	1.07718846087898e-78	0.680028043090355	0.999	0.964	2.07186428565463e-74	Macrophages_1	HSP90AA1
YWHAH	1.26967114372323e-78	0.356267954016644	0.913	0.446	2.44208547783726e-74	Macrophages_1	YWHAH
ADM	5.55532530315902e-78	0.300713446991941	0.557	0.213	1.06851126880961e-73	Macrophages_1	ADM
CLDN1	9.40423819362955e-76	0.300981513470027	0.26	0.062	1.80881117416271e-71	Macrophages_1	CLDN1
PPP1R15A	9.71174742632742e-76	0.652905385202244	0.978	0.647	1.86795749997982e-71	Macrophages_1	PPP1R15A
DBI	1.00140392129151e-75	0.454318203938961	0.927	0.512	1.92610030221209e-71	Macrophages_1	DBI
FOSB	3.64258714145048e-75	0.742833544075239	0.977	0.777	7.00615210786585e-71	Macrophages_1	FOSB
ETV3	4.462959187482e-75	0.280522208308022	0.498	0.19	8.58405570120289e-71	Macrophages_1	ETV3
LIMS1	5.7090239346039e-75	0.423657044875716	0.894	0.452	1.09807366358171e-70	Macrophages_1	LIMS1
IQGAP11	2.24514306174983e-74	0.320877228433252	0.904	0.469	4.31830816496962e-70	Macrophages_1	IQGAP1
BTG21	5.53815182391576e-74	0.618424660834147	0.943	0.565	1.06520812181196e-69	Macrophages_1	BTG2
BLOC1S1	8.07219598661882e-74	0.267614391420791	0.913	0.445	1.55260617606626e-69	Macrophages_1	BLOC1S1
CDKN1A	2.28309062286312e-71	0.462709543348061	0.913	0.479	4.39129650401493e-67	Macrophages_1	CDKN1A
LSP11	5.9358607602791e-71	0.341891376744414	0.64	0.266	1.14170345863208e-66	Macrophages_1	LSP1
NR4A1	9.36670279949515e-71	0.469229974582898	0.93	0.497	1.8015916164549e-66	Macrophages_1	NR4A1
MAFF	9.75199754900281e-71	0.406343345112414	0.836	0.417	1.8756992085752e-66	Macrophages_1	MAFF
ARL6IP51	1.01818306740224e-69	0.258394150557579	0.917	0.474	1.95837331184147e-65	Macrophages_1	ARL6IP5
NFE2L2	1.05753477886965e-69	0.435484406655614	0.922	0.506	2.03406239367789e-65	Macrophages_1	NFE2L2
C3	2.60851877982382e-69	0.348449571424017	0.344	0.106	5.01722502111314e-65	Macrophages_1	C3
NEAT1	3.103328150265e-69	0.6621281345891	0.988	0.882	5.9689413642197e-65	Macrophages_1	NEAT1
AKAP131	5.21188315654864e-65	0.330585803921979	0.91	0.498	1.00245360633056e-60	Macrophages_1	AKAP13
HERPUD11	2.59225704304926e-64	0.423976139596747	0.925	0.526	4.98594719660095e-60	Macrophages_1	HERPUD1
CSTB	2.02866873122488e-63	0.625709428376587	0.971	0.625	3.90194143763794e-59	Macrophages_1	CSTB
CAPZB	1.72843155686228e-62	0.391691227894753	0.945	0.569	3.32446525646891e-58	Macrophages_1	CAPZB
DUSP21	4.13158292358113e-62	0.370091169196122	0.904	0.496	7.94668659521595e-58	Macrophages_1	DUSP2
ANXA5	7.1759080723057e-59	0.385805429448872	0.974	0.586	1.38021415862728e-54	Macrophages_1	ANXA5
ERO1B	1.70085701262361e-56	0.252704369327111	0.34	0.119	3.27142837808026e-52	Macrophages_1	ERO1B
AP2S1	4.65841291543323e-56	0.27361317167413	0.94	0.502	8.95999140154427e-52	Macrophages_1	AP2S1
MT-ND31	2.23323740993555e-55	0.476823324727659	0.994	0.932	4.29540883427004e-51	Macrophages_1	MT-ND3
FABP5	5.1262976932921e-55	0.427507484163652	0.746	0.372	9.85992098327802e-51	Macrophages_1	FABP5
TNFAIP31	6.3231093643536e-55	0.631965907421241	0.893	0.549	1.21618685513977e-50	Macrophages_1	TNFAIP3
ILF3-AS1	9.73171539175409e-55	0.258483728947835	0.347	0.127	1.87179813844998e-50	Macrophages_1	ILF3-AS1
ARPC5	7.02768760617329e-54	0.271764231050253	0.948	0.544	1.35170543417137e-49	Macrophages_1	ARPC5
ZFP36L1	6.50937652121354e-53	0.506629586006804	0.962	0.629	1.25201348009021e-48	Macrophages_1	ZFP36L1
SNAPC1	7.73809308551216e-53	0.251141101544832	0.422	0.175	1.48834482406741e-48	Macrophages_1	SNAPC1
ANXA11	8.40833073981347e-49	0.266828341450157	0.949	0.544	1.61725833449572e-44	Macrophages_1	ANXA1
MT-CO1	9.35425291594296e-46	0.340514467398942	0.996	0.976	1.79919700585247e-41	Macrophages_1	MT-CO1
ARPC3	9.89374383915234e-45	0.343988241262953	0.98	0.741	1.90296269002256e-40	Macrophages_1	ARPC3
RHOA	3.10881926332166e-44	0.29655944101163	0.961	0.601	5.97950297107288e-40	Macrophages_1	RHOA
HSPD1	3.54224639063291e-44	0.449790754165468	0.945	0.633	6.81315670774334e-40	Macrophages_1	HSPD1
JUNB	1.07284444373728e-43	0.415228513589103	0.996	0.841	2.06350900308428e-39	Macrophages_1	JUNB
RAC1	7.2833938086331e-42	0.319644045608348	0.968	0.66	1.40088796515249e-37	Macrophages_1	RAC1
TXNIP	9.005335116005e-42	0.429084169648457	0.927	0.608	1.7320861562124e-37	Macrophages_1	TXNIP
MT-CO3	9.17365455880933e-42	0.341495392008884	0.997	0.976	1.76446071784139e-37	Macrophages_1	MT-CO3
ATP6V0E1	4.7167193869677e-41	0.265521455190477	0.954	0.613	9.07213806889367e-37	Macrophages_1	ATP6V0E1
TMSB4X1	1.31240817333225e-40	0.269038943158479	1	0.996	2.52428588058726e-36	Macrophages_1	TMSB4X
TWISTNB	6.17436684745298e-39	0.402456130973685	0.447	0.221	1.18757771943911e-34	Macrophages_1	TWISTNB
H3F3A	9.1118454845923e-38	0.321317732051132	0.993	0.855	1.75257236050648e-33	Macrophages_1	H3F3A
HNRNPU	2.66988513063463e-36	0.298002233056755	0.942	0.617	5.13525706026265e-32	Macrophages_1	HNRNPU
EGR1	3.15494496782754e-36	0.712727092377772	0.913	0.615	6.06822115111949e-32	Macrophages_1	EGR1
FOS	1.14482844591226e-35	0.580934155102489	0.972	0.775	2.20196303286764e-31	Macrophages_1	FOS
HSPE11	1.18100551836064e-32	0.293566189353883	0.945	0.655	2.27154601401485e-28	Macrophages_1	HSPE1
MT-ND4	1.44390270585379e-30	0.286445424013828	0.997	0.959	2.77720246443919e-26	Macrophages_1	MT-ND4
ZFP361	2.30053304335573e-28	0.300712316219795	0.981	0.758	4.42484525559041e-24	Macrophages_1	ZFP36
PRDX1	7.04358117271459e-28	0.266266897916139	0.978	0.677	1.35476240275992e-23	Macrophages_1	PRDX1
HSP90AB1	3.08111425044331e-26	0.282687170950415	0.994	0.905	5.92621514930266e-22	Macrophages_1	HSP90AB1
MT-ND5	3.36344736208469e-25	0.258985825503695	0.971	0.798	6.46925465623369e-21	Macrophages_1	MT-ND5
KLF6	3.76464033553572e-25	0.394774134428061	0.967	0.715	7.24090922136941e-21	Macrophages_1	KLF6
IER2	1.30174709131508e-23	0.263598001356084	0.938	0.651	2.50378035543542e-19	Macrophages_1	IER2
G0S2	3.05513479533735e-20	0.514379339804627	0.421	0.249	5.87624626535185e-16	Macrophages_1	G0S2
CD21	3.11252186417364e-243	1.80059408740567	0.676	0.156	5.98662455355158e-239	T_cell_I	CD2
CXCR41	9.74138425536088e-243	2.17659016673945	0.931	0.492	1.87365784767611e-238	T_cell_I	CXCR4
CD3E1	4.02980278326407e-238	1.58785064231123	0.65	0.139	7.75092267333012e-234	T_cell_I	CD3E
CD3D1	5.3316478346404e-232	1.62439176369053	0.688	0.16	1.02548914451473e-227	T_cell_I	CD3D
SPOCK21	4.09133180565523e-219	1.4996036423943	0.572	0.116	7.86926759499728e-215	T_cell_I	SPOCK2
BTG11	2.52649046042682e-217	1.82516557683318	0.961	0.787	4.85945175158494e-213	T_cell_I	BTG1
CD3G1	2.14683846326312e-203	1.35930600773382	0.55	0.111	4.12922910024029e-199	T_cell_I	CD3G
TRAC1	2.87111746212627e-201	1.61051789202434	0.66	0.175	5.52230732665368e-197	T_cell_I	TRAC
CD521	1.51946505151346e-200	1.7133240555005	0.759	0.248	2.92253908008099e-196	T_cell_I	CD52
TRBC21	8.71722327896647e-200	1.77027490056454	0.646	0.168	1.67667072547641e-195	T_cell_I	TRBC2
GZMA1	1.85419512459381e-167	1.63690621297581	0.603	0.16	3.56635890264373e-163	T_cell_I	GZMA
RPS271	4.47748616008203e-167	1.15767331621084	0.958	0.951	8.61199688030178e-163	T_cell_I	RPS27
PTPRC1	2.3066670964731e-160	1.46220072871062	0.838	0.383	4.43664349335636e-156	T_cell_I	PTPRC
CD481	2.1947309770322e-152	1.3186040795496	0.572	0.165	4.22134556122374e-148	T_cell_I	CD48
ZFP36L21	8.79542938515002e-150	1.74295266259581	0.882	0.667	1.69171288793976e-145	T_cell_I	ZFP36L2
GZMK1	8.44420167590747e-146	1.91792721414996	0.533	0.147	1.62415775034404e-141	T_cell_I	GZMK
CD961	5.16756729030294e-141	1.07063776252766	0.396	0.079	9.93929892616868e-137	T_cell_I	CD96
CD61	1.12002129698182e-138	1.02650066930329	0.319	0.052	2.15424896261484e-134	T_cell_I	CD6
CNOT6L1	2.25482909795401e-138	1.7368073810341	0.65	0.271	4.33693828700474e-134	T_cell_I	CNOT6L
RPL301	1.09775297921209e-135	0.964341167758223	0.952	0.94	2.11141808021652e-131	T_cell_I	RPL30
RPS291	4.01667736443377e-134	1.14360132302433	0.9	0.844	7.72567724275192e-130	T_cell_I	RPS29
MALAT11	9.77833462362867e-132	1.11038924749956	0.997	0.984	1.88076488150874e-127	T_cell_I	MALAT1
ITM2A1	1.89324957777059e-130	1.34162326465897	0.481	0.128	3.64147623788395e-126	T_cell_I	ITM2A
RPL281	1.07948724037786e-126	0.777947527411746	0.975	0.972	2.07628575814278e-122	T_cell_I	RPL28
RPS251	2.54824461135006e-126	0.949463649931251	0.931	0.881	4.9012936854707e-122	T_cell_I	RPS25
CCR7	3.8076850227117e-122	1.2677583538129	0.282	0.047	7.32370137268368e-118	T_cell_I	CCR7
CD691	5.70569140785728e-121	1.56745578575083	0.52	0.164	1.09743268538727e-116	T_cell_I	CD69
FAM46C1	6.94330282461624e-118	1.35877696906662	0.555	0.201	1.33547486528669e-113	T_cell_I	FAM46C
RPS31	3.56011073220945e-117	0.882942761155599	0.947	0.919	6.84751698233166e-113	T_cell_I	RPS3
IKZF11	1.44926413726079e-116	1.33630253201296	0.477	0.151	2.78751464160741e-112	T_cell_I	IKZF1
ACAP11	6.68274135317086e-116	1.20715471379682	0.427	0.118	1.28535847186888e-111	T_cell_I	ACAP1
GZMM1	7.52809802141642e-116	1.02718956198129	0.397	0.095	1.44795437343923e-111	T_cell_I	GZMM
RPS27A1	1.67183755892096e-113	0.83292537955801	0.97	0.947	3.21561236082858e-109	T_cell_I	RPS27A
SRSF71	1.73887682949967e-113	1.41326835169201	0.836	0.583	3.34455569385967e-109	T_cell_I	SRSF7
RPS281	2.47543963695759e-113	0.784071867543694	0.945	0.916	4.76126059772423e-109	T_cell_I	RPS28
TRAT11	1.76910558762334e-112	0.881183342722479	0.254	0.04	3.40269768723474e-108	T_cell_I	TRAT1
BCL11B1	6.62857413324224e-112	1.06790538200684	0.318	0.065	1.27493994878781e-107	T_cell_I	BCL11B
RPL23A1	1.61136889994221e-111	0.888868152662078	0.913	0.893	3.09930694214885e-107	T_cell_I	RPL23A
RPS15A1	4.60417497988234e-111	0.822083597269422	0.945	0.937	8.8556701563057e-107	T_cell_I	RPS15A
KLRB1	6.6810736352059e-111	1.47430414814624	0.255	0.042	1.2850377029955e-106	T_cell_I	KLRB1
PPP2R5C1	4.5264509650744e-110	1.4173343520513	0.707	0.397	8.70617578622411e-106	T_cell_I	PPP2R5C
IKZF31	9.95422160599054e-109	1.07156269842835	0.332	0.071	1.91459498369622e-104	T_cell_I	IKZF3
IL321	3.06940261615123e-108	1.23440509505983	0.829	0.529	5.90368899190528e-104	T_cell_I	IL32
LTB	8.7560767134645e-108	0.995202030574093	0.354	0.081	1.68414379506776e-103	T_cell_I	LTB
RPS191	1.83596650046436e-107	0.945783015597295	0.953	0.949	3.53129796699315e-103	T_cell_I	RPS19
TRBC11	4.78389376065196e-106	1.63847902724955	0.438	0.128	9.20134125923798e-102	T_cell_I	TRBC1
SARAF1	8.01504211917942e-106	1.35766925433727	0.81	0.609	1.54161320120297e-101	T_cell_I	SARAF
ICOS1	5.64611364443105e-105	1.073364677451	0.33	0.072	1.08597349836987e-100	T_cell_I	ICOS
YPEL51	2.29257937397669e-104	1.43359563742324	0.754	0.5	4.40954716790677e-100	T_cell_I	YPEL5
IL7R1	1.00291923616357e-103	2.3339527064093	0.569	0.258	1.92901485883701e-99	T_cell_I	IL7R
RUNX31	1.53625368485537e-103	1.26381192111939	0.523	0.185	2.95483033745083e-99	T_cell_I	RUNX3
RPS141	1.32510823067868e-101	0.758183676224761	0.944	0.948	2.54871317088738e-97	T_cell_I	RPS14
STK41	4.12227340629345e-100	1.51761831874548	0.671	0.375	7.92878066966482e-96	T_cell_I	STK4
RPL341	6.85016160579075e-100	0.812229616757191	0.942	0.917	1.31756008325779e-95	T_cell_I	RPL34
GIMAP71	1.69462329694029e-99	1.33164675153621	0.393	0.115	3.25943844933495e-95	T_cell_I	GIMAP7
CCL51	2.61179268054106e-98	1.16193883324887	0.636	0.26	5.02352204175267e-94	T_cell_I	CCL5
SKAP11	2.89748532092858e-98	0.979245926105346	0.366	0.097	5.57302326627404e-94	T_cell_I	SKAP1
JUND1	4.72912698915564e-96	0.957647563606746	0.945	0.859	9.09600285094196e-92	T_cell_I	JUND
TUBA4A1	8.98584485019112e-96	1.38239813810193	0.643	0.31	1.72833739848576e-91	T_cell_I	TUBA4A
FAU1	3.38926771497422e-95	0.761669001404994	0.91	0.895	6.51891752298141e-91	T_cell_I	FAU
B2M1	6.26898622086668e-94	0.587675993366676	0.995	0.996	1.2057768097215e-89	T_cell_I	B2M
P2RY10	6.46189128288134e-94	0.727522564498259	0.259	0.05	1.2428801693494e-89	T_cell_I	P2RY10
ETS11	2.11723556360225e-91	1.25872936433896	0.626	0.314	4.07229088303257e-87	T_cell_I	ETS1
CYTIP1	3.38850035222834e-91	1.19557100054929	0.601	0.28	6.51744157747599e-87	T_cell_I	CYTIP
CLEC2D1	1.49988283792171e-90	1.22000613694134	0.428	0.141	2.88487465045861e-86	T_cell_I	CLEC2D
RPLP11	1.50065472884442e-89	0.662737049273006	0.984	0.99	2.88635930545936e-85	T_cell_I	RPLP1
CD372	2.93577860220626e-89	1.123107849508	0.653	0.307	5.64667656348352e-85	T_cell_I	CD37
RPL131	1.83045751246422e-88	0.606774867715072	0.988	0.982	3.52070197947367e-84	T_cell_I	RPL13
PDCD11	1.3260118978467e-87	0.905839475028969	0.257	0.053	2.55045128431834e-83	T_cell_I	PDCD1
CD2471	3.44281919130043e-87	0.754873735401356	0.307	0.073	6.62191843254724e-83	T_cell_I	CD247
RPLP21	4.93499205164128e-87	0.711271719143738	0.935	0.887	9.49196371212685e-83	T_cell_I	RPLP2
FYB12	2.77463992431175e-86	1.18231623780187	0.621	0.296	5.33674243042122e-82	T_cell_I	FYB1
LEPROTL11	4.99525701509734e-86	1.44687425507923	0.659	0.41	9.60787734283822e-82	T_cell_I	LEPROTL1
STK17A1	1.03375452927468e-85	1.27161249768432	0.595	0.309	1.98832346160692e-81	T_cell_I	STK17A
IL2RG1	2.45503848750384e-85	1.07577069820727	0.502	0.195	4.72202102686489e-81	T_cell_I	IL2RG
RNF1251	9.96642392018677e-85	1.09641046613049	0.371	0.113	1.91694197680872e-80	T_cell_I	RNF125
CORO1A1	4.72601577290674e-82	1.09997156716631	0.636	0.316	9.09001873760883e-78	T_cell_I	CORO1A
RGS12	1.56410500960576e-80	1.33088434861284	0.681	0.385	3.00839957547571e-76	T_cell_I	RGS1
RPL191	1.61416768369869e-78	0.642199576480309	0.944	0.939	3.10469012282606e-74	T_cell_I	RPL19
DUSP22	2.19333660822061e-78	1.19549976713732	0.782	0.509	4.21866363225151e-74	T_cell_I	DUSP2
RPL411	3.48062389022278e-78	0.521669561509214	0.986	0.99	6.6946319904545e-74	T_cell_I	RPL41
STAT41	3.66948168253317e-78	0.969227637155501	0.315	0.087	7.0578810681843e-74	T_cell_I	STAT4
RPL101	4.49049754364085e-78	0.553456579509172	0.989	0.986	8.63702297543881e-74	T_cell_I	RPL10
CD271	4.09050944257666e-76	0.814018146683575	0.304	0.079	7.86768586185195e-72	T_cell_I	CD27
CD71	5.94230543683945e-76	0.921511278121794	0.377	0.118	1.1429430277217e-71	T_cell_I	CD7
SAMSN11	9.56938325196055e-76	1.20620227645026	0.634	0.355	1.84057517468209e-71	T_cell_I	SAMSN1
RHOH1	3.11422063615106e-73	0.9898520693371	0.383	0.132	5.98989197157295e-69	T_cell_I	RHOH
AC058791.11	2.07769690571249e-72	1.27654748371839	0.553	0.28	3.9962422284474e-68	T_cell_I	AC058791.1
RASGRP11	1.88687613338169e-71	0.922497087802265	0.255	0.063	3.62921755494634e-67	T_cell_I	RASGRP1
RNF19A1	2.06431650266361e-70	1.35292959718916	0.516	0.258	3.9705063612232e-66	T_cell_I	RNF19A
PDCD41	1.44505703028568e-69	1.30681723012763	0.575	0.337	2.77942269205149e-65	T_cell_I	PDCD4
RPL261	1.25525933203094e-68	0.592388786454215	0.928	0.924	2.41436579922831e-64	T_cell_I	RPL26
CREM1	1.55404522446255e-68	1.22207411404452	0.732	0.526	2.98905058473126e-64	T_cell_I	CREM
RGCC1	1.90539829114437e-68	1.32898888431523	0.749	0.565	3.66484307318708e-64	T_cell_I	RGCC
SOCS11	3.57691963433178e-67	1.30763788330742	0.569	0.32	6.87984722467374e-63	T_cell_I	SOCS1
SYTL31	5.96564942201194e-67	1.0125671412999	0.382	0.138	1.14743300982978e-62	T_cell_I	SYTL3
FYN1	9.62436393517746e-66	1.14863098714719	0.514	0.257	1.85115015929203e-61	T_cell_I	FYN
RPL111	1.12031054191193e-65	0.580822355056735	0.944	0.944	2.15480529631341e-61	T_cell_I	RPL11
ARL4C2	1.96552835088711e-65	1.21471394577015	0.687	0.459	3.78049723009627e-61	T_cell_I	ARL4C
SEPT11	6.82918639585851e-65	0.837312132694208	0.326	0.107	1.31352571137943e-60	T_cell_I	SEPT1
STK17B1	7.85018446136411e-65	1.08031002717726	0.631	0.392	1.50990447929877e-60	T_cell_I	STK17B
RPL291	8.5688418803444e-65	0.710206624983232	0.91	0.867	1.64813104726544e-60	T_cell_I	RPL29
SH2D2A1	1.48439034437232e-64	0.918865013177191	0.302	0.093	2.85507638836573e-60	T_cell_I	SH2D2A
RPL18A1	5.00941431964643e-64	0.621394920960699	0.925	0.918	9.63510750240794e-60	T_cell_I	RPL18A
RPS71	1.27425966679643e-63	0.56125905243111	0.936	0.91	2.45091104311626e-59	T_cell_I	RPS7
RPL141	1.78953486317357e-61	0.576805579828994	0.922	0.889	3.44199135582804e-57	T_cell_I	RPL14
RPL211	3.90336732768757e-61	0.641115967499397	0.933	0.923	7.50773671807428e-57	T_cell_I	RPL21
ISG201	1.53614586201219e-60	1.07374487685015	0.578	0.324	2.95462295099425e-56	T_cell_I	ISG20
RPL35A1	1.62144034398626e-60	0.630526181522444	0.913	0.889	3.11867835762317e-56	T_cell_I	RPL35A
RPS161	2.02481526909592e-60	0.591862449937741	0.922	0.9	3.89452968857909e-56	T_cell_I	RPS16
DDX241	3.13160512373282e-60	0.991781479720174	0.732	0.562	6.02332929498771e-56	T_cell_I	DDX24
RPL91	5.66495126384747e-60	0.606451248631232	0.93	0.894	1.08959672608842e-55	T_cell_I	RPL9
ARHGDIB1	7.10217355968947e-59	0.872117687139244	0.788	0.588	1.36603206247067e-54	T_cell_I	ARHGDIB
RPL13A1	1.39715617522491e-58	0.544457325451834	0.944	0.919	2.68729018742759e-54	T_cell_I	RPL13A
SLC38A11	1.29130492275146e-57	0.909733985299251	0.422	0.187	2.48369588842015e-53	T_cell_I	SLC38A1
RPS151	7.6496580531949e-57	0.492037673275831	0.949	0.937	1.47133522995151e-52	T_cell_I	RPS15
DUSP41	1.25322864007181e-56	1.36765948103167	0.573	0.343	2.41045996631412e-52	T_cell_I	DUSP4
RORA1	1.54321557245726e-56	1.1236100076993	0.383	0.161	2.9682208320643e-52	T_cell_I	RORA
RPS121	4.26596544340778e-56	0.536348349203541	0.963	0.974	8.20515793385053e-52	T_cell_I	RPS12
AKNA1	6.8868863504031e-56	1.03347446714195	0.379	0.155	1.32462372063653e-51	T_cell_I	AKNA
SC5D1	8.50239276765039e-56	0.957315973462802	0.33	0.126	1.63535022492988e-51	T_cell_I	SC5D
RPS22	2.04061086399161e-54	0.486014045857497	0.969	0.952	3.92491093580146e-50	T_cell_I	RPS2
LCK1	3.02674675711422e-54	0.7372861110119	0.35	0.132	5.82164471263349e-50	T_cell_I	LCK
RPL33	5.84589324371315e-54	0.528350648398059	0.941	0.924	1.12439910649579e-49	T_cell_I	RPL3
TNFAIP32	4.17743268132569e-53	0.938970229254368	0.76	0.563	8.03487401926184e-49	T_cell_I	TNFAIP3
RPL391	6.89723094760966e-53	0.509079382473988	0.935	0.942	1.32661340046324e-48	T_cell_I	RPL39
FAM177A11	9.55526648034181e-53	1.16667107633373	0.603	0.429	1.83785995482894e-48	T_cell_I	FAM177A1
H3F3B1	1.39142831899179e-52	0.638232523488355	0.953	0.917	2.6762732287488e-48	T_cell_I	H3F3B
SMAP22	7.30224009916591e-52	1.09251361592654	0.595	0.389	1.40451286067357e-47	T_cell_I	SMAP2
BIRC31	1.79951152600407e-51	1.0407744663387	0.573	0.337	3.46118046911622e-47	T_cell_I	BIRC3
RPL321	1.88025294434306e-51	0.543833794674798	0.956	0.956	3.61647851314945e-47	T_cell_I	RPL32
TSC22D31	3.47421196012004e-50	1.01233790632178	0.771	0.613	6.68229928409489e-46	T_cell_I	TSC22D3
RPL7A1	8.99908640464496e-50	0.457238859706912	0.928	0.921	1.73088427906941e-45	T_cell_I	RPL7A
LCP12	1.33332295811509e-49	0.808336879845041	0.578	0.314	2.56451337763856e-45	T_cell_I	LCP1
SRGN2	2.84506162879447e-49	0.689571423021182	0.894	0.756	5.47219153682329e-45	T_cell_I	SRGN
RPS211	7.96761896449175e-49	0.52104816686169	0.897	0.849	1.53249183163034e-44	T_cell_I	RPS21
PIK3IP11	1.37969416119383e-48	1.00138097418286	0.444	0.233	2.65370374964022e-44	T_cell_I	PIK3IP1
RPS101	1.53447104331773e-48	0.538694148668065	0.889	0.876	2.95140160471732e-44	T_cell_I	RPS10
SEPT61	1.57763637413198e-48	1.01361935870175	0.46	0.249	3.03442580200545e-44	T_cell_I	SEPT6
EMB1	1.78211308984681e-48	0.885766041411957	0.408	0.201	3.42771631701135e-44	T_cell_I	EMB
CELF22	8.2998075058546e-48	0.937492124751281	0.477	0.253	1.59638497567607e-43	T_cell_I	CELF2
PDE7A1	9.25288077652645e-48	0.805640916716264	0.319	0.127	1.7796990885571e-43	T_cell_I	PDE7A
HCST2	1.43045063538033e-47	0.791854161114126	0.598	0.339	2.75132875209052e-43	T_cell_I	HCST
CST71	4.28995009417473e-46	0.911398783503235	0.417	0.192	8.25129001113568e-42	T_cell_I	CST7
RAC21	5.88040628842494e-46	0.860480743710673	0.545	0.337	1.13103734551565e-41	T_cell_I	RAC2
EEF1D1	6.23846660370436e-46	0.631645436132816	0.819	0.705	1.1999066665565e-41	T_cell_I	EEF1D
EIF11	6.28003363161551e-46	0.458672413091772	0.958	0.941	1.20790166870493e-41	T_cell_I	EIF1
SF11	7.33007232592552e-46	1.00859986807155	0.601	0.444	1.40986611116851e-41	T_cell_I	SF1
SYNE21	3.70484347432625e-45	1.04504652545826	0.5	0.294	7.12589593851911e-41	T_cell_I	SYNE2
ANKRD121	1.67810772891604e-44	0.982652156087188	0.639	0.474	3.22767240579712e-40	T_cell_I	ANKRD12
RPL181	1.84095050109155e-44	0.448896151120873	0.928	0.92	3.54088419379948e-40	T_cell_I	RPL18
CALM11	2.07121768982596e-44	0.528187624379846	0.908	0.845	3.98378010461125e-40	T_cell_I	CALM1
AC016831.51	8.97353270177673e-44	0.969350034768137	0.492	0.294	1.72596927985974e-39	T_cell_I	AC016831.5
PTGER42	1.36425459184713e-43	0.909859830438047	0.388	0.191	2.62400728195878e-39	T_cell_I	PTGER4
GPR651	8.08414077999506e-43	0.780049705499763	0.31	0.129	1.55490363762425e-38	T_cell_I	GPR65
RPS23	1.19502324825202e-42	0.449968917416389	0.938	0.955	2.29850771568794e-38	T_cell_I	RPS23
PDE4B2	2.48855723835384e-42	0.852714080105591	0.531	0.315	4.78649099224978e-38	T_cell_I	PDE4B
EVL1	3.65193448781638e-42	0.959177859237046	0.43	0.236	7.02413079386603e-38	T_cell_I	EVL
RPS3A	5.9061643545107e-42	0.515429884812873	0.935	0.946	1.13599165194659e-37	T_cell_I	RPS3A
ELF11	1.39833188433661e-41	0.984009387322861	0.615	0.463	2.68955154633304e-37	T_cell_I	ELF1
PDE3B1	2.13272601129013e-40	0.780468171260287	0.254	0.095	4.10208521011544e-36	T_cell_I	PDE3B
RASAL31	1.09017478161772e-39	0.745704320347304	0.251	0.095	2.09684217496352e-35	T_cell_I	RASAL3
RPSA1	1.39370438331975e-39	0.596845741376102	0.871	0.824	2.68065101087722e-35	T_cell_I	RPSA
RPS18	9.04170336937049e-39	0.418576899847195	0.964	0.975	1.73908122606472e-34	T_cell_I	RPS18
CD532	6.88073142258239e-38	0.688259870915472	0.53	0.311	1.3234398818195e-33	T_cell_I	CD53
BATF	8.5227842886596e-38	0.841601985003501	0.274	0.11	1.63927233008079e-33	T_cell_I	BATF
PIK3R11	2.7568761616994e-37	1.09122056614403	0.523	0.362	5.30257560941262e-33	T_cell_I	PIK3R1
RPS201	3.8432928913544e-37	0.569493166454332	0.812	0.779	7.39218954723104e-33	T_cell_I	RPS20
LIMD21	6.73517169331484e-37	0.831811464086566	0.347	0.173	1.29544292349218e-32	T_cell_I	LIMD2
ICAM31	8.75002998057956e-37	0.752305264209466	0.35	0.175	1.68298076646467e-32	T_cell_I	ICAM3
NSMCE31	1.80276249332471e-36	0.965118553340646	0.363	0.193	3.46743337966075e-32	T_cell_I	NSMCE3
N4BP2L21	2.57708847524433e-36	0.988736390810283	0.597	0.462	4.95677197328494e-32	T_cell_I	N4BP2L2
EML41	3.01780529320543e-36	0.913757546859071	0.502	0.347	5.80444670095132e-32	T_cell_I	EML4
RPS4X	6.85777586791331e-36	0.36775777807515	0.955	0.959	1.31902461043445e-31	T_cell_I	RPS4X
RPL36	9.24755831035788e-36	0.373032740050626	0.919	0.896	1.77867536541423e-31	T_cell_I	RPL36
RBM381	9.9103643543637e-36	0.893158354664605	0.369	0.194	1.90615947991831e-31	T_cell_I	RBM38
ARID5A1	1.2981826422588e-35	0.969265056449189	0.486	0.325	2.49692449412057e-31	T_cell_I	ARID5A
HLA-A1	4.50158072675291e-35	0.380576417290021	0.966	0.942	8.65834036983654e-31	T_cell_I	HLA-A
CDC42SE21	4.79295268881803e-35	0.852316198230341	0.439	0.275	9.21876520167259e-31	T_cell_I	CDC42SE2
RPL381	4.88161226761716e-35	0.498376581074202	0.84	0.797	9.38929303553484e-31	T_cell_I	RPL38
RCAN31	7.79330460486989e-35	0.88097973129002	0.282	0.127	1.49896420770067e-30	T_cell_I	RCAN3
RSRP11	1.09195883771179e-34	0.853745455365503	0.632	0.491	2.10027362845486e-30	T_cell_I	RSRP1
RPL61	2.13366127108692e-34	0.420701840288345	0.917	0.896	4.10388408880858e-30	T_cell_I	RPL6
HLA-C1	2.29917876729228e-34	0.366131493712647	0.961	0.932	4.42224044100998e-30	T_cell_I	HLA-C
ZC3HAV11	2.70906019207514e-34	1.0304370937619	0.497	0.344	5.21060637343732e-30	T_cell_I	ZC3HAV1
RPS91	7.17056897410927e-34	0.390670660520845	0.925	0.909	1.37918723648018e-29	T_cell_I	RPS9
UBA521	8.19270643986583e-34	0.450463760956077	0.871	0.86	1.57578515664379e-29	T_cell_I	UBA52
PPP1R21	8.82972004097354e-34	1.03828407085572	0.512	0.38	1.69830835268085e-29	T_cell_I	PPP1R2
G3BP21	4.07579181708428e-33	0.960053098207093	0.523	0.384	7.83937798097991e-29	T_cell_I	G3BP2
ZNF3312	6.35810899798764e-33	0.840163183837496	0.576	0.384	1.22291868467294e-28	T_cell_I	ZNF331
KMT2E1	7.30284502033049e-33	0.842950893758585	0.556	0.425	1.40462921121037e-28	T_cell_I	KMT2E
KIAA15511	2.14290077228894e-32	1.03024310089165	0.461	0.307	4.12165534542055e-28	T_cell_I	KIAA1551
PTPN221	3.55855203020175e-32	0.713830690907011	0.31	0.147	6.84451897489005e-28	T_cell_I	PTPN22
SLA1	5.23541501503276e-32	0.928108057174695	0.399	0.225	1.0069797239914e-27	T_cell_I	SLA
RARRES31	6.59015772571069e-32	0.799828465640259	0.453	0.288	1.26755093696319e-27	T_cell_I	RARRES3
RPL10A	1.2764665800525e-31	0.433472105809565	0.91	0.882	2.45515582007298e-27	T_cell_I	RPL10A
SLC2A31	1.46012764398385e-31	0.81213237173195	0.604	0.453	2.80840951043853e-27	T_cell_I	SLC2A3
CDKN1B1	1.7991883477189e-31	0.923083638479923	0.386	0.228	3.46055886800254e-27	T_cell_I	CDKN1B
CRYBG11	6.29029733355301e-31	0.90507815009414	0.358	0.204	1.20987578913559e-26	T_cell_I	CRYBG1
HLA-F1	7.89927890652843e-31	0.798587600731633	0.589	0.46	1.51934730488168e-26	T_cell_I	HLA-F
PTMA1	9.38166925621904e-31	0.335418706925683	0.95	0.961	1.80447026474117e-26	T_cell_I	PTMA
RPS241	2.27693176947546e-30	0.326408692211355	0.936	0.951	4.3794505654091e-26	T_cell_I	RPS24
PTPN71	7.29659644801091e-30	0.807583375713782	0.257	0.114	1.40342736081042e-25	T_cell_I	PTPN7
RALGAPA11	7.77441362418951e-30	0.947316682270427	0.405	0.253	1.49533071647661e-25	T_cell_I	RALGAPA1
RPL271	1.15823202342619e-29	0.445298802222346	0.86	0.821	2.22774347385793e-25	T_cell_I	RPL27
GPBP11	1.80824001188707e-29	0.852147329754326	0.548	0.435	3.4779688388636e-25	T_cell_I	GPBP1
HLA-E1	3.81345518469899e-29	0.396832646995483	0.905	0.798	7.33479970225005e-25	T_cell_I	HLA-E
RPS13	1.64838131271008e-28	0.415078062674947	0.91	0.897	3.17049661686656e-24	T_cell_I	RPS13
RPS6	5.40181383370912e-28	0.382863743417703	0.942	0.928	1.03898487277561e-23	T_cell_I	RPS6
NOP531	6.92936324914757e-28	0.695463391785937	0.604	0.509	1.33279372734104e-23	T_cell_I	NOP53
APBB1IP2	9.60925865971424e-28	0.701753973177863	0.335	0.184	1.84824481060944e-23	T_cell_I	APBB1IP
RPL241	9.76138486996933e-28	0.383919652447739	0.885	0.884	1.8775047658899e-23	T_cell_I	RPL24
LSP12	1.13286766936944e-27	0.520495313677138	0.47	0.282	2.17895767526517e-23	T_cell_I	LSP1
FUS1	1.34362439498123e-27	0.722077892709531	0.743	0.636	2.58432716130691e-23	T_cell_I	FUS
DDX51	2.50847826968053e-27	0.503605592127496	0.864	0.779	4.82480710390353e-23	T_cell_I	DDX5
SMCHD11	4.86634990590661e-26	0.832952666515714	0.425	0.291	9.35993740902078e-22	T_cell_I	SMCHD1
PARP81	1.04389811661126e-25	0.810767058739741	0.304	0.167	2.00783363749009e-21	T_cell_I	PARP8
RPL36AL1	1.42511688905195e-25	0.512163732578311	0.766	0.695	2.74106982440253e-21	T_cell_I	RPL36AL
RBM391	1.42579928014721e-25	0.578351588718699	0.699	0.6	2.74238233543514e-21	T_cell_I	RBM39
FAM102A1	1.4440873297054e-25	0.750170850450779	0.293	0.156	2.77755756995536e-21	T_cell_I	FAM102A
HLA-B1	1.55693623415513e-25	0.285936673607866	0.972	0.95	2.99461115277398e-21	T_cell_I	HLA-B
RPL37	1.66356410332523e-25	0.378502117363626	0.902	0.928	3.19969919633575e-21	T_cell_I	RPL37
NASP1	2.12373121250137e-25	0.721807843029616	0.551	0.44	4.08478461412514e-21	T_cell_I	NASP
STAT31	2.50601140573229e-25	0.83500515624745	0.542	0.446	4.82006233778549e-21	T_cell_I	STAT3
SRSF21	3.51223671419e-25	0.721866803098814	0.631	0.531	6.75543609607305e-21	T_cell_I	SRSF2
NCL1	1.72397524321023e-24	0.547982178314619	0.723	0.634	3.31589398279055e-20	T_cell_I	NCL
GMFG1	2.6342568937272e-24	0.611043797602026	0.579	0.432	5.0667297093949e-20	T_cell_I	GMFG
DDIT41	3.29570009740121e-24	0.754085330057275	0.592	0.461	6.33894956734149e-20	T_cell_I	DDIT4
HMGB21	6.12050265723552e-24	0.731153098959842	0.517	0.388	1.17721748109268e-19	T_cell_I	HMGB2
SFPQ1	7.07894649708355e-24	0.646468947025725	0.671	0.579	1.36156456924905e-19	T_cell_I	SFPQ
ARID5B1	8.55608471852792e-24	0.896080176737365	0.542	0.433	1.64567733476166e-19	T_cell_I	ARID5B
RPL351	9.83044861004671e-24	0.37164671303882	0.866	0.867	1.89078848565638e-19	T_cell_I	RPL35
NR3C11	1.23184297724037e-23	0.912372563847772	0.47	0.363	2.36932678242412e-19	T_cell_I	NR3C1
IDS1	2.2693863682442e-23	0.826475859839536	0.544	0.443	4.3649377406809e-19	T_cell_I	IDS
CLEC2B1	2.27030444325992e-23	0.891815107654613	0.511	0.396	4.36670356616612e-19	T_cell_I	CLEC2B
MT-ND32	3.06972963146723e-23	0.361818451940101	0.975	0.935	5.90431797316407e-19	T_cell_I	MT-ND3
EEF1B21	6.16851227114561e-23	0.555825133324491	0.78	0.751	1.18645165023215e-18	T_cell_I	EEF1B2
TOMM71	7.92967909649592e-23	0.46687082122631	0.718	0.633	1.52519447742002e-18	T_cell_I	TOMM7
IQGAP22	1.01165896834104e-22	0.804349896951965	0.371	0.235	1.94582485970715e-18	T_cell_I	IQGAP2
CCND21	1.34257757761082e-22	0.725015536166596	0.388	0.248	2.58231371277665e-18	T_cell_I	CCND2
LDLRAD41	2.51091980135124e-22	0.901538994476656	0.307	0.179	4.82950314591898e-18	T_cell_I	LDLRAD4
ARID4B1	1.86658654471621e-21	0.789993663379279	0.483	0.387	3.59019256010716e-17	T_cell_I	ARID4B
SCAF111	3.15754860363192e-21	0.82047071182238	0.52	0.443	6.07322898422564e-17	T_cell_I	SCAF11
RPL5	1.29613698905415e-20	0.350784121430081	0.882	0.871	2.49298988474676e-16	T_cell_I	RPL5
RPL27A1	1.33299154593375e-20	0.375800759468066	0.852	0.827	2.56387593944897e-16	T_cell_I	RPL27A
EVI2B2	2.40889375824057e-20	0.602280273341342	0.324	0.198	4.63326625459991e-16	T_cell_I	EVI2B
IRF11	2.44724540685037e-20	0.657181157097205	0.597	0.49	4.707031815536e-16	T_cell_I	IRF1
ARHGEF11	3.3118441575035e-20	0.758987286640716	0.374	0.26	6.37000105254223e-16	T_cell_I	ARHGEF1
AKAP132	4.71215279941335e-20	0.601993616225965	0.615	0.526	9.06335469439163e-16	T_cell_I	AKAP13
APOBEC3G1	7.5820638260619e-20	0.759058748168406	0.316	0.19	1.45833415630475e-15	T_cell_I	APOBEC3G
MT-ATP61	1.16260996319746e-19	0.301210311786577	0.995	0.977	2.236164003214e-15	T_cell_I	MT-ATP6
MT-CYB1	1.67502752209501e-19	0.315144562449672	0.978	0.958	3.22174793599755e-15	T_cell_I	MT-CYB
RPL12	1.68316646015706e-19	0.279171791525838	0.919	0.919	3.2374023694661e-15	T_cell_I	RPL12
IDI11	2.31713588840969e-19	0.759417434997117	0.466	0.367	4.45677916776719e-15	T_cell_I	IDI1
TMA71	4.2924994158835e-19	0.478931695359065	0.674	0.59	8.25619337651032e-15	T_cell_I	TMA7
FNBP11	4.48081723195409e-19	0.730557060301432	0.407	0.3	8.6184038639405e-15	T_cell_I	FNBP1
CRIP11	5.16226867126998e-19	0.696248726838286	0.414	0.295	9.92910756232067e-15	T_cell_I	CRIP1
RPL8	5.91388405084547e-19	0.311505939659868	0.916	0.93	1.13747645833962e-14	T_cell_I	RPL8
RNF2131	9.65673485576133e-19	0.777013242371832	0.477	0.387	1.85737638215713e-14	T_cell_I	RNF213
TMEM21	1.03905064899487e-18	0.949542122892655	0.425	0.326	1.99851001827672e-14	T_cell_I	TMEM2
GIMAP41	1.54779873996533e-18	0.769762504082472	0.307	0.19	2.97703609644932e-14	T_cell_I	GIMAP4
LBH1	2.06128352467309e-18	0.687363524425089	0.352	0.231	3.96467273135621e-14	T_cell_I	LBH
DOCK81	2.40128538275922e-18	0.661035917577647	0.316	0.199	4.61863230519908e-14	T_cell_I	DOCK8
TSTD11	2.62439832272244e-18	0.638338302104935	0.349	0.235	5.04776773392435e-14	T_cell_I	TSTD1
MAF1	3.85743815658046e-18	1.00898877044201	0.438	0.344	7.41939655036687e-14	T_cell_I	MAF
PIP4K2A1	5.51190975737768e-18	0.767830731728473	0.372	0.27	1.06016072273402e-13	T_cell_I	PIP4K2A
TERF2IP1	8.9389864105498e-18	0.705430527758035	0.502	0.424	1.71932464620515e-13	T_cell_I	TERF2IP
GNG21	8.97307751246016e-18	0.609115788074859	0.304	0.187	1.72588172874659e-13	T_cell_I	GNG2
ORAI11	1.07281108489939e-17	0.683749482273434	0.352	0.245	2.06344484069549e-13	T_cell_I	ORAI1
DNAJA11	2.52696792096516e-17	0.518948320498492	0.829	0.775	4.86037009918439e-13	T_cell_I	DNAJA1
PNISR1	4.70078870045661e-17	0.713986867141454	0.488	0.414	9.04149698645825e-13	T_cell_I	PNISR
PABPC11	4.82609581957987e-17	0.456929462113507	0.749	0.708	9.28251269937991e-13	T_cell_I	PABPC1
GCC21	4.86184194484861e-17	0.751896259878748	0.486	0.407	9.35126679672181e-13	T_cell_I	GCC2
LDHA1	7.89371154201288e-17	0.424771041388427	0.759	0.7	1.51827647799076e-12	T_cell_I	LDHA
EIF51	1.22392088897069e-16	0.508843452846177	0.65	0.576	2.35408943784622e-12	T_cell_I	EIF5
SRRM11	1.38264842862161e-16	0.687566577051585	0.54	0.489	2.65938598761081e-12	T_cell_I	SRRM1
AAK11	1.83328558414076e-16	0.775898630759836	0.394	0.306	3.52614149253633e-12	T_cell_I	AAK1
LAT1	2.58555151829944e-16	0.564752940085239	0.298	0.185	4.97304979029714e-12	T_cell_I	LAT
UBE2B1	3.17196631362449e-16	0.519956443462951	0.603	0.543	6.10096000762534e-12	T_cell_I	UBE2B
VAMP21	3.27397799107127e-16	0.75196305472824	0.456	0.391	6.29716926802647e-12	T_cell_I	VAMP2
MBP1	6.71846069756604e-16	0.746446580761423	0.318	0.219	1.29222873056985e-11	T_cell_I	MBP
SOD11	1.34233992866796e-15	0.549025979893864	0.687	0.622	2.58185661879996e-11	T_cell_I	SOD1
GLIPR11	2.50640144226883e-15	0.688702988829959	0.466	0.385	4.82081253405987e-11	T_cell_I	GLIPR1
RPS8	2.52718266380046e-15	0.288764518684246	0.916	0.935	4.86078313555381e-11	T_cell_I	RPS8
SELENOK1	2.6605094992841e-15	0.53883171380519	0.579	0.525	5.11722397092304e-11	T_cell_I	SELENOK
GPR1831	2.93487914512068e-15	0.535222272515142	0.464	0.333	5.64494654772511e-11	T_cell_I	GPR183
TAGAP2	3.10502900238057e-15	0.672495515879176	0.269	0.164	5.97221278317878e-11	T_cell_I	TAGAP
RSBN11	6.19305111487332e-15	0.7441530168952	0.293	0.2	1.19117145143473e-10	T_cell_I	RSBN1
PBXIP11	6.53041532782553e-15	0.758628641789707	0.312	0.219	1.25606008415396e-10	T_cell_I	PBXIP1
GPRIN3	8.05593400769116e-15	0.640707622127749	0.262	0.164	1.54947834703932e-10	T_cell_I	GPRIN3
MT-ND1	9.70965318410545e-15	0.297670627386617	0.97	0.921	1.86755469343084e-10	T_cell_I	MT-ND1
MBNL11	1.83998644699069e-14	0.627654138192125	0.511	0.45	3.5390299321419e-10	T_cell_I	MBNL1
FAM129A2	2.01546672117565e-14	0.629748830229023	0.393	0.298	3.87654869150924e-10	T_cell_I	FAM129A
UBE2S1	2.03303122515493e-14	0.63216677854367	0.629	0.569	3.91033225846299e-10	T_cell_I	UBE2S
CD441	2.09390948297118e-14	0.362608714937954	0.709	0.605	4.02742549954677e-10	T_cell_I	CD44
SUB11	2.38637301949754e-14	0.429513819079587	0.69	0.64	4.58994986570157e-10	T_cell_I	SUB1
HNRNPA11	2.63691213226929e-14	0.369833246629581	0.752	0.684	5.07183679520676e-10	T_cell_I	HNRNPA1
ADGRE51	4.63581625865978e-14	0.739118170715216	0.368	0.281	8.91652899190622e-10	T_cell_I	ADGRE5
USP361	6.25948101756327e-14	0.692006115930747	0.346	0.256	1.20394857891812e-09	T_cell_I	USP36
IL10RA2	6.28093161940819e-14	0.606485932484568	0.318	0.216	1.20807438767697e-09	T_cell_I	IL10RA
ATXN71	7.04870647441772e-14	0.595234797897953	0.265	0.173	1.35574820328951e-09	T_cell_I	ATXN7
HIST1H4C1	8.24182821808279e-14	0.576208971078538	0.439	0.359	1.58523323946604e-09	T_cell_I	HIST1H4C
EZR1	1.22750832139161e-13	0.335035121623642	0.706	0.611	2.36098950536463e-09	T_cell_I	EZR
RABGAP1L1	1.35088801480365e-13	0.668269509784823	0.298	0.21	2.59829800767334e-09	T_cell_I	RABGAP1L
REL2	2.82210354806706e-13	0.636378077140913	0.573	0.498	5.42803396435218e-09	T_cell_I	REL
FMNL11	2.90482701963937e-13	0.690311583373108	0.327	0.235	5.58714428957435e-09	T_cell_I	FMNL1
PPM1K1	4.70870185316986e-13	0.665766397150574	0.262	0.173	9.0567171443869e-09	T_cell_I	PPM1K
ZFP362	6.78862617029207e-13	0.480479095780475	0.802	0.774	1.30572435759398e-08	T_cell_I	ZFP36
HSPE12	8.62117947891183e-13	0.491542162354996	0.726	0.675	1.6581976609739e-08	T_cell_I	HSPE1
FOXP1	9.43701752880694e-13	0.810118045368125	0.425	0.369	1.81511595149073e-08	T_cell_I	FOXP1
CCNH1	9.53171823887118e-13	0.746206355359022	0.357	0.281	1.83333068606448e-08	T_cell_I	CCNH
GSPT11	1.83912156620376e-12	0.633079939915361	0.464	0.414	3.53736642043631e-08	T_cell_I	GSPT1
CACYBP1	2.09370862730895e-12	0.721943289879858	0.486	0.441	4.02703917376604e-08	T_cell_I	CACYBP
ITGA41	2.76001836123183e-12	0.647284234201293	0.254	0.166	5.3086193159933e-08	T_cell_I	ITGA4
DDX61	3.05131065762347e-12	0.654356606008691	0.424	0.365	5.86889091887299e-08	T_cell_I	DDX6
EPC11	3.60366306394562e-12	0.684496518309083	0.416	0.357	6.931285537193e-08	T_cell_I	EPC1
MT-ND2	3.83496242663865e-12	0.317867555622305	0.939	0.892	7.37616673139677e-08	T_cell_I	MT-ND2
PNRC12	4.16580018398038e-12	0.344502111849368	0.735	0.668	8.01250007386785e-08	T_cell_I	PNRC1
C9orf781	9.02240418423927e-12	0.617083753029026	0.385	0.325	1.73536922079658e-07	T_cell_I	C9orf78
FAM133B1	9.91449791319914e-12	0.642494089965454	0.5	0.461	1.90695452862472e-07	T_cell_I	FAM133B
GPSM32	1.19222966335464e-11	0.601438198791714	0.382	0.308	2.29313453449631e-07	T_cell_I	GPSM3
BTG22	1.67991079169632e-11	0.423155595892976	0.67	0.59	3.2311404167487e-07	T_cell_I	BTG2
TNFAIP81	1.77509527636053e-11	0.559128767877209	0.333	0.249	3.41421825455185e-07	T_cell_I	TNFAIP8
CHD11	2.90117827401229e-11	0.698790620135291	0.433	0.377	5.58012629223524e-07	T_cell_I	CHD1
NOP581	2.93454631540007e-11	0.701680478683424	0.371	0.307	5.64430638304049e-07	T_cell_I	NOP58
EVI2A2	6.24096557149441e-11	0.541238602199302	0.266	0.185	1.20038731802124e-06	T_cell_I	EVI2A
SRSF51	1.10467107998998e-10	0.511616174410307	0.556	0.515	2.12472435525273e-06	T_cell_I	SRSF5
TLE41	1.37754090026156e-10	0.759462840452282	0.285	0.213	2.64956216756309e-06	T_cell_I	TLE4
FKBP52	1.60864718860733e-10	0.542477800119695	0.463	0.395	3.09407200256734e-06	T_cell_I	FKBP5
BCAS21	1.73993130271857e-10	0.616323252962659	0.4	0.346	3.3465838676489e-06	T_cell_I	BCAS2
SETD21	1.79218723736608e-10	0.68581731969756	0.276	0.203	3.44709293234992e-06	T_cell_I	SETD2
OCIAD21	2.37506555629454e-10	0.38031544326585	0.372	0.282	4.56820109097692e-06	T_cell_I	OCIAD2
MT-ND61	3.11065594085522e-10	0.629673289250016	0.343	0.272	5.98303563664093e-06	T_cell_I	MT-ND6
NSD31	3.35008690925643e-10	0.565561790149257	0.421	0.371	6.44355716126381e-06	T_cell_I	NSD3
RBM251	3.3917667384308e-10	0.521683610970518	0.516	0.482	6.52372414469779e-06	T_cell_I	RBM25
TTC141	4.35757972644444e-10	0.638148718085105	0.263	0.192	8.38136884584323e-06	T_cell_I	TTC14
AC245297.31	4.45543029256599e-10	0.669685768137366	0.283	0.214	8.56957462472143e-06	T_cell_I	AC245297.3
AKIRIN11	5.36445897488487e-10	0.566992038542735	0.358	0.301	1.03180003922936e-05	T_cell_I	AKIRIN1
RBM8A1	7.89758305983218e-10	0.442970142004333	0.561	0.525	1.51902112572812e-05	T_cell_I	RBM8A
ANXA12	7.91960295348549e-10	0.833271682817996	0.581	0.578	1.5232564320734e-05	T_cell_I	ANXA1
RPL171	8.34037133991511e-10	0.378191674727355	0.586	0.563	1.60418702351927e-05	T_cell_I	RPL17
DHX361	8.43709564712337e-10	0.577278746687636	0.424	0.38	1.62279097676771e-05	T_cell_I	DHX36
AMD11	1.08411069986846e-09	0.568038339339551	0.475	0.44	2.085178520127e-05	T_cell_I	AMD1
PRPF38B1	1.08509776387475e-09	0.649604151809989	0.439	0.404	2.08707703903669e-05	T_cell_I	PRPF38B
COMMD61	1.23138712225144e-09	0.358545421899026	0.625	0.603	2.36844999093843e-05	T_cell_I	COMMD6
HNRNPA2B11	1.81205814055593e-09	0.290748075766139	0.79	0.722	3.48531262754528e-05	T_cell_I	HNRNPA2B1
DNAJB62	2.28913969783395e-09	0.393817041557889	0.636	0.595	4.40293129481381e-05	T_cell_I	DNAJB6
TNFRSF1B2	2.72389843593771e-09	0.413663927767246	0.372	0.284	5.23914625168259e-05	T_cell_I	TNFRSF1B
NKTR1	2.75552413511428e-09	0.689585142656646	0.36	0.306	5.29997512147881e-05	T_cell_I	NKTR
FOXO11	2.89797285229777e-09	0.605891233484309	0.277	0.212	5.57396098410953e-05	T_cell_I	FOXO1
ISCA11	3.07342268427087e-09	0.583793171215918	0.324	0.265	5.91142119092658e-05	T_cell_I	ISCA1
MCL12	3.98205646887008e-09	0.365397078638117	0.688	0.654	7.65908741222471e-05	T_cell_I	MCL1
RNMT1	4.24015030788285e-09	0.571887243334203	0.371	0.323	8.15550510218188e-05	T_cell_I	RNMT
CCNL11	4.67812084041971e-09	0.505014409429022	0.551	0.518	8.99789762446328e-05	T_cell_I	CCNL1
EIF1AX1	4.83750587424728e-09	0.494928851641299	0.528	0.508	9.30445879852722e-05	T_cell_I	EIF1AX
TRIR1	6.88106826722529e-09	0.33608384715023	0.59	0.574	0.000132350467051811	T_cell_I	TRIR
JAK11	7.39651170685003e-09	0.49593016193891	0.519	0.501	0.000142264506169553	T_cell_I	JAK1
CIRBP1	7.87662915015932e-09	0.402626076448956	0.558	0.531	0.000151499085074164	T_cell_I	CIRBP
FAM107B1	7.92822518604423e-09	0.527692423500861	0.435	0.39	0.000152491483228375	T_cell_I	FAM107B
ANAPC161	8.07731360220429e-09	0.401892667086664	0.484	0.451	0.000155359049824797	T_cell_I	ANAPC16
RPL31	9.6526399985654e-09	0.278724422907084	0.715	0.681	0.000185658877732407	T_cell_I	RPL31
MYCBP21	1.30290071533414e-08	0.611383340865838	0.372	0.333	0.000250599923587368	T_cell_I	MYCBP2
SRSF31	1.51714329543288e-08	0.43643328394893	0.598	0.574	0.000291807341443559	T_cell_I	SRSF3
GYPC1	1.85339878598544e-08	0.426936589054365	0.385	0.316	0.000356482722496439	T_cell_I	GYPC
[truncated: 11,300 more rows]
